# Supplementary material for: SF3B1K700E mutation in human embryonic stem cells causes aberrant expression of immune-related genes
Source: PLoS One. 2025 Dec 17;20(12):e0334361. doi: 10.1371/journal.pone.0334361 (PMC12711085; doi:10.1371/journal.pone.0334361)
Supplement: S1 Table — (XLSX) [file pone.0334361.s003.xlsx]

## Sheet: SF3B1
S1 Table. SF3B1MT and SF3B1WT patient information in GEO, TCGA and
BeatAML cohorts.
MDS-O (GSE85712)
Sample ID	Tumor Name	SF3B1 Mutation
GSM2282084	Myelodysplastic Syndrome	K666R
GSM2282087	Myelodysplastic Syndrome	K666T
GSM2282082	Myelodysplastic Syndrome	K700E
GSM2282083	Myelodysplastic Syndrome	K700E
GSM2282088	Myelodysplastic Syndrome	K700E
GSM2282089	Myelodysplastic Syndrome	K700E
GSM2282081	Myelodysplastic Syndrome	WT
GSM2282085	Myelodysplastic Syndrome	WT
GSM2282086	Myelodysplastic Syndrome	WT
MDS-Z (GSE128805)
Sample ID	Tumor Name	SF3B1 Mutation
GSM3685748	Myelodysplastic Syndrome	K700E
GSM3685749	Myelodysplastic Syndrome	K700E
GSM3685750	Myelodysplastic Syndrome	D781G
GSM3685751	Myelodysplastic Syndrome	H662D
GSM3685752	Myelodysplastic Syndrome	K700E
GSM3685762	Myelodysplastic Syndrome	D781G
GSM3685753	Myelodysplastic Syndrome	WT
GSM3685754	Myelodysplastic Syndrome	WT
GSM3685755	Myelodysplastic Syndrome	WT
GSM3685756	Myelodysplastic Syndrome	WT
GSM3685757	Myelodysplastic Syndrome	WT
GSM3685758	Myelodysplastic Syndrome	WT
GSM3685759	Myelodysplastic Syndrome	WT
GSM3685760	Myelodysplastic Syndrome	WT
GSM3685761	Myelodysplastic Syndrome	WT
MDS-M (GSE128429)
Sample ID	Tumor Name	SF3B1 Mutation
GSM3674357	Myelodysplastic Syndrome	H662Q
GSM3674358	Myelodysplastic Syndrome	K666T
GSM3674359	Myelodysplastic Syndrome	K700E
GSM3674360	Myelodysplastic Syndrome	K700E
GSM3674361	Myelodysplastic Syndrome	K666N
GSM3674380	Myelodysplastic Syndrome	WT
GSM3674381	Myelodysplastic Syndrome	WT
GSM3674382	Myelodysplastic Syndrome	WT
GSM3674383	Myelodysplastic Syndrome	WT
GSM3674384	Myelodysplastic Syndrome	WT
GSM3674385	Myelodysplastic Syndrome	WT
GSM3674386	Myelodysplastic Syndrome	WT
GSM3674387	Myelodysplastic Syndrome	WT
AML
Sample ID	Tumor Name	SF3B1 Mutation
2202	BEATAML1.0-COHORT	G742N
2254	BEATAML1.0-COHORT	K700E
2261	BEATAML1.0-COHORT	K666N
2366	BEATAML1.0-COHORT	K666Q
2453	BEATAML1.0-COHORT	H662Q
2482	BEATAML1.0-COHORT	K666N
2485	BEATAML1.0-COHORT	K666N
2041	BEATAML1.0-COHORT	WT
2122	BEATAML1.0-COHORT	WT
2197	BEATAML1.0-COHORT	WT
2259	BEATAML1.0-COHORT	WT
2321	BEATAML1.0-COHORT	WT
2376	BEATAML1.0-COHORT	WT
CLL (GSE72790)
Sample ID	Tumor Name	SF3B1 Mutation
GSM1872051	Chronic Lymphocytic Leukemia	K700E|G742D
GSM1872052	Chronic Lymphocytic Leukemia	Y623C
GSM1872053	Chronic Lymphocytic Leukemia	G742D
GSM1872054	Chronic Lymphocytic Leukemia	V701F
GSM1872055	Chronic Lymphocytic Leukemia	G740E
GSM1872056	Chronic Lymphocytic Leukemia	G742D|I704F
GSM1872057	Chronic Lymphocytic Leukemia	G742D
GSM1872058	Chronic Lymphocytic Leukemia	WT
GSM1872059	Chronic Lymphocytic Leukemia	WT
GSM1872060	Chronic Lymphocytic Leukemia	WT
GSM1872061	Chronic Lymphocytic Leukemia	WT
GSM1872062	Chronic Lymphocytic Leukemia	WT
GSM1872063	Chronic Lymphocytic Leukemia	WT
BRCA
Sample ID	Tumor Name	SF3B1 Mutation
TCGA-A2-A0EV	Breast Invasive Carcinoma	K700E
TCGA-BH-A0DQ	Breast Invasive Carcinoma	K700E
TCGA-BH-A18M	Breast Invasive Carcinoma	K700E
TCGA-BH-A201	Breast Invasive Carcinoma	K700E
TCGA-C8-A26V	Breast Invasive Carcinoma	K700E
TCGA-E2-A56Z	Breast Invasive Carcinoma	K700E
TCGA-BH-A5J0	Breast Invasive Carcinoma	K700E
TCGA-AN-A0XO	Breast Invasive Carcinoma	K700E
TCGA-EW-A1P5	Breast Invasive Carcinoma	K700E
TCGA-B6-A0WT	Breast Invasive Carcinoma	K700E
TCGA-BH-A0HP	Breast Invasive Carcinoma	K666E
TCGA-LD-A74U	Breast Invasive Carcinoma	K666N
TCGA-AC-A2B8	Breast Invasive Carcinoma	E622Q
TCGA-AO-A0JC	Breast Invasive Carcinoma	E802Q
TCGA-AR-A0TY	Breast Invasive Carcinoma	C1059R
TCGA-BH-A0HY	Breast Invasive Carcinoma	Y765C
TCGA-E9-A1R3	Breast Invasive Carcinoma	N626D
TCGA-B6-A0I2	Breast Invasive Carcinoma	A633V
TCGA-A8-A07P	Breast Invasive Carcinoma	WT
TCGA-B6-A0RG	Breast Invasive Carcinoma	WT
TCGA-AR-A0TX	Breast Invasive Carcinoma	WT
TCGA-D8-A1X8	Breast Invasive Carcinoma	WT
TCGA-E2-A109	Breast Invasive Carcinoma	WT
TCGA-A8-A08T	Breast Invasive Carcinoma	WT
TCGA-E9-A1N4	Breast Invasive Carcinoma	WT
TCGA-BH-A203	Breast Invasive Carcinoma	WT
TCGA-XX-A89A	Breast Invasive Carcinoma	WT
TCGA-A7-A2KD	Breast Invasive Carcinoma	WT
TCGA-BH-A0BW	Breast Invasive Carcinoma	WT
TCGA-AC-A4ZE	Breast Invasive Carcinoma	WT
TCGA-OL-A66P	Breast Invasive Carcinoma	WT
TCGA-AO-A1KR	Breast Invasive Carcinoma	WT
TCGA-C8-A134	Breast Invasive Carcinoma	WT
TCGA-A2-A04V	Breast Invasive Carcinoma	WT
TCGA-EW-A1IX	Breast Invasive Carcinoma	WT
TCGA-A8-A097	Breast Invasive Carcinoma	WT
UVM
Sample ID	Tumor Name	SF3B1 Mutation
TCGA-WC-AA9A	Uveal Melanoma	K666T
TCGA-V4-A9E5	Uveal Melanoma	K666T
TCGA-V4-A9EC	Uveal Melanoma	T663P
TCGA-WC-A881	Uveal Melanoma	H662R
TCGA-V4-A9ES	Uveal Melanoma	R625H
TCGA-WC-AA9E	Uveal Melanoma	R625H
TCGA-WC-A885	Uveal Melanoma	R625H
TCGA-V4-A9EZ	Uveal Melanoma	R625H
TCGA-V4-A9E9	Uveal Melanoma	R625H
TCGA-V4-A9F4	Uveal Melanoma	R625H
TCGA-VD-A8KH	Uveal Melanoma	R625H
TCGA-V4-A9EA	Uveal Melanoma	R625C
TCGA-VD-A8K9	Uveal Melanoma	R625C
TCGA-VD-A8KA	Uveal Melanoma	R625C
TCGA-VD-A8KB	Uveal Melanoma	R625C
TCGA-V4-A9EW	Uveal Melanoma	R625C
TCGA-YZ-A985	Uveal Melanoma	R625C
TCGA-V4-A9EJ	Uveal Melanoma	R625H
TCGA-V4-A9EH	Uveal Melanoma	WT
TCGA-V4-A9F0	Uveal Melanoma	WT
TCGA-V4-A9EF	Uveal Melanoma	WT
TCGA-V3-A9ZY	Uveal Melanoma	WT
TCGA-V4-A9EU	Uveal Melanoma	WT
TCGA-V4-A9EL	Uveal Melanoma	WT
TCGA-V4-A9EE	Uveal Melanoma	WT
TCGA-VD-A8KE	Uveal Melanoma	WT
TCGA-V4-A9F1	Uveal Melanoma	WT
TCGA-WC-A884	Uveal Melanoma	WT
TCGA-V4-A9EK	Uveal Melanoma	WT
TCGA-VD-AA8R	Uveal Melanoma	WT
TCGA-V4-A9EX	Uveal Melanoma	WT
TCGA-VD-A8KM	Uveal Melanoma	WT
TCGA-WC-A87T	Uveal Melanoma	WT
TCGA-VD-AA8O	Uveal Melanoma	WT
TCGA-YZ-A980	Uveal Melanoma	WT
TCGA-VD-A8KK	Uveal Melanoma	WT
TCGA-V3-A9ZX	Uveal Melanoma	WT
TCGA-V4-A9F2	Uveal Melanoma	WT
TCGA-RZ-AB0B	Uveal Melanoma	WT
TCGA-VD-AA8Q	Uveal Melanoma	WT
TCGA-V4-A9EI	Uveal Melanoma	WT
TCGA-V4-A9E8	Uveal Melanoma	WT
TCGA-VD-A8KO	Uveal Melanoma	WT
TCGA-VD-A8KL	Uveal Melanoma	WT
TCGA-VD-A8KN	Uveal Melanoma	WT
TCGA-V4-A9F3	Uveal Melanoma	WT
TCGA-WC-A882	Uveal Melanoma	WT
TCGA-V4-A9ET	Uveal Melanoma	WT
TCGA-V4-A9E7	Uveal Melanoma	WT
TCGA-V4-A9F5	Uveal Melanoma	WT
TCGA-YZ-A982	Uveal Melanoma	WT
TCGA-VD-AA8M	Uveal Melanoma	WT
TCGA-VD-AA8P	Uveal Melanoma	WT
TCGA-VD-AA8S	Uveal Melanoma	WT
TCGA-WC-A88A	Uveal Melanoma	WT
TCGA-VD-AA8T	Uveal Melanoma	WT
TCGA-VD-A8KJ	Uveal Melanoma	WT
TCGA-YZ-A984	Uveal Melanoma	WT
TCGA-WC-A880	Uveal Melanoma	WT
TCGA-VD-A8KF	Uveal Melanoma	WT
TCGA-WC-A87W	Uveal Melanoma	WT
TCGA-VD-AA8N	Uveal Melanoma	WT
TCGA-VD-A8K7	Uveal Melanoma	WT
TCGA-V4-A9EQ	Uveal Melanoma	WT
TCGA-V4-A9EM	Uveal Melanoma	WT
TCGA-V4-A9EY	Uveal Melanoma	WT
TCGA-VD-A8KI	Uveal Melanoma	WT
TCGA-VD-A8KD	Uveal Melanoma	WT
TCGA-V4-A9ED	Uveal Melanoma	WT
TCGA-V4-A9F7	Uveal Melanoma	WT
TCGA-WC-A87Y	Uveal Melanoma	WT
TCGA-WC-A883	Uveal Melanoma	WT
TCGA-WC-A888	Uveal Melanoma	WT
TCGA-WC-A87U	Uveal Melanoma	WT
TCGA-V4-A9EO	Uveal Melanoma	WT
TCGA-VD-A8KG	Uveal Melanoma	WT
TCGA-V4-A9F8	Uveal Melanoma	WT
TCGA-V4-A9EV	Uveal Melanoma	WT
TCGA-YZ-A983	Uveal Melanoma	WT
TCGA-VD-A8K8	Uveal Melanoma	WT
K562 (GSE95011)
Sample ID	Cell Line	SF3B1 Mutation
GSM2477628	K562	K700E
GSM2477629	K562	K700E
GSM2477630	K562	K700E
GSM2477622	K562	WT
GSM2477623	K562	WT
GSM2477624	K562	WT
NALM-6 (GSE72790)
Sample ID	Cell Line	SF3B1 Mutation
GSM1872081	Nalm-6	K700E
GSM1872082	Nalm-6	K700E
GSM1872083	Nalm-6	K700E
GSM1872078	Nalm-6	WT
GSM1872079	Nalm-6	WT
GSM1872080	Nalm-6	WT

## Sheet: Other SFs
S1 Table. U2AF1MT, SRSF2MT and ZRSR2MT patient information in GEO.
MDS-M (GSE128429)
Sample ID	Tumor Name	SF3B1 Mutation
GSM3674362	Myelodysplastic Syndrome	SRSF2P95R
GSM3674363	Myelodysplastic Syndrome	SRSF2P95H
GSM3674364	Myelodysplastic Syndrome	SRSF2P95R
GSM3674365	Myelodysplastic Syndrome	SRSF2P95_R102del
GSM3674366	Myelodysplastic Syndrome	SRSF2P95_R102del
GSM3674367	Myelodysplastic Syndrome	SRSF2R150fs
GSM3674368	Myelodysplastic Syndrome	U2AF1S34F
GSM3674369	Myelodysplastic Syndrome	U2AF1S34Y
GSM3674370	Myelodysplastic Syndrome	U2AF1R156H
GSM3674371	Myelodysplastic Syndrome	U2AF1Q157R
GSM3674372	Myelodysplastic Syndrome	U2AF1Q157P
GSM3674373	Myelodysplastic Syndrome	U2AF1S34F
GSM3674374	Myelodysplastic Syndrome	U2AF1S34F
GSM3674375	Myelodysplastic Syndrome	U2AF1Q157P
GSM3674376	Myelodysplastic Syndrome	ZRSR2Y373X
GSM3674377	Myelodysplastic Syndrome	ZRSR2H330Y
GSM3674378	Myelodysplastic Syndrome	ZRSR2T411fs
GSM3674379	Myelodysplastic Syndrome	ZRSR2E104fs
