# Supplementary material for: SF3B1K700E mutation in human embryonic stem cells causes aberrant expression of immune-related genes
Source: PLoS One. 2025 Dec 17;20(12):e0334361. doi: 10.1371/journal.pone.0334361 (PMC12711085; doi:10.1371/journal.pone.0334361)
Supplement: S2 Table — (XLSX) [file pone.0334361.s004.xlsx]

## Sheet: PSIsigma_r10_ir3.sorted
S2 Table. Mis-splicing events in RNA-seq from 3 biological replicates of SF3B1K700E compared to SF3B1WT ES cells. The mis-splicing event code is as follows: SES, single-exon skipping; MES,
multiple-exon, skipping; MXS, mutually-exclusive splicing; A5ss, alternative 5′ splice site; A3ss, alternative 3′ splice site; TSS, transcription start site. Event Region: Genomic coordinates of splicing event;
Target Exon: Genomic coordinates of the alternative exon. Events with p-values < 0.05 and ΔPSI (%)≥10% are listed.
Event Region	Gene Symbol	Target Exon	Event Type	WT	K700E	Reference Transcript	ΔPSI (%)	p-value	FDR (BH)
2:17753968-17759928	GEN1	2:17759912-17759929	A3SS	2	9	Ex.TSS.ENST00000317402	80.02	1.13078e-06	4.32304e-06
2:219633458-219633879	SLC4A3	2:219633866-219633879	A3SS	3	3	ENST00000416910	77.54	0.00161548	0.00648966
5:140561702-140561843	APBB3	5:140561702-140561722	A3SS	2	9	ENST00000354402	73.89	1.16466e-05	8.74891e-05
7:102433662-102436224	ORAI2	7:102436202-102436224	TSS|A3SS	3	9	TSS.ENST00000356387	72.25	8.01087e-11	8.04787e-10
2:102732410-102736645	MFSD9	2:102732410-102732426	A3SS	3	9	ENST00000462099	71.42	3.56138e-06	1.32818e-05
2:102732393-102736645	MFSD9	2:102732393-102732426	A3SS	3	9	ENST00000462099	71.42	3.56138e-06	1.32818e-05
19:23362726-23373741	ZNF91	19:23362726-23362739	A3SS	2	8	Ex.TSS.ENST00000300619	70.2	1.46181e-05	4.13854e-05
1:6255015-6260824	GPR153	1:6255015-6255122	A3SS	2	8	Ex.TSS.ENST00000377893	69.82	8.74528e-05	0.000302533
6:28281919-28283775	PGBD1	6:28283756-28283775	A3SS	3	9	Ex.TSS.ENST00000259883	67.84	2.19352e-08	1.89964e-07
15:22561790-22562948	HERC2P2	15:22561896-22562949	A3SS	3	8	Ex.ENST00000613386	67.45	1.16232e-06	1.93605e-06
16:89712223-89712688	VPS9D1-AS1	16:89712674-89712689	A3SS	3	9	Ex.TSS.ENST00000562866	67.13	1.21652e-07	2.89385e-07
14:74889350-74889896	DLST	14:74889878-74889896	A3SS	3	9	ENST00000555988	65.44	1.44313e-07	2.36321e-07
11:64352387-64352743	CCDC88B	11:64352727-64352744	A3SS	3	7	Ex.ENST00000356786	62.88	0.00161125	0.00233966
20:31722331-31723863	BCL2L1	20:31722331-31722348	A3SS	3	9	ENST00000420488	61.92	4.70689e-05	0.000163813
1:203801629-203802956	ZC3H11A	1:203802569-203802957	A3SS	3	8	Ex.ENST00000367212	61.88	9.23822e-06	2.94237e-05
1:203801629-203802651	ZC3H11A	1:203802569-203802652	A3SS	3	8	Ex.ENST00000332127	61.88	9.23822e-06	2.94237e-05
17:42562220-42562611	COASY	17:42562356-42562611	A3SS	3	9	ENST00000585811	61.46	3.13544e-12	7.7091e-12
2:27037703-27038145	TMEM214	2:27037815-27037892	SES	3	9	ENST00000425720	61.08	2.60069e-08	1.07828e-07
15:82475616-82476785	GOLGA2P10	15:82475616-82475637	A3SS	3	9	Ex.ENST00000614347	60.41	2.05522e-09	3.52426e-09
22:18939750-18946790	AC007326.4	22:18945072-18946791	A3SS	3	9	Ex.TSS.ENST00000638240	60.33	6.63416e-08	2.387e-07
3:56615273-56615921	CCDC66	3:56615904-56615922	A3SS	3	7	Ex.ENST00000326595	59.34	0.00529483	0.0325027
12:120496217-120496415	DYNLL1	12:120496402-120496415	TSS|A3SS	3	9	TSS.ENST00000392508	59.22	6.03527e-15	9.05244e-15
6:10723242-10724569	TMEM14C	6:10724556-10724570	A3SS	3	9	Ex.TSS.ENST00000229563	59.19	1.22319e-12	1.01125e-11
20:31722331-31723734	BCL2L1	20:31722331-31722348	A3SS	3	9	ENST00000456404	59.14	7.5316e-06	2.62148e-05
10:100527075-100529365	AL133352.1	10:100527075-100527094	A3SS	3	3	Ex.ENST00000528174	58.72	0.0155879	0.0214745
11:120325369-120329976	TLCD5	11:120327452-120329977	A3SS	3	9	Ex.ENST00000531346	55.39	2.59912e-09	3.70768e-09
2:108485909-108486510	GCC2	2:108486499-108486511	A3SS	3	9	Ex.ENST00000309863	54.41	1.2324e-07	4.60198e-07
19:48724961-48735195	RASIP1	19:48727393-48727430	MES	3	5	ENST00000222145	53.9	0.0011203	0.00325929
17:42562220-42562611	COASY	17:42562356-42562487	SES	3	9	ENST00000590958	53.45	1.92888e-11	4.74236e-11
12:105208030-105208157	APPL2	12:105208030-105208047	A3SS	3	9	ENST00000551662	53.12	0.000180161	0.000267856
2:231331898-231344974	ARMC9	2:231344949-231344975	A3SS	3	9	Ex.TSS.ENST00000349938	51.35	1.00641e-05	4.05306e-05
17:42562220-42562611	COASY	17:42562220-42562487	A5SS	3	9	ENST00000585909	51.3	9.36725e-09	2.30245e-08
15:22561790-22562948	HERC2P2	15:22561790-22562026	A5SS	3	8	Ex.ENST00000613386	50	2.66319e-05	4.43591e-05
12:51440790-51450875	SLC4A8	12:51450857-51450876	A3SS	3	9	Ex.ENST00000319957	49.72	0.000624326	0.000965746
9:35801155-35801642	NPR2	9:35801634-35801643	A3SS	3	9	Ex.ENST00000342694	49.44	0.00107426	0.0470302
22:18939750-18946790	AC007326.4	22:18939750-18945166	A5SS	3	9	Ex.TSS.ENST00000638240	49.18	1.31915e-07	4.74609e-07
11:125102318-125102636	TMEM218	11:125102318-125102351	A3SS	3	9	ENST00000279968	48.58	1.98958e-06	2.8457e-06
3:136040963-136049258	PPP2R3A	3:136049244-136049259	A3SS	3	9	Ex.ENST00000264977	48.34	0.000770847	0.00413646
4:170006737-170026233	MFAP3L	4:170006737-170025842	A3SS	2	9	Ex.TSS.ENST00000504999	48.06	0.00305507	0.0199489
4:170006011-170026233	MFAP3L	4:170006011-170025842	A3SS	2	9	Ex.TSS.ENST00000361618	48.06	0.00305507	0.0199489
4:170005892-170026233	MFAP3L	4:170005892-170025842	A3SS	2	9	Ex.ENST00000506764	48.06	0.00305507	0.0199489
4:169992310-170026233	MFAP3L	4:169992310-170025842	A3SS	2	9	Ex.ENST00000512698	48.06	0.00305507	0.0199489
18:683381-685920	ENOSF1	18:683381-683395	A3SS	3	9	ENST00000578647	47.79	1.24966e-05	3.34614e-05
6:90560215-90561621	MAP3K7	6:90560215-90560234	A3SS	3	9	Ex.ENST00000369325	47.68	0.000694573	0.00593738
2:106164785-106166055	UXS1	2:106164785-106164799	A3SS	3	9	ENST00000283148	47.24	6.65455e-07	2.48408e-06
17:64578577-64580788	SMURF2	17:64578577-64578594	A3SS	3	9	Ex.ENST00000262435	46.6	0.000169215	0.000432713
16:90027723-90031298	GAS8	16:90031176-90031298	A3SS	3	6	ENST00000566266	46.46	0.00836444	0.0199163
16:90027723-90031189	GAS8	16:90031176-90031189	TSS|A3SS	3	6	TSS.ENST00000563980	46.46	0.00836444	0.0199163
10:24219910-24380868	KIAA1217	10:24219910-24255596	A5SS	2	9	Ex.ENST00000376452	45.62	0.0111483	0.0154502
13:41372831-41374741	NAA16	13:41373768-41373880	SES	2	7	ENST00000477452	45.57	0.00366596	0.00581333
19:3936666-3937239	NMRK2	19:3937225-3937239	A3SS	3	9	ENST00000593949	45.16	2.47613e-09	7.0927e-09
2:131530828-131531663	CCDC74A	2:131531652-131531664	A3SS	3	8	Ex.ENST00000295171	43.91	0.0153378	0.0577663
18:54203103-54204997	MBD2	18:54203103-54203126	TSS|A3SS	3	9	TSS.ENST00000398398	43.47	9.80629e-09	2.6131e-08
10:102466088-102468954	MFSD13A	10:102468753-102468955	A3SS	3	8	Ex.ENST00000238936	43.43	0.00197882	0.00272943
13:19837822-19851354	ZMYM5	13:19838700-19838985	SES	2	5	ENST00000337963	43.14	0.0322504	0.0495991
7:100345969-100349798	STAG3L5P	7:100349717-100349798	TSS|A3SS	3	9	TSS.ENST00000493499	42.9	9.4965e-06	9.50214e-05
7:100345969-100349730	STAG3L5P	7:100349717-100349730	TSS|A3SS	3	9	TSS.ENST00000493499	42.9	9.4965e-06	9.50214e-05
7:100356884-100358263	PILRB	7:100358227-100358264	A3SS	3	9	Ex.ENST00000608825	42.76	0.000108361	0.00108377
11:10855087-10856143	ZBED5	11:10855087-10855118	TSS|A3SS	3	9	TSS.ENST00000432999	42.58	1.95707e-06	2.74659e-06
11:10855082-10856143	ZBED5	11:10855082-10855118	TSS|A3SS	3	9	TSS.ENST00000432999	42.58	1.95707e-06	2.74659e-06
3:108684342-108687975	DZIP3	3:108686428-108687976	A3SS	3	7	Ex.ENST00000495008	42.21	0.000378892	0.00197762
3:108684342-108686444	DZIP3	3:108686428-108686445	A3SS	3	7	Ex.ENST00000361582	42.21	0.000378892	0.00197762
19:36360534-36362111	ZFP14	19:36360534-36360536	TSS|A3SS	2	3	TSS.ENST00000589280	41.74	0.019395	0.0553463
4:151179398-151187422	SH3D19	4:151179398-151179416	A3SS	3	9	Ex.ENST00000304527	40.95	5.37255e-06	3.47751e-05
X:119625380-119629317	SEPTIN6	X:119625380-119625396	A3SS	3	9	ENST00000467310	40.94	1.64754e-06	0.000112199
2:130141297-130142132	CCDC74B	2:130141297-130141308	A3SS	3	8	Ex.ENST00000310463	39.92	0.00183036	0.00691062
20:46596343-46610445	SLC13A3	20:46599971-46600037	SES	3	9	ENST00000279027	39.82	0.000371136	0.00130944
12:106978772-106986968	MTERF2	12:106985115-106985215	SES	3	9	ENST00000392830	39.65	3.26447e-09	4.85379e-09
10:100977821-100979372	MRPL43	10:100978641-100978848	IR (overlapping region)	2	4	ENST00000318325	39.53	0.0452147	0.0623402
18:224180-224923	THOC1	18:224180-224200	A3SS	3	9	ENST00000579891	39.45	1.08976e-06	2.88612e-06
19:49451579-49453375	PIH1D1	19:49451579-49451591	TSS|A3SS	3	9	TSS.ENST00000601825	39.38	0.00114632	0.00333844
17:59001715-59012327	TRIM37	17:59001715-59001741	A3SS	3	9	ENST00000585287	39.14	7.9328e-06	1.99817e-05
12:57460202-57464672	GLI1	12:57463999-57464091	MES	2	7	ENST00000228682	39.01	0.00161543	0.00251582
3:48633636-48635370	SLC26A6	3:48634516-48635371	A5SS	3	9	Ex.TSS.ENST00000307364	38.58	2.85881e-05	0.00016209
16:30407665-30408044	ZNF771	16:30408032-30408045	A3SS	3	9	Ex.TSS.ENST00000319296	38.56	2.1246e-05	4.85052e-05
10:97454800-97455713	ZDHHC16	10:97455639-97455713	A3SS	3	9	ENST00000487315	38.5	2.13011e-06	2.98297e-06
10:97454800-97455659	ZDHHC16	10:97455639-97455659	A3SS	3	9	ENST00000487315	38.5	2.13011e-06	2.98297e-06
15:40838687-40844178	SPINT1-AS1	15:40838687-40838705	A3SS	3	9	Ex.TSS.ENST00000564302	38.26	7.51679e-07	1.25634e-06
12:57460202-57464672	GLI1	12:57463665-57463791	MES	2	7	ENST00000228682	38.03	0.0422169	0.0657382
13:41373781-41374741	NAA16	13:41373781-41373880	A5SS	3	7	ENST00000477452	37.89	0.000297676	0.00047232
15:63775650-63833826	HERC1	15:63833822-63833826	A5SS	2	4	ENST00000558532	37.49	0.0215213	0.0365962
20:36653702-36656359	NDRG3	20:36653702-36653723	A3SS	3	9	Ex.TSS.ENST00000349004	37.4	3.87173e-06	1.35735e-05
7:97733820-97734825	TAC1	7:97734248-97734292	SES	2	6	ENST00000319273	36.94	0.00799553	0.0974966
17:7227703-7227976	DVL2	17:7227703-7227711	A3SS	3	9	Ex.ENST00000575086	36.63	2.85518e-07	7.32788e-07
1:205271256-205271812	TMCC2	1:205271796-205271813	A3SS	3	8	Ex.TSS.ENST00000329800	36.58	0.0075716	0.0241349
4:17804757-17810446	DCAF16	4:17804757-17804771	A3SS	3	9	Ex.ENST00000507768	36.57	1.07071e-06	7.04132e-06
3:48633636-48635370	SLC26A6	3:48633636-48634590	A3SS	3	9	Ex.TSS.ENST00000307364	36.57	5.53899e-05	0.000314025
14:37247241-37247828	MIPOL1	14:37247799-37247828	A3SS	3	9	ENST00000556615	36.32	0.00335423	0.0054386
2:96619763-96631311	KANSL3	2:96619763-96619776	A3SS	3	9	Ex.ENST00000354204	36.3	5.30565e-07	2.75053e-06
2:96619545-96631311	KANSL3	2:96619545-96619776	A3SS	3	9	Ex.ENST00000418735	36.3	5.30565e-07	2.75053e-06
5:869395-870472	BRD9	5:869395-869404	A3SS	3	9	ENST00000490814	36.14	0.0003007	0.00244905
16:793275-794053	CHTF18	16:794034-794054	A3SS	3	9	Ex.ENST00000262315	35.12	3.48183e-05	8.23725e-05
20:31722331-31722617	BCL2L1	20:31722331-31722348	TSS|A3SS	3	9	TSS.ENST00000307677	34.81	9.30163e-06	3.2374e-05
5:140436258-140438502	ANKHD1	5:140438494-140438502	A3SS	3	9	ENST00000394722	34.61	2.02209e-07	1.51916e-06
7:100211394-100211994	CASTOR3	7:100211540-100211794	IR (overlapping region)	2	7	ENST00000328453	34.59	0.0233816	0.233573
5:865582-870472	BRD9	5:869245-869404	MXS	3	9	ENST00000519112	34.48	2.15368e-05	0.000175512
16:3132104-3134633	ZNF213-AS1	16:3132850-3132942	SES	2	9	ENST00000572691	34.41	0.00962288	0.021907
8:98996967-99012868	VPS13B-DT	8:98996967-99004695	A3SS	2	9	Ex.ENST00000521696	33.91	0.0245314	0.44116
8:98968793-99012868	VPS13B-DT	8:98968793-99004695	A3SS	2	9	Ex.TSS.ENST00000653552	33.91	0.0245314	0.44116
X:70929999-70930976	SLC7A3	X:70929999-70930022	TSS|A3SS	3	9	TSS.ENST00000374299	33.81	4.94541e-08	2.17921e-05
5:90558918-90614834	ADGRV1	5:90592603-90614835	A3SS	2	9	Ex.TSS.ENST00000405460	33.78	0.0155602	0.127423
19:42323790-42324736	TMEM145	19:42324278-42324736	TSS|A3SS	2	7	TSS.ENST00000673187	33.66	0.000184913	0.000531364
X:47199615-47200893	UBA1	X:47199615-47200544	A5SS	3	9	Ex.ENST00000335972	33.47	4.50571e-10	6.34186e-08
17:4982161-4982756	CAMTA2	17:4982161-4982175	A3SS	3	9	ENST00000572543	33.21	0.000199589	0.000499993
17:30709812-30759490	SUZ12P1	17:30734897-30734943	MES	3	9	ENST00000579526	32.66	0.000615052	0.00148595
19:35506050-35510183	DMKN	19:35509911-35510184	A5SS	2	6	Ex.ENST00000462126	32.65	0.0172696	0.0482079
6:35509313-35509826	TULP1	6:35509634-35509750	SES	2	6	ENST00000229771	32.26	0.0253997	0.231037
19:53086110-53086261	ZNF160	19:53086110-53086128	A3SS	3	9	Ex.TSS.ENST00000596966	32.12	3.428e-06	1.0059e-05
19:53086089-53086261	ZNF160	19:53086089-53086128	A3SS	3	9	Ex.TSS.ENST00000594760	32.12	3.428e-06	1.0059e-05
19:53075184-53086261	ZNF160	19:53075184-53086128	A3SS	3	9	Ex.ENST00000355147	32.12	3.428e-06	1.0059e-05
10:73794331-73794555	ZSWIM8	10:73794541-73794555	A3SS	3	9	ENST00000398706	32.06	0.00212798	0.00296802
16:3132104-3134633	ZNF213-AS1	16:3132850-3133367	SES	2	9	ENST00000652946	31.68	0.00896513	0.0204109
14:21093291-21093585	ZNF219	14:21093291-21093304	TSS|A3SS	3	9	TSS.ENST00000554478	31.46	2.98387e-08	4.80849e-08
12:50016716-50025372	RACGAP1	12:50016716-50016719	A3SS	2	8	Ex.TSS.ENST00000548824	31.44	0.0022093	0.0034095
2:159412546-159428310	BAZ2B	2:159427941-159428042	SES	3	8	ENST00000343439	31.23	0.0413098	0.156475
12:8773467-8777589	RIMKLB	12:8776673-8777590	A3SS	3	9	Ex.TSS.ENST00000299673	31.11	0.00347949	0.00535856
X:119620052-119629317	SEPTIN6	X:119625335-119625396	SES	3	9	ENST00000467310	31.1	2.51105e-07	1.71178e-05
3:9987265-9987905	EMC3-AS1	3:9987815-9987905	TSS|A3SS	3	9	TSS.ENST00000440568	31.09	0.000941974	0.00586786
4:183655962-183658928	RWDD4	4:183655962-183655974	A3SS	3	9	Ex.TSS.ENST00000326397	31.01	0.000690405	0.00446838
4:183651132-183658928	RWDD4	4:183651132-183655974	A3SS	3	9	Ex.TSS.ENST00000510968	31.01	0.000690405	0.00453985
3:197065449-197065707	DLG1	3:197065449-197065464	A3SS	3	9	ENST00000661229	31	0.00100485	0.00578048
2:1083656-1209102	SNTG2	2:1173092-1173183	MES	3	9	ENST00000308624	30.97	0.0170117	0.0638069
2:108856971-108876087	CCDC138	2:108873451-108873589	SES	2	9	ENST00000295124	30.88	0.0139091	0.0519877
1:67424960-67425082	SERBP1	1:67424960-67424977	A3SS	3	9	ENST00000361219	30.72	3.09962e-13	1.05379e-12
20:38002777-38006196	TTI1	20:38002777-38002793	A3SS	3	9	Ex.ENST00000373447	30.63	3.16783e-05	0.000110147
5:178257568-178259720	COL23A1	5:178257568-178257582	A3SS	3	9	Ex.ENST00000390654	30.32	0.00711579	0.0547718
11:31433571-31509518	IMMP1L	11:31460626-31460714	MES	3	9	ENST00000278200	29.97	0.0138389	0.0198887
8:144258915-144259239	MROH1	8:144259224-144259240	A3SS	3	9	Ex.ENST00000326134	29.96	0.00375743	0.0518791
17:4981832-4982756	CAMTA2	17:4982089-4982175	SES	3	9	ENST00000572543	29.92	0.000121049	0.000303252
6:28267454-28272669	ZSCAN26	6:28271854-28271934	SES	2	9	ENST00000614088	29.9	0.00631312	0.049538
16:47461427-47463898	PHKB	16:47463882-47463898	TSS|A3SS	3	9	TSS.ENST00000566044	29.78	0.00011231	0.000258049
14:23081837-23090521	ACIN1	14:23089982-23090101	SES	3	9	ENST00000262710	29.75	0.000166399	0.00026833
8:132798861-132803818	PHF20L1	8:132799083-132799172	SES	3	9	ENST00000395376	29.7	6.49658e-05	0.000947026
11:93479270-93499275	SMCO4	11:93479270-93479284	TSS|A3SS	3	9	TSS.ENST00000529714	29.51	7.40702e-07	1.09509e-06
17:75088045-75089150	SLC16A5	17:75089114-75089150	TSS|A3SS	3	9	TSS.ENST00000578376	29.44	0.00821372	0.0211758
1:52904834-52907867	ECHDC2	1:52905034-52905090	SES	3	9	ENST00000358358	29.34	0.000306253	0.00105157
15:24962210-24967931	SNRPN	15:24967029-24967152	SES	3	9	ENST00000554227	29.33	1.18631e-11	1.97851e-11
X:13719983-13734524	TRAPPC2	X:13734044-13734185	MXS	3	9	ENST00000380579	29.25	0.0127855	0.954594
9:35813146-35813265	HINT2	9:35813146-35813156	A3SS	3	9	Ex.TSS.ENST00000471774	29.23	0.000514747	0.0225645
20:25624136-25645530	ZNF337-AS1	20:25634049-25645531	A3SS	2	6	Ex.TSS.ENST00000439498	29.03	0.0208797	0.0724579
3:125084053-125107480	SLC12A8	3:125092101-125092198	MES	3	7	ENST00000393469	28.97	0.0163237	0.0865071
21:46550745-46551633	DIP2A	21:46551617-46551634	A3SS	3	9	Ex.ENST00000400274	28.87	0.0133785	0.0480031
6:31644195-31644524	BAG6	6:31644307-31644414	SES	3	9	ENST00000437771	28.84	2.16163e-08	1.90034e-07
10:113146098-113150997	TCF7L2	10:113150983-113150997	A3SS	3	9	ENST00000543371	28.73	0.000512804	0.000708178
1:100992741-100995109	DPH5	1:100992741-100992754	A3SS	3	9	Ex.ENST00000342173	28.45	4.00292e-06	1.20015e-05
1:100990632-100995109	DPH5	1:100990632-100992754	A3SS	3	9	Ex.ENST00000427040	28.45	4.00292e-06	1.20015e-05
1:100990629-100995109	DPH5	1:100990629-100992754	A3SS	3	9	Ex.TSS.ENST00000481871	28.45	4.00292e-06	1.20015e-05
12:97493286-97493894	RMST	12:97493891-97493894	A3SS	3	9	ENST00000652810	28.43	0.0378197	0.0595012
9:40992480-40994632	FRG1HP	9:40993253-40993434	SES	2	6	ENST00000610803	28.25	0.0159066	0.520341
9:2159905-2161685	SMARCA2	9:2159905-2159909	A5SS	3	7	ENST00000302401	28.24	0.0324497	1
8:20255316-20303739	LZTS1	8:20268195-20303740	A5SS	3	8	Ex.TSS.ENST00000381569	28.21	0.0273154	0.43578
10:97743165-97744728	ZFYVE27	10:97744712-97744729	A3SS	3	9	Ex.ENST00000359980	28.2	0.00287451	0.00402458
19:57868580-57876915	ZNF814	19:57875156-57875226	MXS	2	8	ENST00000597348	28.11	0.00923874	0.0272796
7:140602543-140640503	DENND2A	7:140605705-140605806	SES	2	6	ENST00000496613	28.08	0.0140347	0.144948
1:59296908-59346246	FGGY	1:59321536-59321750	MES	3	9	ENST00000413489	27.94	0.010366	0.0357776
12:7097164-7101897	C1RL	12:7099901-7100026	MES	3	3	ENST00000266542	27.73	0.012769	0.0200145
7:130070810-130116444	KLHDC10	7:130096921-130116445	A3SS	3	8	Ex.TSS.ENST00000463413	27.57	0.0183273	0.187529
1:179865855-179877238	TOR1AIP2	1:179865855-179865869	A3SS	3	9	Ex.TSS.ENST00000482587	27.36	7.64692e-05	0.000241184
14:70592989-70593295	MED6	14:70592989-70593009	A3SS	3	9	ENST00000430055	27.17	0.000977779	0.00159869
18:58953800-58979054	ZNF532	18:58954234-58954334	SES	3	9	ENST00000585662	27.12	1.72819e-05	4.61773e-05
2:27037703-27038145	TMEM214	2:27037790-27037892	SES	3	9	ENST00000435172	26.87	0.000122087	0.000506155
X:13719983-13734049	TRAPPC2	X:13734044-13734049	A5SS	3	9	ENST00000380579	26.78	0.0435689	1
6:109445863-109446135	MICAL1	6:109445863-109445875	A3SS	3	9	Ex.ENST00000358577	26.77	9.32514e-06	7.73024e-05
7:94528251-94533204	CASD1	7:94533189-94533205	A3SS	3	5	Ex.ENST00000297273	26.7	0.000846322	0.0101637
1:179131482-179229240	ABL2	1:179131482-179133374	A3SS	3	9	ENST00000660584	26.47	0.0129196	0.0407465
17:46554044-46557630	ARL17A	17:46555207-46555284	IR (overlapping region)	3	9	ENST00000336125	26.45	0.00290996	0.00721152
14:23556344-23556752	THTPA	14:23556743-23556752	TSS|A3SS	3	9	TSS.ENST00000404535	26.44	0.00102086	0.00164594
17:75628763-75628933	RECQL5	17:75628763-75628825	TSS|A3SS	3	9	TSS.ENST00000582548	26.42	0.00542448	0.0140042
11:134293210-134312348	GLB1L3	11:134307124-134307208	MES	3	9	ENST00000431683	26.33	0.00384179	0.0055032
11:72228499-72228726	INPPL1	11:72228647-72228727	A3SS	3	9	Ex.ENST00000298229	26.32	0.000298936	0.000437898
16:89972766-89978809	AFG3L1P	16:89977715-89978810	A3SS	3	8	Ex.TSS.ENST00000429663	26.3	0.0199489	0.0441432
17:45404097-45404444	ARHGAP27	17:45404269-45404334	SES	3	9	ENST00000376922	26.2	0.0405526	0.100373
18:5293328-5295812	ZBTB14	18:5293972-5294001	SES	3	6	ENST00000357006	26.2	0.013193	0.0351376
12:105120598-105121100	WASHC4	12:105121089-105121100	A3SS	3	9	ENST00000547404	26.19	0.00140076	0.00208185
17:43167251-43170125	AC060780.1	17:43167251-43167262	TSS|A3SS	2	9	TSS.ENST00000590740	26.16	0.0161509	0.0397581
11:419582-420860	ANO9	11:420616-420717	IR	3	9	ENST00000532094	26.16	0.000316556	0.000457104
1:3496784-3497232	MEGF6	1:3496988-3497119	SES	3	8	ENST00000356575	26.12	0.00109247	0.00361637
20:64070636-64071869	TCEA2	20:64071858-64071869	A3SS	3	9	ENST00000465433	26.03	0.00203441	0.00717552
6:41073085-41079028	NFYA	6:41079005-41079029	A3SS	3	9	Ex.TSS.ENST00000341376	25.97	6.52062e-07	5.97067e-06
6:26383245-26383791	BTN2A2	6:26383245-26383299	TSS|A5SS	3	9	TSS.ENST00000471116	25.9	0.000320397	0.00277009
6:26383182-26383791	BTN2A2	6:26383182-26383299	TSS|A5SS	3	9	TSS.ENST00000472507	25.9	0.000320397	0.00277009
X:19037491-19037597	ADGRG2	X:19037589-19037597	A5SS	3	6	ENST00000356606	25.85	0.000243416	0.0223584
15:41736699-41740056	MGA	15:41740053-41740056	A3SS	3	9	Ex.ENST00000219905	25.85	0.0304778	0.0468772
8:101202333-101205287	ZNF706	8:101204780-101205210	IR	2	9	ENST00000520347	25.77	0.0366151	0.51872
9:5801329-5810010	ERMP1	9:5805611-5805785	MES	3	9	ENST00000214893	25.76	0.00457908	0.244049
1:52436976-52438219	TUT4	1:52436976-52436978	A3SS	3	9	ENST00000257177	25.51	0.00206636	0.00710314
1:52436964-52438219	TUT4	1:52436964-52436978	A3SS	3	9	ENST00000257177	25.51	0.00206636	0.00710314
9:128937779-128941444	PHYHD1	9:128940369-128940497	MES	3	9	ENST00000353176	25.34	0.0295193	1
12:66445509-66462923	GRIP1	12:66455409-66455564	SES	2	8	ENST00000398016	25.33	0.0175052	0.0273777
1:155611292-155611548	MSTO1	1:155611411-155611548	TSS|A3SS	3	9	TSS.ENST00000490642	25.3	0.0243908	0.0751806
1:155611292-155611426	MSTO1	1:155611411-155611426	TSS|A3SS	3	9	TSS.ENST00000490642	25.3	0.0243908	0.0751806
19:49451579-49453392	PIH1D1	19:49451579-49451591	A3SS	3	9	Ex.TSS.ENST00000596049	25.22	0.00242103	0.00705047
X:47199615-47200893	UBA1	X:47200410-47200894	A3SS	3	9	Ex.ENST00000335972	25.22	8.99751e-08	1.26377e-05
19:11447619-11447722	PRKCSH	19:11447693-11447722	A3SS	3	9	ENST00000585540	25.15	4.18977e-08	1.13503e-07
6:31969280-31969751	SKIV2L	6:31969421-31969514	IR	3	9	ENST00000465703	25.15	0.00929162	0.080946
16:19548015-19551195	CCP110	16:19548515-19548600	SES	3	4	ENST00000381396	25.14	0.0438314	0.0980919
20:3209536-3213257	ITPA	20:3209536-3209617	TSS|A5SS	3	8	TSS.ENST00000609835	25.13	0.00425705	0.0147867
X:19037491-19040188	ADGRG2	X:19037589-19037636	SES	3	7	ENST00000356606	25.12	0.0105312	0.966005
17:58999460-59012327	TRIM37	17:59001598-59001741	SES	3	9	ENST00000585287	25.01	2.26124e-05	5.69556e-05
12:132986874-133007041	ZNF26	12:132987665-133007042	A3SS	3	8	Ex.TSS.ENST00000328654	24.95	0.0234383	0.0353206
12:132986874-133006056	ZNF26	12:132987665-133006057	A3SS	3	8	Ex.ENST00000545101	24.95	0.0234383	0.0353206
X:47561252-47562908	ARAF	X:47561252-47562762	A5SS	3	9	Ex.TSS.ENST00000377039	24.88	4.47933e-06	0.000635781
12:117158064-117165484	FBXO21	12:117158064-117158084	A3SS	3	9	ENST00000330622	24.77	1.45577e-05	2.18247e-05
4:184011424-184017088	STOX2	4:184011587-184011635	SES	3	9	ENST00000506529	24.72	0.00111703	0.00722886
1:7810568-7819284	PER3	1:7810568-7810588	A5SS	2	6	ENST00000377532	24.68	0.0164743	0.0561015
4:6085630-6112721	JAKMIP1	4:6105473-6105967	SES	3	9	ENST00000282924	24.63	0.000495242	0.00335233
20:56468767-56472325	RTF2	20:56471614-56471669	MXS	2	8	ENST00000487211	24.62	0.0241434	0.085491
3:183984895-183987769	ABCC5	3:183985304-183985378	SES	3	9	ENST00000382494	24.45	0.00273213	0.0150947
13:26396355-26397152	CDK8	13:26397139-26397153	A3SS	3	9	Ex.ENST00000381527	24.43	0.00263412	0.00417716
15:84203021-84204425	GOLGA2P7	15:84204177-84204331	SES	3	9	ENST00000316967	24.38	0.0216386	0.0372866
1:179131482-179229240	ABL2	1:179133312-179133374	SES	3	9	ENST00000502732	24.31	0.0229285	0.0723097
20:3820703-3822101	AP5S1	20:3820703-3820758	TSS|A5SS	3	9	TSS.ENST00000379573	24.24	0.00164054	0.0057013
11:46889534-46889943	LRP4	11:46889534-46889591	A3SS	3	9	Ex.ENST00000378623	24.23	0.0263159	0.0380497
17:30709812-30759490	SUZ12P1	17:30735033-30735097	MES	3	9	ENST00000579526	24.23	0.0113972	0.0275322
7:100632199-100633000	TFR2	7:100632780-100633001	A5SS	3	8	Ex.ENST00000223051	24.18	0.0169979	0.13321
1:35079443-35095818	ZMYM1	1:35093914-35094083	MES	3	9	ENST00000373330	24.18	0.00985151	0.0325998
2:43774147-43776781	DYNC2LI1	2:43774403-43776782	A3SS	3	9	Ex.TSS.ENST00000398823	24.15	0.0141749	0.0605661
2:226836088-226864603	RHBDD1	2:226839409-226839627	MES	3	9	ENST00000392062	24.11	0.00848755	0.0340918
2:32471125-32473111	BIRC6	2:32471125-32471151	A5SS	3	9	ENST00000648282	24.08	0.00131517	0.00566612
4:118278793-118279388	SNHG8	4:118278944-118279137	SES	3	9	ENST00000602819	24.08	4.40165e-07	2.77501e-06
9:137576403-137578509	DPH7	9:137577470-137577603	SES	2	5	ENST00000481839	24.03	0.00121081	0.0529051
10:94545908-94546376	HELLS	10:94546361-94546377	A3SS	3	9	Ex.TSS.ENST00000419900	24.02	2.46049e-07	3.44134e-07
9:113565361-113583449	RGS3	9:113565361-113565730	A5SS	3	9	Ex.TSS.ENST00000488620	23.95	0.042758	1
9:113536919-113583449	RGS3	9:113536919-113565730	A5SS	3	9	Ex.ENST00000343817	23.95	0.042758	1
5:150898555-150903140	ZNF300	5:150898555-150902566	A3SS	3	8	Ex.ENST00000274599	23.93	0.0146478	0.110949
17:15680954-15682860	TRIM16	17:15682854-15682860	TSS|A5SS	2	9	TSS.ENST00000336708	23.85	0.0312112	0.0744949
7:100628307-100630888	TFR2	7:100629253-100629372	SES	2	9	ENST00000223051	23.84	0.0142638	0.111822
22:21476161-21477789	PI4KAP2	22:21476644-21476764	SES	3	8	ENST00000360806	23.79	0.000158486	0.000573481
19:35764937-35765066	PROSER3	19:35765034-35765066	A3SS	2	5	ENST00000301165	23.77	0.0320249	0.0912523
7:102433662-102438943	ORAI2	7:102436202-102436333	SES	3	9	ENST00000356387	23.68	9.28601e-06	9.32751e-05
7:64815045-64831450	ZNF138	7:64830940-64831076	MXS	3	9	ENST00000359735	23.67	0.0166933	0.191993
4:118278793-118279388	SNHG8	4:118278793-118279137	A5SS	3	9	ENST00000652022	23.58	2.16735e-07	1.36652e-06
11:106059110-106077311	KBTBD3	11:106076507-106076707	SES	2	9	ENST00000531837	23.56	0.0351542	0.0492928
1:162287437-162300647	NOS1AP	1:162300633-162300647	A3SS	3	9	ENST00000361897	23.3	0.000299067	0.000931063
15:75352602-75354492	NEIL1	15:75352702-75353738	IR	3	3	ENST00000561643	23.26	0.00450915	0.00770223
17:80214766-80215032	SGSH	17:80214766-80214783	A3SS	3	9	ENST00000570427	23.22	0.000406721	0.00105939
17:80214680-80215032	SGSH	17:80214680-80214783	A3SS	3	9	ENST00000570427	23.22	0.000406721	0.00105939
16:1612423-1614638	CRAMP1	16:1612423-1612657	A5SS	3	9	Ex.TSS.ENST00000397412	23.21	0.0113609	0.0251553
5:65554899-65561496	CENPK	5:65554899-65554946	A3SS	3	9	ENST00000510354	23.19	0.00205934	0.0161743
2:226836088-226864603	RHBDD1	2:226838073-226838154	MES	3	9	ENST00000392062	23.18	0.0109241	0.0438758
3:129566018-129566526	PLXND1	3:129566018-129566029	A3SS	3	9	Ex.ENST00000324093	23.03	0.0187193	0.100275
15:58917000-58932355	SLTM	15:58917000-58917020	A3SS	3	9	Ex.ENST00000249736	23.01	9.48321e-07	1.61112e-06
1:59296908-59346246	FGGY	1:59339958-59340069	MES	3	9	ENST00000413489	22.98	0.0420048	0.144961
17:10705528-10706437	ADPRM	17:10705528-10705615	A5SS	3	7	ENST00000468843	22.97	0.00276811	0.00659548
9:137728530-137743391	EHMT1	9:137743371-137743391	A3SS	3	9	ENST00000371394	22.94	0.000106263	0.0046703
7:73702983-73703754	STX1A	7:73702983-73703642	A3SS	3	9	Ex.ENST00000222812	22.93	0.028885	0.337684
16:10386123-10428867	ATF7IP2	16:10419581-10419623	MXS	3	9	ENST00000396559	22.85	0.012372	0.0214829
12:95266633-95270050	VEZT	12:95270039-95270050	A3SS	3	9	ENST00000397792	22.81	7.13902e-05	0.000112241
16:3132104-3134629	ZNF213-AS1	16:3132104-3132942	A3SS	3	9	Ex.TSS.ENST00000571963	22.79	0.0260448	0.0592602
1:156562666-156563133	IQGAP3	1:156562666-156562674	A3SS	3	9	Ex.ENST00000361170	22.68	0.000139626	0.000432889
22:23683868-23705428	GUSBP11	22:23700726-23700845	MES	3	7	ENST00000445682	22.65	0.0164029	0.0556307
8:132798861-132799094	PHF20L1	8:132799083-132799094	A3SS	3	9	ENST00000395376	22.65	0.00220811	0.0320497
8:132798861-132803818	PHF20L1	8:132799095-132799172	SES	3	9	ENST00000315808	22.63	0.00018591	0.00270948
1:185087641-185091578	RNF2	1:185091565-185091579	A3SS	3	9	Ex.ENST00000367509	22.58	0.000745992	0.00236192
4:3140657-3142765	HTT	4:3142745-3142765	A3SS	3	9	ENST00000649131	22.55	0.000111333	0.000740319
21:36043957-36045581	SETD4	21:36043957-36043969	A3SS	3	9	Ex.ENST00000332131	22.51	0.00370846	0.0126052
16:3656754-3657186	DNASE1	16:3656999-3657111	SES	3	8	ENST00000246949	22.47	0.00177183	0.00405295
17:59070948-59075646	TRIM37	17:59070948-59070968	A3SS	3	9	Ex.ENST00000262294	22.47	5.23322e-07	1.31823e-06
15:64911965-64930821	ANKDD1A	15:64926901-64926999	MES	3	9	ENST00000319580	22.46	0.00688017	0.0117066
12:109939248-109947255	GIT2	12:109945260-109945349	SES	3	8	ENST00000355312	22.38	0.00847521	0.0126808
19:17228310-17229008	OCEL1	19:17228803-17228915	SES	3	9	ENST00000595573	22.22	0.00242243	0.00680332
12:9421492-9421817	DDX12P	12:9421492-9421546	A3SS	3	9	Ex.ENST00000432996	22.2	0.00798847	0.0125579
22:50245737-50245909	MAPK12	22:50245737-50245812	A3SS	3	9	Ex.ENST00000497036	22.19	0.00558232	0.0207635
2:19898036-19901705	TTC32	2:19901476-19901706	A5SS	3	9	Ex.ENST00000333610	22.19	0.00137455	0.00527987
1:40508909-40514514	EXO5	1:40509733-40509790	MES	3	7	ENST00000415550	22.17	0.0370143	0.122065
22:46245239-46250255	CDPF1	22:46248172-46248284	MES	3	8	ENST00000314567	22.16	0.0153588	0.0571903
3:180607648-180610974	TTC14	3:180608811-180609629	IR (overlapping region)	3	9	ENST00000412756	22.13	0.00345468	0.0190508
2:86171337-86173649	IMMT	2:86171337-86171345	A3SS	3	9	Ex.ENST00000410111	22.12	2.84606e-05	0.000146396
2:86171313-86173649	IMMT	2:86171313-86171345	A3SS	3	9	ENST00000410111	22.12	2.84606e-05	0.000146329
2:86171310-86173649	IMMT	2:86171310-86171345	A3SS	3	9	Ex.ENST00000410111	22.12	2.84606e-05	0.000146329
1:168114550-168137164	GPR161	1:168136739-168137165	A5SS	3	8	Ex.TSS.ENST00000367835	22.03	0.00162949	0.00511429
1:144955602-144995007	SRGAP2B	1:144960338-144995008	A5SS	3	9	Ex.ENST00000612199	22.02	0.0056612	0.0172814
22:23834933-23837063	DERL3	22:23834933-23834979	A3SS	3	9	Ex.TSS.ENST00000406855	21.96	0.00355105	0.0129112
X:124090765-124094017	STAG2	X:124090854-124090964	SES	3	9	ENST00000218089	21.83	7.22548e-06	0.000495063
12:6450341-6451517	CD27-AS1	12:6450709-6450892	IR (overlapping region)	2	9	ENST00000535639	21.82	0.0447123	0.0698335
9:96942753-96949554	MFSD14C	9:96942753-96943154	A3SS	3	9	Ex.TSS.ENST00000506067	21.82	0.00279235	0.16824
9:96918827-96949554	MFSD14C	9:96918827-96943154	A3SS	3	9	Ex.TSS.ENST00000637076	21.82	0.00279235	0.16824
12:77064636-77065344	E2F7	12:77064636-77064653	TSS|A3SS	3	9	TSS.ENST00000547316	21.79	0.0197054	0.0309293
11:13421839-13463091	BTBD10	11:13445024-13445181	SES	3	9	ENST00000278174	21.78	0.00070005	0.00100373
3:9390280-9391904	THUMPD3-AS1	3:9390498-9391678	IR	3	9	ENST00000665171	21.72	0.00448095	0.0278028
19:48398858-48404733	GRIN2D	19:48398858-48399145	A5SS	3	9	Ex.TSS.ENST00000263269	21.67	0.00472535	0.0137421
3:9743254-9743580	BRPF1	3:9743578-9743580	A3SS	3	9	ENST00000383829	21.53	0.0433436	0.269528
2:181922413-181929560	ITPRID2	2:181928161-181928199	SES	2	7	ENST00000467172	21.53	0.0139019	0.0531783
1:13731118-13742004	PRDM2	1:13732779-13732882	SES	3	6	ENST00000235372	21.49	0.000758208	0.00230627
2:135605017-135621493	R3HDM1	2:135616668-135616757	SES	3	9	ENST00000456040	21.48	0.00816553	0.0308501
3:172761684-172762415	ECT2	3:172762398-172762416	A3SS	3	9	Ex.ENST00000232458	21.44	0.00136109	0.007466
8:94958180-95031994	NDUFAF6	8:94975817-94975983	MES	3	8	ENST00000396113	21.42	0.0209639	0.377205
5:25422856-25445819	AC022140.1	5:25422856-25435273	A3SS	3	9	Ex.TSS.ENST00000507887	21.4	0.002333	0.0180877
1:43271165-43272183	TMEM125	1:43271165-43271253	A5SS	3	9	Ex.TSS.ENST00000456751	21.38	0.000537697	0.00179339
1:43270794-43272183	TMEM125	1:43270794-43271253	A5SS	3	9	Ex.ENST00000432792	21.38	0.000537697	0.00179339
19:23362726-23395324	ZNF91	19:23374638-23374764	SES	3	9	ENST00000397082	21.34	0.00353674	0.0100112
19:21397268-21422912	ZNF493	19:21405129-21405255	MES	3	6	ENST00000392288	21.31	0.0244988	0.0683483
2:181922413-181929560	ITPRID2	2:181928161-181928278	SES	2	7	ENST00000409001	21.3	0.0226937	0.0868043
16:19548015-19551195	CCP110	16:19548015-19548600	A5SS	3	5	ENST00000567451	21.29	0.0328614	0.073544
1:40040784-40041428	CAP1	1:40040784-40040801	TSS|A5SS	3	9	TSS.ENST00000414281	21.23	0.0450605	0.149942
1:161167235-161167370	PPOX	1:161167339-161167370	A3SS	3	9	ENST00000495483	21.23	8.76429e-06	2.745e-05
1:161167235-161167354	PPOX	1:161167339-161167354	A3SS	3	9	ENST00000495483	21.23	8.76429e-06	2.745e-05
4:173164345-173166299	AC105285.1	4:173165133-173165991	IR	2	3	ENST00000510523	21.17	0.00286484	0.0187213
11:4082983-4083262	STIM1	11:4083242-4083263	A3SS	3	9	Ex.ENST00000300737	21.16	0.00479103	0.00691436
16:3132104-3134629	ZNF213-AS1	16:3132850-3132945	SES	3	9	ENST00000573447	21.12	0.008019	0.0182581
7:100155165-100155261	MAP11	7:100155165-100155181	A3SS	3	9	Ex.TSS.ENST00000316937	21.05	0.0153174	0.153037
17:35420382-35432187	SLFN12	17:35421990-35423068	MXS	2	9	ENST00000304905	21.04	0.0460541	0.111509
1:94820479-94824492	SLC44A3	1:94820949-94821056	SES	2	3	ENST00000271227	21.02	0.0475239	0.16062
4:139295961-139300963	NDUFC1	4:139300602-139300963	A5SS	3	9	ENST00000507764	20.93	0.0158282	0.101777
10:73228161-73230421	FAM149B1	10:73228161-73228184	A5SS	3	9	ENST00000242505	20.9	0.0394109	0.0549608
19:45489554-45494165	RTN2	19:45493160-45493378	SES	3	9	ENST00000245923	20.74	0.00655282	0.0188679
2:55296524-55301205	CCDC88A	2:55297925-55301206	A5SS	3	9	Ex.ENST00000444458	20.72	0.019855	0.086146
2:55296524-55299838	CCDC88A	2:55297925-55299839	A5SS	3	9	Ex.ENST00000263630	20.72	0.019855	0.086146
7:23522433-23531202	TRA2A	7:23531181-23531202	A5SS	3	9	Ex.ENST00000392502	20.68	0.000177755	0.0019474
2:110933643-110987107	ACOXL	2:110963624-110963713	SES	3	8	ENST00000389811	20.67	0.0133627	0.0496919
2:238225138-238227798	LINC02610	2:238225500-238227683	IR	2	2	ENST00000659231	20.66	0.00991453	0.0408906
18:35264456-35290130	ZSCAN30	18:35290084-35290130	TSS|A5SS	3	7	TSS.ENST00000333206	20.6	0.0209575	0.0556348
18:74497596-74499936	CNDP2	18:74499882-74499936	A3SS	3	9	ENST00000584613	20.56	0.0370063	0.0990655
12:95256623-95257153	VEZT	12:95257150-95257153	A3SS	3	9	ENST00000356859	20.49	0.00080551	0.00124072
11:65620967-65622244	PCNX3	11:65622224-65622245	A3SS	3	9	Ex.ENST00000355703	20.34	7.00824e-05	0.000101925
17:37519072-37520537	SYNRG	17:37520179-37520214	SES	3	9	ENST00000614941	20.25	0.00566796	0.0137825
3:9390280-9391904	THUMPD3-AS1	3:9390498-9391081	IR	3	9	ENST00000665171	20.25	0.0039732	0.0246547
1:205891310-205894466	AC119673.3	1:205894444-205894467	A3SS	3	9	Ex.TSS.ENST00000652821	20.24	2.27131e-05	7.24747e-05
3:46991947-46993936	NBEAL2	3:46992475-46992555	SES	3	9	ENST00000450053	20.21	0.00520935	0.0305404
9:127424804-127428831	ZNF79	9:127424804-127424910	A5SS	2	9	Ex.TSS.ENST00000342483	20.17	0.0237679	0.770771
11:11967099-11968394	DKK3	11:11967099-11967119	A3SS	3	9	Ex.ENST00000326932	20.12	3.46222e-05	4.93807e-05
2:196658861-196669832	CCDC150	2:196666719-196666848	MES	2	7	ENST00000389175	20.09	0.019874	0.0763303
6:17764947-17771907	KIF13A	6:17771114-17771218	SES	3	9	ENST00000259711	20.08	0.0174789	0.149603
1:1729681-1734689	SLC35E2A	1:1729681-1732523	A3SS	3	9	Ex.TSS.ENST00000643905	20.08	0.039318	0.121026
22:21476742-21477789	PI4KAP2	22:21476742-21476764	A3SS	3	9	ENST00000360806	20	1.09574e-05	3.96517e-05
22:21476161-21477789	PI4KAP2	22:21476161-21476764	A3SS	3	9	ENST00000462560	20	1.09574e-05	3.96517e-05
19:36610743-36626132	ZNF382	19:36626130-36626132	TSS|A3SS	2	4	TSS.ENST00000292928	20	0	0
17:32266301-32288791	RHBDL3	17:32284659-32284817	MXS	3	8	ENST00000538145	19.98	0.0375707	0.0908608
11:57468091-57476161	RTN4RL2	11:57468542-57476162	A3SS	3	9	Ex.ENST00000335099	19.92	0.00524957	0.00760297
11:57468091-57468561	RTN4RL2	11:57468542-57468562	A3SS	3	9	Ex.TSS.ENST00000395120	19.92	0.00524957	0.00760297
12:133037546-133041284	ZNF84	12:133041278-133041284	TSS|A3SS	3	9	TSS.ENST00000539098	19.87	0.0173431	0.0261378
6:108854486-108868823	ARMC2	6:108858199-108858271	SES	2	3	ENST00000237512	19.76	0.0242222	0.200228
12:118017690-118018053	RFC5	12:118017816-118017994	IR	2	4	ENST00000392542	19.75	0.0489637	0.0732137
2:71124544-71130179	MCEE	2:71129717-71130179	A5SS	3	9	ENST00000494660	19.74	0.0111617	0.0491715
2:85354830-85356966	ELMOD3	2:85355555-85355598	MXS	3	9	ENST00000409331	19.72	0.0194534	0.0999274
5:865582-870472	BRD9	5:869245-869404	MES	3	9	ENST00000490814	19.68	0.000952837	0.00775942
12:70243066-70243360	CNOT2-DT	12:70243121-70243189	IR (overlapping region)	3	9	ENST00000549651	19.66	0.0495087	0.0760822
21:39613068-39659752	B3GALT5	21:39646392-39659753	A3SS	3	9	Ex.TSS.ENST00000615480	19.65	0.0359986	0.121845
19:40614447-40617099	LTBP4	19:40616889-40617099	A3SS	3	9	ENST00000617753	19.63	0.00133105	0.00349778
6:31969280-31969751	SKIV2L	6:31969317-31969514	IR	3	9	ENST00000465703	19.56	0.0083959	0.0731616
1:52414648-52414761	PRPF38A	1:52414741-52414762	A3SS	3	9	Ex.ENST00000257181	19.55	7.81517e-06	2.68593e-05
4:53399840-53425871	FIP1L1	4:53414615-53414722	SES	3	9	ENST00000337488	19.53	0.000235576	0.00159335
17:6657405-6657701	ALOX15P1	17:6657645-6657701	TSS|A3SS	2	4	TSS.ENST00000603173	19.52	0.0298078	0.0763164
16:3656754-3657186	DNASE1	16:3656999-3657186	A3SS	3	8	ENST00000570769	19.47	0.00402996	0.00921767
19:13799922-13804791	ZSWIM4	19:13804775-13804792	A3SS	3	9	Ex.ENST00000254323	19.45	0.00693207	0.0193749
11:72080763-72088296	LRTOMT	11:72080763-72080885	TSS|A5SS	2	7	TSS.ENST00000289488	19.44	0.0225866	0.0330811
8:129871497-129903311	FAM49B	8:129879389-129879471	MXS	3	9	ENST00000517654	19.43	3.80338e-08	5.52876e-07
13:36335833-36346581	SPART	13:36335833-36336358	A3SS	3	9	Ex.TSS.ENST00000451493	19.36	0.000140792	0.000223372
3:12803632-12810058	CAND2	3:12808210-12808333	MES	3	8	ENST00000456430	19.34	0.00790331	0.0419263
1:66926243-66928889	MIER1	1:66928887-66928889	A3SS	3	9	ENST00000357692	19.29	0.0175323	0.059455
14:100293378-100298841	SLC25A29	14:100295626-100295697	SES	3	9	ENST00000554224	19.27	6.8148e-05	0.000108832
14:23556344-23558694	THTPA	14:23556743-23557304	SES	3	9	ENST00000404535	19.26	0.000477692	0.000770257
20:25498347-25500839	NINL	20:25498347-25498361	A3SS	3	9	Ex.ENST00000278886	19.23	0.00307348	0.0106784
8:125091959-125102050	NSMCE2	8:125102014-125102050	TSS|A3SS	3	9	TSS.ENST00000517532	19.23	0.00433414	0.0624508
3:9390280-9391904	THUMPD3-AS1	3:9390498-9391106	IR	3	9	ENST00000665171	19.23	0.00484614	0.0300659
21:39597990-39609582	B3GALT5-AS1	21:39601419-39601543	MES	3	9	ENST00000670883	19.2	0.0468742	0.158449
17:47151919-47154671	CDC27	17:47151919-47151936	A3SS	3	9	ENST00000525495	19.17	0.0368252	0.0918757
17:50750853-50752199	LUC7L3	17:50751297-50751362	SES	3	9	ENST00000503728	19.17	0.000707881	0.00177821
13:46045517-46052403	ZC3H13	13:46051932-46051989	SES	3	9	ENST00000428921	19.16	0.0113909	0.0180887
1:161167235-161168992	PPOX	1:161167339-161167486	MES	3	9	ENST00000495483	19.14	1.83103e-05	5.73458e-05
9:122997362-122998596	RABGAP1	9:122998576-122998597	A3SS	3	9	Ex.ENST00000373647	19.13	0.0238334	0.812361
1:19153940-19154917	UBR4	1:19153940-19153954	A3SS	3	9	Ex.ENST00000375254	19.13	0.000222454	0.000704752
11:117296962-117315534	BACE1	11:117296962-117297209	A3SS	3	9	Ex.TSS.ENST00000313005	19.08	0.0251964	0.03552
7:100349888-100351251	STAG3L5P-PVRIG2P-PILRB	7:100349888-100350815	A5SS	3	9	Ex.ENST00000310771	19.08	0.0146931	0.146822
3:14947907-15003875	NR2C2	3:14959157-14959196	MES	3	8	ENST00000435454	19.07	0.0139469	0.0752966
5:177491147-177491806	PDLIM7	5:177491147-177491420	TSS|A3SS	3	9	TSS.ENST00000504318	18.8	0.00256055	0.018189
1:39463687-39468614	MACF1	1:39465095-39465112	SES	3	9	ENST00000289893	18.78	6.19297e-05	0.000205974
16:47461427-47497398	PHKB	16:47463882-47463993	MXS	3	9	ENST00000566044	18.75	0.00113618	0.00261037
5:132758825-132760801	SEPTIN8	5:132759937-132760802	A5SS	3	9	Ex.TSS.ENST00000296873	18.74	0.000775994	0.00571776
6:31968539-31968685	SKIV2L	6:31968623-31968685	A3SS	3	9	ENST00000465703	18.74	0.00208919	0.0183738
4:70789593-70800140	RUFY3	4:70794795-70794894	MES	3	9	ENST00000381006	18.73	0.0427331	0.289875
6:26124750-26138053	H2AC6	6:26127698-26138054	A3SS	3	3	Ex.ENST00000314088	18.72	0.0247496	0.213953
17:28395905-28396820	SARM1	17:28396027-28396156	IR (overlapping region)	3	9	ENST00000579593	18.71	0.0477237	0.114727
14:103712932-103715423	XRCC3	14:103715337-103715424	A5SS	3	9	Ex.TSS.ENST00000555055	18.7	0.0304008	0.0486362
3:9390280-9391904	THUMPD3-AS1	3:9390498-9391426	IR	3	9	ENST00000665171	18.69	0.00797009	0.0494155
2:1083656-1209102	SNTG2	2:1165548-1165635	MES	3	9	ENST00000308624	18.68	0.0295795	0.11094
3:9390280-9391904	THUMPD3-AS1	3:9390498-9391704	IR	3	9	ENST00000665171	18.67	0.0167798	0.103998
1:37796821-37799843	MANEAL	1:37799567-37799843	TSS|A3SS	3	3	TSS.ENST00000373045	18.66	0.0347256	0.115387
20:35346424-35347163	UQCC1	20:35346424-35346461	A3SS	3	9	Ex.TSS.ENST00000491125	18.66	0.00013524	0.000472331
20:35314766-35347163	UQCC1	20:35314766-35346461	A3SS	3	9	Ex.ENST00000349714	18.66	0.00013524	0.000472331
1:66926243-66940027	MIER1	1:66928887-66928963	SES	3	9	ENST00000357692	18.62	0.00575603	0.0195522
22:30926872-30928027	MORC2	22:30928019-30928027	TSS|A5SS	3	9	TSS.ENST00000215862	18.56	0.000203629	0.000746284
8:144496726-144497453	PPP1R16A	8:144497294-144497409	IR (overlapping region)	3	9	ENST00000435887	18.55	0.0433913	0.591836
7:98981961-98983263	TRRAP	7:98983240-98983264	A3SS	3	9	Ex.ENST00000355540	18.51	0.0003309	0.0040386
2:23984832-23999671	UBXN2A	2:23999655-23999672	A3SS	3	9	Ex.TSS.ENST00000309033	18.44	0.00593088	0.0244637
15:43405202-43409771	TUBGCP4	15:43408089-43408896	IR (overlapping region)	3	9	ENST00000564079	18.4	0.00361823	0.00606758
20:46021887-46023368	SLC12A5	20:46022843-46023071	SES	3	8	ENST00000626701	18.39	0.0430004	0.14542
9:8492980-8499646	PTPRD	9:8497242-8497268	SES	3	8	ENST00000356435	18.38	0.0316537	1
19:9656654-9660719	ZNF562	19:9659379-9659467	MXS	3	9	ENST00000585688	18.36	0.00593849	0.0177865
2:27343579-27356738	GTF3C2	2:27350314-27350632	MXS	3	9	ENST00000423998	18.35	0.00293869	0.0122097
17:15977093-15978043	ZSWIM7	17:15977800-15977913	MES	3	9	ENST00000490395	18.33	0.0462617	0.110527
1:155308966-155310063	FDPS	1:155310043-155310063	TSS|A3SS	3	9	TSS.ENST00000447866	18.26	1.10767e-06	3.42597e-06
22:19057163-19063201	DGCR2	22:19057163-19057186	A3SS	3	9	Ex.ENST00000263196	18.25	1.19782e-05	4.30934e-05
11:64225581-64226049	TRPT1	11:64225786-64226049	TSS|A5SS	3	9	TSS.ENST00000539595	18.23	0.000100745	0.000146299
X:47561252-47562908	ARAF	X:47562682-47562909	A3SS	3	9	Ex.TSS.ENST00000377039	18.22	0.000450728	0.0638405
12:45176434-45215939	PLEKHA8P1	12:45190794-45190961	SES	3	9	ENST00000545609	18.2	0.00561579	0.00851283
11:47470556-47472190	CELF1	11:47470556-47472102	TSS|A3SS	3	9	TSS.ENST00000395290	18.19	0.0180447	0.0261185
11:47468892-47472190	CELF1	11:47468892-47472102	TSS|A3SS	3	9	TSS.ENST00000395290	18.19	0.0180447	0.0261185
1:155217240-155218049	GBAP1	1:155217847-155217963	IR	2	8	ENST00000473223	18.16	0.0473635	0.145465
2:63972245-63983863	VPS54	2:63981646-63981851	SES	3	9	ENST00000409558	18.16	0.00598777	0.0261478
8:28768323-28769888	INTS9	8:28768323-28768376	TSS|A3SS	3	9	TSS.ENST00000517383	18.13	0.00173447	0.0279957
3:180609630-180611130	TTC14	3:180610004-180610705	IR (overlapping region)	3	9	ENST00000296015	18.08	0.0348483	0.192092
11:47161191-47161463	C11orf49	11:47161446-47161463	TSS|A3SS	3	9	TSS.ENST00000378615	18.04	0.0253091	0.0365431
15:24962210-24967931	SNRPN	15:24967029-24967240	SES	3	9	ENST00000584968	18.03	4.52322e-11	7.54355e-11
5:118944650-118988293	DTWD2	5:118952122-118988294	A5SS	3	9	Ex.TSS.ENST00000506980	18.02	0.00623607	0.045058
5:118944650-118988129	DTWD2	5:118952122-118988130	A5SS	3	9	Ex.TSS.ENST00000304058	18.02	0.00623607	0.045058
18:50269812-50271468	MBD1	18:50269812-50269818	A3SS	3	9	Ex.TSS.ENST00000269468	18.01	0.019977	0.0523761
22:24603336-24607953	GGT1	22:24603336-24603527	TSS|A5SS	3	9	TSS.ENST00000400382	17.97	0.00543355	0.0184577
22:24603322-24607953	GGT1	22:24603322-24603527	TSS|A5SS	3	9	TSS.ENST00000400382	17.97	0.00543355	0.0184577
3:39406765-39407620	RPSA	3:39407603-39407620	TSS|A3SS	3	9	TSS.ENST00000458478	17.94	2.82866e-06	1.68993e-05
15:45415780-45417268	SPATA5L1	15:45415780-45415809	A5SS	3	9	ENST00000531970	17.93	0.01512	0.0254205
5:55270488-55270577	DHX29	5:55270488-55270505	A3SS	3	9	Ex.ENST00000251636	17.89	0.000723273	0.00568666
11:64225581-64226049	TRPT1	11:64225786-64225869	SES	3	9	ENST00000317459	17.87	0.000186812	0.000271278
11:76453389-76458182	EMSY	11:76454749-76454790	SES	3	9	ENST00000427574	17.86	0.00292922	0.00431431
16:89586757-89587050	CPNE7	16:89587043-89587050	A3SS	3	9	Ex.ENST00000268720	17.77	0.0200718	0.0444137
17:7582164-7583917	AC016876.2	17:7582164-7582531	A3SS	3	9	ENST00000655859	17.75	0.0396	0.10241
17:7582161-7583917	AC016876.2	17:7582161-7582531	A3SS	3	9	ENST00000655859	17.75	0.0396	0.10241
21:45183511-45184922	ADARB1	21:45184474-45184593	SES	3	6	ENST00000360697	17.75	0.0282165	0.095586
5:132758825-132760801	SEPTIN8	5:132758825-132760013	A3SS	3	9	Ex.TSS.ENST00000296873	17.75	0.00697157	0.051363
9:37854983-37860047	DCAF10	9:37857241-37857351	SES	3	9	ENST00000242323	17.73	0.00503264	0.166161
10:100977821-100979372	MRPL43	10:100978641-100979101	IR (overlapping region)	3	6	ENST00000318325	17.73	0.036459	0.0501809
14:75032180-75038339	MLH3	14:75033419-75033490	SES	3	9	ENST00000355774	17.71	0.0326065	0.0534016
16:24794720-24797489	TNRC6A	16:24795907-24795939	SES	3	9	ENST00000315183	17.71	4.00176e-05	9.01553e-05
16:3132104-3134629	ZNF213-AS1	16:3132850-3133194	SES	3	9	ENST00000571449	17.71	0.0205091	0.0466742
2:55296524-55299838	CCDC88A	2:55296524-55298034	A3SS	3	9	Ex.ENST00000263630	17.68	0.0293913	0.127497
2:55296521-55299838	CCDC88A	2:55296521-55298034	A3SS	3	9	Ex.ENST00000643265	17.68	0.0293913	0.127497
1:11785723-11790898	MTHFR	1:11788048-11788148	IR (overlapping region)	3	9	ENST00000376590	17.68	0.0370539	0.11251
12:100573786-100591735	GAS2L3	12:100574347-100591736	A3SS	3	9	Ex.TSS.ENST00000547754	17.66	0.0123655	0.0182925
12:100573786-100578586	GAS2L3	12:100574347-100578587	A3SS	3	9	Ex.TSS.ENST00000547739	17.66	0.0123655	0.0182925
19:36689498-36712385	ZNF567	19:36694802-36694876	SES	3	9	ENST00000536254	17.66	0.0311868	0.08909
3:149041669-149042165	HLTF	3:149041669-149041680	A3SS	3	9	ENST00000467858	17.62	0.0176711	0.0957703
12:53272858-53274816	ESPL1	12:53274790-53274817	A3SS	3	9	Ex.ENST00000257934	17.59	0.00119674	0.00185657
18:47137297-47150377	HDHD2	18:47137297-47137333	A3SS	3	9	Ex.TSS.ENST00000586546	17.59	7.64489e-06	2.03281e-05
18:47136450-47150377	HDHD2	18:47136450-47137333	A3SS	3	9	Ex.TSS.ENST00000300605	17.59	7.64489e-06	2.03281e-05
12:62325934-62355330	USP15	12:62349221-62349307	SES	3	9	ENST00000280377	17.59	0.0498878	0.0778465
12:9298868-9299264	AC009533.1	12:9299260-9299264	A3SS	3	9	Ex.ENST00000539757	17.58	0.0251011	0.0394471
9:23692885-23701378	ELAVL2	9:23693448-23693486	SES	3	9	ENST00000380117	17.56	0.0371741	1
19:6754426-6754615	SH2D3A	19:6754426-6754448	A3SS	3	9	Ex.ENST00000245908	17.54	8.65949e-05	0.000256671
15:40623132-40625640	KNL1	15:40625468-40625544	IR	3	9	ENST00000526913	17.53	0.0173218	0.0266616
15:24982438-25019026	SNHG14	15:25001358-25001713	MES	3	9	ENST00000551631	17.51	0.0301384	0.0502692
11:65894117-65896808	FOSL1	11:65894117-65894121	A3SS	3	9	ENST00000312562	17.5	1.39954e-05	2.03636e-05
10:31831801-31843460	ARHGAP12	10:31839637-31839711	MES	3	9	ENST00000344936	17.48	0.0240392	0.0331024
19:49666800-49668850	BCL2L12	19:49667019-49667161	SES	3	9	ENST00000246784	17.44	1.8487e-09	5.40477e-09
10:95876661-95907662	ENTPD1-AS1	10:95904830-95904935	MXS	3	9	ENST00000449419	17.43	0.0113921	0.0159529
5:71037547-71041521	GTF2H2	5:71037547-71038481	A3SS	3	9	Ex.ENST00000274400	17.43	0.0277291	0.221059
10:24528120-24531832	KIAA1217	10:24531830-24531832	A3SS	3	9	ENST00000307544	17.41	0.00166278	0.00230446
19:20105317-20126751	ZNF90	19:20125006-20126166	MES	3	9	ENST00000469078	17.41	0.0191406	0.0540551
3:140963228-140970926	SLC25A36	3:140966934-140967036	MXS	3	9	ENST00000512506	17.4	0.0165093	0.0889518
20:46122757-46128137	CD40	20:46126640-46126701	MES	3	9	ENST00000372285	17.38	0.0273234	0.0925748
22:23862203-23868480	SLC2A11	22:23867735-23867899	SES	3	9	ENST00000418102	17.38	0.0364876	0.133016
17:5422830-5432541	RPAIN	17:5425971-5426082	MES	3	9	ENST00000381208	17.37	1.58759e-05	3.99029e-05
12:6450341-6451517	CD27-AS1	12:6450631-6450894	IR (overlapping region)	2	8	ENST00000535639	17.26	0.0255794	0.0399528
2:127289502-127289688	ERCC3	2:127289502-127289519	A3SS	3	9	ENST00000456257	17.25	0.00412501	0.0155437
7:87856352-87858630	SLC25A40	7:87856352-87856389	A3SS	2	8	ENST00000429674	17.25	0.040543	0.482679
5:90475021-90485534	POLR3G	5:90485525-90485534	TSS|A3SS	3	9	TSS.ENST00000399107	17.23	3.12451e-05	0.000256864
20:960467-967173	RSPO4	20:960600-967174	A5SS	3	9	Ex.TSS.ENST00000400634	17.21	0.042498	0.143728
12:31074328-31078389	DDX11	12:31078178-31078390	A3SS	3	9	Ex.TSS.ENST00000542244	17.18	0.0310084	0.0469373
3:180607648-180610974	TTC14	3:180607766-180608700	IR (overlapping region)	3	9	ENST00000412756	17.17	0.0179164	0.0987756
18:3450071-3450324	TGIF1	18:3450322-3450324	TSS|A3SS	3	9	TSS.ENST00000407501	17.13	0.0456488	0.121158
5:865582-870472	BRD9	5:869245-869394	MXS	3	9	ENST00000489816	17.12	4.59826e-05	0.000374685
11:44618366-44619048	CD82	11:44618640-44618723	SES	3	8	ENST00000227155	17.1	3.06409e-05	4.42519e-05
1:99993742-100007033	SLC35A3	1:99999261-99999415	SES	3	9	ENST00000370153	17.09	0.00284566	0.00973386
3:9390280-9391904	THUMPD3-AS1	3:9390498-9390884	IR	3	9	ENST00000665171	17.06	0.0150588	0.0933404
14:58458546-58460985	KIAA0586	14:58459843-58459909	SES	3	7	ENST00000651937	17.03	0.0169929	0.0276789
3:140963228-140966999	SLC25A36	3:140966934-140966999	TSS|A3SS	3	9	TSS.ENST00000393015	17.01	0.0390718	0.209148
X:13719983-13734524	TRAPPC2	X:13734044-13734185	MES	3	9	ENST00000518847	17.01	0.0037822	0.28587
11:126274927-126275349	FOXRED1	11:126275022-126275326	IR	3	9	ENST00000524751	17	0.00743718	0.0106444
15:39943486-39949115	EIF2AK4	15:39945335-39949116	A3SS	3	9	Ex.ENST00000263791	16.99	0.000876439	0.0014641
12:47795768-47796206	HDAC7	12:47795906-47796016	SES	3	9	ENST00000080059	16.96	0.0020703	0.00318857
14:24429992-24430713	KHNYN	14:24429992-24430119	TSS|A5SS	3	9	TSS.ENST00000553935	16.89	0.000137447	0.000222436
17:30984761-30997241	RNF135	17:30987944-30988106	MXS	3	9	ENST00000328381	16.88	0.0289496	0.0699238
12:55699990-55700898	ITGA7	12:55700262-55700393	SES	3	9	ENST00000555728	16.87	0.0262487	0.0407443
1:224433684-224434794	WDR26	1:224434542-224434585	IR	3	9	ENST00000414423	16.86	0.0120452	0.038839
3:123303220-123314234	ADCY5	3:123304067-123304183	SES	3	9	ENST00000309879	16.85	0.0191306	0.101096
6:35293045-35294455	ZNF76	6:35293751-35293915	SES	3	9	ENST00000373953	16.8	0.00995217	0.0908196
16:2103266-2103895	PKD1	16:2103627-2103724	IR	3	9	ENST00000262304	16.79	0.0248231	0.0556801
12:27673828-27676427	PPFIBP1	12:27674192-27674221	SES	3	9	ENST00000228425	16.73	4.0133e-05	6.06402e-05
21:39597990-39609582	B3GALT5-AS1	21:39599341-39600279	MES	3	9	ENST00000670883	16.69	0.0247277	0.0838012
11:18743334-18744005	PTPN5	11:18743334-18743429	A3SS	2	5	ENST00000358540	16.69	0.0480068	0.0688817
14:89486669-89619027	FOXN3	14:89486669-89486671	A3SS	3	9	Ex.TSS.ENST00000555855	16.62	0.0489278	0.0805134
5:88270586-88436272	TMEM161B-AS1	5:88270586-88282106	A5SS	3	9	Ex.TSS.ENST00000504922	16.61	0.00536248	0.043924
19:52854108-52854257	ZNF468	19:52854108-52854126	A3SS	3	9	ENST00000601980	16.61	0.00494948	0.0145223
11:770399-771332	GATD1	11:770679-770903	MES	3	8	ENST00000354286	16.52	0.0465748	0.0686385
14:100293378-100298841	SLC25A29	14:100295626-100295993	SES	3	9	ENST00000556868	16.48	0.00266901	0.00411058
X:13719983-13734524	TRAPPC2	X:13734050-13734185	MXS	3	9	ENST00000458511	16.46	0.0128613	0.968838
6:30916960-30917104	VARS2	6:30917095-30917105	A3SS	3	9	Ex.ENST00000321897	16.45	0.00034025	0.00297801
8:144890404-144901398	ZNF250	8:144901337-144901398	TSS|A5SS	3	9	TSS.ENST00000533622	16.45	0.0348155	0.48457
11:61720251-61722858	DAGLA	11:61720679-61720867	SES	3	8	ENST00000540717	16.44	0.0062302	0.00903313
17:7318675-7319049	NEURL4	17:7318675-7318691	A3SS	3	9	ENST00000573186	16.43	0.0127356	0.0327099
7:56034107-56051137	PSPH	7:56034107-56034154	TSS|A3SS	3	9	TSS.ENST00000395471	16.43	0.0025576	0.0294607
7:56034104-56051137	PSPH	7:56034104-56034154	TSS|A3SS	3	9	TSS.ENST00000395471	16.43	0.0025576	0.0294607
1:81800513-81836884	ADGRL2	1:81800513-81802229	A5SS	3	9	Ex.TSS.ENST00000319517	16.42	0.000188134	0.000640834
3:50350985-50351408	CYB561D2	3:50351343-50351408	TSS|A3SS	3	9	TSS.ENST00000232508	16.4	0.0267385	0.162027
16:662220-662736	WDR90	16:662332-662672	IR	3	9	ENST00000546923	16.39	0.000871121	0.0020134
10:31831801-31843460	ARHGAP12	10:31839637-31839711	MXS	3	9	ENST00000311380	16.36	0.0142948	0.0198324
10:119104198-119107967	DENND10	10:119107948-119107967	TSS|A3SS	3	9	TSS.ENST00000448258	16.36	0.000892307	0.00123325
14:95133504-95157229	DICER1	14:95141683-95141748	MES	3	9	ENST00000531162	16.34	0.0395227	0.0650399
15:70882909-70892372	THAP10	15:70891844-70892372	TSS|A5SS	3	7	TSS.ENST00000249861	16.33	0.0498153	0.0848161
9:63380010-63385078	BMS1P10	9:63380010-63380011	A3SS	3	9	Ex.TSS.ENST00000647845	16.32	0.0405236	1
4:53428184-53442652	FIP1L1	4:53440582-53440608	SES	3	9	ENST00000358575	16.3	0.012649	0.0855277
1:247159814-247171847	ZNF124	1:247159814-247159859	A3SS	3	9	Ex.TSS.ENST00000340684	16.29	0.00145021	0.00472792
3:47422537-47435007	SCAP	3:47427447-47427667	MES	3	9	ENST00000265565	16.23	0.00416107	0.0245098
17:7384266-7384754	TNK1	17:7384377-7384483	IR	3	9	ENST00000576136	16.22	0.0068574	0.0176191
7:116526293-116526689	CAV1	7:116526389-116526524	IR	3	9	ENST00000393467	16.21	0.015654	0.158777
16:2948688-2951208	FLYWCH1	16:2948714-2948843	IR (overlapping region)	3	9	ENST00000253928	16.21	0.043471	0.0982704
11:12674835-12764178	TEAD1	11:12675409-12764179	A3SS	3	9	Ex.ENST00000527376	16.2	0.0396621	0.0567636
11:3639642-3640297	ART5	11:3639796-3640089	IR	3	9	ENST00000453353	16.17	0.0193754	0.0279427
2:169531491-169537226	FASTKD1	2:169531491-169531508	A3SS	3	9	Ex.ENST00000453153	16.17	0.00860612	0.0326464
7:79454245-79458846	MAGI2-AS3	7:79454886-79455007	SES	3	6	ENST00000414797	16.16	0.0454077	0.536521
19:13920923-13923332	CC2D1A	19:13923318-13923333	A3SS	3	9	Ex.ENST00000318003	16.15	0.00168126	0.00470333
20:63931023-63931464	DNAJC5	20:63931109-63931182	SES	3	9	ENST00000470551	16.15	0.00460672	0.0156529
11:83472778-83532707	DLG2	11:83484129-83484228	MXS	3	9	ENST00000280241	16.07	0.0135654	0.0200297
5:140639609-140639738	TMCO6	5:140639609-140639612	TSS|A5SS	3	9	TSS.ENST00000252100	16.07	0.00225365	0.0169143
14:73892209-73893796	ZNF410	14:73893776-73893796	A3SS	3	9	ENST00000557495	16.07	0.0334733	0.0547679
12:51049186-51055834	LETMD1	12:51053812-51053860	MXS	3	9	ENST00000549340	16.02	0.00513785	0.0079288
3:193618937-193631611	OPA1	3:193626092-193626202	MXS	3	9	ENST00000361150	16.02	0.000183727	0.00104636
17:5109869-5111799	ZNF232	17:5111076-5111219	SES	3	9	ENST00000570486	16.02	0.005002	0.0125688
9:136858098-136858399	MAMDC4	9:136858186-136858276	SES	3	3	ENST00000317446	15.97	0.0267526	1
1:229271371-229295847	RAB4A	1:229286468-229295848	A3SS	3	9	Ex.TSS.ENST00000473894	15.97	1.43501e-06	4.64423e-06
1:229271371-229286485	RAB4A	1:229286468-229286486	A3SS	3	9	Ex.TSS.ENST00000366690	15.97	1.43501e-06	4.64423e-06
15:43405202-43409771	TUBGCP4	15:43407571-43407942	IR (overlapping region)	3	9	ENST00000564079	15.97	0.0206692	0.0346595
13:35822876-35827634	DCLK1	13:35822876-35822893	A3SS	3	9	Ex.ENST00000255448	15.96	0.0051727	0.00820592
11:8911672-8914825	AKIP1	11:8912453-8912533	SES	3	9	ENST00000309357	15.94	0.00831153	0.0114563
8:42272206-42305186	IKBKB	8:42288634-42288728	MES	3	9	ENST00000342222	15.94	0.0334179	0.559621
19:55145566-55146680	TNNT1	19:55146434-55146466	SES	3	9	ENST00000291901	15.92	5.51365e-06	1.62342e-05
22:31754980-31758545	DEPDC5	22:31758527-31758545	A3SS	3	9	ENST00000456178	15.9	0.0285269	0.104765
21:46442574-46445283	PCNT	21:46443810-46443948	MES	3	6	ENST00000359568	15.89	0.0150782	0.0540932
6:31835452-31837235	SNHG32	6:31836424-31836517	SES	3	9	ENST00000375638	15.87	0.000261234	0.00229836
19:40205297-40209102	MAP3K10	19:40205488-40209103	A3SS	3	9	Ex.ENST00000593502	15.85	0.00207209	0.00544406
19:40205297-40205910	MAP3K10	19:40205488-40205911	A3SS	3	9	Ex.ENST00000253055	15.85	0.00207209	0.00544406
19:48724961-48735195	RASIP1	19:48728937-48729590	MES	3	5	ENST00000222145	15.82	0.0192936	0.0560777
20:35344110-35347272	UQCC1	20:35346748-35347163	IR	3	9	ENST00000397554	15.81	0.0047857	0.0167125
4:165317970-165322031	KLHL2	4:165321312-165321375	SES	3	9	ENST00000509028	15.79	0.0236095	0.144429
14:45206171-45210379	MIS18BP1	14:45206738-45210380	A5SS	3	9	Ex.ENST00000310806	15.79	0.00752606	0.0122117
15:24982438-25019026	SNHG14	15:25002725-25002888	MES	3	9	ENST00000551631	15.79	0.00199428	0.00332642
10:21681377-21713771	MLLT10	10:21682225-21682257	MXS	3	9	ENST00000307729	15.78	0.0345915	0.0479129
11:117186637-117187377	SIDT2	11:117186990-117187001	SES	3	9	ENST00000431081	15.78	0.00109081	0.0015369
9:137956828-137957597	CACNA1B	9:137957595-137957597	A3SS	3	9	ENST00000371355	15.76	0.0281619	1
11:8111138-8168865	RIC3	11:8126659-8126804	SES	3	8	ENST00000526962	15.75	0.0347617	0.0511197
14:24270999-24271112	RABGGTA	14:24270999-24271014	A3SS	3	9	Ex.ENST00000559586	15.74	0.0133056	0.0215051
14:24270948-24271112	RABGGTA	14:24270948-24271014	A3SS	3	9	Ex.ENST00000216840	15.74	0.0133056	0.0215051
8:73688814-73738283	STAU2	8:73709032-73709177	SES	3	9	ENST00000521845	15.72	2.43194e-07	4.23454e-06
5:177604542-177607301	B4GALT7	5:177607283-177607301	A3SS	3	9	ENST00000505433	15.71	0.00711303	0.0504535
2:170771428-170777376	AC007405.4	2:170777147-170777177	MES	3	8	ENST00000670985	15.68	0.0473316	0.179861
2:170771428-170777376	AC007405.4	2:170777147-170777177	MES	3	8	ENST00000429172	15.68	0.0473316	0.179861
9:32987732-32988091	APTX	9:32988083-32988091	A5SS	3	9	ENST00000464632	15.68	0.0024048	0.114743
15:40200981-40202404	BUB1B	15:40202390-40202405	A3SS	3	9	Ex.ENST00000287598	15.68	0.000210506	0.000351705
15:43405202-43409771	TUBGCP4	15:43409097-43409646	IR (overlapping region)	3	9	ENST00000564079	15.63	0.0116942	0.0196101
19:52849214-52854257	ZNF468	19:52853872-52854126	SES	3	9	ENST00000601980	15.61	0.00592454	0.0173825
2:74455175-74455405	INO80B	2:74455391-74455405	TSS|A3SS	3	9	TSS.ENST00000409493	15.57	0.000434152	0.00222606
16:84184900-84186900	TAF1C	16:84184900-84184989	TSS|A3SS	3	9	TSS.ENST00000564345	15.57	0.000381363	0.000903014
14:23557040-23558694	THTPA	14:23557040-23557304	A5SS	3	9	ENST00000288014	15.56	0.0010541	0.00169941
14:23557035-23558694	THTPA	14:23557035-23557304	A5SS	3	9	ENST00000288014	15.56	0.0010541	0.00169941
14:23556344-23558694	THTPA	14:23556344-23557304	A5SS	3	9	ENST00000288014	15.56	0.0010541	0.00169941
3:9987906-9988711	EMC3-AS1	3:9987906-9988007	A5SS	3	9	ENST00000366264	15.55	0.0223787	0.136937
15:101650162-101652270	TM2D3	15:101651696-101651773	SES	3	9	ENST00000333202	15.52	0.0078796	0.0131174
17:27617429-27623313	KSR1	17:27621929-27623313	TSS|A3SS	3	9	TSS.ENST00000398988	15.5	0.0249164	0.0598518
1:220653353-220661811	MARK1	1:220657790-220657834	SES	3	9	ENST00000366917	15.5	0.0154597	0.0498299
11:31433571-31509518	IMMP1L	11:31456260-31456386	MES	3	9	ENST00000278200	15.49	0.00380746	0.00547217
1:40508909-40514514	EXO5	1:40508909-40509790	A5SS	3	8	ENST00000372703	15.47	0.0149427	0.0497646
1:40508890-40514514	EXO5	1:40508890-40509790	A5SS	3	8	ENST00000372703	15.47	0.0149427	0.0497646
1:40508878-40514514	EXO5	1:40508878-40509790	A5SS	3	8	ENST00000372703	15.47	0.0149427	0.0497646
8:94958180-95031994	NDUFAF6	8:94975318-94975415	MES	3	8	ENST00000396113	15.46	0.0251428	0.452034
2:37293272-37324680	PRKD3	2:37293272-37317179	A3SS	3	9	Ex.TSS.ENST00000443187	15.44	0.0325265	0.138943
6:29828317-29829417	HLA-G	6:29828543-29828818	SES	3	9	ENST00000360323	15.42	0.00118616	0.00932283
16:289608-293487	AXIN1	16:291190-291297	SES	3	9	ENST00000262320	15.41	0.00298245	0.00673984
8:73709163-73738283	STAU2	8:73709163-73709177	A3SS	3	9	ENST00000521845	15.4	0.000107384	0.0018693
15:25405503-25438488	UBE3A	15:25411908-25411971	MES	3	9	ENST00000428984	15.4	0.0107357	0.0178717
17:63434595-63435085	CYB561	17:63434595-63434620	A3SS	3	9	ENST00000585153	15.38	0.0103885	0.026496
9:5801329-5810010	ERMP1	9:5805027-5805217	MES	3	9	ENST00000214893	15.38	0.00785943	0.258732
1:35405469-35408007	ZMYM4	1:35407987-35408008	A3SS	3	9	Ex.ENST00000314607	15.38	0.00744853	0.0246493
2:219228483-219229534	ATG9A	2:219228483-219228485	TSS|A3SS	3	9	TSS.ENST00000361242	15.37	0.00261738	0.0105001
1:26177581-26180452	CNKSR1	1:26177581-26177599	A5SS	3	9	Ex.TSS.ENST00000361530	15.35	0.00718513	0.0235042
10:100253540-100267570	CWF19L1	10:100256262-100256476	MES	3	6	ENST00000354105	15.35	0.0494561	0.0680254
11:125572570-125575262	EI24	11:125575251-125575262	A3SS	3	9	ENST00000618552	15.35	5.72913e-10	8.19576e-10
X:77688928-77696576	ATRX	X:77693824-77693937	MXS	2	9	ENST00000373344	15.33	0.0497167	1
16:89591059-89595366	CPNE7	16:89591127-89591260	SES	3	8	ENST00000268720	15.33	0.0378531	0.083611
20:35556272-35556990	ERGIC3	20:35556955-35556990	A3SS	3	9	Ex.ENST00000451605	15.33	1.23863e-08	4.3271e-08
20:35556272-35556972	ERGIC3	20:35556955-35556972	A3SS	3	9	ENST00000451605	15.33	1.23863e-08	4.3271e-08
9:131503074-131506113	POMT1	9:131504189-131504340	SES	3	9	ENST00000372228	15.31	0.00861268	0.310351
12:111457360-111470107	ATXN2	12:111464662-111464715	MXS	3	9	ENST00000389153	15.26	0.0244485	0.0365676
5:177491147-177491806	PDLIM7	5:177491404-177491420	SES	3	9	ENST00000493815	15.24	0.00620425	0.0440213
7:43938495-43948631	UBE2D4	7:43942954-43943031	MXS	3	9	ENST00000440652	15.24	0.0425148	0.472995
10:31852598-31861394	ARHGAP12	10:31854066-31854206	SES	3	9	ENST00000344936	15.23	0.00227654	0.00315851
6:156935577-157084661	ARID1B	6:157036835-157036876	SES	3	9	ENST00000452544	15.22	0.0112488	0.0955154
16:67941953-67942362	LCAT	16:67941953-67942042	A3SS	2	9	ENST00000570396	15.18	0.0350448	0.0824051
6:43054487-43058064	MRPL2	6:43056307-43056445	MES	3	9	ENST00000230413	15.18	0.00493362	0.0453724
2:169537341-169540050	FASTKD1	2:169538013-169538141	SES	3	8	ENST00000453153	15.12	0.0167581	0.0635665
16:67658817-67658927	ACD	16:67658817-67658832	TSS|A3SS	3	9	TSS.ENST00000602945	15.1	0.00073566	0.0017074
13:54116210-54127279	LINC00458	13:54120940-54127280	A5SS	3	9	Ex.ENST00000606055	15.09	0.0476652	0.0757315
14:55027472-55042951	SOCS4	14:55031863-55031991	SES	3	9	ENST00000555846	15.09	0.022438	0.0365448
3:172755375-172756982	ECT2	3:172755483-172755575	SES	3	9	ENST00000366090	15.08	0.000347893	0.00190892
11:126273080-126273335	FOXRED1	11:126273316-126273335	A3SS	3	9	ENST00000524751	15.07	0.001293	0.00185064
7:143876623-143885209	TCAF1	7:143881923-143882099	SES	2	4	ENST00000485416	15.07	0.0300133	0.183487
19:17267528-17268793	BABAM1	19:17268756-17268793	TSS|A3SS	3	9	TSS.ENST00000359435	15	9.25804e-05	0.000260117
19:3015761-3027828	TLE2	19:3025020-3025082	SES	3	9	ENST00000587137	14.98	0.0131723	0.0367902
1:43452205-43453909	HYI	1:43452320-43453385	IR (overlapping region)	3	9	ENST00000372427	14.97	0.0453015	0.151199
X:63724712-63754920	ARHGEF9	X:63754315-63754676	MES	3	7	ENST00000635967	14.94	0.0351727	1
2:39299802-39309460	MAP4K3	2:39307943-39308005	SES	3	9	ENST00000263881	14.94	0.0109028	0.0471286
16:662220-662736	WDR90	16:662332-662678	IR	3	9	ENST00000546923	14.93	0.00133443	0.00308402
1:1050838-1051252	AGRN	1:1051032-1051043	SES	3	9	ENST00000620552	14.92	4.45018e-05	0.000133537
19:11382106-11383096	EPOR	19:11382847-11383096	A5SS	3	9	ENST00000588681	14.92	0.0188825	0.0495122
1:66926243-66940027	MIER1	1:66928890-66928963	SES	3	9	ENST00000371012	14.92	0.0101675	0.0345146
11:47285066-47285450	MADD	11:47285066-47285194	A5SS	3	9	ENST00000311027	14.9	0.00358634	0.00518976
20:2838930-2839191	PCED1A	20:2838930-2839082	A3SS	3	9	ENST00000360652	14.9	0.0428699	0.148601
12:122981267-122981594	ARL6IP4	12:122981267-122981299	TSS|A5SS	3	9	TSS.ENST00000357866	14.89	1.99901e-05	3.00699e-05
17:4710745-4715972	ARRB2	17:4715013-4715043	MXS	3	9	ENST00000269260	14.89	0.00295668	0.00738266
15:85761012-85794765	KLHL25	15:85768017-85794766	A5SS	3	9	Ex.ENST00000559131	14.88	0.0131372	0.0226402
11:31433571-31509518	IMMP1L	11:31463172-31463305	MES	3	9	ENST00000278200	14.86	0.0399392	0.0573916
17:5109769-5111799	ZNF232	17:5111076-5111219	SES	3	9	ENST00000571076	14.85	0.00399564	0.0100405
1:43452014-43452204	HYI	1:43452014-43452031	A3SS	3	9	Ex.ENST00000372425	14.82	0.0145757	0.048653
1:144456806-144461380	NBPF15	1:144459366-144459483	MXS	3	9	ENST00000579734	14.82	0.0232138	0.0707955
4:20713540-20727284	PACRGL	4:20724808-20724888	MXS	3	9	ENST00000471979	14.82	0.00412944	0.0273887
3:184336124-184341723	FAM131A	3:184337311-184337371	SES	3	9	ENST00000340957	14.81	0.000643391	0.00365406
17:44322529-44322807	SLC25A39	17:44322529-44322552	A3SS	3	9	ENST00000377095	14.8	1.32517e-06	3.26642e-06
13:52153993-52156074	NEK3	13:52153993-52154155	A3SS	3	9	Ex.ENST00000551355	14.78	6.54192e-05	0.000104106
7:77840301-77893607	PHTF2	7:77893592-77893608	A3SS	3	9	Ex.ENST00000275575	14.77	0.0386307	0.44377
8:143922396-143926783	PLEC	8:143922504-143925884	SES	3	9	ENST00000322810	14.77	0.0147761	0.202029
10:98134707-98163292	R3HCC1L	10:98156093-98156147	MES	3	8	ENST00000298999	14.69	0.0165841	0.0232164
17:7923456-7923842	KCNAB3	17:7923545-7923710	IR	3	2	ENST00000572275	14.65	0.0273848	0.0711449
4:118278793-118279388	SNHG8	4:118278934-118279137	SES	3	9	ENST00000602414	14.64	1.14083e-05	7.19163e-05
19:40619494-40623603	LTBP4	19:40622401-40622667	MES	3	9	ENST00000204005	14.62	0.00222318	0.00584081
15:101650162-101652270	TM2D3	15:101651696-101652270	TSS|A5SS	3	9	TSS.ENST00000560013	14.62	0.0149705	0.0249182
19:40614447-40619346	LTBP4	19:40616889-40617020	MES	3	9	ENST00000204005	14.61	0.00765715	0.0219613
15:42439553-42442072	ZNF106	15:42439553-42439813	A3SS	3	9	ENST00000263805	14.61	0.0218582	0.0366032
15:25065455-25070119	SNHG14	15:25067412-25067531	SES	3	9	ENST00000653407	14.58	0.013829	0.0230187
17:64529428-64531889	CEP95	17:64530926-64531018	SES	3	9	ENST00000556440	14.54	0.000299047	0.000764688
17:28766708-28842681	FAM222B	17:28790378-28790425	MES	3	9	ENST00000583307	14.54	0.00255943	0.00617575
1:151133319-151134400	SEMA6C	1:151133319-151133517	A3SS	3	9	Ex.TSS.ENST00000341697	14.54	9.6403e-06	2.94788e-05
7:13989140-13989562	ETV1	7:13989268-13989464	SES	3	9	ENST00000430479	14.52	0.00731093	0.0754828
3:16269276-16270944	OXNAD1	3:16270929-16270944	A3SS	3	9	ENST00000435829	14.51	0.00855604	0.046883
19:40619494-40623603	LTBP4	19:40622950-40623021	MES	3	9	ENST00000204005	14.5	0.00304953	0.00801089
1:155285312-155287172	HCN3	1:155285724-155285964	SES	3	4	ENST00000368358	14.48	0.0364387	0.112682
16:3132943-3134629	ZNF213-AS1	16:3132943-3132945	A3SS	3	9	Ex.TSS.ENST00000573447	14.47	0.0306456	0.0697216
16:20900536-20920121	LYRM1	16:20915556-20915714	MES	3	6	ENST00000568820	14.45	2.86042e-05	6.41398e-05
12:132861635-132872284	CHFR	12:132870724-132870783	MES	3	9	ENST00000450056	14.44	0.0175742	0.0264854
16:67277510-67280806	AC040160.1	16:67279277-67279875	IR	3	8	ENST00000563969	14.43	0.0463722	0.1074
19:17228310-17229008	OCEL1	19:17228803-17229008	TSS|A3SS	3	9	TSS.ENST00000215061	14.43	0.00632735	0.0177679
14:64487197-64490360	ZBTB25	14:64487197-64488057	TSS|A3SS	2	4	TSS.ENST00000394715	14.42	0.0109054	0.0177986
X:40071160-40072348	BCOR	X:40071637-40071690	SES	3	9	ENST00000342274	14.41	0.0058591	0.627017
10:6580928-6583675	PRKCQ-AS1	10:6582138-6582201	SES	3	9	ENST00000455810	14.38	0.019847	0.0276304
1:3839777-3844906	CEP104	1:3839777-3842067	A3SS	3	9	Ex.ENST00000378230	14.34	0.0110077	0.0365838
11:113748421-113758553	ZW10	11:113757662-113757853	SES	3	9	ENST00000200135	14.32	0.0171064	0.024068
7:105508521-105522051	PUS7	7:105508521-105508544	TSS|A3SS	3	9	TSS.ENST00000469408	14.31	0.0049786	0.0501355
1:6448803-6451602	ESPN	1:6448893-6449091	SES	3	9	ENST00000416731	14.29	0.00384985	0.0133147
12:57289041-57295398	R3HDM2	12:57292572-57292649	SES	3	9	ENST00000429355	14.27	0.0265738	0.0413813
1:147242831-147265931	CHD1L	1:147255813-147255927	MES	3	9	ENST00000369258	14.25	0.0282578	0.0861666
11:57496165-57500778	SLC43A1	11:57497753-57497845	SES	3	9	ENST00000278426	14.23	0.0168325	0.024378
3:195867259-195867360	TNK2	3:195867259-195867264	A3SS	3	9	ENST00000672548	14.23	0.0023242	0.0132536
7:8221399-8228600	ICA1	7:8227638-8227851	MXS	3	9	ENST00000455539	14.21	0.00537879	0.063811
17:47056754-47099834	AC005670.3	17:47072472-47072559	SES	3	9	ENST00000573341	14.2	0.00686175	0.0171321
X:63724712-63754920	ARHGEF9	X:63754304-63754676	MES	3	7	ENST00000637417	14.19	0.0259737	1
6:35293045-35294455	ZNF76	6:35293751-35294455	TSS|A3SS	3	9	TSS.ENST00000229405	14.18	0.0397027	0.362263
3:98521443-98522541	CLDND1	3:98521653-98521696	SES	2	7	ENST00000507944	14.15	0.0185943	0.115723
6:29723928-29724189	HLA-F	6:29724173-29724189	A3SS	3	9	ENST00000259951	14.13	5.97385e-08	5.17284e-07
15:40810758-40813337	ZFYVE19	15:40812699-40812902	SES	3	9	ENST00000336455	14.12	0.000289988	0.000468365
11:73661466-73662819	PLEKHB1	11:73662423-73662510	IR	3	9	ENST00000227214	14.1	0.0241104	0.035481
7:33026916-33062567	NT5C3A	7:33035934-33035988	SES	3	9	ENST00000405342	14.09	0.0258078	0.283797
19:37334783-37335199	ZNF875	19:37335169-37335199	TSS|A3SS	3	9	TSS.ENST00000324411	14.09	0.0475499	0.135891
21:45222018-45226560	ADARB1	21:45222108-45225546	IR	3	9	ENST00000348831	14.06	0.0305246	0.103384
11:68738789-68747207	TESMIN	11:68744991-68745111	MES	3	9	ENST00000255087	14.06	0.0250624	0.0365856
19:50292390-50293232	MYH14	19:50292390-50292895	A5SS	3	9	Ex.ENST00000262269	14.05	0.0014132	0.00413659
2:71124544-71130179	MCEE	2:71129717-71129817	SES	3	9	ENST00000486135	14.02	0.0143912	0.0633904
19:20105317-20126751	ZNF90	19:20125006-20126166	MXS	3	9	ENST00000474284	14.01	0.0194586	0.0549511
16:67180667-67183261	KIAA0895L	16:67181606-67181697	SES	3	9	ENST00000290881	14	0.0422372	0.0978937
9:93298068-93308327	WNK2	9:93299070-93299261	MXS	3	9	ENST00000453718	14	0.00575687	0.335461
2:73520017-73557219	ALMS1	2:73550267-73550437	MXS	3	9	ENST00000651057	13.99	0.00413283	0.0182222
8:42182891-42188933	PLAT	8:42187906-42188016	MES	3	6	ENST00000519510	13.96	0.0306531	0.513448
5:69371172-69373829	RAD17	5:69371454-69371557	MES	3	8	ENST00000354868	13.95	0.00374145	0.0297183
13:102645010-102646293	TPP2	13:102646280-102646294	A3SS	3	9	Ex.ENST00000376052	13.91	0.0420163	0.0645977
11:8111138-8137377	RIC3	11:8126659-8126804	SES	3	9	ENST00000343202	13.89	0.000318203	0.000469272
1:235494829-235504140	B3GALNT2	1:235496186-235496308	SES	3	9	ENST00000313984	13.88	0.000636658	0.0020696
4:127984424-128008919	ABHD18	4:127989721-127989821	MXS	3	9	ENST00000398965	13.87	0.00384639	0.0247588
19:47094609-47112147	ZC3H4	19:47110895-47110956	SES	3	9	ENST00000597069	13.87	0.02644	0.0692749
1:155611216-155611603	MSTO1	1:155611356-155611548	IR	3	9	ENST00000478756	13.85	0.00480401	0.0148688
19:9324781-9376315	ZNF559-ZNF177	19:9364862-9364948	MES	3	6	ENST00000541595	13.85	0.0072096	0.0215763
19:49666800-49667021	BCL2L12	19:49667019-49667021	A3SS	3	9	ENST00000246784	13.83	5.80632e-10	1.69758e-09
4:87178621-87220417	KLHL8	4:87195324-87195690	SES	3	9	ENST00000506985	13.82	0.0421607	0.297985
22:50218099-50218188	TUBGCP6	22:50218099-50218117	A3SS	3	9	ENST00000248846	13.82	0.0121044	0.0450747
6:44219783-44227259	SLC29A1	6:44219783-44223641	A5SS	3	9	Ex.TSS.ENST00000652680	13.81	0.0107657	0.103689
10:113158718-113165554	TCF7L2	10:113159920-113159992	SES	3	9	ENST00000355995	13.81	0.0445792	0.0615282
22:29748572-29766948	ZMAT5	22:29766872-29766948	TSS|A5SS	3	9	TSS.ENST00000344318	13.81	0.0327582	0.119705
3:193241534-193255650	PLAAT1	3:193241534-193251500	A5SS	3	9	Ex.TSS.ENST00000264735	13.78	0.0292632	0.164974
1:95234316-95246541	RWDD3	1:95244211-95244698	MXS	3	9	ENST00000370202	13.76	0.0317097	0.107387
11:62705618-62706258	BSCL2	11:62706203-62706258	TSS|A5SS	3	9	TSS.ENST00000278893	13.73	0.000586265	0.00080961
5:88270586-88410072	TMEM161B-AS1	5:88270586-88282106	A5SS	3	9	Ex.ENST00000501869	13.73	0.00519113	0.0425256
19:46747295-46748026	FKRP	19:46747295-46747305	A5SS	3	9	ENST00000600005	13.71	0.010842	0.0311434
11:11842225-11884466	USP47	11:11880177-11880380	MES	3	9	ENST00000399455	13.69	0.00391546	0.00557273
8:144098995-144099276	SHARPIN	8:144099081-144099205	SES	3	9	ENST00000398712	13.68	0.000139246	0.00192613
12:132055209-132064667	EP400	12:132062466-132062701	MES	3	9	ENST00000389561	13.67	0.0456115	0.0627539
1:43452205-43453909	HYI	1:43452320-43453412	IR (overlapping region)	3	9	ENST00000372427	13.66	0.0484397	0.161665
X:75293515-75296341	UPRT	X:75294563-75294620	SES	3	9	ENST00000462237	13.66	0.00916401	1
2:27343579-27356738	GTF3C2	2:27343579-27350389	A3SS	3	9	Ex.TSS.ENST00000264720	13.65	0.0281435	0.116895
9:89332987-89334638	SECISBP2	9:89334522-89334638	A3SS	3	9	Ex.ENST00000339901	13.64	0.0144946	0.475074
9:89332987-89334635	SECISBP2	9:89334522-89334635	A3SS	3	9	ENST00000339901	13.64	0.0144946	0.826757
17:50376194-50378599	EME1	17:50378595-50378599	A3SS	2	9	ENST00000338165	13.62	0.0424423	0.106481
14:58365623-58366882	ARID4A	14:58366024-58366068	SES	2	7	ENST00000395168	13.6	0.0182035	0.0296502
1:61683547-61694696	TM2D1	1:61686792-61686921	SES	3	9	ENST00000488410	13.57	0.0486792	0.168219
4:169002206-169006754	CBR4	4:169005885-169005914	SES	3	9	ENST00000504561	13.56	0.0383041	0.25002
8:129903351-129970942	FAM49B	8:129904499-129904585	MXS	3	9	ENST00000401979	13.56	0.00333925	0.0484572
22:36506424-36507008	FOXRED2	22:36506912-36507008	TSS|A5SS	3	9	TSS.ENST00000216187	13.55	0.030082	0.110796
9:83665146-83669184	UBQLN1	9:83666350-83669184	A5SS	3	9	ENST00000533705	13.54	7.44348e-08	4.14401e-06
17:37207801-37221723	ACACA	17:37210467-37210490	SES	3	9	ENST00000612895	13.53	0.00705684	0.0171592
1:26183831-26184141	CNKSR1	1:26184071-26184141	A3SS	3	9	ENST00000361530	13.53	0.0167536	0.0548021
7:50444129-50447297	FIGNL1	7:50447017-50447131	IR	3	9	ENST00000613602	13.51	0.00111013	0.0125432
2:206596163-206617578	ADAM23	2:206609910-206610000	MXS	3	9	ENST00000264377	13.49	0.0183646	0.0708925
8:81715115-81718181	ZFAND1	8:81717249-81717288	SES	3	9	ENST00000220669	13.49	0.0109853	0.192471
11:118908656-118925237	BCL9L	11:118918826-118918879	MES	3	9	ENST00000532899	13.48	0.0329779	0.0469204
9:6669729-6670424	AL162411.1	9:6669999-6670425	A3SS	3	9	Ex.ENST00000413145	13.47	0.0409656	1
17:4981832-4982756	CAMTA2	17:4982089-4982227	SES	3	9	ENST00000571831	13.46	0.0387542	0.0970546
21:6458056-6460186	CBSL	21:6459456-6459638	SES	3	9	ENST00000624921	13.42	0.00481403	0.0172869
14:24115393-24115542	DCAF11	14:24115515-24115542	TSS|A3SS	3	9	TSS.ENST00000559396	13.42	0.0136989	0.0220319
19:37334783-37347189	ZNF875	19:37335169-37335257	MES	3	9	ENST00000324411	13.42	0.0490437	0.140154
X:24619085-24646988	PCYT1B	X:24619085-24640461	A3SS	3	9	Ex.TSS.ENST00000356768	13.4	0.00356601	0.334381
17:42538756-42543027	NAGLU	17:42540950-42541206	SES	3	9	ENST00000225927	13.39	0.0186754	0.0413306
13:37047937-37051487	SUPT20H	13:37048564-37048599	SES	3	9	ENST00000350612	13.38	0.000411076	0.000652172
11:31463306-31509518	IMMP1L	11:31469740-31469797	MES	3	9	ENST00000530023	13.36	0.00111857	0.00160766
11:65870536-65872019	EFEMP2	11:65871410-65871969	IR	3	7	ENST00000531005	13.31	0.0356981	0.0519596
14:102334647-102338815	ZNF839	14:102335689-102335838	MES	3	7	ENST00000559098	13.31	0.0114704	0.0183375
16:70036579-70042350	PDXDC2P	16:70038905-70038985	SES	3	9	ENST00000527016	13.29	0.0297698	0.0701311
19:39031318-39031863	FBXO27	19:39031318-39031320	A3SS	3	8	ENST00000292853	13.27	0.0295681	0.0774378
2:30148542-30156627	YPEL5	2:30155850-30155910	SES	3	8	ENST00000379520	13.27	0.0282819	0.121512
17:79950576-79951449	TBC1D16	17:79950576-79950578	A3SS	3	9	ENST00000310924	13.26	0.0090346	0.0234816
5:57176401-57230845	GPBP1	5:57221376-57221396	MES	3	9	ENST00000511209	13.25	0.00149951	0.0118201
12:46793179-46832326	SLC38A4	12:46793179-46793183	A3SS	3	9	Ex.TSS.ENST00000546940	13.24	0.0163646	0.0248334
7:13989140-13989562	ETV1	7:13989268-13989562	TSS|A5SS	3	9	TSS.ENST00000433547	13.22	0.0370743	0.375251
16:1339245-1340921	BAIAP3	16:1339496-1339603	SES	2	9	ENST00000324385	13.18	0.000553441	0.000961774
1:26183831-26184213	CNKSR1	1:26184071-26184141	SES	3	9	ENST00000361530	13.18	0.0180738	0.0591178
22:29328896-29330377	AP1B1	22:29329712-29329720	SES	3	9	ENST00000357586	13.14	0.00012511	0.000454248
12:50427910-50428934	LARP4	12:50428917-50428934	A3SS	3	9	ENST00000429001	13.12	0.0115591	0.017857
11:2972244-2976023	NAP1L4	11:2972244-2972279	A3SS	3	9	ENST00000448187	13.1	0.00047995	0.000689471
20:58842217-58842432	GNAS-AS1	20:58842217-58842229	A3SS	3	9	Ex.ENST00000424094	13.07	0.00653163	0.0231733
2:70989817-70993695	TEX261	2:70991830-70991983	SES	3	9	ENST00000272438	13.06	0.0307322	0.134885
5:71037547-71041521	GTF2H2	5:71038429-71041522	A5SS	3	9	Ex.ENST00000274400	13.05	0.0207408	0.165367
19:37334783-37347189	ZNF875	19:37335169-37335257	MES	3	9	ENST00000587437	13.04	0.0344449	0.0984432
7:19960995-19968153	AC005062.1	7:19968137-19968153	A5SS	3	9	ENST00000415499	13.03	0.0157372	0.171461
14:58267394-58291634	PSMA3-AS1	14:58273979-58274135	SES	3	9	ENST00000555275	13.02	0.0281701	0.0458783
4:53377924-53379224	AC058822.1	4:53379073-53379117	SES	3	9	ENST00000507166	13.01	0.00654046	0.0442285
9:83665146-83669184	UBQLN1	9:83666350-83666433	SES	3	9	ENST00000376395	13	5.21685e-07	2.90198e-05
2:218659801-218660938	BCS1L	2:218660307-218660421	SES	3	9	ENST00000439945	12.99	0.0442787	0.177378
2:61145197-61162841	C2orf74	2:61157862-61158012	MES	3	9	ENST00000398622	12.99	0.0305916	0.133218
3:129451999-129463559	IFT122	3:129461228-129461304	MES	3	9	ENST00000347300	12.99	0.0465137	0.248964
4:151179398-151226046	SH3D19	4:151187423-151187463	MES	3	9	ENST00000474743	12.99	0.00171424	0.0110926
19:7911331-7911435	MAP2K7	19:7911415-7911435	A3SS	3	9	ENST00000397981	12.96	0.000842461	0.00251377
1:155174030-155175385	TRIM46	1:155174601-155174641	SES	3	9	ENST00000392451	12.96	0.0461997	0.141943
20:56388203-56392167	AURKA	20:56388687-56388784	MES	3	9	ENST00000420474	12.95	0.00287877	0.0101974
6:30881126-30888687	DDR1	6:30885625-30885680	MES	3	9	ENST00000324771	12.95	0.0230545	0.180359
2:169812507-169815476	METTL5	2:169812507-169812524	A3SS	3	9	ENST00000442181	12.95	0.00141384	0.00536597
X:45061420-45063421	KDM6A	X:45062647-45062748	SES	3	9	ENST00000377967	12.94	0.0264657	1
4:26321049-26386352	RBPJ	4:26362446-26362628	SES	3	9	ENST00000355476	12.93	0.000204238	0.00135569
11:117288453-117291771	BACE1-AS	11:117291050-117291711	IR (overlapping region)	3	9	ENST00000649580	12.92	0.00896657	0.0126409
3:98521443-98522541	CLDND1	3:98521653-98521718	SES	2	7	ENST00000506575	12.91	0.0280245	0.174348
3:98521443-98522541	CLDND1	3:98521653-98521703	SES	2	7	ENST00000514537	12.91	0.0280245	0.174348
9:137114379-137114462	DPP7	9:137114379-137114382	A3SS	3	9	ENST00000371579	12.9	0.000278434	0.0123419
16:84183779-84186900	TAF1C	16:84184851-84184989	MXS	3	9	ENST00000564345	12.9	3.12516e-05	7.40123e-05
1:11658365-11658735	FBXO44	1:11658533-11658628	SES	3	9	ENST00000376768	12.89	0.0420687	0.127858
11:31463306-31509518	IMMP1L	11:31473724-31473786	MES	3	9	ENST00000530023	12.84	0.0274443	0.039441
19:50423038-50428037	SPIB	19:50423640-50423755	SES	3	9	ENST00000597855	12.84	0.00177439	0.00519607
19:20923404-20948743	ZNF85	19:20934024-20934150	MXS	3	9	ENST00000345030	12.83	0.00742338	0.0209767
1:1625429-1626649	MIB2	1:1625546-1626649	A3SS	3	9	ENST00000479659	12.82	0.000959486	0.0030057
1:1625429-1625557	MIB2	1:1625546-1625557	A3SS	3	9	ENST00000355826	12.82	0.000959486	0.0030057
2:219228054-219229534	ATG9A	2:219228434-219228485	SES	3	9	ENST00000361242	12.8	0.00161787	0.0064911
17:5422830-5426235	RPAIN	17:5425971-5426235	A3SS	3	9	ENST00000570883	12.8	0.000592263	0.00148849
17:68248087-68248639	AMZ2	17:68248087-68248110	TSS|A5SS	3	9	TSS.ENST00000579724	12.79	0.0416528	0.106607
19:36102152-36102751	WDR62	19:36102737-36102751	A3SS	3	9	ENST00000401500	12.78	0.0177166	0.0505075
12:4543905-4546308	RAD51AP1	12:4545782-4545832	MXS	3	9	ENST00000228843	12.77	0.0441492	0.0669487
2:218659174-218660938	BCS1L	2:218660307-218660421	SES	3	9	ENST00000428880	12.75	0.0345524	0.138448
4:73135263-73141740	ANKRD17	4:73139531-73140283	SES	3	9	ENST00000558247	12.73	0.012221	0.0827499
14:70978649-71009633	PCNX1	14:70988567-70988699	MES	3	9	ENST00000304743	12.72	0.0410807	0.0671287
X:15827373-15845378	AP1S2	X:15831452-15831568	MES	3	9	ENST00000671830	12.71	0.00932911	0.829774
14:23556344-23558694	THTPA	14:23556743-23557034	SES	3	9	ENST00000554970	12.7	0.000496123	0.000799957
1:109508978-109509419	AMIGO1	1:109508978-109508999	A3SS	3	6	Ex.ENST00000369862	12.67	0.0316103	0.0942576
10:21681377-21713771	MLLT10	10:21682225-21682257	MES	3	8	ENST00000377072	12.66	0.0493403	0.0683401
5:65554899-65561462	CENPK	5:65554899-65554946	A3SS	3	9	ENST00000396679	12.65	0.00163043	0.0128101
17:42660708-42663376	TUBG2	17:42662973-42663052	SES	3	9	ENST00000251412	12.65	0.0125609	0.0278114
11:63905044-63908876	MARK2	11:63906088-63906114	MES	3	9	ENST00000402010	12.64	0.00429561	0.00592274
20:284082-290258	C20orf96	20:289559-289676	SES	3	9	ENST00000360321	12.62	0.0265967	0.0922782
20:47210898-47221313	ZMYND8	20:47212642-47212725	MES	3	9	ENST00000262975	12.62	0.00958425	0.0325412
19:1918991-1923069	SCAMP4	19:1918991-1921009	A5SS	3	9	Ex.ENST00000316097	12.61	0.00437603	0.0122334
19:1918284-1923069	SCAMP4	19:1918284-1921009	A5SS	3	9	Ex.ENST00000409472	12.61	0.00437603	0.0123393
4:38049860-38054198	TBC1D1	4:38049860-38049898	A5SS	3	9	Ex.ENST00000261439	12.61	0.00690868	0.0459851
13:44539924-44573162	TSC22D1	13:44539924-44539936	TSS|A3SS	3	9	TSS.ENST00000486464	12.61	0.0178402	0.0283182
8:23328566-23333400	LOXL2	8:23328566-23328583	A3SS	3	9	Ex.ENST00000389131	12.6	3.52075e-05	0.00056476
13:52136903-52143914	NEK3	13:52141020-52141069	SES	3	9	ENST00000610828	12.6	0.0300493	0.0478139
X:2490770-2500816	ZBED1	X:2490770-2490772	A3SS	3	9	ENST00000381223	12.59	0.00842763	0.789154
14:23576457-23578179	JPH4	14:23577869-23577994	MES	3	9	ENST00000397118	12.58	0.0034204	0.00551379
1:1628273-1628722	MIB2	1:1628400-1628488	IR	3	9	ENST00000507229	12.55	0.0449252	0.140818
6:33270284-33271690	VPS52	6:33271586-33271690	TSS|A5SS	3	9	TSS.ENST00000445902	12.55	0.00406801	0.0360686
19:49873303-49877236	AKT1S1	19:49876603-49877236	TSS|A5SS	3	9	TSS.ENST00000391835	12.54	0.0138398	0.0404245
19:49873303-49877024	AKT1S1	19:49876603-49877024	TSS|A5SS	3	9	TSS.ENST00000391835	12.54	0.0138398	0.0404245
15:44502049-44514597	CTDSPL2	15:44502049-44503850	A5SS	3	9	Ex.ENST00000560620	12.54	0.0107436	0.018029
15:44499814-44514597	CTDSPL2	15:44499814-44503850	A5SS	3	9	Ex.ENST00000260327	12.54	0.0107436	0.018029
10:5455119-5456086	NET1	10:5456065-5456087	A3SS	3	9	Ex.ENST00000355029	12.54	0.000704865	0.000980199
7:151368888-151375847	NUB1	7:151374097-151374243	SES	3	9	ENST00000470229	12.53	0.0115531	0.121193
9:111563232-111570090	PTGR1	9:111564157-111564262	SES	3	9	ENST00000466771	12.53	0.020575	0.68132
X:48481716-48482408	FTSJ1	X:48482403-48482408	A3SS	3	9	ENST00000348411	12.52	0.00472428	1
3:42621517-42631170	NKTR	3:42627200-42630575	SES	3	9	ENST00000468735	12.51	0.0356905	0.213453
9:132910690-132911001	TSC1	9:132910690-132910692	A3SS	3	9	ENST00000298552	12.5	0.0493952	1
2:171453214-171468887	DCAF17	2:171457971-171458075	SES	3	9	ENST00000468592	12.49	0.0238566	0.0907529
17:40053636-40054360	MED24	17:40053636-40053657	TSS|A3SS	3	9	TSS.ENST00000394127	12.49	0.0353039	0.0861669
1:155308966-155309788	FDPS	1:155308966-155309076	TSS|A5SS	3	9	TSS.ENST00000356657	12.46	0.0179789	0.0554424
16:70646976-70656601	IL34	16:70654538-70654671	SES	3	9	ENST00000288098	12.46	0.00684518	0.0161551
19:1057430-1058145	ABCA7	19:1057915-1058059	SES	2	9	ENST00000263094	12.45	0.00449875	0.0121512
14:102334647-102338815	ZNF839	14:102335689-102335838	SES	3	9	ENST00000442396	12.41	0.0157789	0.025225
3:123949133-123961143	CCDC14	3:123956740-123956795	MES	3	6	ENST00000310351	12.39	0.0119465	0.0633153
1:225848555-225848896	TMEM63A	1:225848555-225848614	A3SS	3	9	Ex.ENST00000366835	12.39	0.000107227	0.00034636
16:68264577-68266592	SLC7A6	16:68264577-68264741	TSS|A5SS	3	9	TSS.ENST00000568088	12.38	0.0129212	0.0303737
12:9294519-9297780	AC009533.1	12:9294817-9294974	SES	3	9	ENST00000539757	12.35	0.00941034	0.0147889
2:218660246-218660938	BCS1L	2:218660246-218660421	TSS|A5SS	3	9	TSS.ENST00000431802	12.35	0.0437783	0.175384
2:218660167-218660938	BCS1L	2:218660167-218660421	TSS|A5SS	3	9	TSS.ENST00000431802	12.35	0.0437783	0.175384
2:218659801-218660938	BCS1L	2:218659801-218660421	TSS|A5SS	3	9	TSS.ENST00000431802	12.35	0.0437783	0.175384
9:121281563-121301962	GSN	9:121300056-121300126	MXS	3	9	ENST00000373808	12.35	0.000207911	0.00705453
17:28717426-28718369	RAB34	17:28718122-28718369	A5SS	3	9	Ex.TSS.ENST00000301043	12.35	0.00791096	0.019086
9:87642059-87645894	DAPK1	9:87643376-87643468	SES	3	9	ENST00000358077	12.32	0.0007765	0.0444789
8:129903351-129939607	FAM49B	8:129904499-129904585	SES	3	9	ENST00000519070	12.31	0.00189214	0.0274695
18:49785352-49787290	ACAA2	18:49785352-49785372	A3SS	3	9	Ex.ENST00000285093	12.3	7.69919e-08	2.05032e-07
1:81936838-81942968	ADGRL2	1:81942031-81942969	A3SS	3	9	Ex.ENST00000319517	12.3	0.00366157	0.0124704
8:144052983-144053393	OPLAH	8:144053130-144053208	IR	3	9	ENST00000527993	12.3	0.02015	0.278042
11:11842225-11884466	USP47	11:11880177-11880380	MES	3	9	ENST00000525257	12.29	0.00452121	0.00643473
11:123730986-123740416	ZNF202	11:123740117-123740232	SES	3	9	ENST00000529250	12.28	0.010631	0.0151917
9:127908582-127912267	ST6GALNAC4	9:127909951-127910058	SES	3	9	ENST00000361444	12.27	0.00231263	0.0800807
22:44885530-44885862	PHF21B	22:44885530-44885552	A3SS	3	9	Ex.ENST00000313237	12.25	0.00616118	0.0229268
13:102769542-102773681	TEX30	13:102770012-102770086	SES	3	9	ENST00000376029	12.25	0.00586596	0.00923465
11:47414862-47415159	SLC39A13	11:47414910-47415038	IR	3	9	ENST00000524886	12.23	0.00274684	0.0039762
4:16166794-16174203	TAPT1	4:16170653-16170729	SES	3	5	ENST00000405303	12.23	0.0394846	0.257552
15:80072648-80120327	ZFAND6	15:80098416-80098578	MES	3	9	ENST00000558272	12.22	0.00453937	0.00777097
2:1083656-1209102	SNTG2	2:1165548-1209103	A3SS	3	9	Ex.ENST00000407292	12.2	0.0472335	0.177132
14:22906369-22918998	RBM23	14:22911328-22911403	MES	3	9	ENST00000307814	12.19	0.0475838	0.0766406
14:23561636-23562287	AP1G2	14:23561962-23562066	SES	3	9	ENST00000308724	12.18	0.000210636	0.000339658
2:175118370-175130137	ATF2	2:175121444-175121540	SES	3	9	ENST00000264110	12.18	0.0344104	0.12944
20:44531979-44589796	PKIG	20:44582585-44582731	SES	3	9	ENST00000372887	12.18	0.00821907	0.0289136
13:79365719-79366054	RBM26	13:79365719-79365733	A3SS	3	9	ENST00000622611	12.18	0.0316745	0.0505419
4:139062058-139071865	ELF2	4:139067684-139067770	SES	3	9	ENST00000358635	12.16	0.0298659	0.191877
15:99228733-99249416	TTC23	15:99245389-99245510	MXS	3	9	ENST00000560772	12.14	0.0262144	0.0455157
11:44938367-44941002	TP53I11	11:44939166-44939281	SES	3	9	ENST00000525683	12.13	0.0436103	0.062985
X:101659137-101659407	ARMCX2	X:101659137-101659148	A3SS	3	9	Ex.ENST00000440675	12.12	0.0244324	1
6:53516223-53520777	GCLC	6:53516223-53516240	A3SS	3	9	ENST00000643939	12.12	0.00272487	0.026346
7:122306263-122309583	FEZF1-AS1	7:122307303-122307488	MES	3	5	ENST00000428449	12.11	0.0473948	0.479352
16:10386123-10428867	ATF7IP2	16:10419581-10419623	MES	3	9	ENST00000561932	12.1	0.0159639	0.0277186
5:160078169-160093100	PWWP2A	5:160089506-160089610	MES	3	9	ENST00000521424	12.1	0.0308225	0.234068
21:41822038-41825959	PRDM15	21:41823318-41823449	SES	3	9	ENST00000269844	12.09	0.00522736	0.0187163
19:45495140-45496791	RTN2	19:45495140-45495214	TSS|A3SS	3	9	TSS.ENST00000590526	12.09	0.0195875	0.0563945
9:133154243-133155177	GBGT1	9:133154243-133154261	TSS|A3SS	3	9	TSS.ENST00000372038	12.08	0.0441992	1
9:133154108-133155177	GBGT1	9:133154108-133154261	A3SS	3	9	Ex.TSS.ENST00000372038	12.08	0.0441992	1
12:405565-411746	CCDC77	12:409368-409421	SES	3	9	ENST00000239830	12.07	0.0167982	0.025457
3:32442014-32454240	CMTM7	3:32452392-32452473	MXS	3	9	ENST00000349718	12.07	0.000706973	0.00411288
14:20448964-20449398	OSGEP	14:20449014-20449170	IR	3	9	ENST00000554249	12.07	0.037733	0.0580203
6:110127630-110179438	WASF1	6:110160635-110160732	MXS	3	9	ENST00000359451	12.07	0.0287616	0.238689
3:197854446-197865422	LRCH3	3:197858834-197858905	SES	3	9	ENST00000334859	12.05	0.002917	0.0168146
3:38139999-38140756	MYD88	3:38140388-38140592	SES	3	9	ENST00000421516	12.05	0.0302516	0.179035
1:155263401-155263949	CLK2	1:155263573-155263950	A5SS	3	9	Ex.TSS.ENST00000355560	12.02	0.0177508	0.0548947
3:195867017-195867360	TNK2	3:195867169-195867264	SES	3	9	ENST00000672548	11.99	0.000218153	0.00124411
11:68074831-68097018	CHKA	11:68081404-68081457	SES	3	9	ENST00000265689	11.98	0.000433766	0.000632792
1:11925205-11926427	KIAA2013	1:11926270-11926302	IR	3	9	ENST00000376572	11.98	0.0153723	0.0467753
X:54920879-54922217	TRO	X:54922203-54922217	TSS|A3SS	3	9	TSS.ENST00000173898	11.98	0.0441504	1
17:7626794-7627142	SAT2	17:7626943-7627044	SES	3	9	ENST00000269298	11.97	0.0066326	0.0172406
7:158646564-158652292	NCAPG2	7:158650832-158650972	SES	3	9	ENST00000356309	11.96	0.00514044	0.0558081
1:35079443-35093913	ZMYM1	1:35093394-35093441	SES	3	9	ENST00000373330	11.96	0.0256529	0.084851
6:30883166-30888687	DDR1	6:30884538-30884710	MES	3	9	ENST00000504651	11.95	0.0293331	0.229158
3:48416452-48417910	PLXNB1	3:48416452-48416469	A3SS	3	9	Ex.ENST00000296440	11.89	1.21511e-05	6.87734e-05
9:128937779-128941444	PHYHD1	9:128940369-128940497	SES	3	9	ENST00000419872	11.87	0.0320222	1
9:101533915-101535397	RNF20	9:101535376-101535398	A3SS	3	9	Ex.TSS.ENST00000374819	11.87	0.000250204	0.00452002
22:37639847-37641373	SH3BP1	22:37641126-37641168	SES	3	9	ENST00000417536	11.87	0.00326002	0.0120143
16:655886-656301	WDR90	16:655886-655889	A5SS	3	5	ENST00000293879	11.87	0.0462301	0.102077
12:118095815-118103592	VSIG10	12:118102989-118103170	SES	3	9	ENST00000536905	11.86	0.0363674	0.0543873
9:136942944-136943348	FBXW5	9:136942944-136942997	A3SS	3	9	Ex.ENST00000325285	11.84	9.31623e-05	0.0040972
10:34696420-34814875	PARD3	10:34696420-34696440	A3SS	3	9	Ex.TSS.ENST00000340077	11.84	0.00212719	0.00295038
3:56633844-56639985	TASOR	3:56638706-56638765	SES	3	9	ENST00000431842	11.84	0.0321293	0.197193
20:49124588-49135832	STAU1	20:49124588-49124605	A3SS	3	9	ENST00000371802	11.83	0.00111831	0.0039452
14:23556344-23558694	THTPA	14:23556743-23557039	SES	3	9	ENST00000556015	11.83	0.00143012	0.00230556
12:122232969-122235785	VPS33A	12:122232969-122232995	A3SS	3	9	Ex.ENST00000267199	11.83	0.00164281	0.00246959
1:84656003-84656347	SSX2IP	1:84656003-84656005	A3SS	3	9	Ex.ENST00000342203	11.82	0.0433666	0.148062
11:134292178-134293144	GLB1L3	11:134292178-134292213	A5SS	3	9	Ex.ENST00000389887	11.81	0.0402565	0.0572714
15:25065455-25070119	SNHG14	15:25067409-25067531	SES	3	9	ENST00000551077	11.81	0.00726473	0.0121064
10:35127194-35178888	CREM	10:35148368-35148491	MXS	3	9	ENST00000374726	11.8	0.00434945	0.00603226
19:5595498-5598792	SAFB2	19:5595498-5595510	A3SS	3	9	Ex.ENST00000252542	11.8	4.04331e-06	1.19185e-05
19:11406865-11415936	RGL3	19:11411253-11411444	SES	3	9	ENST00000563726	11.78	0.00469298	0.0126631
11:106010456-106011067	MSANTD4	11:106010555-106010556	IR	3	9	ENST00000301919	11.77	0.00388258	0.00544467
11:78200809-78207529	USP35	11:78205842-78206035	SES	2	5	ENST00000526425	11.77	0.0210897	0.031094
13:45405978-45418299	SLC25A30	13:45411362-45411480	MXS	3	9	ENST00000463262	11.76	0.0357441	0.0567602
12:6548158-6548424	IFFO1	12:6548158-6548160	A3SS	3	9	ENST00000356896	11.75	0.0289517	0.045219
8:42049303-42051900	KAT6A	8:42049620-42049707	SES	3	9	ENST00000406337	11.74	0.038883	0.650817
1:43270794-43272183	TMEM125	1:43270901-43272184	A3SS	3	9	Ex.ENST00000432792	11.71	0.000690875	0.00230417
16:794202-795684	CHTF18	16:795132-795356	SES	3	9	ENST00000262315	11.69	0.0123135	0.0291291
9:125484584-125543058	MAPKAP1	9:125506310-125506417	SES	3	9	ENST00000265960	11.68	0.000832397	0.0287501
9:504755-676889	KANK1	9:539516-539633	MES	3	9	ENST00000674102	11.66	0.0373747	1
22:31874406-31879524	DEPDC5	22:31876157-31876265	SES	2	9	ENST00000382111	11.65	0.00410128	0.0150686
4:7778877-7786193	AFAP1	4:7781376-7781627	SES	3	7	ENST00000382543	11.62	0.00902843	0.0640329
4:118278793-118279388	SNHG8	4:118279107-118279137	SES	3	9	ENST00000602483	11.62	0.000229679	0.0014453
11:20363799-20364236	HTATIP2	11:20363799-20363912	TSS|A5SS	3	9	TSS.ENST00000419348	11.61	0.0145074	0.020821
11:20363750-20364236	HTATIP2	11:20363750-20363912	TSS|A5SS	3	9	TSS.ENST00000419348	11.61	0.0145074	0.020821
5:103019844-103028184	PAM	5:103025131-103025334	SES	3	9	ENST00000348126	11.6	0.0385202	0.276515
10:1056565-1072115	WDR37	10:1056565-1056879	A5SS	3	9	Ex.TSS.ENST00000381329	11.6	0.0325453	0.0449089
2:70224630-70227734	TIA1	2:70225328-70225393	SES	3	9	ENST00000474809	11.59	0.00037688	0.00165857
14:58427858-58429362	KIAA0586	14:58427858-58428463	TSS|A5SS	3	9	TSS.ENST00000650845	11.58	0.0344892	0.0561672
14:58427814-58429362	KIAA0586	14:58427814-58428463	TSS|A5SS	3	9	TSS.ENST00000650845	11.58	0.0344892	0.0561672
8:73027053-73032041	TERF1	8:73030336-73030395	SES	3	9	ENST00000276603	11.56	0.0001815	0.00314569
6:109445863-109446135	MICAL1	6:109445863-109445962	A3SS	3	9	Ex.ENST00000358577	11.54	0.00117605	0.00974787
14:103711568-103715423	XRCC3	14:103712875-103712968	SES	3	9	ENST00000554913	11.54	0.00850438	0.0136068
19:53432029-53445000	AC022137.3	19:53433580-53445001	A3SS	3	9	Ex.TSS.ENST00000610928	11.53	0.0311445	0.0911077
22:24549002-24555614	GUCD1	22:24554949-24555136	SES	3	9	ENST00000407973	11.52	0.0318203	0.116152
8:86342931-86374029	WWP1	8:86368939-86369031	SES	3	9	ENST00000517970	11.52	0.0010328	0.0182281
11:66665579-66676667	RBM4B	11:66668615-66669291	SES	3	9	ENST00000310046	11.5	0.00271772	0.00395913
2:237577383-237585997	RAB17	2:237578004-237578155	SES	3	9	ENST00000264601	11.49	0.000972715	0.0040076
12:22457162-22469708	C2CD5	12:22459492-22459542	MES	3	9	ENST00000396028	11.48	0.0192093	0.0289964
5:178618779-178623255	CLK4	5:178619838-178619896	MXS	3	9	ENST00000519583	11.48	0.0395499	0.279649
8:76986297-76999989	PEX2	8:76988307-76988338	SES	3	9	ENST00000357039	11.48	0.00780267	0.135721
X:49076751-49077836	WDR45	X:49077643-49077747	SES	3	9	ENST00000322995	11.48	0.0392493	1
15:80072648-80120327	ZFAND6	15:80098416-80098578	MES	3	9	ENST00000560392	11.48	0.00968619	0.0165806
10:114448021-114451623	ABLIM1	10:114448021-114448026	A3SS	3	9	ENST00000369256	11.47	0.0392473	0.0542047
19:49210843-49211163	TRPM4	19:49211015-49211087	SES	3	9	ENST00000252826	11.47	0.00678156	0.0197483
8:85107400-85110114	LRRCC1	8:85109576-85110115	A3SS	3	9	Ex.TSS.ENST00000517875	11.46	0.0122503	0.211394
8:85107400-85109594	LRRCC1	8:85109576-85109595	A3SS	3	9	Ex.TSS.ENST00000360375	11.46	0.0122503	0.215644
3:58306418-58310308	RPP14	3:58306418-58306651	TSS|A5SS	3	9	TSS.ENST00000445193	11.46	0.00875179	0.0538609
19:40614447-40619346	LTBP4	19:40617100-40617225	MES	3	9	ENST00000204005	11.43	0.0282474	0.0739932
3:25645456-25664228	TOP2B	3:25645456-25645470	TSS|A3SS	3	9	TSS.ENST00000264331	11.43	0.000314954	0.00181846
7:103075412-103083681	ARMC10	7:103075777-103075881	MXS	3	9	ENST00000323716	11.42	0.000145518	0.00146125
1:59296908-59346246	FGGY	1:59321536-59321750	MES	3	9	ENST00000462744	11.42	0.0220763	0.0761905
8:73688814-73746782	STAU2	8:73709032-73709162	MES	3	9	ENST00000519818	11.42	0.000417788	0.00726897
14:24441796-24442345	SDR39U1	14:24442178-24442345	TSS|A5SS	3	9	TSS.ENST00000554947	11.41	8.80995e-05	0.000142578
7:64543803-64562924	ZNF680	7:64544306-64544432	SES	3	9	ENST00000309683	11.39	0.0381831	0.438703
17:36515991-36532526	MYO19	17:36525228-36525341	MES	3	7	ENST00000610930	11.37	0.0372838	0.0906025
13:112875942-112881875	ATP11A	13:112881816-112881875	TSS|A3SS	3	9	TSS.ENST00000375630	11.36	0.00701452	0.0108017
17:82419884-82428557	HEXD	17:82424394-82424503	MES	3	5	ENST00000578775	11.36	0.00388545	0.0102355
11:613866-614475	IRF7	11:614174-614399	MXS	3	9	ENST00000348655	11.35	0.028252	0.0408201
17:7893936-7894126	CHD3	17:7894115-7894126	A3SS	3	9	ENST00000330494	11.34	0.0424128	0.110464
12:120215274-120215559	PXN	12:120215274-120215417	A3SS	3	9	ENST00000637624	11.34	0.0179336	0.026828
12:106978772-106986968	MTERF2	12:106985115-106986968	A5SS	3	9	ENST00000552029	11.33	0.00111985	0.00166483
15:75012806-75017869	SCAMP5	15:75016593-75016749	SES	3	9	ENST00000361900	11.31	0.00561473	0.00959046
16:62692-62774	RHBDF1	16:62692-62695	A3SS	3	9	Ex.ENST00000262316	11.3	0.0336732	0.0777803
6:75621626-75623899	SENP6	6:75622751-75622858	SES	3	9	ENST00000493959	11.3	0.00349504	0.0342494
20:35344110-35347272	UQCC1	20:35346424-35347163	IR	3	9	ENST00000397554	11.3	0.00556494	0.0194328
19:17325387-17327234	ANO8	19:17325387-17325414	A3SS	3	9	Ex.ENST00000159087	11.28	0.000461488	0.00129704
19:21098312-21116806	ZNF714	19:21098815-21098910	MES	3	5	ENST00000425625	11.28	0.0364108	0.10288
19:47226755-47232514	BBC3	19:47228158-47228446	SES	3	9	ENST00000449228	11.27	0.0180085	0.0520373
22:20430909-20431744	SCARF2	22:20431018-20431537	SES	3	9	ENST00000622235	11.27	0.0413209	0.139775
11:67307437-67307845	SSH3	11:67307549-67307737	SES	3	9	ENST00000308127	11.27	0.00134885	0.00196706
19:38587818-38593281	MAP4K1	19:38589178-38589275	MXS	3	9	ENST00000591517	11.26	0.00186672	0.00490487
10:49744123-49744649	OGDHL	10:49744123-49744140	A3SS	3	9	Ex.ENST00000374103	11.26	0.00733294	0.0101845
19:902435-913086	R3HDM4	19:902519-902627	SES	3	9	ENST00000590454	11.26	0.0207612	0.0621104
10:100997176-101002496	LZTS2	10:100997176-100997234	A5SS	3	9	Ex.TSS.ENST00000370223	11.25	0.00399834	0.00551298
19:49513474-49524506	FCGRT	19:49513882-49514133	MES	3	8	ENST00000221466	11.24	0.00664963	0.0194296
5:90519426-90525034	LYSMD3	5:90519426-90519484	TSS|A3SS	3	9	TSS.ENST00000315948	11.23	0.0334263	0.273562
17:28766708-28842681	FAM222B	17:28790378-28790425	MXS	3	9	ENST00000581229	11.22	0.00194547	0.00469448
5:43174447-43175719	ZNF131	5:43174495-43175455	IR	3	9	ENST00000306938	11.22	0.00171811	0.0133697
19:48724961-48735195	RASIP1	19:48726785-48726888	MES	3	5	ENST00000222145	11.2	0.0371412	0.107915
6:43054487-43058064	MRPL2	6:43056081-43056196	MES	3	9	ENST00000230413	11.19	0.0108544	0.0998096
17:42810929-42814523	BECN1	17:42811655-42811797	MES	3	7	ENST00000361523	11.18	0.0207494	0.0510594
6:41871638-41893932	USP49	6:41891794-41891875	SES	3	9	ENST00000423567	11.18	0.0318203	0.289401
22:24608024-24610249	GGT1	22:24609965-24610033	SES	3	9	ENST00000248923	11.17	0.00705615	0.0239648
21:37198026-37200231	TTC3	21:37200214-37200232	A3SS	3	9	Ex.ENST00000354749	11.17	0.024964	0.089127
8:129903351-129970942	FAM49B	8:129904499-129904585	MES	3	9	ENST00000519142	11.16	0.00162989	0.0236673
12:132690377-132704618	PXMP2	12:132695884-132696046	MES	3	9	ENST00000317479	11.15	0.0440834	0.0664112
15:40464548-40465343	BAHD1	15:40465335-40465343	A3SS	3	9	ENST00000416165	11.14	0.00285331	0.00476836
18:9792236-9845581	RAB31	18:9814020-9814091	MES	3	4	ENST00000578734	11.14	0.00414342	0.0111686
9:133162533-133163753	GBGT1	9:133162533-133162545	A3SS	3	9	Ex.TSS.ENST00000372036	11.1	0.0049714	0.18416
1:53946550-53951985	LRRC42	1:53947788-53947821	MXS	3	9	ENST00000371370	11.1	0.00430493	0.0148429
3:13360492-13365945	NUP210	3:13365669-13365946	A5SS	3	9	Ex.ENST00000254508	11.09	0.0147549	0.0791449
12:57719183-57720405	OS9	12:57719183-57720263	A5SS	3	9	ENST00000549307	11.09	6.62599e-05	0.000103318
8:73688814-73746782	STAU2	8:73738284-73738349	MES	3	9	ENST00000519818	11.07	0.0128665	0.223688
X:49075454-49075544	WDR45	X:49075454-49075465	A3SS	3	9	ENST00000322995	11.07	0.000519635	0.144768
6:82173439-82181878	IBTK	6:82175904-82181879	A5SS	3	9	Ex.ENST00000306270	11.05	0.0393289	0.388278
7:130070810-130116444	KLHDC10	7:130096921-130097007	MES	3	9	ENST00000468226	11.04	0.0427998	0.43787
11:123740193-123740416	ZNF202	11:123740193-123740232	A3SS	3	9	ENST00000525391	11.03	0.00341921	0.00488613
11:123740190-123740416	ZNF202	11:123740190-123740232	A3SS	3	9	ENST00000525391	11.03	0.00341921	0.00488613
19:20105317-20126751	ZNF90	19:20121222-20121346	MES	3	9	ENST00000469078	11.03	0.020599	0.058169
19:16530881-16532597	CHERP	19:16530881-16530913	A3SS	3	9	ENST00000198939	11.02	0.00200912	0.00564277
19:11406865-11415946	RGL3	19:11411253-11411444	SES	3	9	ENST00000561687	11.02	0.0351242	0.0919356
1:234393838-234401180	TARBP1	1:234398382-234398553	MXS	3	9	ENST00000040877	11	0.00826505	0.0268454
2:226836088-226864603	RHBDD1	2:226839409-226839627	MXS	3	9	ENST00000443477	10.99	0.0494722	0.197362
19:29942665-29985222	URI1	19:29971193-29971227	MXS	3	9	ENST00000392271	10.99	0.00409907	0.0116191
1:18875504-18877207	ALDH4A1	1:18876315-18876467	SES	3	9	ENST00000290597	10.97	0.0161319	0.051069
4:98482176-98507677	TSPAN5	4:98486738-98486884	SES	3	9	ENST00000305798	10.97	0.00438815	0.0314131
19:9324781-9376315	ZNF559-ZNF177	19:9371610-9371752	MES	3	6	ENST00000446085	10.96	0.0174537	0.0522178
8:129903351-129970942	FAM49B	8:129904499-129904585	MES	3	9	ENST00000518283	10.95	0.00159405	0.0231519
17:75892501-75896523	TRIM65	17:75892755-75892850	SES	3	9	ENST00000269383	10.95	0.000154718	0.000400258
11:47414862-47415159	SLC39A13	11:47414906-47415059	IR	3	9	ENST00000524886	10.94	0.0120295	0.0174126
18:32045733-32068297	RNF125	18:32065902-32066009	SES	3	8	ENST00000217740	10.92	0.00420687	0.0111712
12:132869676-132870723	CHFR	12:132869676-132869798	A3SS	3	9	ENST00000450056	10.9	0.0257334	0.0387784
8:41529389-41530183	GINS4	8:41529389-41529396	TSS|A5SS	3	9	TSS.ENST00000276533	10.89	0.00979013	0.160714
17:75492560-75493102	TMEM94	17:75492790-75492928	IR	3	9	ENST00000578624	10.89	0.00203034	0.00523622
12:120198740-120198894	RPLP0	12:120198740-120198770	A3SS	2	9	ENST00000551258	10.88	0.0226345	0.0338573
2:58146475-58154758	VRK2	2:58154754-58154758	A3SS	3	9	ENST00000417641	10.88	0.0270052	0.117487
7:100063788-100065040	ZSCAN21	7:100063980-100064082	IR	3	9	ENST00000292450	10.87	0.0263364	0.205914
X:111685104-111687886	ALG13	X:111686137-111686174	SES	3	9	ENST00000473389	10.84	0.0119405	0.783103
11:65870536-65872019	EFEMP2	11:65871364-65871969	IR	3	7	ENST00000531005	10.84	0.0136879	0.0199235
11:63905044-63908876	MARK2	11:63908260-63908304	MES	3	9	ENST00000402010	10.84	0.0018241	0.0025187
4:20700788-20704465	PACRGL	4:20702141-20702221	MXS	3	9	ENST00000506745	10.82	0.0426275	0.131063
11:9474025-9474552	ZNF143	11:9474550-9474552	A3SS	3	9	ENST00000396597	10.82	0.00821346	0.0121469
12:50780239-50795908	ATF1	12:50795898-50795909	A3SS	3	9	Ex.ENST00000262053	10.81	0.00360663	0.00557206
6:109445863-109446135	MICAL1	6:109445863-109445952	A3SS	3	9	Ex.ENST00000358577	10.81	0.0256828	0.212823
1:226287798-226297718	LIN9	1:226295842-226295946	SES	3	9	ENST00000328205	10.8	0.00679885	0.0219498
19:20923404-20948743	ZNF85	19:20934024-20934150	MES	3	4	ENST00000601924	10.79	0.0339488	0.0959274
19:46746091-46748026	FKRP	19:46747234-46747305	MXS	3	9	ENST00000600005	10.78	0.00556457	0.0159875
11:18000558-18006590	SERGEF	11:18004441-18004535	MES	3	5	ENST00000530925	10.78	0.00325237	0.00466304
9:3293259-3330258	RFX3	9:3301546-3301620	SES	3	7	ENST00000302303	10.77	0.00249145	0.118793
19:17648984-17649508	UNC13A	19:17649339-17649344	SES	3	9	ENST00000519716	10.73	0.0362193	0.101852
16:67656646-67657238	CARMIL2	16:67656801-67656881	SES	3	9	ENST00000334583	10.72	0.0236448	0.054866
4:26320816-26386352	RBPJ	4:26362446-26362628	SES	3	9	ENST00000514807	10.72	4.51677e-06	2.99843e-05
3:140963228-140970926	SLC25A36	3:140967000-140967036	MXS	3	9	ENST00000502594	10.72	0.0155605	0.0838468
21:39345830-39347292	HMGN1	21:39345959-39347246	IR	3	9	ENST00000492280	10.71	0.028814	0.103041
16:634798-636093	METTL26	16:634889-636093	TSS|A5SS	3	9	TSS.ENST00000448973	10.71	0.0172464	0.0398421
16:634798-635611	METTL26	16:634889-635611	TSS|A5SS	3	9	TSS.ENST00000448973	10.71	0.0172464	0.0398421
16:634798-635280	METTL26	16:634889-635280	TSS|A5SS	3	9	TSS.ENST00000448973	10.71	0.0172464	0.0398421
8:129903351-129970942	FAM49B	8:129904499-129904585	MES	3	9	ENST00000518879	10.7	0.00146387	0.0212656
17:4181373-4183397	ANKFY1	17:4182181-4182352	SES	3	9	ENST00000572412	10.69	0.00513448	0.0125961
12:22457162-22469708	C2CD5	12:22458484-22458585	MES	3	9	ENST00000396028	10.69	0.0271426	0.0409707
18:35468743-35497718	INO80C	18:35478282-35478349	MES	3	9	ENST00000334598	10.69	0.0172308	0.0457452
12:109507736-109510343	UBE3B	12:109509596-109509714	SES	3	8	ENST00000342494	10.69	0.0332176	0.0494095
1:155060833-155062244	ADAM15	1:155061576-155061646	MES	3	9	ENST00000461234	10.68	0.0182106	0.0561543
22:30971780-30972854	TUG1	22:30971780-30972172	TSS|A5SS	3	9	TSS.ENST00000563812	10.68	0.00355028	0.0130094
22:30971611-30972854	TUG1	22:30971611-30972172	TSS|A5SS	3	9	TSS.ENST00000563812	10.68	0.00355028	0.0130094
9:129338918-129341831	LINC01503	9:129341752-129341831	A3SS	2	9	ENST00000436710	10.67	0.00451705	0.16435
1:54184266-54195418	AL357673.1	1:54187652-54187739	MXS	3	9	ENST00000311841	10.65	0.0164677	0.05677
11:35944145-36081652	LDLRAD3	11:36036103-36036249	MXS	3	9	ENST00000315571	10.65	0.00604442	0.00871726
20:63941209-63944396	UCKL1	20:63941383-63944397	A5SS	3	9	Ex.ENST00000358711	10.65	0.0364557	0.123361
20:63941209-63943652	UCKL1	20:63941383-63943653	A5SS	3	9	Ex.ENST00000354216	10.65	0.0364557	0.123361
20:23365748-23368761	GZF1	20:23367003-23367097	SES	3	9	ENST00000338121	10.64	0.0291676	0.101182
13:27621105-27621336	POLR1D	13:27621105-27621140	A5SS	3	9	Ex.ENST00000626064	10.63	0.00500195	0.0079315
6:31954878-31955058	NELFE	6:31954878-31954892	A3SS	3	9	ENST00000375425	10.62	0.000160007	0.00140978
2:12717011-12717639	TRIB2	2:12717252-12717639	A3SS	3	9	Ex.ENST00000483034	10.61	0.00256704	0.00967409
11:31463306-31469757	IMMP1L	11:31469740-31469757	A5SS	3	9	ENST00000530023	10.6	0.013714	0.0197096
10:102450331-102455336	RPARP-AS1	10:102451399-102452187	SES	3	9	ENST00000494270	10.6	0.0121988	0.0168109
15:63061274-63062214	TPM1	15:63061274-63061788	A5SS	3	9	ENST00000561242	10.59	0.00788281	0.0134004
17:82019382-82019857	CENPX	17:82019641-82019694	SES	3	9	ENST00000392359	10.57	0.000233484	0.000614085
5:160094066-160118804	PWWP2A	5:160108545-160108614	SES	3	9	ENST00000520662	10.57	0.0158475	0.120373
3:47422537-47435007	SCAP	3:47427157-47427262	MES	3	9	ENST00000265565	10.56	0.0480021	0.282424
1:52446668-52461133	TUT4	1:52458336-52458449	SES	3	9	ENST00000257177	10.56	0.0030397	0.0104485
1:95234316-95246755	RWDD3	1:95244211-95244715	MXS	3	9	ENST00000263893	10.55	0.0216927	0.0735343
1:248857437-248857827	ZNF692	1:248857437-248857497	A3SS	3	9	ENST00000306601	10.55	0.0280372	0.0913306
19:48231811-48234402	CARD8	19:48232453-48234402	A5SS	2	9	ENST00000522051	10.53	0.0210624	0.0612134
20:35658983-35664801	CPNE1	20:35658983-35659014	A3SS	3	9	Ex.TSS.ENST00000414711	10.53	0.00166869	0.00579884
12:121817370-121817704	SETD1B	12:121817519-121817596	IR	3	9	ENST00000604567	10.49	0.00886045	0.0122124
11:406539-407061	SIGIRR	11:406843-406993	SES	3	9	ENST00000332725	10.49	0.000683301	0.000986195
15:25405503-25438488	UBE3A	15:25409088-25409207	MES	3	9	ENST00000428984	10.49	0.00631103	0.0105174
12:56615608-56630124	BAZ2A	12:56617395-56617532	SES	3	9	ENST00000549884	10.47	0.00177046	0.00275547
17:7318357-7319049	NEURL4	17:7318495-7318691	SES	3	9	ENST00000573186	10.47	0.0187555	0.0481694
7:19960995-20028918	AC005062.1	7:19968137-19968395	SES	3	9	ENST00000415499	10.45	0.0247544	0.269663
11:65619068-65620338	PCNX3	11:65619754-65619932	MES	3	8	ENST00000355703	10.45	0.0348718	0.0480023
10:102450331-102452089	RPARP-AS1	10:102451399-102452089	A3SS	3	9	Ex.ENST00000494270	10.44	0.0078415	0.0108089
19:36006672-36008216	SYNE4	19:36006672-36006944	A3SS	3	9	Ex.ENST00000340477	10.44	0.0100142	0.0285358
19:36005438-36008216	SYNE4	19:36005438-36006944	A3SS	3	9	Ex.TSS.ENST00000505054	10.44	0.0100142	0.0285358
4:89691406-89719825	AC093866.1	4:89691905-89719826	A3SS	3	9	Ex.TSS.ENST00000507916	10.43	0.0428542	0.302823
4:89691406-89692414	AC093866.1	4:89691905-89692415	A3SS	3	9	Ex.TSS.ENST00000513572	10.43	0.0428542	0.302823
2:58046822-58048826	VRK2	2:58046822-58046868	TSS|A5SS	3	9	TSS.ENST00000340157	10.43	0.00425023	0.0184943
19:23763135-23831596	AC139769.1	19:23807826-23831597	A3SS	3	9	Ex.ENST00000475499	10.42	0.0157546	0.0439915
1:155217240-155218049	GBAP1	1:155217594-155217963	IR	2	8	ENST00000473223	10.42	0.0280368	0.0863833
12:121817370-121817704	SETD1B	12:121817516-121817593	IR	3	9	ENST00000604567	10.42	0.0107283	0.0147857
20:56392539-56395520	CSTF1	20:56392539-56392713	A5SS	3	9	Ex.TSS.ENST00000613138	10.4	0.0371568	0.131557
2:232697393-232735154	GIGYF2	2:232700585-232700654	MES	3	9	ENST00000409451	10.4	0.0187022	0.0754445
15:80072648-80120327	ZFAND6	15:80098416-80098578	MXS	3	9	ENST00000559775	10.38	0.00900973	0.015423
17:4182350-4183397	ANKFY1	17:4182350-4182352	A3SS	3	9	ENST00000572412	10.37	0.0151598	0.0371852
6:109446413-109446695	MICAL1	6:109446679-109446696	A5SS	3	9	Ex.ENST00000358577	10.36	0.0276047	0.228722
2:64100500-64104700	PELI1	2:64104554-64104597	SES	3	9	ENST00000466177	10.36	0.000262177	0.00114504
19:1366382-1369264	PWWP3A	19:1367160-1367220	SES	3	9	ENST00000415183	10.36	0.00966404	0.0270028
1:151137800-151138008	SEMA6C	1:151137986-151138008	A5SS	3	9	ENST00000341697	10.36	0.0331015	0.100918
8:92917011-92966006	TRIQK	8:92954406-92954564	MXS	3	9	ENST00000521988	10.35	0.0140915	0.250739
16:689160-690398	WDR24	16:690086-690369	IR (overlapping region)	3	9	ENST00000293883	10.35	0.0414217	0.0973116
X:24619085-24646988	PCYT1B	X:24640342-24646989	A5SS	3	9	Ex.TSS.ENST00000356768	10.34	0.00182493	0.171839
10:87756923-87767672	ATAD1	10:87756923-87759800	A3SS	3	9	Ex.ENST00000308448	10.33	0.0211138	0.0295207
14:102508550-102509528	ANKRD9	14:102508641-102508846	SES	3	9	ENST00000286918	10.32	0.0348675	0.0557397
8:32996317-33044366	AC090204.1	8:33041635-33041743	SES	3	9	ENST00000500843	10.31	0.0282739	0.458449
11:43889829-43919037	ALKBH3	11:43901516-43901725	SES	3	9	ENST00000532129	10.31	0.0222538	0.0321123
3:49422258-49422360	AMT	3:49422258-49422271	TSS|A3SS	3	9	TSS.ENST00000273588	10.3	0.00219996	0.0124483
4:109717714-109729601	PLA2G12A	4:109718683-109718759	SES	3	9	ENST00000243501	10.28	0.00846603	0.0532096
2:74654522-74657564	SEMA4F	2:74656534-74656685	SES	3	3	ENST00000339773	10.28	0.0455322	0.232842
18:46216596-46253696	C18orf25	18:46240005-46240187	SES	3	9	ENST00000615052	10.26	0.0155345	0.0412923
14:39279538-39293270	MIA2	14:39291019-39291096	MES	3	7	ENST00000554392	10.26	0.0144934	0.0235134
10:100374013-100381215	OLMALINC	10:100380983-100381109	SES	3	9	ENST00000641708	10.26	0.0137964	0.0190099
17:75047225-75047589	KCTD2	17:75047300-75047418	IR	3	9	ENST00000322444	10.23	0.0255956	0.0659857
9:98784877-98796132	ANKS6	9:98790104-98790606	SES	3	9	ENST00000353234	10.2	0.0210812	0.68496
21:44330463-44332014	CFAP410	21:44330920-44331847	IR	3	9	ENST00000462742	10.15	0.0351752	0.12605
X:41151058-41152947	USP9X	X:41152933-41152948	A3SS	3	9	Ex.ENST00000324545	10.15	0.0162628	1
1:75790058-75791284	RABGGTB	1:75790446-75790517	MES	3	9	ENST00000471759	10.14	0.00573045	0.0194957
8:35683728-35686544	UNC5D	8:35684582-35684749	SES	3	9	ENST00000404895	10.14	0.0265137	0.423089
19:49513474-49524506	FCGRT	19:49513882-49514486	MES	3	8	ENST00000598936	10.13	0.00508422	0.0148569
19:35758199-35759991	PROSER3	19:35758227-35759373	IR	3	9	ENST00000600988	10.13	0.0132391	0.037719
6:80040704-80042118	TTK	6:80042098-80042119	A3SS	3	9	Ex.TSS.ENST00000230510	10.13	0.0113482	0.111839
1:3490960-3493770	MEGF6	1:3492639-3492767	SES	3	9	ENST00000294599	10.12	0.0433039	0.143213
4:105399165-105473893	PPA2	4:105453598-105453642	MES	3	7	ENST00000341695	10.12	0.00933147	0.0583715
1:236795738-236806143	MTR	1:236803428-236803642	SES	3	9	ENST00000463959	10.11	0.00377725	0.012277
13:39031632-39034130	PROSER1	13:39031632-39031645	A3SS	3	9	Ex.ENST00000352251	10.11	4.90031e-05	7.77545e-05
11:117193259-117195801	SIDT2	11:117193853-117193963	SES	3	9	ENST00000278951	10.11	0.00394872	0.00556334
3:47422537-47435007	SCAP	3:47428513-47428670	MES	3	9	ENST00000265565	10.1	0.0369124	0.217215
5:65552550-65561496	CENPK	5:65554797-65554946	SES	3	9	ENST00000510354	10.09	2.28179e-06	1.80561e-05
16:579181-580857	PIGQ	16:580183-580263	SES	3	9	ENST00000026218	10.09	0.00366027	0.00811148
19:10921128-10921614	CARM1	19:10921375-10921443	SES	3	9	ENST00000327064	10.06	0.00202651	0.00547386
15:50725324-50726320	SPPL2A	15:50726073-50726126	SES	3	9	ENST00000558934	10.06	0.042864	0.0721084
19:45770641-45771567	DMPK	19:45771350-45771396	MES	3	8	ENST00000458663	10.05	0.0332767	0.0871269
14:24440927-24442345	SDR39U1	14:24442178-24442260	MES	3	9	ENST00000399395	10.05	0.0110924	0.0179482
15:25062089-25070119	SNHG14	15:25064715-25064855	MES	3	9	ENST00000654223	10.03	4.99845e-05	8.33508e-05
11:113841769-113875444	USP28	11:113854258-113854335	MES	3	9	ENST00000003302	10.03	0.0181347	0.0255143
21:44330463-44332014	CFAP410	21:44330920-44331842	IR	3	9	ENST00000462742	10.02	0.0319068	0.114344
16:89275192-89288527	ANKRD11	16:89286039-89286186	MES	3	8	ENST00000301030	10.01	0.0488802	0.116072
14:23561636-23562287	AP1G2	14:23561962-23562287	A5SS	3	9	ENST00000556966	10.01	0.0048028	0.00772509
3:9930150-9930894	IL17RC	3:9930400-9930459	SES	3	8	ENST00000295981	10.01	0.0204548	0.12729
8:144520911-144525172	LRRC14	8:144524106-144524260	IR (overlapping region)	3	9	ENST00000292524	10.01	0.00487572	0.0668404
2:173358838-173363225	CDCA7	2:173359255-173359491	SES	3	9	ENST00000306721	-10	0.00165743	0.00632751
11:85661066-85665102	CREBZF	11:85662458-85663523	IR	3	9	ENST00000527447	-10	0.00174002	0.00256936
21:29008622-29019210	RWDD2B	21:29009627-29009692	SES	3	8	ENST00000471269	-10	0.0351415	0.118974
14:70738399-70740041	MAP3K9	14:70739898-70740041	A5SS	3	9	ENST00000553414	-10.02	0.00417822	0.00682998
1:161167235-161168992	PPOX	1:161168432-161168576	MXS	3	9	ENST00000652103	-10.02	0.00963444	0.0301305
6:87594408-87601783	ORC3	6:87594542-87601784	A3SS	3	9	Ex.ENST00000257789	-10.03	0.000241778	0.0021502
14:23069618-23071426	ACIN1	14:23071125-23071186	SES	3	9	ENST00000357481	-10.04	0.0259424	0.0417192
7:124822387-124824074	POT1	7:124822552-124823796	IR	3	9	ENST00000393329	-10.04	0.0421504	0.428948
11:118532150-118532461	TMEM25	11:118532200-118532334	IR	3	9	ENST00000313236	-10.04	0.0079428	0.011211
19:21851028-21851904	ZNF43	19:21851028-21851162	TSS|A3SS	3	9	TSS.ENST00000594312	-10.05	1.18664e-05	3.35471e-05
3:97941818-97945342	RIOX2	3:97942444-97943225	IR (overlapping region)	3	9	ENST00000333396	-10.06	0.00176371	0.0109827
3:32442014-32454240	CMTM7	3:32449454-32449552	MES	3	4	ENST00000454304	-10.08	0.0204055	0.11869
22:50627556-50628152	ARSA	22:50627793-50627897	IR	3	9	ENST00000216124	-10.09	0.0137623	0.0511695
8:144525733-144527787	C8orf82	8:144526640-144526959	IR (overlapping region)	3	9	ENST00000524821	-10.1	0.0113756	0.155725
2:27443949-27444291	KRTCAP3	2:27444062-27444185	IR	3	9	ENST00000494572	-10.1	0.00131698	0.00563428
1:112820539-112823652	LINC01356	1:112820539-112820541	TSS|A3SS	3	9	TSS.ENST00000401018	-10.12	0.0305583	0.092641
17:82036859-82037309	DCXR	17:82037014-82037162	IR	3	9	ENST00000582613	-10.14	6.90498e-05	0.0001817
16:634798-636093	METTL26	16:635612-635774	MES	3	9	ENST00000301686	-10.14	0.00561442	0.0124392
20:62962624-62963369	SLC17A9	20:62962735-62963272	IR	3	9	ENST00000488738	-10.14	0.00905005	0.0321066
17:7345331-7350228	ACAP1	17:7348222-7348305	IR	3	9	ENST00000570439	-10.16	0.00769339	0.0197633
2:96265490-96265868	TMEM127	2:96265490-96265512	TSS|A3SS	3	9	TSS.ENST00000258439	-10.16	0.00465643	0.0241286
X:87666475-87670050	KLHL4	X:87666881-87669328	IR	3	9	ENST00000373119	-10.19	0.032982	1
2:200891736-200892379	NIF3L1	2:200891790-200891917	IR	3	9	ENST00000454952	-10.19	0.0238485	0.0921256
1:150282554-150283633	CIART	1:150282824-150283461	IR	3	9	ENST00000290363	-10.2	3.44839e-05	0.000105424
9:2160620-2161685	SMARCA2	9:2160620-2161035	TSS|A5SS	3	7	TSS.ENST00000634688	-10.2	0.0373167	1
4:20700707-20704465	PACRGL	4:20700707-20700747	TSS|A5SS	3	9	TSS.ENST00000513459	-10.22	0.034394	0.21004
4:20700618-20704465	PACRGL	4:20700618-20700747	TSS|A5SS	3	9	TSS.ENST00000513459	-10.22	0.034394	0.21004
4:20700612-20704465	PACRGL	4:20700612-20700747	TSS|A5SS	3	9	TSS.ENST00000513459	-10.22	0.034394	0.21004
4:20700579-20704465	PACRGL	4:20700579-20700747	TSS|A5SS	3	9	TSS.ENST00000513459	-10.22	0.034394	0.21004
X:102599848-102601463	ARMCX5	X:102600920-102601032	SES	3	9	ENST00000246174	-10.26	0.0413207	1
2:219227814-219229534	ATG9A	2:219227922-219228053	SES	3	9	ENST00000396761	-10.26	0.00344394	0.0138102
11:66480466-66482195	DPP3	11:66482193-66482195	TSS|A3SS	3	9	TSS.ENST00000526515	-10.26	0.0476367	0.069362
3:52075986-52122378	POC1A	3:52096569-52096712	SES	3	9	ENST00000474012	-10.26	0.0106001	0.0646108
16:1776068-1780635	EME2	16:1777873-1777945	IR (overlapping region)	3	9	ENST00000568449	-10.27	0.038114	0.0841845
19:19201426-19202575	NR2C2AP	19:19201564-19201930	IR (overlapping region)	3	9	ENST00000537399	-10.27	0.0345117	0.0962433
19:40348769-40366418	PLD3	19:40365553-40365930	SES	3	9	ENST00000594085	-10.27	0.00152356	0.00400336
11:66857064-66859093	LRFN4	11:66857297-66857734	IR (overlapping region)	3	9	ENST00000309602	-10.28	0.0256921	0.0374384
17:8289503-8290090	RANGRF	17:8289589-8289812	IR (overlapping region)	3	9	ENST00000407006	-10.28	0.00109759	0.00289853
1:2184461-2185513	FAAP20	1:2184699-2184921	IR (overlapping region)	3	9	ENST00000400919	-10.29	0.0122965	0.0394532
8:141392085-141421387	PTP4A3	8:141392085-141418018	A5SS	3	9	Ex.TSS.ENST00000520105	-10.29	0.0113878	0.165182
12:120215274-120221622	PXN	12:120215560-120215661	MXS	3	9	ENST00000228307	-10.29	0.000458969	0.000688051
7:2222755-2229983	MAD1L1	7:2225410-2225550	SES	3	9	ENST00000265854	-10.31	0.02597	0.279606
1:20779912-20787194	HP1BP3	1:20780345-20780540	SES	3	9	ENST00000438032	-10.32	0.000825619	0.00263744
20:35681982-35696376	NFS1	20:35690413-35690565	MES	3	9	ENST00000413203	-10.32	0.0240221	0.0833585
1:149646599-149647610	LINC00869	1:149646655-149647380	IR	3	9	ENST00000620190	-10.35	0.0424655	0.129437
5:69094339-69103061	SLC30A5	5:69100807-69100929	SES	3	9	ENST00000380860	-10.35	0.00952508	0.0755596
7:1439925-1440727	MICALL2	7:1440086-1440590	IR	3	6	ENST00000487156	-10.37	0.0318992	0.194946
16:89893859-89895082	TCF25	16:89895038-89895082	A3SS	3	9	ENST00000263346	-10.37	0.0310464	0.0686121
7:102459711-102464713	ALKBH4	7:102459711-102459801	TSS|A3SS	3	9	TSS.ENST00000292566	-10.38	0.00236605	0.0237556
20:33392243-33401427	CDK5RAP1	20:33396761-33397084	MES	3	9	ENST00000339269	-10.38	0.0403644	0.140668
19:1610501-1611703	TCF3	19:1610501-1611369	TSS|A3SS	3	9	TSS.ENST00000588136	-10.38	0.011922	0.0334755
19:1609600-1611703	TCF3	19:1609600-1611369	TSS|A3SS	3	9	TSS.ENST00000588136	-10.38	0.011922	0.0334755
2:74491667-74492003	TTC31	2:74491667-74491672	A5SS	3	9	ENST00000233623	-10.39	0.044024	0.225163
7:26371146-26372568	AC004540.2	7:26372034-26372490	IR (overlapping region)	3	9	ENST00000656289	-10.4	0.0281797	0.172309
19:38731224-38735369	CAPN12	19:38733703-38733940	MES	3	4	ENST00000597716	-10.42	0.0440318	0.115143
16:578291-580263	PIGQ	16:578292-578378	IR	3	9	ENST00000635935	-10.43	0.0183098	0.0422626
7:107594106-107600396	BCAP29	7:107595869-107596002	SES	3	9	ENST00000494086	-10.44	0.011548	0.116639
19:49927816-49929416	IL4I1	19:49929326-49929416	TSS|A5SS	3	9	TSS.ENST00000341114	-10.44	0.0323372	0.093973
19:49927816-49929349	IL4I1	19:49929326-49929349	TSS|A5SS	3	9	TSS.ENST00000341114	-10.44	0.0323372	0.093973
17:41720813-41725154	HAP1	17:41724830-41725003	IR	3	9	ENST00000393939	-10.45	0.0404809	0.0992734
10:95897680-95907662	ENTPD1-AS1	10:95904830-95904938	SES	3	9	ENST00000661794	-10.46	0.0440259	0.0616301
1:45332835-45333284	MUTYH	1:45333097-45333170	MES	3	7	ENST00000354383	-10.46	0.0285061	0.0958018
X:56990942-56995555	SPIN3	X:56993889-56994722	IR	3	9	ENST00000638289	-10.46	3.77195e-06	0.000378994
1:52911791-52921552	ECHDC2	1:52913895-52914095	MES	3	9	ENST00000476477	-10.48	0.00318259	0.0109257
19:40198556-40205120	MAP3K10	19:40204485-40204633	SES	3	9	ENST00000253055	-10.48	0.035061	0.0917736
6:87594408-87594541	ORC3	6:87594527-87594541	A3SS	3	9	Ex.ENST00000468486	-10.48	0.0263545	0.206032
19:1358465-1360135	PWWP3A	19:1358588-1358693	SES	3	9	ENST00000588810	-10.48	0.0179592	0.0501286
1:154220976-154225083	UBAP2L	1:154220976-154221040	TSS|A5SS	3	9	TSS.ENST00000412596	-10.48	0.00723774	0.0223296
22:24589950-24592862	LRRC75B	22:24592217-24592423	SES	3	9	ENST00000404045	-10.49	0.0462589	0.168838
3:136846587-136861746	NCK1-DT	3:136861615-136861746	TSS|A5SS	3	9	TSS.ENST00000470236	-10.49	0.033092	0.177181
1:29053313-29064981	EPB41	1:29060422-29060484	MES	3	9	ENST00000373797	-10.5	0.0194087	0.0640497
1:6462863-6464719	TNFRSF25	1:6463148-6464374	IR	3	9	ENST00000513135	-10.5	0.0130726	0.0443693
1:16208728-16212501	ARHGEF19	1:16208728-16209083	A3SS	3	9	Ex.TSS.ENST00000270747	-10.51	0.0132984	0.0413875
14:23576457-23578179	JPH4	14:23577075-23577624	MXS	3	9	ENST00000356300	-10.51	0.00159178	0.00256612
17:76727179-76729689	METTL23	17:76727179-76727213	A5SS	3	9	ENST00000586738	-10.51	0.0040136	0.0104433
17:76726880-76729689	METTL23	17:76726880-76727213	TSS|A5SS	3	9	TSS.ENST00000592849	-10.51	0.0040136	0.0104433
8:144356808-144357973	FBXL6	8:144357122-144357438	IR (overlapping region)	3	9	ENST00000524492	-10.53	0.00109249	0.0150965
11:65653601-65655762	RELA	11:65654510-65654818	IR	3	9	ENST00000525693	-10.53	0.026369	0.0363083
22:50627556-50628152	ARSA	22:50627793-50627990	IR	3	9	ENST00000216124	-10.54	0.0354204	0.131623
5:180809077-180809633	MGAT1	5:180809364-180809633	A5SS	3	9	ENST00000506708	-10.54	0.0237469	0.168104
5:80445406-80448282	ZFYVE16	5:80448026-80448282	A3SS	3	9	ENST00000338008	-10.54	0.0490612	0.3978
7:97945616-97972134	AC079781.5	7:97945616-97969845	A3SS	3	9	Ex.TSS.ENST00000641390	-10.55	0.0252201	0.307253
7:97937161-97972134	AC079781.5	7:97937161-97969845	A3SS	3	9	Ex.TSS.ENST00000641784	-10.55	0.0252201	0.307253
20:62860309-62861023	TCFL5	20:62860830-62861024	A5SS	3	9	Ex.TSS.ENST00000217162	-10.56	0.0388594	0.137803
19:53091034-53091720	ZNF160	19:53091498-53091636	IR	3	9	ENST00000599980	-10.56	0.0280133	0.0819586
16:89283333-89285649	ANKRD11	16:89285563-89285563	IR	3	9	ENST00000642443	-10.57	0.0462513	0.109833
9:34647259-34648333	GALT	9:34647541-34648171	SES	3	9	ENST00000554944	-10.57	0.0484821	1
1:37692516-37692784	CDCA8	1:37692579-37692675	IR	3	9	ENST00000373055	-10.58	0.00812228	0.0269955
11:64233894-64234281	DNAJC4	11:64233981-64234072	IR (overlapping region)	3	9	ENST00000321460	-10.59	0.00441699	0.00608947
22:46331733-46337778	TRMU	22:46333082-46337779	A3SS	3	9	Ex.TSS.ENST00000486620	-10.6	0.0217921	0.0811278
11:57762120-57795576	CTNND1	11:57789037-57789155	MES	3	9	ENST00000361332	-10.61	0.00628218	0.00910476
2:48529880-48531917	STON1	2:48530217-48530712	IR (overlapping region)	3	9	ENST00000484110	-10.61	0.0209938	0.0910227
9:137214798-137215146	NDOR1	9:137215019-137215094	IR	3	9	ENST00000613750	-10.62	0.0303402	1
11:67303692-67304117	SSH3	11:67304049-67304118	A3SS	3	9	Ex.TSS.ENST00000308127	-10.62	0.0100717	0.0146869
17:8289503-8290090	RANGRF	17:8289644-8289853	IR (overlapping region)	3	9	ENST00000407006	-10.63	0.00198179	0.00523292
9:127896333-127899502	ST6GALNAC6	9:127897956-127898010	SES	3	9	ENST00000373142	-10.63	0.0168566	0.550883
2:63045410-63046487	EHBP1	2:63046142-63046481	IR (overlapping region)	3	9	ENST00000263991	-10.65	0.00819263	0.0357715
17:42670706-42671002	PLEKHH3	17:42670994-42671002	A5SS	3	9	ENST00000591022	-10.67	0.00788978	0.0174753
1:43899728-43930131	ST3GAL3	1:43920404-43920550	MES	3	8	ENST00000646069	-10.68	0.0043311	0.0145253
14:103701201-103714249	KLC1	14:103712942-103714104	IR (overlapping region)	3	9	ENST00000348520	-10.71	0.00225957	0.00361578
5:80453989-80456565	ZFYVE16	5:80455775-80456460	IR (overlapping region)	2	9	ENST00000512907	-10.71	0.0238564	0.193736
20:36236783-36239820	AAR2	20:36236783-36237037	A5SS	3	9	Ex.TSS.ENST00000373932	-10.72	0.0030015	0.0105216
20:36236504-36239820	AAR2	20:36236504-36237037	A5SS	3	9	Ex.TSS.ENST00000320849	-10.72	0.0030015	0.0105216
14:70583589-70584943	MED6	14:70584131-70584816	IR	3	9	ENST00000256379	-10.73	0.00347743	0.00568455
19:53091034-53091720	ZNF160	19:53091530-53091636	IR	3	9	ENST00000599980	-10.73	0.0368431	0.107054
7:48089419-48090187	UPP1	7:48089509-48089636	SES	3	9	ENST00000436673	-10.74	0.00227169	0.0256588
16:81020277-81024714	CENPN	16:81022597-81022698	SES	3	9	ENST00000305850	-10.75	0.0162487	0.0384368
16:71864243-71879906	ZNF821	16:71864903-71865048	MXS	3	9	ENST00000313565	-10.75	0.025744	0.0608066
19:38907399-38908893	NFKBIB	19:38907660-38908730	IR	3	9	ENST00000509705	-10.76	0.00425405	0.0121797
11:112074287-112074916	NKAPD1	11:112074359-112074886	IR	3	9	ENST00000532163	-10.76	0.0122383	0.0172194
22:24608024-24609964	GGT1	22:24609962-24609964	A3SS	3	9	ENST00000411974	-10.77	0.00460992	0.015663
1:161167235-161168992	PPOX	1:161168445-161168576	MES	3	9	ENST00000651150	-10.77	0.00938914	0.0293647
5:470456-473382	SLC9A3	5:471824-472678	IR (overlapping region)	3	9	ENST00000264938	-10.77	0.0366851	0.22395
7:92245465-92246100	KRIT1	7:92245596-92245789	IR (overlapping region)	3	9	ENST00000340022	-10.78	0.00416244	0.0497574
5:103173973-103177666	PPIP5K2	5:103176866-103176910	SES	3	8	ENST00000613674	-10.78	0.030595	0.219695
6:30679390-30687113	PPP1R18	6:30684408-30684544	SES	3	9	ENST00000488324	-10.78	0.0326037	0.285177
11:44938367-44949972	TP53I11	11:44939114-44939190	MES	3	9	ENST00000533940	-10.78	0.0014336	0.0020706
19:19866000-19891473	ZNF253	19:19880051-19880146	SES	3	9	ENST00000592725	-10.78	0.0318672	0.089974
16:1786656-1787676	NUBP2	16:1786656-1786955	A5SS	3	9	ENST00000565603	-10.8	0.0306651	0.0677717
20:44771414-44810174	RIMS4	20:44771414-44771416	TSS|A3SS	3	9	TSS.ENST00000541604	-10.8	0.0491738	0.172969
15:88899533-88901550	MFGE8	15:88899656-88899811	SES	3	9	ENST00000542878	-10.81	0.000307311	0.000530058
19:19642052-19642536	GMIP	19:19642535-19642536	A5SS	3	9	ENST00000203556	-10.82	0.044603	0.124303
11:119027628-119029034	SLC37A4	11:119027873-119028193	IR	3	9	ENST00000526275	-10.82	0.000650893	0.000927508
16:1781496-1782501	SPSB3	16:1781766-1782501	TSS|A5SS	3	9	TSS.ENST00000564709	-10.83	0.000989592	0.00220091
16:1776068-1780635	EME2	16:1778049-1778133	IR (overlapping region)	3	9	ENST00000568449	-10.84	0.0299024	0.0660947
1:234398554-234401180	TARBP1	1:234400853-234400948	SES	3	9	ENST00000462259	-10.84	0.00978999	0.031797
15:41834894-41835223	JMJD7	15:41834894-41834969	IR (overlapping region)	3	9	ENST00000408047	-10.85	0.00109243	0.00176432
18:50268846-50271540	MBD1	18:50269812-50271468	IR	3	9	ENST00000591416	-10.86	2.57062e-05	6.83485e-05
19:49513154-49513473	FCGRT	19:49513244-49513386	IR	3	9	ENST00000426395	-10.87	0.00598668	0.0174932
22:49787390-49787887	BRD1	22:49787495-49787576	IR	3	9	ENST00000404760	-10.88	0.00165065	0.00614913
5:55283116-55283811	DHX29	5:55283153-55283769	IR (overlapping region)	3	9	ENST00000504778	-10.88	0.0252756	0.197643
17:28328326-28329810	IFT20	17:28329069-28329172	IR	3	9	ENST00000583796	-10.88	0.0151493	0.0363928
19:38403169-38403486	FAM98C	19:38403219-38403337	IR	3	9	ENST00000589408	-10.89	0.0246754	0.070567
12:49097136-49097739	LMBR1L	12:49097262-49097565	IR	3	9	ENST00000417750	-10.89	0.0145377	0.0224256
16:15104759-15106114	AC139256.3	16:15105549-15105818	SES	3	9	ENST00000605794	-10.91	0.00588104	0.0130647
14:103701201-103714249	KLC1	14:103712932-103714104	IR (overlapping region)	3	9	ENST00000348520	-10.91	0.00201753	0.00322855
8:144468407-144468724	KIFC2	8:144468536-144468650	SES	3	7	ENST00000301332	-10.92	0.0358802	0.489487
7:48094828-48106872	UPP1	7:48101824-48101982	MES	3	9	ENST00000331803	-10.92	0.00155512	0.0175681
3:44503057-44510552	ZNF852	3:44503057-44506926	A3SS	3	9	Ex.TSS.ENST00000436261	-10.93	0.0299348	0.175389
3:44502669-44510552	ZNF852	3:44502669-44506926	A3SS	3	9	Ex.TSS.ENST00000489411	-10.93	0.0299348	0.175389
11:46617891-46618324	ATG13	11:46618260-46618324	TSS|A3SS	3	9	TSS.ENST00000395549	-10.96	0.0238223	0.0343969
19:43667692-43668043	PLAUR	19:43667777-43668043	TSS|A5SS	3	9	TSS.ENST00000593939	-10.96	0.0353579	0.101677
19:43667692-43667778	PLAUR	19:43667777-43667778	TSS|A5SS	3	9	TSS.ENST00000593939	-10.96	0.0353579	0.101677
11:120327122-120327640	TLCD5	11:120327327-120327440	IR	3	9	ENST00000314475	-10.96	0.0410704	0.0585752
9:101399190-101399925	ZNF189	9:101399395-101399530	SES	3	9	ENST00000259395	-10.97	0.0392426	0.705342
12:102195951-102197520	PARPBP	12:102196702-102196972	IR (overlapping region)	3	9	ENST00000327680	-10.98	0.00771479	0.0114635
14:55013597-55027027	WDHD1	14:55026711-55026803	SES	3	9	ENST00000360586	-10.98	0.00988641	0.0161047
11:94496604-94499577	ANKRD49	11:94496829-94498070	IR	3	9	ENST00000544253	-10.99	0.0338504	0.046601
1:77721902-77722023	USP33	1:77721902-77721925	A3SS	3	9	ENST00000357428	-10.99	0.0334899	0.113399
6:111780636-111872967	FYN	6:111846589-111846629	SES	3	9	ENST00000354650	-11	0.011189	0.0928901
1:213104570-213129526	RPS6KC1	1:213117317-213117410	MES	3	7	ENST00000614059	-11.01	0.0122657	0.0392739
22:50290598-50307552	PLXNB2	22:50294719-50294778	SES	3	9	ENST00000359337	-11.02	0.00102359	0.00380788
2:241651336-241653511	ATG4B	2:241653307-241653369	MXS	3	9	ENST00000344376	-11.04	7.62845e-05	0.000316967
17:28571049-28571536	PIGS	17:28571189-28571462	IR (overlapping region)	3	9	ENST00000395346	-11.04	0.00477891	0.011493
7:100353271-100355142	PILRB	7:100353895-100354012	MES	3	9	ENST00000419749	-11.04	0.0447438	0.44671
7:151242233-151242480	SMARCD3	7:151242465-151242480	A5SS	3	9	ENST00000489503	-11.04	0.0117712	0.123462
19:53091034-53091720	ZNF160	19:53091554-53091636	IR	3	9	ENST00000599980	-11.05	0.0295383	0.0864128
1:43899728-43930131	ST3GAL3	1:43920404-43920550	MXS	3	9	ENST00000372368	-11.07	0.00229996	0.00771383
6:30199154-30213304	TRIM26	6:30201035-30201138	MES	3	9	ENST00000416596	-11.07	0.00265132	0.0208214
14:24115727-24116971	DCAF11	14:24116917-24116971	A3SS	3	9	ENST00000326009	-11.08	0.0428337	0.068878
20:62962624-62963369	SLC17A9	20:62962755-62963272	IR	3	9	ENST00000488738	-11.08	0.00943733	0.0334788
14:75752956-75764614	TTLL5	14:75757831-75757869	SES	3	9	ENST00000554510	-11.08	0.000269882	0.000442905
6:111483666-111576361	TRAF3IP2-AS1	6:111574621-111574802	MES	3	7	ENST00000449449	-11.12	0.0474329	0.392866
2:130140179-130143028	CCDC74B	2:130141297-130142132	IR	3	8	ENST00000496704	-11.13	0.00665056	0.0250576
20:46355179-46356573	SLC35C2	20:46355802-46355874	SES	3	9	ENST00000481809	-11.13	0.00197546	0.00696797
14:22971177-22973568	AJUBA	14:22972181-22972924	IR (overlapping region)	3	9	ENST00000262713	-11.17	0.04985	0.0802869
19:38595485-38595729	MAP4K1	19:38595556-38595639	IR	3	9	ENST00000588938	-11.17	0.0271806	0.0712045
5:69369934-69372033	RAD17	5:69371035-69371171	SES	3	9	ENST00000354312	-11.17	0.00832355	0.066106
11:124625904-124626903	TBRG1	11:124626473-124626609	MXS	3	9	ENST00000441174	-11.17	0.0166194	0.02374
10:94576806-94588228	HELLS	10:94582963-94583059	MES	3	8	ENST00000239026	-11.18	0.0408255	0.0570966
9:89319798-89325547	SECISBP2	9:89325427-89325547	A3SS	3	9	ENST00000375807	-11.18	0.0024909	0.142319
16:30193892-30195227	SLX1A-SULT1A3	16:30194792-30194885	IR (overlapping region)	3	9	ENST00000568997	-11.19	0.0464111	0.10594
9:137017562-137018075	ABCA2	9:137017693-137017786	IR	3	9	ENST00000466707	-11.2	0.000240655	0.0105631
3:179347811-179348847	MFN1	3:179348845-179348847	A3SS	3	9	Ex.TSS.ENST00000357390	-11.2	0.00198899	0.0109093
12:31073970-31078389	DDX11	12:31073970-31074091	TSS|A5SS	3	9	TSS.ENST00000350437	-11.21	0.00040632	0.000615127
14:103701201-103714249	KLC1	14:103712932-103713869	IR (overlapping region)	3	9	ENST00000348520	-11.21	0.0103462	0.0165533
12:98537573-98544950	TMPO	12:98544230-98544349	MES	3	9	ENST00000556029	-11.22	0.000419528	0.000646209
2:71331866-71355718	ZNF638	2:71348427-71350271	SES	3	9	ENST00000409544	-11.22	0.00571774	0.0251954
5:80485562-80487777	AC008771.1	5:80487773-80487777	TSS|A5SS	2	7	TSS.ENST00000508000	-11.23	0.0371824	0.301556
X:73947375-74004269	JPX	X:73998768-73998844	MES	3	4	ENST00000656509	-11.23	0.000706211	0.547273
1:226890134-226891277	PSEN2	1:226890656-226891278	A3SS	3	9	Ex.ENST00000366782	-11.23	0.00418342	0.0135073
19:51927541-51929731	ZNF613	19:51927895-51927994	SES	3	8	ENST00000391794	-11.23	0.0370902	0.108709
17:68248043-68248705	AMZ2	17:68248087-68248639	IR	3	9	ENST00000359904	-11.27	0.0270631	0.0693763
17:68248043-68248705	AMZ2	17:68248059-68248643	IR	3	9	ENST00000359904	-11.27	0.0303844	0.0778697
14:24141107-24141585	EMC9	14:24141317-24141437	IR	3	9	ENST00000419198	-11.28	0.00163029	0.00262814
15:63060940-63061712	TPM1	15:63061198-63061712	A3SS	3	9	ENST00000560975	-11.28	0.00235299	0.00400037
16:70036579-70042350	AC009022.1	16:70038905-70039100	SES	3	9	ENST00000530079	-11.3	0.00808419	0.0190472
19:40365586-40366418	PLD3	19:40366384-40366418	A3SS	3	9	ENST00000596682	-11.3	0.0180595	0.0473597
18:11886622-11886916	MPPE1	18:11886713-11886778	SES	3	9	ENST00000317251	-11.31	0.00564952	0.0149422
1:71065138-71066775	ZRANB2	1:71065678-71065752	SES	3	9	ENST00000254821	-11.31	0.0097934	0.0332479
17:68248043-68248705	AMZ2	17:68248087-68248643	IR	3	9	ENST00000359904	-11.32	0.0271026	0.0694721
X:77688925-77696576	ATRX	X:77688925-77688927	A3SS	3	9	ENST00000395603	-11.32	0.0134867	1
5:141938521-141942047	DELE1	5:141938905-141939505	IR	3	9	ENST00000432126	-11.32	0.00260603	0.0196377
1:151144435-151146432	SEMA6C	1:151145024-151146432	TSS|A5SS	3	9	TSS.ENST00000341697	-11.32	0.0473409	0.144278
19:52117025-52123922	ZNF616	19:52122360-52122457	SES	3	9	ENST00000330123	-11.32	0.0294652	0.0863716
17:82050691-82051143	GPS1	17:82050765-82051011	IR (overlapping region)	3	9	ENST00000583983	-11.33	0.0481134	0.125773
1:243156348-243164283	CEP170	1:243156348-243156455	A3SS	3	9	ENST00000336415	-11.34	0.0317217	0.103148
11:47217050-47237836	DDB2	11:47232814-47232959	MES	3	7	ENST00000256996	-11.34	0.0311177	0.0448608
7:143876623-143902073	TCAF1	7:143885210-143902074	A5SS	3	9	Ex.ENST00000478172	-11.34	0.0428122	0.131607
7:143876623-143902026	TCAF1	7:143885210-143902027	A5SS	3	9	Ex.TSS.ENST00000355951	-11.34	0.0428122	0.131607
7:143876623-143901960	TCAF1	7:143885210-143901961	A5SS	3	9	Ex.TSS.ENST00000479870	-11.34	0.0428122	0.131607
3:49015525-49016340	DALRD3	3:49015873-49015972	IR (overlapping region)	3	9	ENST00000467457	-11.35	0.00245299	0.0139233
4:183651132-183658928	RWDD4	4:183655881-183655961	MXS	3	9	ENST00000514322	-11.35	0.0133881	0.0819677
3:9433951-9434333	SETD5	3:9434277-9434333	A3SS	3	9	ENST00000407969	-11.36	0.00482588	0.0299982
X:15833008-15845378	AP1S2	X:15833444-15833524	SES	3	9	ENST00000673591	-11.38	0.00960626	0.8533
19:50423038-50428037	SPIB	19:50423605-50423751	SES	3	9	ENST00000270632	-11.38	0.00352502	0.0103217
4:86948572-87046165	AFF1	4:86988438-87046166	A3SS	3	9	Ex.ENST00000395146	-11.39	0.00440582	0.0312707
19:11202114-11202393	DOCK6	19:11202114-11202125	A3SS	3	9	Ex.ENST00000294618	-11.39	0.000165925	0.000449138
20:63743666-63747301	ZBTB46	20:63745312-63746871	IR (overlapping region)	3	9	ENST00000245663	-11.39	0.0131946	0.0447789
X:15831569-15845378	AP1S2	X:15833444-15833524	SES	3	9	ENST00000479184	-11.41	0.000911804	0.0815303
1:25826827-25829686	MTFR1L	1:25829509-25829686	A3SS	3	9	ENST00000374300	-11.41	0.00973067	0.0317834
1:25826827-25829617	MTFR1L	1:25829509-25829617	A3SS	3	9	ENST00000374300	-11.41	0.00973067	0.0317834
1:25826827-25829544	MTFR1L	1:25829509-25829544	A3SS	3	9	ENST00000374300	-11.41	0.00973067	0.0317834
5:43121598-43122177	ZNF131	5:43121829-43122043	IR	3	9	ENST00000509634	-11.41	0.00014434	0.00112346
19:21309342-21329209	ZNF708	19:21327960-21328141	MXS	3	9	ENST00000598046	-11.41	0.0110148	0.0307731
12:103956631-103957190	C12orf73	12:103956749-103957139	IR	3	9	ENST00000549478	-11.47	0.0482023	0.0716068
22:31614386-31615279	SFI1	22:31614861-31615047	IR	3	9	ENST00000357852	-11.49	0.000347061	0.00107137
3:49689607-49691129	RNF123	3:49689607-49689822	TSS|A5SS	3	9	TSS.ENST00000454491	-11.5	0.00677495	0.040863
22:50627556-50628152	ARSA	22:50627793-50627945	IR	3	9	ENST00000216124	-11.52	0.0104303	0.0387936
2:159282874-159286582	WDSUB1	2:159282874-159283093	A3SS	3	9	Ex.TSS.ENST00000358147	-11.52	0.0204224	0.0773441
18:50268846-50271540	MBD1	18:50269819-50271468	IR	3	9	ENST00000591416	-11.53	1.83223e-05	4.87178e-05
11:57494172-57500778	SLC43A1	11:57496031-57496164	SES	3	9	ENST00000533066	-11.54	0.030325	0.0438144
3:20184035-20186058	SGO1	3:20185948-20186058	TSS|A5SS	3	9	TSS.ENST00000412997	-11.55	0.0111124	0.0639028
5:43121598-43122177	ZNF131	5:43121829-43122038	IR	3	9	ENST00000509634	-11.56	0.000405908	0.00315899
2:130140179-130143028	CCDC74B	2:130141309-130142132	IR	3	8	ENST00000496704	-11.59	0.00607758	0.0229
13:99606758-99772823	CLYBL	13:99606758-99718583	A5SS	3	9	Ex.TSS.ENST00000339105	-11.59	0.00152542	0.00234948
1:161159679-161160619	USP21	1:161160366-161160506	SES	3	9	ENST00000368002	-11.59	0.00622897	0.0194839
19:50020648-50025345	VRK3	19:50025267-50025345	TSS|A5SS	3	9	TSS.ENST00000316763	-11.59	0.0190878	0.0558526
19:10642452-10643278	SLC44A2	19:10642897-10643278	TSS|A3SS	3	9	TSS.ENST00000586078	-11.6	0.0163535	0.0441659
20:45420694-45424215	PIGT	20:45421383-45421583	SES	3	9	ENST00000279035	-11.61	2.93765e-05	0.000103499
1:16619104-16625774	CROCCP2	1:16619845-16620038	MXS	3	9	ENST00000640476	-11.63	0.0262213	0.0815802
3:48633477-48633846	SLC26A6	3:48633636-48633723	IR (overlapping region)	3	9	ENST00000358747	-11.63	0.00868505	0.04909
17:37577614-37584647	SYNRG	17:37579132-37579434	SES	3	9	ENST00000614000	-11.63	0.0297062	0.0722483
16:24791818-24794543	TNRC6A	16:24793473-24793649	SES	3	9	ENST00000315183	-11.63	0.0248444	0.055966
1:26432493-26432890	DHDDS	1:26432493-26432518	TSS|A5SS	3	9	TSS.ENST00000436153	-11.65	0.0232072	0.0758976
1:26432416-26432890	DHDDS	1:26432416-26432518	TSS|A5SS	3	9	TSS.ENST00000436153	-11.65	0.0232072	0.0758976
1:26432377-26432890	DHDDS	1:26432377-26432518	TSS|A5SS	3	9	TSS.ENST00000525165	-11.65	0.0232072	0.0758976
3:9429010-9433844	SETD5	3:9433370-9433562	MXS	3	9	ENST00000415650	-11.66	0.0454456	0.282417
1:186357397-186357623	TPR	1:186357509-186357586	IR	3	9	ENST00000367478	-11.66	0.0202577	0.0641269
16:89693274-89694232	CDK10	16:89693468-89694172	IR	3	9	ENST00000472018	-11.67	0.00946275	0.0209544
11:8475067-8594082	STK33	11:8480534-8480614	SES	3	9	ENST00000454443	-11.68	0.00682261	0.010074
16:31474563-31477010	TGFB1I1	16:31476186-31476480	IR	3	9	ENST00000564176	-11.68	0.0196985	0.0450316
X:73947375-74004269	JPX	X:73998768-73998844	MXS	3	9	ENST00000667573	-11.69	0.0139288	1
1:96804940-96806865	PTBP2	1:96806419-96806452	SES	3	9	ENST00000370197	-11.69	0.0348371	0.117949
1:100995150-101021640	DPH5	1:101013710-101013818	MES	3	9	ENST00000490732	-11.71	0.00235584	0.00702885
8:144475224-144475582	FOXH1	8:144475224-144475261	TSS|A3SS	3	9	TSS.ENST00000377317	-11.71	0.000205869	0.00285239
19:18991150-18994365	SUGP2	19:18993648-18993740	MXS	3	9	ENST00000594773	-11.71	0.020314	0.0566898
5:88270586-88436272	TMEM161B-AS1	5:88282042-88282106	MES	3	9	ENST00000501715	-11.71	0.0176275	0.144334
8:119744394-119746704	TAF2	8:119744881-119745036	SES	3	8	ENST00000529653	-11.72	0.00874411	0.125565
1:81800513-81836884	ADGRL2	1:81800513-81801068	A5SS	3	9	Ex.TSS.ENST00000319517	-11.73	0.0177472	0.0604301
2:173358838-173359342	CDCA7	2:173359255-173359342	A3SS	3	9	ENST00000306721	-11.73	0.000269213	0.00102782
19:45145094-45148077	PPP1R37	19:45145261-45145352	IR (overlapping region)	3	9	ENST00000422370	-11.73	0.0156264	0.0449729
5:98868636-98869753	CHD1	5:98869014-98869277	SES	3	9	ENST00000511067	-11.74	0.0342335	0.282499
19:42209841-42217631	DEDD2	19:42216680-42217045	MES	3	9	ENST00000336034	-11.74	0.0414419	0.118955
1:248857975-248858385	ZNF692	1:248858018-248858130	IR	3	9	ENST00000533976	-11.74	0.00354146	0.0115435
X:53542540-53543885	HUWE1	X:53543841-53543885	A5SS	3	9	ENST00000262854	-11.75	0.000806592	0.0498446
5:179837266-179837885	MRNIP	5:179837853-179837853	IR (overlapping region)	3	9	ENST00000376931	-11.75	0.0417145	0.32171
21:33448782-33450863	TMEM50B	21:33448880-33449233	IR (overlapping region)	3	9	ENST00000420455	-11.75	0.0480582	0.162402
15:34360210-34362195	LPCAT4	15:34361169-34362196	A5SS	3	9	Ex.ENST00000567507	-11.78	1.59358e-05	2.66175e-05
15:34360210-34361399	LPCAT4	15:34361169-34361400	A5SS	3	9	Ex.ENST00000314891	-11.78	1.59358e-05	2.66175e-05
19:11577680-11578843	ACP5	19:11578585-11578764	MXS	3	9	ENST00000592828	-11.8	0.0477985	0.129608
17:58526314-58526931	SEPTIN4	17:58526682-58526931	A5SS	3	9	ENST00000317256	-11.81	0.0476853	0.119996
1:248857975-248858385	ZNF692	1:248858035-248858130	IR	3	9	ENST00000533976	-11.81	0.00397392	0.0129525
5:96727531-96729611	CAST	5:96729153-96729209	SES	3	9	ENST00000309190	-11.82	0.0186573	0.152748
11:117206799-117207969	PCSK7	11:117207067-117207160	MES	3	5	ENST00000534529	-11.82	0.0438668	0.0618322
9:133100383-133101519	RALGDS	9:133100496-133101519	A5SS	3	9	ENST00000493438	-11.82	0.00144961	0.0537287
5:181232890-181233635	TRIM41	5:181233413-181233635	A3SS	3	9	ENST00000508930	-11.84	0.0446208	0.34523
1:248856563-248857827	ZNF692	1:248857234-248857436	SES	3	9	ENST00000412341	-11.84	0.0107947	0.0351684
12:1691192-1754257	ADIPOR2	12:1691192-1691213	A5SS	3	9	Ex.TSS.ENST00000357103	-11.85	0.0263531	0.0397514
8:12511258-12601157	AC068587.4	8:12511258-12581044	A3SS	3	9	Ex.ENST00000641839	-11.88	0.0042696	0.0615341
6:30913811-30915037	AL669830.2	6:30914470-30914809	IR (overlapping region)	3	9	ENST00000477288	-11.88	0.00141449	0.0123322
7:64544433-64562924	ZNF680	7:64560946-64561273	SES	3	9	ENST00000473601	-11.9	0.0315807	0.362968
13:112875942-112881875	ATP11A	13:112878217-112878303	MXS	3	9	ENST00000375645	-11.92	0.00738608	0.0116468
15:82430045-82432897	GOLGA6L9	15:82431950-82432575	IR (overlapping region)	3	9	ENST00000618706	-11.92	0.0160675	0.0275473
3:49860716-49861024	CAMKV	3:49860853-49860942	IR	3	9	ENST00000478149	-11.93	7.17713e-05	0.000433081
1:16619104-16625774	CROCCP2	1:16619845-16620024	MES	3	9	ENST00000412962	-11.93	0.0138374	0.043063
15:90913273-90913638	MAN2A2	15:90913375-90913613	IR	3	7	ENST00000561047	-11.94	0.025555	0.0441096
15:58899710-58901259	SLTM	15:58899710-58899883	A3SS	3	9	ENST00000249736	-11.95	0.00102705	0.0017447
10:1056880-1072115	WDR37	10:1056880-1056968	A5SS	3	9	Ex.TSS.ENST00000263150	-11.96	0.0450375	0.0621442
10:1056565-1072115	WDR37	10:1056565-1056968	TSS|A5SS	3	9	TSS.ENST00000263150	-11.96	0.0450375	0.0621442
1:233261322-233262957	PCNX2	1:233262045-233262165	SES	3	9	ENST00000258229	-11.97	0.0472941	0.153562
6:78898064-78903102	IRAK1BP1	6:78898299-78902991	IR	3	8	ENST00000369940	-11.98	0.020816	0.204759
19:11416115-11416613	RGL3	19:11416115-11416148	A3SS	3	9	ENST00000380456	-11.98	0.0389141	0.101828
1:151368320-151369712	SELENBP1	1:151369004-151369712	A5SS	3	9	ENST00000470345	-12	0.0122157	0.0373778
1:151368320-151369441	SELENBP1	1:151369004-151369441	A5SS	3	9	ENST00000463664	-12	0.0122157	0.0373778
1:100995150-101021640	DPH5	1:101013710-101013818	MXS	3	9	ENST00000488789	-12.02	0.00273047	0.00814623
2:191400469-191408114	MYO1B	2:191402632-191402718	MES	3	9	ENST00000304164	-12.02	0.0285697	0.109716
3:197624198-197627779	AC132008.2	3:197627572-197627779	TSS|A5SS	3	9	TSS.ENST00000437008	-12.03	0.00402502	0.0231502
15:90873099-90875581	FURIN	15:90873099-90874659	A5SS	3	8	Ex.TSS.ENST00000559353	-12.03	0.0371445	0.0640858
15:90871606-90875581	FURIN	15:90871606-90874659	A5SS	3	8	Ex.TSS.ENST00000610579	-12.03	0.0371445	0.0640858
13:113096550-113096861	MCF2L	13:113096654-113096773	IR	3	9	ENST00000375608	-12.04	0.0437659	0.0672738
7:76030525-76047811	STYXL1	7:76047662-76047811	TSS|A5SS	3	9	TSS.ENST00000248600	-12.05	0.000628094	0.00738122
1:154261698-154263207	UBAP2L	1:154263103-154263207	A3SS	3	9	Ex.TSS.ENST00000343815	-12.05	0.00207159	0.00639265
1:145975437-145977482	POLR3GL	1:145977084-145977152	SES	2	9	ENST00000369314	-12.06	0.0462484	0.140955
6:127314897-127327001	ECHDC1	6:127316450-127316502	MXS	3	9	ENST00000430841	-12.07	0.00716314	0.0600297
6:30913811-30915037	AL669830.2	6:30914470-30914804	IR (overlapping region)	3	9	ENST00000477288	-12.1	0.000709596	0.00618819
12:111470743-111485270	ATXN2	12:111479070-111479102	MXS	3	9	ENST00000643474	-12.1	0.0162004	0.0242358
12:118101605-118103176	VSIG10	12:118102268-118102988	IR	3	9	ENST00000612851	-12.12	0.0263872	0.0394655
X:134425201-134428789	PHF6	X:134425331-134425660	IR	3	9	ENST00000332070	-12.13	5.03481e-06	0.000370171
17:76089321-76094413	EXOC7	17:76090329-76090397	MES	3	9	ENST00000405575	-12.14	0.000660709	0.00171783
17:82050691-82051143	GPS1	17:82050765-82050926	IR (overlapping region)	3	9	ENST00000583983	-12.15	0.0460703	0.120446
14:104744719-104746385	ADSS1	14:104746135-104746235	IR	3	9	ENST00000557271	-12.2	0.0430652	0.0662028
1:6462863-6464719	TNFRSF25	1:6463128-6464374	IR	3	9	ENST00000513135	-12.2	0.00388107	0.0131886
7:22946164-22947032	FAM126A	7:22946952-22947032	TSS|A5SS	3	9	TSS.ENST00000409923	-12.22	0.0149001	0.162656
16:1776068-1780635	EME2	16:1777444-1777746	IR (overlapping region)	3	9	ENST00000568449	-12.23	0.0361313	0.0798182
11:829307-831295	CRACR2B	11:830338-830620	IR (overlapping region)	3	9	ENST00000528694	-12.24	0.00479389	0.00706966
1:151895195-151909359	THEM4	1:151907321-151909360	A5SS	3	9	Ex.TSS.ENST00000368814	-12.25	0.0174695	0.0534948
21:46635764-46636443	PRMT2	21:46636439-46636443	A3SS	3	9	Ex.TSS.ENST00000355680	-12.26	0.000565971	0.00203086
5:141938521-141942047	DELE1	5:141938905-141939553	IR	3	9	ENST00000432126	-12.27	0.00148316	0.0111776
11:125626576-125626748	CHEK1	11:125626576-125626642	TSS|A5SS	3	9	TSS.ENST00000532449	-12.28	0.00254913	0.00364695
17:4940643-4940872	RNF167	17:4940643-4940726	A5SS	3	9	ENST00000571816	-12.33	0.0103932	0.0230134
7:4985076-4996609	RNF216P1	7:4989063-4989177	MES	3	9	ENST00000404404	-12.33	0.0440848	0.497356
12:57108300-57111128	STAT6	12:57109941-57110110	SES	3	9	ENST00000553275	-12.33	0.000524016	0.000816105
5:80628124-80629165	DHFR	5:80628939-80629038	IR	3	9	ENST00000511032	-12.35	0.0353605	0.286815
11:17013998-17014367	OR7E14P	11:17014202-17014315	IR (overlapping region)	3	9	ENST00000530490	-12.36	0.0368767	0.0524664
1:35973512-36004340	AGO3	1:35984470-35984548	MES	3	9	ENST00000634486	-12.37	0.0304496	0.10087
5:157789514-157791702	CLINT1	5:157789514-157789567	A3SS	3	9	ENST00000523094	-12.37	0.00556541	0.0422783
11:120329977-120330818	TLCD5	11:120330050-120330406	IR	3	9	ENST00000314475	-12.37	0.0223139	0.0318271
21:46635764-46636895	PRMT2	21:46636439-46636547	SES	3	9	ENST00000355680	-12.41	0.000294946	0.0010584
3:184245813-184248781	ALG3	3:184248745-184248781	TSS|A5SS	3	9	TSS.ENST00000397676	-12.42	0.000570988	0.00317101
10:99747391-99754528	CUTC	10:99750369-99750396	SES	3	9	ENST00000370472	-12.42	0.015145	0.0212154
1:160283110-160285054	PEX19	1:160283530-160283639	SES	3	9	ENST00000368072	-12.42	8.30561e-05	0.000259856
19:11406865-11416613	RGL3	19:11415937-11416148	SES	3	9	ENST00000380456	-12.42	0.00503726	0.013591
19:51873530-51877281	ZNF577	19:51873530-51873706	TSS|A3SS	3	9	TSS.ENST00000301399	-12.44	0.0159662	0.04681
20:46355242-46356573	SLC35C2	20:46355802-46355874	SES	3	9	ENST00000243896	-12.46	0.00239812	0.00845744
20:23395186-23402992	NAPB	20:23397072-23397200	SES	3	4	ENST00000617876	-12.47	0.029449	0.102153
19:10642897-10644557	SLC44A2	19:10643022-10643278	IR	3	9	ENST00000586078	-12.48	0.00170936	0.00461756
7:144343299-144355337	OR2A1-AS1	7:144350718-144350824	MXS	3	9	ENST00000462305	-12.5	0.00388128	0.0404132
17:47819721-47820096	OSBPL7	17:47819783-47819970	IR	3	8	ENST00000585051	-12.5	0.00428921	0.0107095
1:44635589-44636029	RNF220	1:44635589-44635666	A5SS	3	9	ENST00000335497	-12.5	1.25206e-06	4.20556e-06
3:9943516-9944364	CRELD1	3:9943902-9944095	SES	3	9	ENST00000326434	-12.51	0.0291524	0.17824
12:51049186-51055834	LETMD1	12:51052092-51052246	MES	3	9	ENST00000418425	-12.51	0.0126795	0.0195949
22:19812448-19854442	GNB1L	22:19820598-19820723	MES	3	9	ENST00000329517	-12.52	0.0146861	0.0529258
7:100353484-100355142	STAG3L5P-PVRIG2P-PILRB	7:100353484-100354012	A5SS	3	9	ENST00000310771	-12.52	0.0127108	0.127032
19:49865303-49866398	PNKP	19:49865303-49865426	A3SS	3	9	Ex.ENST00000322344	-12.53	0.0106999	0.0312574
19:49865280-49866398	PNKP	19:49865280-49865426	A3SS	3	9	Ex.ENST00000322344	-12.53	0.0106999	0.0312574
19:49865243-49866398	PNKP	19:49865243-49865426	A3SS	3	9	ENST00000322344	-12.53	0.0106999	0.0312574
11:102348598-102350749	BIRC2	11:102348765-102349877	IR	3	9	ENST00000227758	-12.56	0.0130952	0.0183631
16:31707907-31711986	CLUHP3	16:31708208-31708460	IR	3	8	ENST00000562354	-12.57	0.0404035	0.0919091
7:99619994-99621372	ZSCAN25	7:99619994-99619997	A5SS	3	9	ENST00000394150	-12.57	0.0410951	0.506885
17:15683036-15684299	TRIM16	17:15683158-15684195	IR	3	9	ENST00000416464	-12.58	0.000313731	0.000749212
8:142539414-142541940	ADGRB1	8:142539414-142539428	A5SS	3	9	Ex.ENST00000323289	-12.59	0.00640607	0.0929411
21:46635764-46636895	PRMT2	21:46635764-46636547	TSS|A5SS	3	9	TSS.ENST00000397637	-12.59	0.000289842	0.00104014
7:100573297-100575782	AC069281.2	7:100573401-100573596	IR (overlapping region)	3	9	ENST00000485071	-12.6	0.018907	0.148101
12:51049186-51055834	LETMD1	12:51052092-51052207	MXS	3	9	ENST00000552430	-12.6	0.0117703	0.0181903
7:92245465-92246100	KRIT1	7:92245677-92245789	IR (overlapping region)	3	9	ENST00000340022	-12.61	0.00550972	0.0658276
1:205774833-205775459	RAB29	1:205775087-205775373	IR	3	9	ENST00000414729	-12.61	0.00308446	0.00983934
1:27098815-27100644	SLC9A1	1:27099005-27099211	IR	3	9	ENST00000374089	-12.61	0.0341764	0.111897
14:92704362-92709671	LGMN	14:92706483-92706653	MES	3	9	ENST00000334869	-12.62	0.000138202	0.000227931
7:20045562-20125079	AC005062.1	7:20122986-20125080	A5SS	3	9	Ex.TSS.ENST00000415499	-12.64	0.00477567	0.0520407
5:1629631-1632643	AC026412.1	5:1630409-1630566	SES	3	9	ENST00000343123	-12.64	0.0397481	0.30349
9:127492898-127495963	LRSAM1	9:127495320-127495418	SES	3	9	ENST00000300417	-12.64	0.0478113	1
2:218650527-218656149	ZNF142	2:218651701-218651822	SES	3	9	ENST00000433921	-12.64	0.00681023	0.0273025
11:130238557-130239811	ZBTB44	11:130238557-130238607	A3SS	3	9	ENST00000357899	-12.65	0.00509911	0.00725692
11:130238554-130239811	ZBTB44	11:130238554-130238607	A3SS	3	9	Ex.ENST00000357899	-12.65	0.00509911	0.00725692
19:53115812-53116312	ZNF415	19:53115812-53115924	TSS|A3SS	3	9	TSS.ENST00000594286	-12.65	0.0357504	0.103888
11:131253592-131350308	AP002856.2	11:131300358-131350309	A3SS	3	9	Ex.ENST00000606885	-12.66	0.00339194	0.00485902
15:82430045-82432897	GOLGA6L9	15:82431950-82432571	IR (overlapping region)	3	9	ENST00000618706	-12.69	0.00540702	0.00927091
8:143559777-143561423	GSDMD	8:143560772-143561001	IR	3	9	ENST00000524846	-12.69	0.000442489	0.0065365
14:39276956-39279336	MIA2	14:39276956-39277065	A5SS	3	9	ENST00000280083	-12.69	0.0133156	0.0216031
8:38176588-38177139	BAG4	8:38176590-38177004	IR (overlapping region)	3	9	ENST00000432471	-12.7	0.00275178	0.0449757
7:100573297-100575782	AC069281.2	7:100573380-100573596	IR (overlapping region)	3	9	ENST00000485071	-12.71	0.0104289	0.0817861
17:45135687-45136232	ACBD4	17:45135954-45136107	IR	3	9	ENST00000398322	-12.71	0.00274511	0.006798
2:232697393-232735154	GIGYF2	2:232703424-232703489	MXS	3	9	ENST00000373563	-12.75	0.0134788	0.0543796
7:5500488-5502031	FBXL18	7:5501001-5501182	IR	3	9	ENST00000382368	-12.77	0.0165415	0.187685
12:123233532-123256812	C12orf65	12:123253647-123254199	SES	3	9	ENST00000538888	-12.78	0.0152736	0.0210423
9:127910059-127912267	ST6GALNAC4	9:127910059-127910528	A3SS	3	9	ENST00000495983	-12.78	0.00416967	0.137803
6:30326151-30326395	HCG18	6:30326264-30326353	IR	3	9	ENST00000449544	-12.79	0.044744	0.389193
8:144356808-144357973	FBXL6	8:144357122-144357627	IR (overlapping region)	3	9	ENST00000524492	-12.8	1.18804e-05	0.00016437
4:118278718-118279822	SNHG8	4:118278810-118278943	IR	3	9	ENST00000667980	-12.8	0.0012321	0.00775177
19:8510580-8511024	ZNF414	19:8510765-8510850	IR	3	9	ENST00000596772	-12.8	0.026448	0.0790601
2:189761661-189762684	OSGEPL1	2:189762532-189762684	TSS|A5SS	3	9	TSS.ENST00000521630	-12.84	0.0134722	0.0516252
2:189761661-189762566	OSGEPL1	2:189762532-189762566	TSS|A5SS	3	9	TSS.ENST00000521630	-12.84	0.0134722	0.0516252
20:2658523-2659524	IDH3B	20:2658759-2658837	SES	3	9	ENST00000474315	-12.88	0.00260507	0.00905189
14:24179907-24180026	REC8	14:24180010-24180026	A3SS	3	9	ENST00000558381	-12.89	0.00417721	0.00674556
1:16619104-16625774	CROCCP2	1:16619845-16620245	MXS	3	9	ENST00000639594	-12.91	0.0213564	0.0664566
5:131199531-131205428	LYRM7	5:131202814-131203590	IR	3	9	ENST00000379380	-12.91	0.0237884	0.174347
7:158902596-158905988	WDR60	7:158902596-158905283	A5SS	3	9	ENST00000467220	-12.91	0.000143276	0.00155601
2:241463981-241465673	FARP2	2:241465460-241465673	TSS|A3SS	2	3	TSS.ENST00000373287	-12.94	0.0454132	0.188011
10:73773042-73773193	FUT11	10:73773190-73773193	TSS|A3SS	3	9	TSS.ENST00000372841	-12.94	0.0218014	0.0304053
1:145977483-145978848	POLR3GL	1:145977852-145977982	IR	3	9	ENST00000622508	-12.97	0.00671174	0.0204856
13:44574412-44576565	TSC22D1	13:44576247-44576434	IR (overlapping region)	3	9	ENST00000501704	-12.97	0.0252419	0.0400661
6:28271854-28272336	ZSCAN26	6:28271935-28272021	IR (overlapping region)	3	9	ENST00000617168	-12.97	0.0221121	0.173027
5:147636406-147660452	JAKMIP2-AS1	5:147636513-147660453	A3SS	3	9	Ex.TSS.ENST00000627433	-12.99	0.0383734	0.271388
4:183651132-183658928	RWDD4	4:183655881-183655961	MES	3	6	ENST00000510702	-13	0.00970845	0.0594553
6:30199154-30213304	TRIM26	6:30204656-30204765	MES	3	9	ENST00000416596	-13	0.0181917	0.142532
X:136497440-136497675	HTATSF1	X:136497624-136497675	TSS|A3SS	3	9	TSS.ENST00000448450	-13.01	0.00066664	0.0495533
19:9418505-9419081	ZNF266	19:9418632-9419050	IR	3	9	ENST00000591213	-13.03	0.013006	0.0389215
8:17940159-17947185	PCM1	8:17941647-17947186	A3SS	3	9	Ex.ENST00000517730	-13.05	0.0246549	0.346588
2:196656633-196657429	CCDC150	2:196656854-196656957	IR	2	7	ENST00000471033	-13.09	0.0187896	0.0721696
22:50581749-50582820	CHKB	22:50581863-50582248	IR (overlapping region)	3	9	ENST00000479003	-13.09	0.0221508	0.0823269
10:118336424-118342269	FAM204A	10:118341727-118341927	SES	3	9	ENST00000369183	-13.1	0.00822172	0.0113616
X:131689755-131692636	FIRRE	X:131689841-131689945	IR	3	9	ENST00000663405	-13.1	0.0292165	1
10:80408644-80420482	PRXL2A	10:80420466-80420482	TSS|A3SS	3	9	TSS.ENST00000606162	-13.1	0.0175488	0.0245302
22:31133610-31134696	INPP5J	22:31133715-31133912	IR	3	9	ENST00000461241	-13.11	0.0327301	0.120077
3:49684738-49685506	MST1	3:49684956-49685261	IR (overlapping region)	2	6	ENST00000479115	-13.11	0.0187022	0.105603
12:926796-927263	RAD52	12:926947-927144	IR	3	9	ENST00000488642	-13.11	0.00359633	0.00565198
16:1363205-1366395	UNKL	16:1364256-1366017	IR	3	9	ENST00000248104	-13.11	0.0063865	0.0110971
5:179837276-179840959	MRNIP	5:179837886-179840871	IR (overlapping region)	3	9	ENST00000518219	-13.12	0.0272545	0.21024
22:24608024-24610357	GGT1	22:24609962-24610033	MXS	3	9	ENST00000411974	-13.16	0.00232558	0.00820207
10:70301509-70376451	LRRC20	10:70340553-70340702	MXS	3	9	ENST00000357631	-13.16	0.00223452	0.00311365
7:92244150-92245789	AC000120.4	7:92244902-92245134	SES	3	9	ENST00000650585	-13.17	0.0191872	0.229607
16:89686798-89690552	CDK10	16:89687589-89687815	MXS	3	9	ENST00000512912	-13.17	0.00117076	0.00276831
2:27211534-27211766	SLC5A6	2:27211711-27211766	TSS|A5SS	3	9	TSS.ENST00000401463	-13.17	0.00358252	0.0148408
6:31701029-31703149	ABHD16A	6:31701274-31701340	MES	3	8	ENST00000395952	-13.18	0.00554957	0.0483651
15:82475712-82477258	CSPG4P10	15:82476695-82476785	IR (overlapping region)	3	9	ENST00000612093	-13.19	0.00342708	0.00587625
X:131279176-131279270	IGSF1	X:131279176-131279190	A3SS	3	9	ENST00000370903	-13.19	0.0258092	1
1:43899728-43930131	ST3GAL3	1:43920404-43920550	MES	3	8	ENST00000262915	-13.19	0.0393605	0.131998
1:95234316-95246755	RWDD3	1:95246542-95246756	A3SS	3	9	Ex.ENST00000473397	-13.21	0.00623447	0.0211763
22:50290598-50294725	PLXNB2	22:50294719-50294725	A5SS	3	9	ENST00000359337	-13.22	0.00165195	0.00614514
3:154253184-154254784	ARHGEF26	3:154254720-154254784	A3SS	3	8	ENST00000356448	-13.23	0.0257827	0.139173
8:42153106-42154615	AP3M2	8:42154478-42154536	SES	3	9	ENST00000518421	-13.25	0.00749864	0.125761
12:98727173-98727316	APAF1	12:98727192-98727278	IR (overlapping region)	3	8	ENST00000357310	-13.25	0.0113393	0.0174594
7:843521-851949	SUN1	7:851384-851482	MES	3	9	ENST00000405266	-13.25	0.0432071	0.511774
19:52893857-52897519	ZNF320	19:52893857-52893927	TSS|A3SS	3	9	TSS.ENST00000597111	-13.26	0.0331874	0.0973669
17:44373924-44375716	ITGA2B	17:44375112-44375590	IR	3	9	ENST00000592462	-13.27	0.00890321	0.0219986
19:3834984-3868964	ZFR2	19:3855402-3855559	SES	3	9	ENST00000587212	-13.28	0.0211868	0.055535
14:91114284-91157638	DGLUCY	14:91147781-91147858	MES	3	9	ENST00000518665	-13.3	0.0313324	0.051607
19:9418762-9419299	ZNF266	19:9418896-9419050	IR	3	7	ENST00000588221	-13.35	0.0410485	0.122792
14:100293378-100306198	SLC25A29	14:100298842-100298885	SES	3	9	ENST00000359232	-13.37	0.00321755	0.00495528
1:71065749-71066775	ZRANB2	1:71065749-71065752	A3SS	3	9	Ex.ENST00000254821	-13.38	0.00869273	0.0295157
8:144500096-144500761	PPP1R16A	8:144500200-144500266	IR (overlapping region)	3	9	ENST00000526183	-13.39	0.00336256	0.0461155
2:1083656-1165547	SNTG2	2:1098196-1098252	MES	3	9	ENST00000308624	-13.39	0.0207252	0.0775325
2:74492446-74492675	TTC31	2:74492646-74492675	A3SS	3	9	ENST00000233623	-13.4	0.00632155	0.0324204
14:74292870-74295147	ABCD4	14:74292870-74293248	A3SS	3	9	ENST00000496015	-13.41	0.014888	0.0243699
3:129488398-129495445	IFT122	3:129492141-129492194	SES	3	9	ENST00000296266	-13.41	0.0475986	0.254751
14:103135219-103137439	TNFAIP2	14:103136455-103136881	IR	3	9	ENST00000333007	-13.41	0.0407152	0.0651312
1:54187740-54195418	CYB5RL	1:54190748-54190896	SES	3	9	ENST00000287899	-13.42	0.0219014	0.0754981
18:5238081-5241889	LINC00667	18:5238894-5240647	IR	2	6	ENST00000658607	-13.43	0.0127047	0.0338384
5:180847615-180851493	ZFP62	5:180848083-180851380	IR	3	9	ENST00000512132	-13.45	0.000856415	0.0066071
3:20171233-20175004	SGO1	3:20174249-20175004	A5SS	3	9	ENST00000263753	-13.47	0.0206269	0.119003
5:181232890-181233635	TRIM41	5:181233413-181233435	SES	3	9	ENST00000315073	-13.47	0.0359865	0.278458
12:51049186-51056349	LETMD1	12:51052092-51052207	MXS	3	9	ENST00000547008	-13.49	0.0164218	0.0253779
4:78464584-78469977	FRAS1	4:78466208-78466435	SES	3	9	ENST00000512123	-13.5	0.038159	0.269899
X:48898015-48898491	PQBP1	X:48898015-48898082	TSS|A5SS	3	9	TSS.ENST00000376566	-13.5	0.000320642	0.0878768
12:48149999-48151200	ASB8	12:48150087-48150140	SES	2	6	ENST00000535055	-13.51	0.0044935	0.0069262
21:41889345-41901621	C2CD2	21:41899053-41899347	SES	3	9	ENST00000449165	-13.52	0.0300801	0.107746
2:55296524-55301205	CCDC88A	2:55299839-55299919	MES	3	8	ENST00000644825	-13.52	0.0157523	0.0683806
X:110002773-110067346	TMEM164	X:110003501-110067347	A3SS	3	9	Ex.TSS.ENST00000372072	-13.52	0.00346688	0.226051
X:110002773-110003882	TMEM164	X:110003501-110003883	A3SS	3	9	Ex.TSS.ENST00000471255	-13.52	0.00346688	0.226051
19:21851163-21851904	ZNF43	19:21851163-21851360	TSS|A3SS	3	9	TSS.ENST00000599414	-13.52	0.030189	0.0853358
12:48149999-48151200	ASB8	12:48149999-48150140	TSS|A3SS	2	6	TSS.ENST00000539528	-13.58	0.00168241	0.00259329
X:2955538-2960377	ARSL	X:2958274-2958435	MES	3	9	ENST00000545496	-13.59	0.00137246	0.138935
17:82664557-82698454	RAB40B	17:82696389-82696853	SES	2	2	ENST00000269347	-13.62	0.0251299	0.0662207
7:5190494-5214534	WIPI2	7:5193118-5193171	MES	3	9	ENST00000288828	-13.64	5.13639e-05	0.000583185
X:56990942-56995555	SPIN3	X:56992584-56994722	IR	3	9	ENST00000638289	-13.66	0.000610761	0.0605551
X:56990831-56994949	SPIN3	X:56992238-56994722	IR	3	9	ENST00000374919	-13.7	3.12111e-05	0.0031128
8:125091959-125102316	NSMCE2	8:125102051-125102146	MXS	3	9	ENST00000287437	-13.71	0.00384284	0.0553954
8:93917080-93922015	PDP1	8:93917911-93917945	SES	3	9	ENST00000520728	-13.75	0.00529481	0.0948143
9:120788187-120793148	FBXW2	9:120788187-120788278	TSS|A3SS	3	9	TSS.ENST00000474117	-13.77	0.00139769	0.0471869
22:29549159-29553670	THOC5	22:29553448-29553670	TSS|A5SS	3	9	TSS.ENST00000428374	-13.77	0.00288996	0.0101915
14:21522245-21525336	SALL2	14:21522833-21524931	SES	3	9	ENST00000450879	-13.8	0.00613419	0.00986634
1:205774833-205775459	RAB29	1:205775092-205775373	IR	3	9	ENST00000414729	-13.82	0.00346246	0.0108972
10:110876071-110881274	PDCD4	10:110881233-110881274	A3SS	3	9	ENST00000280154	-13.83	0.000878826	0.00121335
11:102348598-102350749	BIRC2	11:102348720-102350345	IR	3	9	ENST00000227758	-13.86	0.000249214	0.000349495
4:15681902-15686235	FAM200B	4:15681902-15681968	TSS|A5SS	3	9	TSS.ENST00000503600	-13.86	0.0122105	0.0795314
4:15681785-15686235	FAM200B	4:15681785-15681968	A5SS	3	9	ENST00000503617	-13.86	0.0122105	0.0795314
15:63060940-63061712	TPM1	15:63061198-63061273	SES	3	9	ENST00000558264	-13.86	0.00165394	0.00281197
15:44570659-44583813	SPG11	15:44572683-44572820	SES	3	9	ENST00000535302	-13.88	0.0438261	0.0735434
19:41004447-41012297	CYP2B6	19:41009219-41009395	MES	2	9	ENST00000324071	-13.91	0.0028103	0.00738272
19:36005438-36008553	SYNE4	19:36007125-36007268	MES	3	9	ENST00000324444	-13.91	0.0208958	0.0595308
20:44211078-44224820	OSER1-DT	20:44211078-44211356	A5SS	3	8	Ex.ENST00000664132	-13.92	0.0106923	0.0375925
12:3077454-3201176	TSPAN9	12:3083653-3083719	SES	3	9	ENST00000011898	-13.92	0.0170192	0.0257636
12:132813420-132816659	GOLGA3	12:132816540-132816659	A5SS	2	9	Ex.ENST00000204726	-13.94	0.046614	0.0702377
15:99287952-99352368	LRRC28	15:99334018-99334129	SES	3	9	ENST00000558771	-13.94	0.0338671	0.0587984
19:11394521-11397243	RGL3	19:11394606-11394678	SES	3	9	ENST00000568628	-13.94	0.0044743	0.0120735
13:52154156-52156074	NEK3	13:52154156-52154173	A3SS	3	9	Ex.TSS.ENST00000550841	-13.96	0.000322169	0.000512678
7:75410461-75412788	NSUN5P1	7:75410606-75410726	MES	3	7	ENST00000457988	-13.96	0.0272854	0.32183
5:69418947-69420531	MARVELD2	5:69420111-69420458	IR	3	9	ENST00000645446	-13.97	0.0409499	0.325417
11:129892871-129894358	NFRKB	11:129893297-129893385	MXS	3	9	ENST00000524746	-14	0.00332303	0.00475919
9:128323148-128325778	COQ4	9:128325143-128325239	SES	3	9	ENST00000300452	-14.02	0.0276367	0.963923
12:56163766-56164647	SMARCC2	12:56164303-56164647	TSS|A5SS	3	9	TSS.ENST00000267064	-14.03	0.0287126	0.0441712
22:50581749-50582820	CHKB	22:50581863-50582028	IR (overlapping region)	3	9	ENST00000479003	-14.04	0.0173189	0.0643823
2:97090326-97094700	FAHD2B	2:97091462-97091712	MES	3	9	ENST00000414820	-14.05	0.000756565	0.00392155
10:49973143-49987164	TIMM23B-AGAP6	10:49981189-49981281	MXS	3	5	ENST00000651208	-14.07	0.0171297	0.02379
17:64531019-64531889	CEP95	17:64531019-64531022	A5SS	3	9	ENST00000553412	-14.11	0.0383351	0.0980075
1:2510749-2511337	PANK4	1:2510749-2510782	A3SS	3	9	ENST00000378466	-14.11	0.0485728	0.158194
2:97091986-97094700	FAHD2B	2:97091986-97091988	A3SS	3	9	Ex.TSS.ENST00000414820	-14.13	0.000834516	0.00432527
22:30971611-30972854	TUG1	22:30971611-30971779	A5SS	3	9	ENST00000519077	-14.14	0.00528662	0.0193687
22:30969387-30972854	TUG1	22:30969387-30971779	TSS|A5SS	3	9	TSS.ENST00000644773	-14.14	0.00528662	0.0193687
1:248857437-248858130	ZNF692	1:248857828-248858017	SES	3	9	ENST00000533647	-14.16	0.000104016	0.000339158
8:42182891-42188933	PLAT	8:42185081-42185158	MES	3	6	ENST00000519510	-14.17	0.013881	0.232569
1:236542761-236543609	LGALS8	1:236543041-236543559	IR (overlapping region)	3	9	ENST00000366583	-14.19	0.0402764	0.13089
21:36058925-36060346	SETD4	21:36058925-36058973	TSS|A3SS	3	9	TSS.ENST00000399212	-14.19	0.038374	0.129832
12:132104021-132105304	EP400P1	12:132104171-132104566	IR	3	9	ENST00000641289	-14.2	0.0375483	0.0516729
1:36321056-36324977	SH3D21	1:36321210-36321723	IR	3	9	ENST00000505871	-14.2	0.00380953	0.0126093
6:14997476-15021820	AL138720.1	6:15008925-15021821	A5SS	3	9	Ex.TSS.ENST00000629853	-14.21	0.00352069	0.0298573
16:50742842-50749575	CYLD	16:50744730-50744866	SES	3	9	ENST00000311559	-14.21	0.00988798	0.022509
15:55355250-55360944	CCPG1	15:55356410-55359538	IR (overlapping region)	3	7	ENST00000310958	-14.22	0.00207365	0.00349095
2:1083656-1209102	SNTG2	2:1098201-1209103	A3SS	3	9	Ex.ENST00000407292	-14.26	0.0307588	0.115062
5:143147382-143213996	ARHGAP26	5:143207198-143207308	MXS	3	9	ENST00000645722	-14.27	0.044273	0.33388
11:96359098-96364979	CCDC82	11:96359098-96359178	A3SS	3	9	ENST00000278520	-14.31	0.022107	0.0304447
17:40089334-40093136	THRA	17:40093020-40093136	TSS|A3SS	3	9	TSS.ENST00000264637	-14.31	0.011798	0.0287966
12:100573786-100594874	GAS2L3	12:100591736-100591856	SES	2	7	ENST00000547754	-14.32	0.044393	0.0610787
20:34882990-34923322	ACSS2	20:34914096-34914171	MES	3	9	ENST00000253382	-14.35	0.0459059	0.159108
11:67299612-67299826	ANKRD13D	11:67299612-67299621	A5SS	3	9	Ex.ENST00000308440	-14.37	0.00840186	0.0122521
2:9488147-9489742	IAH1	2:9488393-9488977	IR	3	9	ENST00000470914	-14.37	0.00415171	0.0214177
1:205774833-205775459	RAB29	1:205775087-205775272	IR	3	9	ENST00000414729	-14.39	2.51471e-05	8.02224e-05
10:73824085-73837467	CAMK2G	10:73825321-73825347	MXS	3	9	ENST00000474131	-14.4	0.00237899	0.00331805
15:99729732-99733284	LYSMD4	15:99731555-99732007	SES	3	9	ENST00000493256	-14.42	0.0337114	0.0585026
11:66000477-66001909	EIF1AD	11:66000477-66000481	TSS|A3SS	3	9	TSS.ENST00000527249	-14.43	0.0419211	0.0610015
11:66000407-66001909	EIF1AD	11:66000407-66000481	TSS|A3SS	3	9	TSS.ENST00000527249	-14.43	0.0419211	0.0610015
8:106658086-106679209	OXR1	8:106658086-106658185	TSS|A5SS	3	9	TSS.ENST00000312046	-14.43	0.0277347	0.394821
19:11357740-11359606	PLPPR2	19:11359532-11359606	A3SS	3	9	ENST00000251473	-14.43	0.000907072	0.00245631
19:35541582-35545492	TMEM147-AS1	19:35542075-35542910	IR (overlapping region)	3	9	ENST00000588286	-14.43	0.0206071	0.0575007
7:1436742-1437608	MICALL2	7:1436857-1437534	IR	3	9	ENST00000496184	-14.47	0.00120147	0.0124582
16:29900488-29901920	ASPHD1	16:29900921-29901743	IR	3	9	ENST00000308748	-14.49	0.00196643	0.00447954
22:18078008-18078606	PEX26	22:18078128-18078295	IR (overlapping region)	3	9	ENST00000399744	-14.49	0.0108507	0.0389998
5:83512397-83537006	VCAN	5:83519349-83522309	SES	3	9	ENST00000265077	-14.51	0.0176728	0.143831
11:102348598-102350749	BIRC2	11:102348765-102350000	IR	3	9	ENST00000227758	-14.54	0.00077106	0.00108131
2:65048213-65055914	LINC02245	2:65048213-65055620	A3SS	3	9	Ex.TSS.ENST00000653778	-14.55	0.0398448	0.174053
22:18078008-18078606	PEX26	22:18078048-18078295	IR (overlapping region)	3	9	ENST00000399744	-14.55	0.0129324	0.0464767
22:18939750-18946790	AC007326.4	22:18939750-18945300	A5SS	3	9	Ex.TSS.ENST00000638240	-14.56	0.0157758	0.056753
16:3035338-3036960	AC108134.1	16:3035511-3036893	IR (overlapping region)	3	9	ENST00000382225	-14.56	0.0293719	0.0669888
4:139072004-139073453	ELF2	4:139072004-139072039	A3SS	3	9	ENST00000358635	-14.56	0.0456234	0.293001
11:9280654-9283593	TMEM41B	11:9281042-9283370	IR	3	9	ENST00000524543	-14.56	0.0112514	0.0166338
2:174559572-174562602	WIPF1	2:174562126-174562550	IR (overlapping region)	3	9	ENST00000392547	-14.57	0.0245665	0.0937708
8:70216765-70296743	NCOA2	8:70216997-70296744	A5SS	3	9	Ex.ENST00000452400	-14.58	0.0159347	0.276033
21:41798225-41801722	PRDM15	21:41798497-41798582	IR	3	9	ENST00000441787	-14.58	0.00745437	0.0266872
16:84180329-84181042	TAF1C	16:84180329-84180344	A3SS	3	9	Ex.ENST00000341690	-14.61	0.00202282	0.00478285
16:2076586-2079031	TSC2	16:2077598-2077726	SES	3	9	ENST00000219476	-14.62	0.00463488	0.0103874
14:92704362-92709671	LGMN	14:92704640-92704707	MES	3	9	ENST00000334869	-14.64	0.000656762	0.00108314
2:27378616-27378883	ZNF513	2:27378616-27378777	A3SS	3	9	Ex.TSS.ENST00000491924	-14.64	0.000758099	0.0032435
12:55694778-55695637	ITGA7	12:55694971-55695521	IR	3	9	ENST00000557058	-14.66	0.0239365	0.037156
12:111943370-111991757	TMEM116	12:111978736-111978787	MES	2	3	ENST00000547878	-14.66	0.0313204	0.0469062
7:99512592-99525812	ZKSCAN5	7:99519827-99519909	MXS	3	9	ENST00000454175	-14.69	0.0135767	0.167614
12:57108300-57110076	STAT6	12:57109941-57110076	A5SS	3	9	ENST00000553275	-14.71	8.37726e-05	0.000130471
12:57108300-57110042	STAT6	12:57109941-57110042	A5SS	3	9	ENST00000553275	-14.71	8.37726e-05	0.000130471
16:655773-656537	WDR90	16:655886-656301	IR (overlapping region)	3	9	ENST00000552943	-14.72	0.00281293	0.00650013
2:218659772-218660421	BCS1L	2:218659801-218660306	IR	3	9	ENST00000431802	-14.74	0.0468008	0.187448
19:17328162-17329541	ANO8	19:17328265-17329052	IR	3	9	ENST00000597643	-14.76	0.000311201	0.000874688
19:11229036-11233202	DOCK6	19:11232185-11232289	MXS	3	9	ENST00000587656	-14.77	0.0382984	0.103661
19:1358465-1360135	PWWP3A	19:1358588-1358700	SES	3	9	ENST00000587460	-14.77	0.0433133	0.120723
22:37059439-37062524	KCTD17	22:37060823-37060922	MES	3	9	ENST00000402077	-14.78	0.0323766	0.0997317
19:35541582-35545492	TMEM147-AS1	19:35542075-35544111	IR (overlapping region)	3	9	ENST00000588286	-14.81	0.0371864	0.10369
1:90005245-90007611	ZNF326	1:90007345-90007611	A3SS	3	9	ENST00000340281	-14.82	0.00307515	0.0105125
1:90005245-90007608	ZNF326	1:90007345-90007608	A3SS	3	9	Ex.ENST00000340281	-14.82	0.00307515	0.0105125
20:3820759-3822101	AP5S1	20:3820759-3820854	TSS|A5SS	3	9	TSS.ENST00000246041	-14.86	0.00319461	0.0110975
20:3820703-3822101	AP5S1	20:3820703-3820854	TSS|A5SS	3	9	TSS.ENST00000246041	-14.86	0.00319461	0.0110975
12:31074328-31078389	DDX11	12:31077945-31078288	SES	3	9	ENST00000535317	-14.86	0.00620445	0.00939271
13:19851355-19851796	ZMYM5	13:19851449-19851688	IR	3	9	ENST00000382909	-14.9	0.00807989	0.012442
22:50581749-50582820	CHKB	22:50582096-50582248	IR (overlapping region)	3	9	ENST00000479003	-14.93	0.0370825	0.137777
12:94411848-94412516	CEP83	12:94412318-94412429	SES	3	9	ENST00000547232	-14.94	0.0472502	0.074286
20:62966703-62968597	SLC17A9	20:62966733-62967336	IR	3	9	ENST00000488738	-14.96	0.0132954	0.0471629
7:105125875-105126992	SRPK2	7:105126248-105126340	SES	3	9	ENST00000465072	-14.96	0.0180745	0.181932
22:49787495-49794033	BRD1	22:49787495-49787887	A3SS	3	9	ENST00000404760	-14.99	0.000790085	0.00294344
22:41158501-41160641	EP300	22:41160612-41160642	A3SS	3	9	Ex.ENST00000263253	-14.99	0.0162518	0.0602164
1:206201874-206202873	FAM72A	1:206202006-206202515	IR	3	9	ENST00000367128	-14.99	0.0380763	0.117219
21:45290471-45297806	LINC00205	21:45293523-45296020	IR	3	9	ENST00000400362	-14.99	0.0261699	0.08868
12:67649183-67657105	DYRK2	12:67649797-67649945	SES	3	9	ENST00000344096	-15.01	0.00668	0.0104479
19:35541582-35545492	TMEM147-AS1	19:35542075-35545318	IR (overlapping region)	3	9	ENST00000588286	-15.02	0.0204548	0.0570781
16:3284206-3289392	ZNF263	16:3285059-3285239	MES	3	9	ENST00000219069	-15.04	0.000497892	0.00113843
7:75412933-75414884	NSUN5P1	7:75414640-75414798	SES	3	9	ENST00000464979	-15.05	0.00553768	0.0650549
7:65751279-65755779	CCT6P1	7:65752164-65752202	MES	3	9	ENST00000434500	-15.07	0.0200797	0.230901
7:81982628-81984634	CACNA2D1	7:81983314-81983334	SES	2	7	ENST00000356860	-15.08	0.04297	0.509056
21:44086961-44087821	TRAPPC10	21:44087699-44087821	A3SS	3	9	Ex.ENST00000291574	-15.08	0.016469	0.0589979
12:122975384-122976653	OGFOD2	12:122975811-122975867	SES	3	9	ENST00000228922	-15.09	0.0285181	0.0428942
1:114103722-114137494	SYT6	1:114103722-114137065	A3SS	3	9	Ex.ENST00000369547	-15.09	0.000856255	0.00259618
7:99560696-99563862	ZNF655	7:99561888-99561973	MES	3	6	ENST00000423973	-15.09	0.0324507	0.400334
16:28879489-28879895	ATP2A1-AS1	16:28879756-28879866	IR (overlapping region)	3	9	ENST00000561547	-15.11	0.00153444	0.0034626
12:31074328-31078177	DDX11	12:31077945-31078177	A3SS	3	9	Ex.TSS.ENST00000535317	-15.12	0.0200531	0.0303556
8:143721000-143721673	MAPK15	8:143721412-143721548	IR	3	9	ENST00000461928	-15.12	0.000646388	0.00890104
16:89972766-89980241	AFG3L1P	16:89977639-89977802	MXS	3	9	ENST00000418696	-15.13	0.00798333	0.0190001
22:20036855-20043354	TANGO2	22:20036855-20037094	A5SS	3	9	ENST00000399807	-15.16	0.0211884	0.076416
20:25224158-25225204	ENTPD6	20:25225162-25225204	A3SS	3	9	ENST00000376666	-15.2	1.79667e-05	6.24743e-05
X:56990831-56994949	SPIN3	X:56992584-56993786	IR	3	9	ENST00000374919	-15.22	0.000336035	0.033366
12:109052762-109067523	USP30	12:109057926-109058108	MES	3	8	ENST00000257548	-15.22	0.0290665	0.0431835
11:120325369-120327465	TLCD5	11:120327122-120327465	A3SS	3	9	Ex.TSS.ENST00000314475	-15.25	1.86979e-05	2.66707e-05
11:120325369-120327451	TLCD5	11:120327122-120327451	A3SS	3	9	Ex.TSS.ENST00000314475	-15.25	1.86979e-05	2.66707e-05
11:120325369-120327440	TLCD5	11:120327122-120327440	A3SS	3	9	Ex.TSS.ENST00000314475	-15.25	1.86979e-05	2.66707e-05
17:82439631-82440532	HEXD	17:82440335-82440472	IR	3	9	ENST00000585077	-15.3	0.0419215	0.109655
15:82688736-82689232	AP3B2	15:82688832-82689157	IR (overlapping region)	3	9	ENST00000535385	-15.31	0.0324586	0.0556438
3:13483565-13501870	HDAC11	3:13496736-13496852	MES	3	9	ENST00000295757	-15.31	0.0192943	0.103841
2:218659744-218660938	BCS1L	2:218660037-218660166	MXS	3	9	ENST00000392110	-15.32	0.0130844	0.0524371
10:133206856-133207204	KNDC1	10:133206954-133207136	IR	3	8	ENST00000368571	-15.32	0.0268697	0.0371829
2:178523637-178535731	TTN-AS1	2:178531314-178531578	MXS	2	2	ENST00000657210	-15.33	0.0266962	0.102079
5:180630289-180630554	FLT4	5:180630289-180630337	A3SS	3	8	ENST00000261937	-15.37	0.045004	0.31798
22:20052585-20063337	TANGO2	22:20061530-20061683	MXS	3	9	ENST00000398042	-15.37	0.000785698	0.00283423
6:35506174-35509208	TULP1	6:35506274-35506279	SES	3	7	ENST00000229771	-15.39	0.0332493	0.302315
4:866502-866955	GAK	4:866502-866534	A3SS	3	9	ENST00000314167	-15.4	0.0133077	0.0943337
9:34647541-34647849	GALT	9:34647568-34647656	IR (overlapping region)	3	9	ENST00000554330	-15.4	0.000206148	0.0090544
22:39014380-39022821	AL022318.4	22:39014380-39018045	A5SS	3	9	Ex.TSS.ENST00000381568	-15.42	0.0364078	0.134706
X:102599520-102604159	ARMCX5	X:102599573-102599705	IR (overlapping region)	3	9	ENST00000604957	-15.43	0.0129298	0.424404
6:145686297-145735244	EPM2A	6:145735198-145735244	TSS|A5SS	3	9	TSS.ENST00000367519	-15.43	0.0133883	0.10497
2:235908907-235968461	AGAP1	2:235930765-235930923	SES	3	9	ENST00000304032	-15.48	0.0233431	0.0942671
19:42323583-42325064	TMEM145	19:42323790-42324277	IR	3	8	ENST00000673205	-15.48	0.0239537	0.0687832
5:177403254-177403750	F12	5:177403398-177403480	IR (overlapping region)	3	9	ENST00000504406	-15.49	0.0228045	0.174238
13:46045517-46052697	ZC3H13	13:46052404-46052698	A5SS	3	9	Ex.TSS.ENST00000282007	-15.51	0.00983187	0.0156133
1:149646599-149647610	LINC00869	1:149646946-149647380	IR	3	9	ENST00000620190	-15.52	0.00403615	0.0123225
16:655773-656537	WDR90	16:655890-656301	IR (overlapping region)	3	9	ENST00000552943	-15.54	0.00193634	0.0044748
3:40506126-40506303	ZNF620	3:40506126-40506138	TSS|A5SS	3	9	TSS.ENST00000314529	-15.54	0.0183081	0.109368
1:200844870-200847257	CAMSAP2	1:200847210-200847257	A3SS	3	9	ENST00000236925	-15.55	0.00342955	0.0108707
X:150831294-150898521	CD99L2	X:150831294-150897970	A3SS	3	9	Ex.TSS.ENST00000346693	-15.56	0.0146896	1
15:24968083-24974386	SNRPN	15:24974311-24974386	A3SS	3	9	ENST00000390687	-15.59	1.07155e-13	1.78715e-13
2:74657625-74674497	SEMA4F	2:74657853-74657951	MES	3	5	ENST00000357877	-15.6	0.0414916	0.212243
X:154413568-154420031	TAZ	X:154419546-154419623	MES	3	8	ENST00000439735	-15.6	0.00979023	0.854996
15:78167468-78171529	ACSBG1	15:78169078-78171049	IR (overlapping region)	3	9	ENST00000258873	-15.62	0.0216562	0.037047
22:23683868-23705428	GUSBP11	22:23695173-23695517	MXS	3	9	ENST00000422506	-15.63	6.23873e-05	0.000226527
2:73520017-73557219	ALMS1	2:73534824-73534949	MXS	3	9	ENST00000476650	-15.64	0.00323089	0.0142463
X:102599520-102604159	ARMCX5	X:102599573-102599711	IR (overlapping region)	3	9	ENST00000604957	-15.65	0.01531	0.501312
7:107749048-107753413	CBLL1	7:107753411-107753413	A3SS	3	9	ENST00000415884	-15.65	0.00999936	0.101347
20:63873817-63882718	TPD52L2	20:63875816-63875875	SES	3	9	ENST00000217121	-15.66	1.04908e-06	3.73081e-06
11:121047668-121058344	TBCEL	11:121053630-121053732	MES	2	4	ENST00000284259	-15.7	0.0121592	0.0173696
12:7097164-7101897	C1RL	12:7099686-7099760	MXS	3	9	ENST00000543933	-15.71	0.025123	0.0394052
1:3772825-3773181	SMIM1	1:3772842-3773062	IR	2	8	ENST00000452264	-15.71	0.00685928	0.0227989
X:141173235-141177129	LDOC1	X:141176812-141176892	IR	3	9	ENST00000370526	-15.72	9.39365e-05	0.00716425
17:35444615-35446010	SLFN13	17:35444702-35445372	IR	3	9	ENST00000533791	-15.74	0.0182599	0.0442152
16:75447689-75451737	TMEM170A	16:75451669-75451737	TSS|A5SS	3	9	TSS.ENST00000561878	-15.76	0.000891387	0.00210779
17:7318357-7319049	NEURL4	17:7318357-7318674	A3SS	3	9	ENST00000572029	-15.77	0.0456319	0.117191
14:24060628-24061672	CARMIL3	14:24060757-24060926	IR	3	8	ENST00000559694	-15.78	0.00168881	0.00272501
5:138168079-138169221	BRD8	5:138168470-138168688	SES	3	9	ENST00000230901	-15.83	0.00310371	0.0231627
2:42256631-42263177	EML4	2:42261121-42261294	SES	3	9	ENST00000318522	-15.84	0.00457326	0.0197748
4:182141650-182143545	TENM3-AS1	4:182143140-182143437	IR	3	9	ENST00000315302	-15.84	0.0148854	0.0978714
5:103184745-103190841	PPIP5K2	5:103187314-103187376	MES	3	9	ENST00000358359	-15.86	0.0365769	0.262621
X:134807169-134807708	FAM122C	X:134807342-134807539	IR	3	9	ENST00000646004	-15.87	0.00238512	0.173281
1:203801629-203816925	ZC3H11A	1:203802957-203803016	SES	3	9	ENST00000367212	-15.89	0.0367973	0.113313
12:133037546-133041284	ZNF84	12:133041100-133041284	TSS|A3SS	3	9	TSS.ENST00000543758	-15.89	0.000108642	0.000163752
12:133037546-133041277	ZNF84	12:133041100-133041277	TSS|A3SS	3	9	TSS.ENST00000543758	-15.89	0.000108642	0.000163752
2:127866997-127869453	AMMECR1L	2:127867145-127869454	A5SS	3	9	Ex.ENST00000272647	-15.92	0.016403	0.0619234
15:90966654-90969446	PRC1	15:90966654-90967202	A3SS	3	9	Ex.TSS.ENST00000361188	-15.93	0.027997	0.0485871
18:78992074-78995462	SALL3	18:78994906-78995121	IR	3	9	ENST00000537592	-15.94	0.000122708	0.000328553
15:74897512-74902219	MPI	15:74901257-74901949	IR (overlapping region)	3	9	ENST00000352410	-15.97	0.00540257	0.00922479
17:5109769-5111799	ZNF232	17:5109769-5109868	A3SS	3	9	ENST00000250076	-15.98	0.000976608	0.00245426
3:84959005-84959668	CADM2	3:84959493-84959589	IR	3	9	ENST00000485126	-16	0.0420087	0.260123
17:15683036-15684299	TRIM16	17:15683372-15684195	IR	3	9	ENST00000416464	-16.01	0.000640126	0.00152861
2:74555669-74556307	DOK1	2:74555894-74556078	SES	3	9	ENST00000233668	-16.07	0.0418664	0.214144
1:151368320-151369712	SELENBP1	1:151369004-151369189	MES	3	8	ENST00000368868	-16.12	0.00711911	0.0217871
5:140561587-140562227	APBB3	5:140561702-140561843	IR	3	9	ENST00000510241	-16.19	0.000398171	0.00298939
7:48094828-48106872	UPP1	7:48103297-48103411	MES	3	9	ENST00000331803	-16.19	1.12197e-05	0.00012694
2:70048958-70051202	PCBP1-AS1	2:70048958-70050252	TSS|A3SS	3	6	TSS.ENST00000653289	-16.2	0.0279188	0.122545
12:111470743-111485264	ATXN2	12:111479070-111479102	SES	3	9	ENST00000643669	-16.23	0.00112922	0.0016904
1:200474183-200477967	AC104461.1	1:200474183-200474186	TSS|A5SS	3	9	TSS.ENST00000637430	-16.24	0.0478491	0.151434
1:200474101-200477967	AC104461.1	1:200474101-200474186	TSS|A5SS	3	9	TSS.ENST00000637430	-16.24	0.0478491	0.151434
12:30716677-30723258	CAPRIN2	12:30719079-30719225	MXS	3	9	ENST00000395805	-16.25	0.0216413	0.0326141
19:18990893-18993740	SUGP2	19:18991150-18993647	IR	3	9	ENST00000452918	-16.26	7.05933e-05	0.000198938
X:141173235-141177129	LDOC1	X:141176427-141176892	IR	3	9	ENST00000370526	-16.27	2.05211e-06	0.000156685
X:154413568-154420031	TAZ	X:154419543-154419746	SES	3	9	ENST00000483674	-16.27	0.00864745	0.756175
15:56365447-56365670	TEX9	15:56365478-56365578	IR	2	8	ENST00000558083	-16.29	0.011862	0.0199739
X:141173235-141177129	LDOC1	X:141176409-141176892	IR	3	9	ENST00000370526	-16.31	1.83895e-06	0.000140569
12:111748476-111749172	ACAD10	12:111749011-111749172	TSS|A3SS	3	9	TSS.ENST00000550198	-16.33	0.0257739	0.0385491
19:38731224-38735369	CAPN12	19:38733703-38733781	MES	3	4	ENST00000328867	-16.34	0.0201312	0.0527742
15:82477124-82477260	GOLGA2P10	15:82477203-82477260	A5SS	3	9	Ex.ENST00000550961	-16.36	0.00269322	0.00461805
11:61533125-61551383	SYT7	11:61546031-61546255	MXS	3	9	ENST00000540677	-16.39	0.00117267	0.00170039
1:11802881-11803526	MTHFR	1:11803130-11803404	IR	3	9	ENST00000641909	-16.4	0.00428662	0.0130446
1:11802881-11803526	MTHFR	1:11803127-11803404	IR	3	9	ENST00000641909	-16.4	0.00428662	0.0130446
22:42364726-42368714	LINC01315	22:42364726-42365144	A3SS	3	9	ENST00000424852	-16.42	0.0400792	0.148526
11:8126805-8137377	RIC3	11:8128219-8128354	SES	3	9	ENST00000530060	-16.42	0.00177201	0.00261425
1:43451312-43451427	HYI	1:43451410-43451427	TSS|A5SS	3	2	TSS.ENST00000372425	-16.45	0.0336482	0.11231
20:46013500-46014788	SLC12A5-AS1	20:46013797-46014123	IR (overlapping region)	2	9	ENST00000535913	-16.47	0.003525	0.0119828
15:82430045-82432897	GOLGA6L9	15:82432632-82432816	IR (overlapping region)	3	9	ENST00000618706	-16.48	0.0138522	0.0237498
2:97091713-97094700	FAHD2B	2:97091863-97091988	SES	3	9	ENST00000414820	-16.5	0.000158774	0.000823047
5:178616949-178618555	CLK4	5:178617344-178618555	A5SS	3	9	ENST00000520878	-16.51	0.0104209	0.0803035
16:3035338-3036960	AC108134.1	16:3035527-3036893	IR (overlapping region)	3	9	ENST00000382225	-16.52	0.0247024	0.0563408
16:725966-726456	CCDC78	16:726086-726307	IR	3	7	ENST00000482878	-16.53	0.0133442	0.0315472
22:23683868-23690231	GUSBP11	22:23686831-23686995	SES	3	9	ENST00000421064	-16.53	0.0255787	0.0928658
11:85660335-85661749	CREBZF	11:85660598-85661636	IR	3	9	ENST00000525639	-16.57	0.0154742	0.0228397
19:18991150-18994365	SUGP2	19:18991150-18993740	TSS|A3SS	3	9	TSS.ENST00000452918	-16.57	0.0159093	0.0444216
8:100303366-100309866	RNF19A	8:100303366-100303401	TSS|A3SS	2	6	TSS.ENST00000523481	-16.59	5.57729e-07	6.88936e-06
12:53486847-53487428	MAP3K12	12:53487156-53487254	IR	3	9	ENST00000551895	-16.66	0.042999	0.0661041
17:58526314-58531960	SEPTIN4	17:58526682-58526978	MXS	3	9	ENST00000317256	-16.71	0.0242942	0.0611367
X:134796108-134797155	FAM122B	X:134796356-134797120	IR	3	9	ENST00000343004	-16.73	0.00208993	0.153322
19:38731224-38735369	CAPN12	19:38733703-38733781	MES	3	4	ENST00000594552	-16.74	0.0158857	0.0416752
8:127890999-127989161	PVT1	8:127939508-127939676	MXS	3	9	ENST00000517525	-16.74	0.0318946	0.435466
14:24271113-24271599	RABGGTA	14:24271249-24271486	IR (overlapping region)	3	9	ENST00000399409	-16.74	0.0137175	0.0221704
X:56990942-56995555	SPIN3	X:56992584-56995215	IR	3	9	ENST00000638289	-16.74	0.001705	0.168304
15:90916257-90918193	MAN2A2	15:90916586-90916660	SES	3	7	ENST00000557990	-16.75	0.0153502	0.026496
19:17258386-17259288	USHBP1	19:17258584-17258701	SES	3	8	ENST00000324554	-16.75	0.00826979	0.0231099
19:40213076-40213734	MAP3K10	19:40213189-40213516	IR	3	9	ENST00000594791	-16.78	0.000323662	0.000926871
3:121790216-121807343	IQCB1	3:121797118-121797227	MES	3	9	ENST00000310864	-16.83	0.00516078	0.0272445
5:178616949-178618555	CLK4	5:178617344-178617434	SES	3	9	ENST00000316308	-16.9	0.0367671	0.283295
3:50294854-50299212	HYAL3	3:50294854-50295619	TSS|A3SS	3	9	TSS.ENST00000336307	-16.9	0.000437335	0.00264916
16:89693274-89693495	CDK10	16:89693327-89693397	IR	3	9	ENST00000504473	-16.94	0.000366705	0.000868336
17:77450787-77482143	SEPTIN9	17:77451367-77451528	SES	3	9	ENST00000586128	-16.94	0.000421764	0.00109764
2:12717011-12723259	TRIB2	2:12717640-12723260	A3SS	3	9	Ex.TSS.ENST00000381465	-16.95	6.91529e-06	2.60813e-05
3:121790216-121807343	IQCB1	3:121795457-121795566	MES	3	9	ENST00000310864	-17.02	0.0207608	0.107826
15:89244045-89247628	FANCI	15:89244045-89244067	TSS|A5SS	3	9	TSS.ENST00000563250	-17.06	0.000302413	0.000521303
15:89244034-89247628	FANCI	15:89244034-89244067	TSS|A5SS	3	9	TSS.ENST00000563250	-17.06	0.000302413	0.000521303
6:28225331-28227011	ZSCAN9	6:28225331-28225366	TSS|A5SS	3	9	TSS.ENST00000252207	-17.07	0.0199077	0.155886
19:57864920-57876915	ZNF814	19:57868487-57868579	SES	2	8	ENST00000595048	-17.11	0.0154153	0.0455154
2:219227814-219229534	ATG9A	2:219227814-219228053	TSS|A3SS	3	9	TSS.ENST00000486766	-17.22	0.00365314	0.0146482
9:85655201-85657434	AGTPBP1	9:85655201-85655320	A3SS	3	9	ENST00000337006	-17.23	0.0042909	0.244956
7:44079742-44079860	POLM	7:44079742-44079756	TSS|A3SS	2	9	TSS.ENST00000452049	-17.27	0.0212657	0.238122
16:3035338-3036960	AC108134.1	16:3035370-3036893	IR (overlapping region)	3	9	ENST00000382225	-17.29	0.0306548	0.0699124
2:168063571-168074981	STK39	2:168065319-168065381	SES	3	9	ENST00000355999	-17.29	9.32096e-05	0.000353601
19:17328162-17328983	ANO8	19:17328265-17328539	IR	3	9	ENST00000159087	-17.3	0.00232448	0.00653257
9:128239997-128242231	DNM1	9:128240427-128242232	A3SS	2	8	Ex.ENST00000341179	-17.3	0.0493501	1
19:36325888-36330252	LINC00665	19:36326997-36327225	MES	3	9	ENST00000658301	-17.32	0.0122163	0.0348285
22:31833981-31837093	DEPDC5	22:31836972-31837093	A3SS	2	6	ENST00000382111	-17.36	0.0336943	0.12377
22:31833981-31836998	DEPDC5	22:31836972-31836998	A3SS	2	6	ENST00000382111	-17.36	0.0336943	0.12377
10:69930088-69935349	COL13A1	10:69930400-69930552	MXS	2	8	ENST00000398969	-17.37	0.0170062	0.0236843
3:121730018-121730875	GOLGB1	3:121730848-121730875	A5SS	3	9	ENST00000482512	-17.43	0.00124373	0.00656634
13:46045514-46052403	ZC3H13	13:46045514-46045516	A3SS	3	9	Ex.TSS.ENST00000242848	-17.44	0.00252881	0.00401593
19:45640930-45642352	EML2	19:45641767-45641878	IR (overlapping region)	3	9	ENST00000585386	-17.46	0.042943	0.112309
8:126552901-126557731	LRATD2	8:126553504-126556264	IR	3	9	ENST00000652209	-17.47	0.000549398	0.00792139
22:20052585-20063337	TANGO2	22:20061530-20061683	MES	3	9	ENST00000327374	-17.47	0.0483183	0.163273
4:106318379-106321451	AIMP1	4:106320890-106321176	IR	3	9	ENST00000671960	-17.49	0.0465211	0.29179
12:7097164-7101897	C1RL	12:7099686-7099807	MES	3	3	ENST00000544702	-17.52	0.0277391	0.0434731
5:176532133-176532365	RNF44	5:176532133-176532193	A3SS	3	9	ENST00000274811	-17.55	0.000154765	0.0011876
5:176532130-176532365	RNF44	5:176532130-176532193	A3SS	3	9	ENST00000274811	-17.55	0.000154765	0.0011876
1:1353192-1353928	MXRA8	1:1353630-1353847	IR	3	9	ENST00000473097	-17.56	0.00968368	0.0294392
19:9418505-9419081	ZNF266	19:9418632-9418765	IR	3	9	ENST00000591213	-17.58	0.00225229	0.00674076
19:9418505-9419081	ZNF266	19:9418632-9418761	IR	3	9	ENST00000591213	-17.58	0.00225229	0.00674076
5:134854898-134859109	C5orf24	5:134855163-134857356	IR	3	9	ENST00000338051	-17.59	0.0489171	0.364782
7:155707069-155711202	RBM33	7:155711173-155711202	A3SS	3	9	ENST00000440108	-17.59	2.32746e-05	0.000252319
5:142315156-142323889	SPRY4	5:142319733-142319794	SES	2	9	ENST00000511815	-17.59	0.00633338	0.0477198
10:73824085-73837467	CAMK2G	10:73825279-73825347	MXS	3	9	ENST00000322680	-17.6	0.0395736	0.0551867
22:29243490-29258816	EMID1	22:29254203-29254287	MXS	2	7	ENST00000334018	-17.63	0.0189064	0.0690654
17:75088045-75093588	SLC16A5	17:75089151-75089304	SES	3	9	ENST00000329783	-17.63	0.0041936	0.0108119
5:36177293-36183839	SKP2	5:36181818-36183839	TSS|A3SS	3	9	TSS.ENST00000274255	-17.68	0.0167586	0.130124
11:8474817-8594082	STK33	11:8480534-8480614	MXS	3	5	ENST00000422559	-17.68	0.0469961	0.0693868
16:57186443-57204503	RSPRY1	16:57186443-57186451	TSS|A5SS	3	9	TSS.ENST00000394420	-17.7	0.0165845	0.0382461
16:57186430-57204503	RSPRY1	16:57186430-57186451	TSS|A5SS	3	9	TSS.ENST00000394420	-17.7	0.0165845	0.0382461
8:73688814-73747386	STAU2	8:73738284-73738349	SES	3	9	ENST00000522509	-17.71	0.000123107	0.00214246
3:138112501-138115459	DZIP1L	3:138115328-138115459	TSS|A5SS	3	5	TSS.ENST00000492010	-17.75	0.0341113	0.18261
20:46613726-46684395	SLC13A3	20:46613726-46670139	A3SS	3	9	Ex.TSS.ENST00000372121	-17.75	0.000281707	0.000994018
17:82049677-82050555	RFNG	17:82049843-82049917	IR	3	9	ENST00000580953	-17.8	4.80957e-05	0.000126575
9:137114463-137114726	DPP7	9:137114577-137114646	IR	3	9	ENST00000478597	-17.81	0.00216767	0.0959582
19:19269687-19270442	TM6SF2	19:19270277-19270344	IR (overlapping region)	2	6	ENST00000431465	-17.82	0.0299029	0.0834081
12:56163766-56164647	SMARCC2	12:56164303-56164368	SES	3	9	ENST00000394023	-17.83	0.0315279	0.048489
17:42562148-42563322	COASY	17:42562220-42562932	IR	3	9	ENST00000393818	-17.84	9.66807e-06	2.3757e-05
17:7582161-7583917	AC016876.2	17:7582161-7582163	A3SS	3	9	ENST00000417897	-17.85	0.00746184	0.0193024
1:236542788-236543559	LGALS8	1:236542915-236543040	SES	2	9	ENST00000352231	-17.85	0.0224763	0.0730465
9:113392170-113393446	ALAD	9:113392170-113392335	A3SS	3	9	ENST00000482847	-17.88	0.00316217	0.105385
6:14997476-15021820	AL138720.1	6:14997476-15009084	A3SS	3	9	Ex.TSS.ENST00000629853	-17.9	0.0180369	0.152943
9:129068333-129069075	MIGA2	9:129068333-129068975	A5SS	3	9	ENST00000439290	-17.9	0.00779651	0.281091
15:40200981-40202449	BUB1B	15:40202405-40202449	A3SS	3	9	Ex.ENST00000287598	-17.92	7.74528e-05	0.000129408
2:27357808-27360256	AC074117.1	2:27357903-27358884	IR	3	9	ENST00000447070	-17.95	0.012524	0.0535189
4:109301723-109302367	COL25A1	4:109302076-109302168	IR	3	9	ENST00000399127	-17.96	0.0476035	0.299136
11:61780291-61780959	MYRF	11:61780712-61780792	SES	2	6	ENST00000278836	-18	0.0303347	0.0438275
5:141641758-141643000	FCHSD1	5:141642397-141642503	SES	3	9	ENST00000522783	-18.03	0.0136402	0.10274
17:81917830-81918176	SIRT7	17:81917968-81918038	IR	3	9	ENST00000536038	-18.04	0.00361699	0.00950045
2:131529692-131531663	CCDC74A	2:131530579-131530827	SES	3	6	ENST00000295171	-18.06	0.0474757	0.178507
1:52905034-52906611	ECHDC2	1:52905091-52906518	IR	3	9	ENST00000460612	-18.06	0.00456096	0.0156552
5:81972307-81987558	ATG10	5:81976193-81976327	MXS	3	9	ENST00000458350	-18.07	0.0174582	0.142102
2:96619545-96631311	KANSL3	2:96619672-96619762	SES	3	9	ENST00000354204	-18.08	0.00309679	0.0160493
16:84183779-84186900	TAF1C	16:84184851-84185060	MXS	3	9	ENST00000564774	-18.09	1.3578e-05	3.21574e-05
22:50582249-50582854	CHKB	22:50582358-50582557	IR (overlapping region)	3	9	ENST00000476289	-18.1	0.0178973	0.0665289
19:18990893-18993740	SUGP2	19:18991150-18991339	IR	3	9	ENST00000452918	-18.11	0.000633634	0.00177282
10:21806100-21882281	DNAJC1	10:21807191-21882282	A5SS	3	9	Ex.ENST00000376980	-18.12	0.00278582	0.00385882
10:89725159-89726412	KIF20B	10:89726293-89726412	A3SS	3	9	ENST00000371728	-18.13	0.000479913	0.000671099
2:30447384-30525586	LCLAT1	2:30447384-30447404	TSS|A5SS	2	9	TSS.ENST00000465200	-18.13	0.00724589	0.0311356
14:23556271-23557304	THTPA	14:23556344-23556742	IR (overlapping region)	3	9	ENST00000288014	-18.13	3.46801e-06	5.59401e-06
15:82477124-82477393	GOLGA2P10	15:82477203-82477298	SES	3	9	ENST00000550961	-18.16	0.000490448	0.00084099
2:170771188-170777376	AC007405.4	2:170771188-170771427	TSS|A5SS	3	9	TSS.ENST00000664870	-18.18	0.0338128	0.128388
13:75834388-75835232	LMO7	13:75835152-75835232	A3SS	2	8	ENST00000485987	-18.18	0.0433631	0.0691063
3:49416794-49418372	AMT	3:49417368-49417817	IR (overlapping region)	3	9	ENST00000636594	-18.19	5.48118e-07	3.3039e-06
13:55554985-55583489	AL354821.1	13:55554985-55581715	A3SS	3	9	Ex.ENST00000617598	-18.21	0.00554164	0.00882463
22:19812448-19854442	GNB1L	22:19821228-19821375	MES	3	9	ENST00000329517	-18.22	0.0030099	0.0108482
19:35041873-35049289	HPN	19:35041873-35042522	TSS|A5SS	3	9	TSS.ENST00000262626	-18.22	0.00211701	0.00601343
20:35556272-35556990	ERGIC3	20:35556973-35556990	A3SS	3	9	Ex.ENST00000348547	-18.25	1.38077e-07	4.8234e-07
1:1918253-1918934	TMEM52	1:1918432-1918892	IR	3	9	ENST00000602604	-18.26	0.00267381	0.00847045
14:75635014-75640954	FLVCR2	14:75639352-75639462	SES	3	7	ENST00000238667	-18.28	0.00254643	0.00417886
2:153872177-153900935	GALNT13	2:153872177-153872303	A5SS	3	9	Ex.TSS.ENST00000434213	-18.31	0.0445073	0.167365
16:89591261-89595366	CPNE7	16:89592198-89595367	A3SS	3	9	Ex.ENST00000268720	-18.36	0.0246623	0.0545462
20:35953629-35955102	SCAND1	20:35954340-35954447	IR	3	9	ENST00000373991	-18.43	0.00163629	0.00573114
5:140561587-140562227	APBB3	5:140561702-140562099	IR	3	9	ENST00000510241	-18.44	0.00341751	0.0256323
14:23556271-23557304	THTPA	14:23556344-23556752	IR (overlapping region)	3	9	ENST00000288014	-18.44	3.86995e-06	6.24221e-06
19:47457595-47471788	SLC8A2	19:47465729-47466147	SES	2	6	ENST00000594353	-18.49	0.0406822	0.11753
2:127866997-127869453	AMMECR1L	2:127866997-127867279	A3SS	3	9	Ex.ENST00000272647	-18.5	0.000775812	0.00292945
22:23683868-23705428	GUSBP11	22:23694119-23695517	MES	3	7	ENST00000421064	-18.5	0.0117728	0.0399597
8:67172556-67175295	CSPP1	8:67172769-67172973	SES	3	6	ENST00000521324	-18.51	0.0112038	0.193384
10:35207052-35211655	CREM	10:35211254-35211655	TSS|A3SS	3	9	TSS.ENST00000344351	-18.54	0.0126099	0.0173772
11:64224971-64226049	TRPT1	11:64224971-64225580	A3SS	3	9	ENST00000542040	-18.54	0.000438185	0.000636293
11:76381325-76382210	GVQW3	11:76381375-76381788	IR	2	8	ENST00000321844	-18.56	0.0311544	0.045885
7:24707313-24708254	GSDME	7:24707426-24708126	IR	3	8	ENST00000414428	-18.6	0.00220986	0.0240926
12:50979784-50981803	SLC11A2	12:50980059-50981638	IR	3	9	ENST00000644495	-18.6	0.0196998	0.0304316
11:85663524-85665102	CREBZF	11:85663602-85663814	IR	3	9	ENST00000490820	-18.62	0.000564924	0.000834203
16:30571010-30571672	ZNF688	16:30571124-30571224	IR	3	9	ENST00000563665	-18.66	0.0375774	0.0856943
19:45640930-45642352	EML2	19:45641749-45641917	IR (overlapping region)	3	9	ENST00000585386	-18.69	0.0212642	0.0610629
19:45640930-45642352	EML2	19:45641746-45641917	IR (overlapping region)	3	9	ENST00000585386	-18.69	0.0212642	0.0610629
6:29722981-29723971	AL645939.2	6:29723528-29723657	IR (overlapping region)	3	9	ENST00000427340	-18.74	0.000234907	0.00203253
2:55296521-55299838	CCDC88A	2:55296521-55296523	A3SS	3	9	ENST00000263630	-18.78	0.0192772	0.0836499
1:145171186-145215638	LINC01145	1:145214677-145214731	SES	2	7	ENST00000614510	-18.8	0.049221	0.149995
1:11802881-11804532	MTHFR	1:11803130-11803798	IR	3	9	ENST00000376592	-18.81	8.78809e-05	0.000267503
19:10923175-10923271	YIPF2	19:10923175-10923191	TSS|A3SS	3	9	TSS.ENST00000592646	-18.82	0.00551897	0.0149062
1:54184266-54195418	CYB5RL	1:54190738-54190896	MXS	3	9	ENST00000493530	-18.85	0.00126027	0.00434594
3:13483565-13501870	HDAC11	3:13498513-13498555	MES	3	9	ENST00000295757	-18.85	0.0131376	0.0707174
2:102723879-102726844	MFSD9	2:102723879-102723909	A3SS	3	9	ENST00000258436	-18.85	0.0449134	0.167481
22:50577035-50577355	CPT1B	22:50577324-50577355	A5SS	3	9	ENST00000312108	-18.88	0.00455244	0.0169338
19:40348725-40365717	PLD3	19:40365553-40365585	SES	3	9	ENST00000392032	-18.88	0.000110076	0.000315252
X:153671078-153672200	PNCK	X:153671361-153671548	IR	3	7	ENST00000472324	-18.88	0.0454265	1
9:129909000-129924959	FNBP1	9:129923844-129923996	SES	3	9	ENST00000449089	-18.93	0.0100684	0.362419
16:11003258-11020192	CLEC16A	16:11003258-11003305	A5SS	3	8	ENST00000409790	-18.98	0.0343018	0.059524
9:96918827-96949554	MFSD14C	9:96933795-96933915	MES	3	9	ENST00000506067	-18.98	0.046307	1
1:62477826-62488933	DOCK7	1:62477826-62477834	A3SS	3	9	ENST00000454575	-19.12	0.0117549	0.0406399
11:59144901-59145826	FAM111A	11:59144901-59145419	A5SS	3	8	Ex.TSS.ENST00000529358	-19.15	0.0111246	0.0161281
11:59144897-59145826	FAM111A	11:59144897-59145419	A5SS	3	8	Ex.TSS.ENST00000361723	-19.15	0.0111246	0.0161281
11:59143305-59145826	FAM111A	11:59143305-59145419	A5SS	3	8	Ex.ENST00000420244	-19.15	0.0111246	0.0161281
16:89972766-89977714	AFG3L1P	16:89977639-89977714	A3SS	3	8	Ex.TSS.ENST00000418696	-19.19	0.0219349	0.0485267
16:89972766-89977677	AFG3L1P	16:89977639-89977677	TSS|A3SS	3	8	TSS.ENST00000418696	-19.19	0.0219349	0.0485267
22:50245813-50245909	HDAC10	22:50245813-50245827	A3SS	3	9	Ex.ENST00000216271	-19.19	0.0135679	0.0504492
22:50245737-50245909	HDAC10	22:50245737-50245827	A3SS	3	9	ENST00000216271	-19.19	0.0135679	0.0504492
5:154329739-154380447	GALNT10	5:154376277-154376462	MES	3	6	ENST00000520647	-19.2	0.00113941	0.00864399
14:94208567-94230586	PPP4R4	14:94227275-94227378	SES	3	5	ENST00000555690	-19.23	0.00890086	0.0146773
17:75933089-75937565	FBF1	17:75935632-75935673	SES	2	8	ENST00000592193	-19.28	0.036802	0.095537
19:35541582-35545492	TMEM147-AS1	19:35541585-35542910	IR (overlapping region)	3	9	ENST00000588286	-19.28	0.00414664	0.0115926
12:51048479-51056349	LETMD1	12:51049034-51049185	MES	3	9	ENST00000262055	-19.32	0.00133783	0.00206736
1:28508906-28529857	RCC1	1:28516725-28516867	SES	3	9	ENST00000649185	-19.32	9.1108e-05	0.000300191
11:36610240-36648015	C11orf74	11:36636051-36636117	MES	3	9	ENST00000334307	-19.34	0.0246717	0.0355869
14:31453345-31457282	AL139353.1	14:31457029-31457282	TSS|A5SS	3	9	TSS.ENST00000547760	-19.35	0.0215075	0.0348273
14:74882017-74889094	DLST	14:74882591-74882624	MXS	3	9	ENST00000554806	-19.39	1.64119e-06	2.68741e-06
14:73958010-73959553	ENTPD5	14:73958278-73958970	IR (overlapping region)	2	8	ENST00000557325	-19.39	0.0224005	0.0366537
2:189747169-189750549	OSGEPL1	2:189747169-189747331	TSS|A3SS	3	9	TSS.ENST00000519810	-19.39	0.0374225	0.143394
3:70970806-70972554	FOXP1	3:70972011-70972180	SES	3	6	ENST00000327590	-19.41	0.0222668	0.13774
17:5106507-5108925	ZNF232	17:5106507-5106533	A3SS	3	9	Ex.TSS.ENST00000250076	-19.44	0.0103207	0.0258998
17:5106498-5108925	ZNF232	17:5106498-5106533	A3SS	3	9	Ex.TSS.ENST00000250076	-19.44	0.0103207	0.0258998
16:47461427-47497398	PHKB	16:47463899-47463993	MXS	3	9	ENST00000566037	-19.48	0.000139625	0.000320799
4:188105588-188109242	TRIML2	4:188105588-188105590	A3SS	3	9	Ex.ENST00000394461	-19.52	0.00607536	0.0402121
19:18990893-18993740	SUGP2	19:18991150-18993276	IR	3	9	ENST00000452918	-19.53	4.3984e-05	0.000123956
2:191400469-191408114	MYO1B	2:191400749-191400835	MES	3	9	ENST00000304164	-19.55	0.00122753	0.00471541
17:17344909-17346804	NT5M	17:17344909-17344926	TSS|A5SS	3	9	TSS.ENST00000470418	-19.55	0.0153	0.0365233
11:85663524-85665102	CREBZF	11:85663602-85663697	IR	3	9	ENST00000490820	-19.58	0.000319254	0.00047144
2:241223186-241223955	ANO7	2:241223782-241223904	IR	3	9	ENST00000459928	-19.6	0.00710744	0.0292756
X:101623277-101623813	ARMCX3	X:101623786-101623814	A3SS	3	9	Ex.TSS.ENST00000471229	-19.62	0.000120656	0.00749042
6:29722981-29723971	AL645939.2	6:29723528-29723769	IR (overlapping region)	3	9	ENST00000427340	-19.64	0.000176392	0.00152661
12:47773437-47779027	SLC48A1	12:47773437-47773440	TSS|A5SS	3	9	TSS.ENST00000442218	-19.67	0.0322643	0.0489592
22:50250906-50251101	HDAC10	22:50250974-50251101	TSS|A5SS	3	9	TSS.ENST00000216271	-19.69	0.0113259	0.0421223
22:26663399-26665530	MIAT	22:26665457-26665530	TSS|A3SS	3	9	TSS.ENST00000418918	-19.69	0.0020762	0.00758316
11:61533125-61551383	SYT7	11:61546031-61546255	MES	3	9	ENST00000535826	-19.72	0.00404474	0.00586457
3:42632824-42633617	NKTR	3:42633580-42633617	A3SS	3	9	Ex.ENST00000232978	-19.73	0.0121183	0.0724948
9:127751301-127755084	SH2D3C	9:127755079-127755084	TSS|A5SS	3	9	TSS.ENST00000420366	-19.75	0.00498493	0.164666
12:110124444-110127359	IFT81	12:110124444-110124861	TSS|A5SS	3	8	TSS.ENST00000242591	-19.76	0.0295077	0.0441316
11:66531951-66533598	BBS1	11:66532206-66532295	IR (overlapping region)	3	9	ENST00000318312	-19.86	0.00319591	0.00465555
19:53075184-53086261	ZNF160	19:53075184-53085218	A3SS	3	9	Ex.ENST00000355147	-19.89	0.019345	0.0566026
19:1042320-1042826	ABCA7	19:1042398-1042745	IR	3	7	ENST00000433129	-19.93	0.0318164	0.0833132
16:70038986-70042350	AC009022.1	16:70038986-70039100	A3SS	3	9	ENST00000530079	-19.94	0.0137108	0.032303
12:16560539-16600713	LMO3	12:16600655-16600713	A5SS	3	9	ENST00000261169	-19.94	0.0347044	0.0523439
7:99512592-99525812	ZKSCAN5	7:99519827-99519909	MES	3	9	ENST00000326775	-19.96	0.0201423	0.24858
5:131671505-131672924	FNIP1	5:131672662-131672685	IR (overlapping region)	3	9	ENST00000307954	-19.98	0.0166762	0.122301
12:26064498-26065019	RASSF8	12:26064713-26064714	IR	3	9	ENST00000541218	-19.99	0.00588258	0.0088833
7:90232337-90237631	STEAP2	7:90232485-90236901	IR	3	8	ENST00000287908	-20.01	0.00438489	0.052398
7:24707313-24708254	GSDME	7:24707423-24708126	IR	3	8	ENST00000414428	-20.02	0.0026186	0.0285397
22:37059439-37062524	KCTD17	22:37060823-37060922	MES	3	9	ENST00000403888	-20.04	0.00517101	0.0190508
5:98769626-98770597	RGMB	5:98770353-98770597	TSS|A3SS	2	6	TSS.ENST00000434027	-20.06	0.0065401	0.0539764
10:50126180-50127582	WASHC2A	10:50127160-50127222	SES	3	9	ENST00000282633	-20.08	0.0194792	0.0270525
2:55296524-55301205	CCDC88A	2:55299839-55301205	A5SS	3	9	ENST00000644456	-20.11	0.0429542	0.18632
3:132578882-132579491	ACAD11	3:132578882-132579056	TSS|A3SS	3	9	TSS.ENST00000477604	-20.16	0.000266773	0.00143165
9:127451513-127452084	LRSAM1	9:127451670-127451928	IR	3	9	ENST00000323301	-20.16	0.000238814	0.0082738
2:75701288-75706522	GCFC2	2:75702199-75702423	SES	3	8	ENST00000321027	-20.17	0.0424332	0.217754
12:57064740-57070819	NEMP1	12:57069234-57069306	SES	3	9	ENST00000554340	-20.17	0.00428748	0.00667703
18:48758406-48761389	CTIF	18:48758406-48758411	A5SS	3	9	ENST00000382998	-20.23	0.00453141	0.0120459
16:47122785-47122888	NETO2	16:47122868-47122888	A5SS	3	9	ENST00000562435	-20.33	0.0494172	0.113474
12:16597616-16600868	LMO3	12:16600722-16600722	IR (overlapping region)	3	8	ENST00000543721	-20.37	0.0190991	0.0288158
19:9656654-9660719	ZNF562	19:9658009-9658135	MXS	3	9	ENST00000588653	-20.37	0.00528856	0.0158405
X:131689755-131692636	FIRRE	X:131690016-131692437	IR	3	9	ENST00000663405	-20.39	0.00137874	0.0967273
2:226836088-226864629	RHBDD1	2:226864604-226864629	TSS|A3SS	3	9	TSS.ENST00000341329	-20.43	0.0440882	0.175914
2:110996005-111092864	ACOXL	2:111031627-111031714	MES	3	8	ENST00000389811	-20.44	0.0388877	0.144468
11:803588-804093	PIDD1	11:803588-803647	TSS|A3SS	3	9	TSS.ENST00000524486	-20.52	0.008284	0.0122164
7:147840-148531	AC093627.5	7:147840-147891	A3SS	3	9	Ex.ENST00000653553	-20.53	0.0408088	0.424784
7:145416-148531	AC093627.5	7:145416-147891	A3SS	3	9	Ex.TSS.ENST00000462565	-20.53	0.0408088	0.424784
7:136272-148531	AC093627.5	7:136272-147891	A3SS	3	9	Ex.TSS.ENST00000658260	-20.53	0.0408088	0.421079
19:50422546-50423604	SPIB	19:50422823-50423037	SES	3	9	ENST00000270632	-20.53	0.00332993	0.00975085
3:49684738-49685506	MST1	3:49685090-49685261	IR	2	6	ENST00000479115	-20.54	0.0387954	0.218402
3:49684738-49685506	MST1	3:49685086-49685261	IR	2	6	ENST00000479115	-20.54	0.0387954	0.218402
19:46746087-46748026	FKRP	19:46746087-46746090	TSS|A5SS	3	9	TSS.ENST00000318584	-20.57	0.00965292	0.027729
1:52905091-52907867	ECHDC2	1:52906519-52906611	SES	3	9	ENST00000371522	-20.59	0.036761	0.126167
19:567625-571439	AC009005.1	19:567625-567648	TSS|A3SS	3	9	TSS.ENST00000588908	-20.64	0.000894735	0.00263811
1:100974810-100981757	SLC30A7	1:100974903-100975218	IR	2	7	ENST00000357650	-20.67	0.0280077	0.0839534
5:180847615-180851493	ZFP62	5:180848083-180849153	IR	3	9	ENST00000512132	-20.68	7.50743e-06	5.79253e-05
19:12865046-12865468	MAST1	19:12865179-12865315	IR (overlapping region)	2	6	ENST00000589040	-20.7	0.00312326	0.00873337
4:127917925-127921771	MFSD8	4:127920837-127921117	IR	2	7	ENST00000641482	-20.73	0.000643607	0.00414322
12:122975122-122976653	OGFOD2	12:122975811-122975867	MXS	3	9	ENST00000454694	-20.74	0.028136	0.0423205
12:8777803-8780574	RIMKLB	12:8780035-8780112	SES	2	8	ENST00000542232	-20.75	0.0362505	0.0557446
5:140561587-140562227	APBB3	5:140561723-140561843	IR	3	9	ENST00000510241	-20.8	0.000124119	0.000932064
7:1437890-1439431	MICALL2	7:1438354-1438839	IR	2	8	ENST00000496184	-20.83	0.000174091	0.00180545
3:32442014-32452391	CMTM7	3:32449454-32449552	SES	3	9	ENST00000334983	-20.87	0.00252842	0.014708
2:218656464-218658979	ZNF142	2:218658701-218658876	SES	3	9	ENST00000432460	-20.93	0.00436829	0.0175147
1:153632034-153632240	AL162258.2	1:153632064-153632154	IR (overlapping region)	3	9	ENST00000469931	-20.96	0.00457829	0.0140297
8:38237628-38238106	DDHD2	8:38238089-38238106	A3SS	3	9	Ex.ENST00000397166	-20.96	0.00937005	0.153109
16:29900488-29901920	ASPHD1	16:29900742-29901551	IR	3	9	ENST00000308748	-20.97	8.16133e-05	0.000185941
12:133188073-133202143	ZNF268	12:133191908-133192003	MES	3	7	ENST00000542986	-21.06	0.0268022	0.0404279
X:134796108-134797155	FAM122B	X:134796257-134797120	IR	3	9	ENST00000343004	-21.07	5.15006e-06	0.000378232
19:57858576-57865117	ZNF587	19:57861474-57861793	IR (overlapping region)	3	9	ENST00000339656	-21.09	0.0158184	0.0467036
7:90232337-90237631	STEAP2	7:90232485-90236890	IR	3	8	ENST00000287908	-21.18	0.00291365	0.0348481
19:40348769-40365717	PLD3	19:40365553-40365717	TSS|A3SS	3	9	TSS.ENST00000594085	-21.26	0.000107986	0.000309279
19:40348769-40365661	PLD3	19:40365553-40365661	TSS|A3SS	3	9	TSS.ENST00000594085	-21.26	0.000107986	0.000309279
15:74897512-74902219	MPI	15:74900600-74901949	IR (overlapping region)	3	9	ENST00000352410	-21.28	0.00144083	0.00246045
2:218659772-218660421	BCS1L	2:218660219-218660306	IR	3	9	ENST00000431802	-21.4	0.0103559	0.0415099
17:45137455-45137759	ACBD4	17:45137722-45137759	A3SS	3	8	ENST00000431281	-21.42	0.0410773	0.101709
X:154419624-154420031	TAZ	X:154419624-154419746	A5SS	3	9	ENST00000426231	-21.45	0.0138704	1
12:118095679-118102988	VSIG10	12:118095679-118095814	A3SS	3	9	ENST00000536905	-21.46	0.0053996	0.00809394
1:100995150-101021640	DPH5	1:101013710-101013818	MES	3	9	ENST00000342173	-21.47	0.000200995	0.000602539
1:151001783-151006311	MINDY1	1:151002165-151002170	SES	2	9	ENST00000470877	-21.5	0.039894	0.12161
2:171458076-171468887	DCAF17	2:171458372-171458477	SES	3	9	ENST00000375255	-21.53	0.0427126	0.162465
12:55698918-55700261	ITGA7	12:55699870-55700261	TSS|A5SS	3	9	TSS.ENST00000554543	-21.57	0.0232782	0.0361351
19:36324924-36327275	LINC00665	19:36325888-36326672	IR	3	9	ENST00000667829	-21.58	0.00344575	0.00982752
19:10259172-10260025	MRPL4	19:10259242-10259823	IR (overlapping region)	3	6	ENST00000393733	-21.59	0.00172484	0.00465044
15:74897512-74902219	MPI	15:74900201-74900483	IR (overlapping region)	3	9	ENST00000352410	-21.62	0.0219011	0.0337024
19:1489793-1490342	PCSK4	19:1489898-1490157	IR	3	6	ENST00000441747	-21.62	0.0228667	0.0641615
11:72817856-72828358	ATG16L2	11:72824060-72824122	MES	2	2	ENST00000321297	-21.63	0.0305701	0.0449566
3:108684342-108687975	DZIP3	3:108686445-108686584	SES	3	7	ENST00000361582	-21.7	0.00733655	0.038216
1:27553186-27558705	AHDC1	1:27558305-27558530	SES	3	9	ENST00000642245	-21.74	0.00157611	0.0051898
7:99560696-99563862	ZNF655	7:99561888-99561973	MES	3	6	ENST00000320583	-21.74	0.0223366	0.275611
8:144518042-144519700	LRRC14	8:144519615-144519701	A3SS	3	9	Ex.TSS.ENST00000527730	-21.75	0.000454029	0.00628942
1:151001783-151006311	MINDY1	1:151002165-151002400	SES	2	9	ENST00000493834	-21.75	0.0396779	0.120957
22:36231435-36233152	APOL2	22:36231435-36231466	A3SS	3	9	Ex.ENST00000249066	-21.77	0.000667969	0.00245982
16:29900488-29901920	ASPHD1	16:29900567-29901551	IR	3	9	ENST00000308748	-21.92	0.000136993	0.000312103
11:125101304-125102733	TMEM218	11:125102132-125102317	SES	3	9	ENST00000526175	-21.92	4.02871e-05	5.76213e-05
7:151012214-151013408	ATG9B	7:151012473-151013230	IR (overlapping region)	2	8	ENST00000605952	-21.95	0.0344399	0.210283
[truncated: 216 more rows]
