# Supplementary material for: SF3B1K700E mutation in human embryonic stem cells causes aberrant expression of immune-related genes
Source: PLoS One. 2025 Dec 17;20(12):e0334361. doi: 10.1371/journal.pone.0334361 (PMC12711085; doi:10.1371/journal.pone.0334361)
Supplement: S3 Table — (XLSX) [file pone.0334361.s005.xlsx]

## Sheet: Shared Mis-splicing events 
S3 Table. ∆PSI% and p-values for shared mis-splicing events in SF3B1K700E ES cells and SF3B1MT cancers/cell lines. Mis-splicing event codes are as follows: SES, single-exon skipping; MES, multiple-exon skipping; MXS, mutually-exclusive splicing; A5ss, alternative 5′ splice site; A3ss,
alternative 3′ splice site; TSS, transcription start site. Event region: Genomic coordinates of the splicing event; Target exon: Genomic coordinates of the alternative exon. Events with p-values < 0.05 and ΔPSI (%)≥10% are listed. Signatures in Figure S3C are shown in blue. * and ** indicate
mis-splicing events with ∆PSI% < 10% and p-value > 0.05, repectively. NA is not available. See also S1 Table for list of patients.
∆PSI%															p-values
Gene Symbol	Event Region	Target Exon	Event Type	hESCs	MDS-O	MDS-Z	MDS-M	CLL	AML	K562	NALM6	BRCA	UVM		hESCs	MDS-O	MDS-Z	MDS-M	CLL	AML	K562	NALM6	BRCA	UVM
APPL2	12:105208030-105208157	12:105208030-105208047	A3ss	53.12	34.64	35.15	19.88	30.74	21.82	41.98	32.29	16.26	40.01		0.000180161	4.55834e-05	4.40546e-09	0.000539904	2.24648e-06	5.87455e-05	0.0020121	0.0273052	8.24169e-06	3.45652e-35
BRD9	5:865582-870472	5:869245-869404	MXS/MES	19.68	46.1	43.83	32.87	37.81	26.64	55.11	45.09	11.76	36.75		0.000952837	1.99615e-05	5.68486e-09	8.1232e-07	5.5e-08	2.25314e-07	3.35414e-06	1.94433e-05	2.39081e-06	1.29564e-32
DLG1	3:197065449-197065707	3:197065449-197065464	A3ss	31	37.34	33.96	34.47	45.39	29.68	29.13	29.44	10.47	26.04		0.00100485	7.54812e-05	1.09805e-06	1.38401e-05	1.57425e-07	0.000304643	3.60663e-05	0.000318447	6.01599e-06	1.17498e-24
DLST	14:74889350-74889896	14:74889878-74889896	A3ss	65.44	42.9	42.18	25.99	52.8	16.5	51.41	55.02	11.54	48.69		1.44313e-07	0.000386882	4.25223e-12	0.000801212	9.90116e-10	0.0273305	1.25719e-06	0.00014651	8.04906e-06	3.23808e-43
DVL2	17:7227712-7227976	17:7227712-7227783	A3ss	-43.87	-31.01	-30.57	-26.12	-25.68	-21.3	-37.04	-33.51	-18.1	-30.91		1.37353e-08	0.000964248	3.02448e-08	3.76345e-06	3.29713e-07	8.29038e-06	0.00117526	2.04062e-05	8.10835e-07	1.22688e-35
INPPL1	11:72228499-72228726	11:72228647-72228727	A3ss	26.32	20.68	21.63	18.88	34.96	19.22	22.2	20.13	15.33	9.35 *		0.000298936	0.000188192	9.98356e-09	0.00144872	2.45892e-05	0.0012003	0.00304561	0.00398413	1.42664e-06	2.17792e-20
MAP3K7	6:90560215-90561621	6:90560215-90560234	A3ss	47.68	43.51	51.51	40.59	60.08	46.84	64.59	55.79	16.15	66.7		0.000694573	8.20613e-05	6.73983e-09	1.24926e-05	9.93705e-08	2.90132e-06	4.12e-06	0.000257457	0.0035	3.93952e-16
PPOX	1:161167235-161167370	1:161167339-161167370	A3ss	21.23	24.62	21.52	21.94	29.43	27.59	36.17	31.15	16.39	35.16		8.76429e-06	0.0058263	4.22496e-08	6.10088e-08	1.21195e-06	0.000934518	0.000421619	0.01198	1.39e-05	2.11126e-24
SMURF2	17:64578577-64580788	17:64578577-64578594	A3ss	46.6	30.66	22.28	18.48	24.38	16.16	35.59	NA	15.81	56.55		0.000169215	5.18121e-05	7.25048e-05	0.000619203	0.000724524	0.000729724	0.000277426	NA	9.18215e-05	2.95163e-19
TTI1	20:38002777-38006196	20:38002777-38002793	A3ss	30.63	39.2	22.44	32.52	44.01	50.57	33.11	41.88	21.45	39.13		3.16783e-05	0.00182349	0.000520832	4.12e-05	9.58462e-07	1.02971e-05	0.00139	7.42965e-05	1.96126e-05	1.47426e-26
ANKHD1	5:140436258-140438493	5:140438461-140438493	A3ss	-25.61	-37.8	-28.63	-26.61	-30.98	-28.74	-31.57	-28.84	-13.65	-48.94		1.23332e-05	1.02184e-06	0.000223452	1.65508e-06	2.17999e-06	2.89266e-05	0.000108101	0.000149952	0.00208618	1.89261e-22
ANKHD1	5:140436258-140438502	5:140438461-140438502	A3ss	-25.61	-37.8	-28.63	-26.61	-30.98	-28.74	-31.57	-28.84	-13.65	-48.94		1.23332e-05	1.02184e-06	0.000223452	1.65508e-06	2.17999e-06	2.89266e-05	0.000108101	0.000149952	0.00208618	1.89261e-22
ANKHD1	5:140436258-140438502	5:140438494-140438502	A3ss	34.61	39.46	37.53	27.87	33.81	34.46	27.02	31.16	21.75	61		2.02209e-07	1.35191e-07	4.50177e-11	1.46034e-06	1.75735e-06	2.08816e-07	0.000518017	0.000429986	9.99207e-06	2.32732e-38
BAG6	6:31644195-31644524	6:31644307-31644414	SES	28.84	23.07	26.46	36.2	17.81	28.35	22.36	19.61	17.32	13.23		2.16163e-08	0.0210237	1.01222e-05	2.10287e-05	0.000533017	1.32264e-06	0.000145379	0.000519672	4.88027e-05	2.5739e-07
BCL2L1	20:31722331-31722617	20:31722331-31722348	TSS|A3ss	34.81	14.88	19.38	16.26	29.37	14.9	16.96	14.72	11.44	27.63		9.30163e-06	1.03398e-05	3.36808e-06	4.35165e-08	0.000961248	0.025093	0.00311671	0.0278722	0.000889976	1.55263e-23
CHTF18	16:793275-794053	16:794034-794054	A3ss	35.12	46.86	45.86	41.39	27.52	45.48	49.03	48.44	25.3	45.44		3.48183e-05	4.61736e-05	1.75586e-10	1.17798e-06	0.0358848	0.000158587	5.38e-05	5.65733e-05	3.07249e-05	1.63053e-22
COASY	17:42562137-42562487	17:42562220-42562295	IR	-61.47	-27.25	-38.5	-17.04	-25.82	-11.23	-32.36	-36.57	-25.25	-14.23		4e-10	0.0123037	4.60001e-05	0.00209519	0.00324683	0.0227151	0.000449131	0.000222037	1.27902e-05	1.38233e-05
COASY	17:42562137-42562487	17:42562220-42562355	IR	-61.93	-26.13	-38.31	-16.97	-24.37	-10.51	-30.33	-35.34	-26.04	-13.92		1.12924e-10	0.0114104	1.72939e-05	0.00146533	0.00400357	0.0174451	0.000458742	0.000228982	4.68e-06	1.56607e-05
COASY	17:42562220-42562611	17:42562356-42562611	A3ss	61.46	68.45	58.65	58.34	62.8	43.02	59.95	68.79	36.85	55.34		3.13544e-12	1.97591e-06	4.02413e-09	2.09504e-08	1.09615e-05	0.00102403	3.90464e-05	8.66329e-05	7.46509e-06	2.47029e-32
COASY	17:42562220-42562611	17:42562356-42562487	SES	53.45	59.88	43.6	53.54	59.32	40.23	46.22	61.73	30.06	45.01		1.92888e-11	5.18912e-06	0.000319503	4.08284e-06	2.77925e-05	0.00233152	5.8e-05	3.67282e-05	0.000134067	1.24508e-23
DPH5	1:100990629-100995109	1:100992637-100992740	SES	-34.76	-32.21	-19.6	-20.55	-24.23	-34.93	-34.24	-34.24	-18.17	-55.72		5.48186e-06	0.00238837	0.000210919	0.000637219	0.000341836	7.39316e-06	4.65802e-05	0.00212579	6.23248e-06	1.04071e-47
DPH5	1:100990632-100995109	1:100990632-100992754	A3ss	28.45	30.4	24.45	22.96	24.5	36.55	33.33	28.5	19.84	68.2		4.00292e-06	7.70856e-05	2.13863e-07	2.3554e-05	0.000388656	7.27334e-06	0.000189856	3.08758e-05	4.45692e-06	1.24121e-52
DPH5	1:100992741-100995109	1:100992741-100992754	A3ss	28.45	30.4	24.45	22.96	24.5	36.55	33.33	28.5	19.84	68.2		4.00292e-06	7.70856e-05	2.13863e-07	2.36e-05	0.000388656	7.27334e-06	0.000189856	3.08758e-05	4.46e-06	1.24121e-52
DYNLL1	12:120496217-120496415	12:120496402-120496415	TSS|A3ss	59.22	46.7	48.84	38.86	51.54	35.28	46.6	43.93	26.03	56		6.03527e-15	3.34847e-08	7.85379e-11	3.36967e-07	1.72338e-10	0.000102119	2.66e-06	4.47173e-06	1.44899e-08	7.66906e-77
ENOX2	X:130637405-130656580	X:130637405-130637410	A3ss	-57.51	-47.04	-54	-43.99	-62.97	-55.17	-56.42	-32.51	-31.76	-65.31		2.44043e-06	0.00317532	7.17594e-07	2.69278e-06	2.05181e-09	7.99128e-08	0.000171808	0.0210752	1.99383e-07	8.7683e-26
ERGIC3	20:35556272-35556972	20:35556955-35556972	A3ss	15.33	23.86	26.93	24.43	22.22	19.93	20.45	21.49	16.15	32.53		1.23863e-08	2.71736e-06	8.10136e-10	2.94168e-06	1.91046e-05	3.10362e-05	9.39706e-07	1.79343e-05	2.07348e-07	2.84944e-54
FDPS	1:155308966-155310063	1:155310043-155310063	TSS|A3ss	18.26	25.34	24.94	17.86	26.1	21.08	11.18	17.13	17	18.69		1.10767e-06	0.00923285	1.98545e-07	4.73999e-05	0.000183133	1.07085e-06	0.00559	0.000248594	0.000168602	1.47059e-14
GCC2	2:108485909-108486510	2:108486499-108486511	A3ss	54.41	55.95	55.02	41.23	67.47	41.96	64.74	64.82	38.62	82.29		1.2324e-07	0.000178021	1.095e-07	0.000238532	8.53993e-10	0.000126122	0.000327	5.3717e-05	1.31966e-06	1.51671e-30
GPR108	19:6731055-6731198	19:6731055-6731111	A3ss	-22.44	-17.16	-15.65	-16.39	-14.31	-23.03	-22.77	-14.13	-18.39	-22.94		0.000131142	0.000439482	9.79816e-06	0.000108288	0.00241489	2.0148e-06	0.000276647	4.93004e-05	2.70431e-06	1.35654e-24
HINT2	9:35813146-35813265	9:35813146-35813156	A3ss	29.23	33.05	34.27	33.38	21	26.83	31.99	19.6	24.44	53.41		0.000514747	3.31212e-05	1.07231e-08	3.31656e-06	0.00446586	0.000250045	7.69824e-06	1.37653e-05	2.00362e-07	4.24983e-54
HSPBP1	19:55265368-55265885	19:55265368-55265389	A3ss	-32.79	-30.1	-27.48	-26.52	-20	-18.91	-26.89	-25.08	-16.67	-35.79		9.82208e-08	2.62325e-05	3.39429e-07	1.47458e-06	0.000857274	0.0251828	0.000123539	0.000527261	9.13e-08	1.01e-48
HSPBP1	19:55265379-55265885	19:55265379-55265389	A3ss	-32.79	-30.1	-27.48	-26.52	-20	-18.91	-26.89	-25.08	-16.67	-35.79		9.82208e-08	2.62325e-05	3.39429e-07	1.47458e-06	0.000857274	0.0251828	0.000123539	0.000527261	9.1252e-08	1.00873e-48
KANSL3	2:96619763-96631311	2:96619763-96619776	A3ss	36.3	36.08	39.32	25.2	47.6	24.3	29.7	32.64	25.98	50.66		5.30565e-07	3.30144e-05	2.52929e-07	0.000600952	9.06352e-08	0.00311373	0.00331076	0.00086694	8.14865e-06	1.00158e-41
KANSL3	2:96619545-96631311	2:96619545-96619776	A3ss	36.3	36.08	39.32	25.2	47.6	24.3	29.7	32.64	25.98	50.66		5.30565e-07	3.30144e-05	2.52929e-07	0.000600952	9.06352e-08	0.00311373	0.00331	0.00086694	8.14865e-06	1e-41
LRSAM1	9:127451513-127452084	9:127451670-127451928	IR	-20.16	-23	-13.36	-10.31	-13.79	-15.7	-18.78	-11.74	-10.65	-16.16		0.000238814	8.17564e-06	0.00108037	0.020759	0.031198	0.00521174	0.00695	0.00443275	4.17828e-05	4.21e-19
MED6	14:70592989-70593295	14:70592989-70593009	A3ss	27.17	19.04	19.72	12.09	12.19	10.48	25.65	22.09	11.67	38.86		0.000977779	2.53915e-06	1.72798e-09	0.00918666	0.0462298	0.0453085	7.95e-05	0.000137597	1.23264e-05	1.36e-34
MTERF2	12:106985216-106986968	12:106985216-106985225	TSS|A3ss	-54.77	-69.25	-59.2	-42.89	-45.19	-62.76	-68.39	-59.96	-43.91	-71.39		3.32468e-08	5.77104e-07	3.18103e-07	0.000418035	4.30452e-05	0.0130283	8.81439e-07	0.000358552	9.37671e-07	1.82972e-35
NDRG3	20:36653702-36656359	20:36653702-36653723	A3ss	37.4	19.03	15.79	12.77	28.77	22.11	29.03	27.84	15.02	15		3.87173e-06	0.0410486	0.000131311	4.91494e-06	3.49539e-06	5.60078e-05	0.000109	0.00018609	1.88477e-05	2.56e-23
NFYA	6:41073085-41079028	6:41079005-41079029	A3ss	25.97	23.32	28.14	15.83	23.7	23.34	21.91	19.03	19.53	53.66		6.52062e-07	0.000725808	1.20198e-09	0.000120987	0.000778491	0.000237824	0.000730955	2.77918e-06	5.93558e-05	1.82045e-54
ORAI2	7:102433662-102436224	7:102436202-102436224	TSS|A3ss	72.25	60.51	59.62	25.14	59.62	37.19	70.92	60.61	36.79	73.71		8.01087e-11	1.42596e-08	2.98242e-14	0.00192587	6.228e-11	0.00426726	6.68396e-05	0.000281652	8.76363e-06	1.78706e-30
PRPF38A	1:52414648-52414761	1:52414741-52414762	A3ss	19.55	20.24	18.46	12.53	19.9	10.11	28.24	17.29	15.97	23.02		7.81517e-06	0.000310807	2.78333e-09	0.000570328	1.60311e-07	0.00811734	4.31303e-06	0.000331	7.54687e-07	2.98441e-43
RBM18	9:122261499-122264714	9:122261499-122261508	A3ss	-37.81	-23.8	-24.98	-20.48	-33.66	-23.36	-29.3	-31.61	-18.18	-30.96		2.79883e-06	0.0011386	3.24205e-08	6.60349e-06	1.16492e-10	7.50448e-07	3.18757e-05	0.000140581	3.07879e-07	4.34185e-27
RNF2	1:185087641-185091578	1:185091565-185091579	A3ss	22.58	14.59	22	12.86	26.53	15.23	20.64	17.75	12.37	21.25		0.000745992	0.00102472	2.0195e-08	0.000250352	2.52e-06	0.000962029	0.00378962	0.00540747	7.71557e-05	6.61e-18
RWDD4	4:183651132-183658928	4:183651132-183655974	A3ss	31.01	26.4	33.41	24.99	25.37	25.67	35.53	22.4	30.63	68.37		0.000690405	1.29353e-05	5.28446e-07	5.42393e-05	0.000142603	0.00215549	0.000291257	0.000173668	1.08078e-07	2.00614e-17
RWDD4	4:183655962-183658928	4:183655962-183655974	A3ss	31.01	26.4	33.41	24.99	25.37	25.67	35.53	22.4	30.63	68.37		0.000690405	1.29353e-05	5.28446e-07	5.42393e-05	0.000142603	0.00215549	0.000291257	0.000174	1.08e-07	2.00614e-17
SEPTIN6	X:119625380-119629317	X:119625380-119625396	A3ss	40.94	36.64	42.03	32.16	39.19	34.24	56.39	52.4	13.85	21.74		1.64754e-06	2.1473e-06	7.84492e-08	2.10193e-07	3.2391e-07	6.69238e-08	2.39645e-05	7.70753e-06	1.64457e-06	2.12453e-19
SERBP1	1:67424960-67425082	1:67424960-67424977	A3ss	30.72	26.12	24.65	21.27	29.64	21.77	28.73	25.85	18.82	30.08		3.09962e-13	3.31675e-07	2.26196e-06	3.25715e-06	5.01584e-09	3.35001e-06	9.07e-06	9.90196e-06	1.09543e-07	3.55499e-45
SNRPN	15:24962210-24967931	15:24967029-24967152	SES	29.33	15.4	15.88	19.23	12.4	22.37	NA	28.2	12.2	55.21		1.18631e-11	0.000183098	2.46326e-08	9.72936e-08	0.000849577	0.00105177	NA	0.000197946	2.77053e-07	5.32035e-42
THOC1	18:224180-224923	18:224180-224200	A3ss	39.45	23.59	26.38	15.49	17.85	10.38	32.35	24.04	13.74	33.63		1.08976e-06	0.000774702	6.31987e-08	0.000422021	0.000746555	0.0264993	8.92121e-06	0.000765214	7.61775e-06	2.27352e-20
TMEM14C	6:10723242-10724569	6:10724556-10724570	A3ss	59.19	59.01	62.4	44.35	53.64	44.49	59.9	53.21	33.37	70.16		1.22319e-12	5.40882e-07	8.61785e-12	3.41159e-06	6.35e-08	4.71461e-06	3.58726e-07	2.94561e-05	2.69159e-07	4.50572e-78
TMEM214	2:27037703-27038145	2:27037815-27037892	SES	61.08	28.47	16.71	26.63	20.76	28.33	44.87	36.52	12	32.17		2.60069e-08	0.00413449	0.00163982	3.78169e-09	0.00521038	0.000451845	7.68095e-06	4.67809e-06	2.74088e-07	5.64591e-36
UXS1	2:106164785-106166055	2:106164785-106164799	A3ss	47.24	36.91	36.75	28.87	49.51	33.52	43.88	43.65	19.51	56.5		6.65455e-07	0.000754036	6.77113e-07	9.18617e-06	7.9822e-09	2.3178e-06	7.85e-05	0.000257	5.08633e-06	1.50163e-39
VEZT	12:95266633-95270050	12:95270039-95270050	A3ss	22.81	16.21	22.83	21.26	21.87	26.16	20.63	21.5	20.99	26.25		7.13902e-05	0.00111585	1.58988e-08	0.000544487	1.21991e-07	2.98e-08	0.00280464	0.0105782	1.06e-05	1.44243e-06
WRAP73	1:3632318-3633397	1:3632318-3632338	A3ss	-29.37	-25.82	-27.52	-13.72	-11.26	-16.66	-22.51	-22.09	-23.83	-40.23		0.000444628	0.0107331	6.45276e-07	0.0413456	0.00556871	0.0342595	0.000596	0.00182361	0.000596	1.07e-24
ZBED5	11:10855087-10856143	11:10855087-10855118	TSS|A3ss	42.58	12.55	22.38	31.21	42.37	42.55	37.78	36.75	17.52	51.89		1.95707e-06	0.0397795	0.0281458	0.000842364	2.26915e-08	1.50645e-07	0.000512565	0.000363525	2.18273e-05	1.42e-25
ZBED5	11:10855082-10856143	11:10855082-10855118	TSS|A3ss	42.58	12.55	22.38	31.21	42.37	42.55	37.78	36.75	17.52	51.89		1.95707e-06	0.0397795	0.0281458	0.000842364	2.26915e-08	1.50645e-07	0.000512565	0.000363525	2.18273e-05	1.42e-25
ZDHHC16	10:97454800-97455659	10:97455639-97455659	A3ss	38.5	40.27	42.73	30.55	37.37	24.2	53.24	51.02	29.18	52.47		2.13011e-06	0.0116909	2.23999e-09	2.97423e-05	2.20136e-06	0.00199116	0.000161438	0.000223287	4.92445e-07	2.62937e-55
ZDHHC16	10:97454800-97455713	10:97455639-97455713	A3ss	38.5	40.27	42.73	30.55	37.37	24.2	53.24	51.02	29.18	52.47		2.13011e-06	0.0116909	2.23999e-09	2.97423e-05	2.20136e-06	0.00199116	0.000161438	0.000223287	4.92445e-07	2.62937e-55
ZDHHC16	10:97454800-97455713	10:97455660-97455713	A3ss	-36.48	-33.61	-37.11	-31.08	-28.79	-19.12	-45.34	-38.8	-22.41	-42.18		6.95503e-08	0.0187197	7.56182e-10	0.000396943	7.90712e-05	0.0173208	0.000690802	0.00056541	1.25e-05	5.36568e-38
