# Supplementary material for: SF3B1K700E mutation in human embryonic stem cells causes aberrant expression of immune-related genes
Source: PLoS One. 2025 Dec 17;20(12):e0334361. doi: 10.1371/journal.pone.0334361 (PMC12711085; doi:10.1371/journal.pone.0334361)
Supplement: S4 Table — (XLSX) [file pone.0334361.s006.xlsx]

## Sheet: DEseq_MutvsWT_exon_based
S4 Table. Genes that are differentially expressed in SF3B1K700E compared to SF3B1WT ES cells. Genes with p-value < 0.05 are shown. Genes with a fold change (FC) ≥1.5 are considered upregulated and those with FC < 0.7 are
classified as downregulated.
GeneID	GeneName	GeneType	Chr	Start	Stop	Strand	FoldChange	log2FoldChange	lfcSE	pvalue	padj	Upregulated_Yes=1_No=0	Downregulated_Yes=1_No=0
ENSG00000166741	NNMT	protein_coding	chr11	114296493	114313536	+	38.6524	5.27249	1.81162	0.00361003	0.0120399	1	0
ENSG00000162623	TYW3	protein_coding	chr1	74733174	74766677	+	37.5976	5.23257	1.92028	0.006432	0.0197549	1	0
ENSG00000198205	ZXDA	protein_coding	chrX	57905430	57910278	-	37.4652	5.22748	2.07627	0.0118117	0.0326438	1	0
ENSG00000116791	CRYZ	protein_coding	chr1	74705486	74733433	-	32.8116	5.03613	1.70055	0.00306163	0.0104624	1	0
ENSG00000095627	TDRD1	protein_coding	chr10	114179353	114232666	+	28.6539	4.84066	0.809175	2.20126e-09	3.60345e-08	1	0
ENSG00000231877	AL359551.1	lncRNA	chr1	238485250	238538305	+	27.9158	4.80301	1.2561	0.000131445	0.000690872	1	0
ENSG00000135111	TBX3	protein_coding	chr12	114670255	114684175	-	27.349	4.77342	0.798613	2.271e-09	3.70913e-08	1	0
ENSG00000230937	MIR205HG	lncRNA	chr1	209428823	209432549	+	26.88	4.74846	0.455602	1.95952e-25	2.66701e-23	1	0
ENSG00000130513	GDF15	protein_coding	chr19	18386158	18389176	+	24.46	4.61235	0.548419	4.09048e-17	2.30146e-15	1	0
ENSG00000223760	MED15P9	transcribed_unprocessed_pseudogene	chr2	130129621	130139417	+	23.5359	4.55679	1.72237	0.00815328	0.0240741	1	0
ENSG00000141096	DPEP3	protein_coding	chr16	67975663	67980475	-	23.1707	4.53423	0.632187	7.37496e-13	2.23296e-11	1	0
ENSG00000206195	DUXAP8	lncRNA	chr22	15784952	15827708	+	23.1004	4.52985	1.68819	0.00729109	0.0219593	1	0
ENSG00000172965	MIR4435-2HG	lncRNA	chr2	111429309	111495051	-	18.0748	4.17591	0.643336	8.52564e-11	1.79176e-09	1	0
ENSG00000283809	AC007326.4	protein_coding	chr22	18906318	18947732	+	16.2779	4.02485	0.257011	2.82986e-55	1.55545e-52	1	0
ENSG00000183888	SRARP	protein_coding	chr1	16004236	16008807	+	15.7927	3.98119	1.38818	0.00413176	0.013574	1	0
ENSG00000249258	AC079193.2	lncRNA	chr8	17130376	17149789	+	15.3145	3.93683	1.50194	0.00876288	0.0255104	1	0
ENSG00000188984	AADACL3	protein_coding	chr1	12715656	12728760	+	15.0728	3.91387	0.684713	1.09009e-08	1.51395e-07	1	0
ENSG00000265933	LINC00668	lncRNA	chr18	6925477	6929805	-	14.9672	3.90373	0.894409	1.27358e-05	8.67939e-05	1	0
ENSG00000057593	F7	protein_coding	chr13	113105791	113120031	+	14.7912	3.88667	0.839559	3.66702e-06	2.90174e-05	1	0
ENSG00000176840	MIR7-3HG	lncRNA	chr19	4769133	4772517	+	14.2576	3.83366	1.3912	0.00585763	0.0182378	1	0
ENSG00000164093	PITX2	protein_coding	chr4	110617423	110623069	-	14.2398	3.83186	0.452919	2.66564e-17	1.53607e-15	1	0
ENSG00000073146	MOV10L1	protein_coding	chr22	50089887	50161687	+	14.0919	3.81679	1.15667	0.00096746	0.00390123	1	0
ENSG00000203909	DPPA5	protein_coding	chr6	73353063	73354276	-	13.8334	3.79008	0.323493	1.05384e-31	2.1515e-29	1	0
ENSG00000138135	CH25H	protein_coding	chr10	89205629	89207317	-	13.6683	3.77276	1.11838	0.000742418	0.00311153	1	0
ENSG00000135604	STX11	protein_coding	chr6	144150517	144191939	+	13.2355	3.72634	1.34317	0.00553225	0.0174029	1	0
ENSG00000258101	AC010173.1	lncRNA	chr12	49232790	49264760	-	12.968	3.69688	1.30119	0.00449487	0.0145892	1	0
ENSG00000247498	GPRC5D-AS1	lncRNA	chr12	12927734	12980094	+	12.2636	3.61631	1.33468	0.00673844	0.0205723	1	0
ENSG00000248538	AC022784.1	lncRNA	chr8	9150826	9156363	+	12.0047	3.58552	0.37541	1.28498e-21	1.23246e-19	1	0
ENSG00000222041	CYTOR	lncRNA	chr2	87455479	87521518	+	11.3217	3.50102	0.41815	5.63385e-17	3.10862e-15	1	0
ENSG00000213231	TCL1B	protein_coding	chr14	95686426	95692628	+	10.9572	3.45381	0.307248	2.561e-29	4.81568e-27	1	0
ENSG00000184058	TBX1	protein_coding	chr22	19760778	19767332	+	10.2815	3.36198	0.71666	2.71626e-06	2.23803e-05	1	0
ENSG00000276547	PCDHGB5	protein_coding	chr5	141397926	141512975	+	9.69518	3.27727	0.378546	4.82187e-18	3.04909e-16	1	0
ENSG00000280623	PCAT14	lncRNA	chr22	23536331	23539480	+	9.6186	3.26583	0.531821	8.20895e-10	1.45732e-08	1	0
ENSG00000171346	KRT15	protein_coding	chr17	41513746	41522204	-	9.61401	3.26514	1.12852	0.00381224	0.0126347	1	0
ENSG00000109321	AREG	protein_coding	chr4	74445136	74455005	+	9.56886	3.25835	1.1304	0.00394577	0.0130259	1	0
ENSG00000136244	IL6	protein_coding	chr7	22727200	22731729	+	9.45489	3.24106	0.707909	4.68646e-06	3.61047e-05	1	0
ENSG00000144810	COL8A1	protein_coding	chr3	99638594	99799226	+	9.44514	3.23957	0.436308	1.12808e-13	3.90349e-12	1	0
ENSG00000080166	DCT	protein_coding	chr13	94436811	94549357	-	9.03113	3.17491	1.14184	0.00542734	0.017103	1	0
ENSG00000259353	AC090515.5	lncRNA	chr15	58856831	58865286	-	8.99367	3.16891	0.971543	0.00110735	0.00437995	1	0
ENSG00000124092	CTCFL	protein_coding	chr20	57497168	57525140	-	8.80218	3.13786	0.310939	6.01966e-24	7.16892e-22	1	0
ENSG00000162722	TRIM58	protein_coding	chr1	247857247	247880138	+	8.78379	3.13484	0.741298	2.3488e-05	0.000150207	1	0
ENSG00000080007	DDX43	protein_coding	chr6	73394828	73417566	+	8.55338	3.09649	0.92318	0.000796058	0.00330135	1	0
ENSG00000162460	TMEM82	protein_coding	chr1	15742522	15747982	+	8.31668	3.05601	0.512162	2.4183e-09	3.90949e-08	1	0
ENSG00000161652	IZUMO2	protein_coding	chr19	50152548	50163168	-	8.04089	3.00736	0.582026	2.3782e-07	2.47177e-06	1	0
ENSG00000163737	PF4	protein_coding	chr4	73980825	73981924	-	7.9961	2.9993	0.833945	0.000322506	0.00151162	1	0
ENSG00000081277	PKP1	protein_coding	chr1	201283506	201332993	+	7.56046	2.91847	0.769808	0.000149938	0.000774679	1	0
ENSG00000224957	LINC01266	lncRNA	chr3	536231	846015	+	7.51854	2.91045	1.21138	0.0162789	0.0427308	1	0
ENSG00000248322	AL117348.1	lncRNA	chr1	225936411	225937593	-	6.91686	2.79012	0.357474	5.94604e-15	2.4774e-13	1	0
ENSG00000112494	UNC93A	protein_coding	chr6	167290727	167316014	+	6.82662	2.77117	0.422935	5.66834e-11	1.23485e-09	1	0
ENSG00000057657	PRDM1	protein_coding	chr6	106086373	106107508	+	6.67741	2.73929	0.589152	3.32661e-06	2.65739e-05	1	0
ENSG00000162039	MEIOB	protein_coding	chr16	1833986	1872175	-	6.61457	2.72565	0.183907	1.07461e-49	4.95397e-47	1	0
ENSG00000124762	CDKN1A	protein_coding	chr6	36678714	36687332	+	6.5623	2.7142	0.274857	5.34574e-23	5.70119e-21	1	0
ENSG00000171864	PRND	protein_coding	chr20	4721910	4728460	+	6.50422	2.70138	1.07091	0.0116524	0.0323287	1	0
ENSG00000197540	GZMM	protein_coding	chr19	544020	549922	+	6.45427	2.69025	0.748068	0.000322816	0.00151258	1	0
ENSG00000185404	SP140L	protein_coding	chr2	230342040	230372744	+	6.45298	2.68997	0.494837	5.44683e-08	6.48672e-07	1	0
ENSG00000178075	GRAMD1C	protein_coding	chr3	113838886	113947174	+	6.41046	2.68043	0.34662	1.04995e-14	4.22673e-13	1	0
ENSG00000243709	LEFTY1	protein_coding	chr1	225886282	225889146	-	6.309	2.65741	0.200747	5.32242e-40	1.46275e-37	1	0
ENSG00000106366	SERPINE1	protein_coding	chr7	101127104	101139247	+	6.12825	2.61548	0.485577	7.19123e-08	8.36207e-07	1	0
ENSG00000228863	AL121985.1	lncRNA	chr1	160673565	160684067	+	6.06039	2.59941	0.706727	0.000234982	0.00114847	1	0
ENSG00000078081	LAMP3	protein_coding	chr3	183122215	183162734	-	6.03332	2.59295	0.589079	1.07403e-05	7.49796e-05	1	0
ENSG00000282057	AC092807.4	lncRNA	chr1	85495739	85576933	-	5.98029	2.58021	1.1043	0.0194645	0.0496904	1	0
ENSG00000135046	ANXA1	protein_coding	chr9	73151865	73170393	+	5.95877	2.57501	0.375002	6.57177e-12	1.71069e-10	1	0
ENSG00000170162	VGLL2	protein_coding	chr6	117265558	117273565	+	5.94006	2.57048	1.01658	0.0114534	0.0318382	1	0
ENSG00000063438	AHRR	protein_coding	chr5	321756	368105	+	5.73276	2.51923	0.857071	0.00328903	0.0111146	1	0
ENSG00000143632	ACTA1	protein_coding	chr1	229431245	229434094	-	5.69992	2.51094	0.17659	6.98242e-46	2.62594e-43	1	0
ENSG00000131844	MCCC2	protein_coding	chr5	71587340	71658706	+	5.68964	2.50834	0.39329	1.79606e-10	3.54522e-09	1	0
ENSG00000143194	MAEL	protein_coding	chr1	166975507	167022213	+	5.65975	2.50074	0.985204	0.0111395	0.031123	1	0
ENSG00000170542	SERPINB9	protein_coding	chr6	2887270	2903309	-	5.641	2.49595	0.129886	2.69665e-82	3.50343e-79	1	0
ENSG00000254349	MIR2052HG	lncRNA	chr8	74599812	74758352	+	5.48938	2.45664	0.69311	0.000393545	0.00178544	1	0
ENSG00000204335	SP5	protein_coding	chr2	170715337	170718078	+	5.36873	2.42458	0.808156	0.00269856	0.00938096	1	0
ENSG00000188257	PLA2G2A	protein_coding	chr1	19975431	19979618	-	5.29062	2.40344	0.47645	4.5479e-07	4.42437e-06	1	0
ENSG00000146592	CREB5	protein_coding	chr7	28686104	28825894	+	5.26597	2.3967	0.426384	1.89861e-08	2.51692e-07	1	0
ENSG00000155719	OTOA	protein_coding	chr16	21664208	21760729	+	5.22026	2.38412	0.971045	0.0140801	0.0377946	1	0
ENSG00000256288	LINC02617	lncRNA	chr12	10332861	10338147	-	5.0259	2.32938	0.657268	0.000394051	0.00178717	1	0
ENSG00000162598	C1orf87	protein_coding	chr1	59990394	60073762	-	5.02071	2.32789	0.731589	0.00146279	0.00557605	1	0
ENSG00000204219	TCEA3	protein_coding	chr1	23380909	23424633	-	5.01907	2.32742	0.761488	0.00224004	0.00796725	1	0
ENSG00000142619	PADI3	protein_coding	chr1	17249098	17284233	+	5.00059	2.3221	0.427334	5.51311e-08	6.55472e-07	1	0
ENSG00000006555	TTC22	protein_coding	chr1	54779712	54801323	-	4.99944	2.32177	0.404835	9.74562e-09	1.37487e-07	1	0
ENSG00000165807	PPP1R36	protein_coding	chr14	64549961	64589381	+	4.95245	2.30814	0.783725	0.00322858	0.0109361	1	0
ENSG00000267413	LINC01901	lncRNA	chr18	39841174	39924832	-	4.93471	2.30297	0.421831	4.77614e-08	5.7746e-07	1	0
ENSG00000111452	ADGRD1	protein_coding	chr12	130953907	131141469	+	4.92325	2.29961	0.450409	3.29741e-07	3.30458e-06	1	0
ENSG00000101280	ANGPT4	protein_coding	chr20	869900	916334	-	4.88645	2.28879	0.467105	9.58642e-07	8.64896e-06	1	0
ENSG00000137672	TRPC6	protein_coding	chr11	101451564	101584007	-	4.82561	2.27071	0.617948	0.000238224	0.00116233	1	0
ENSG00000171847	FAM90A1	protein_coding	chr12	8221260	8227487	-	4.807	2.26514	0.588604	0.000118928	0.000631441	1	0
ENSG00000196159	FAT4	protein_coding	chr4	125314974	125492932	+	4.78759	2.2593	0.167833	2.63105e-41	7.67354e-39	1	0
ENSG00000129194	SOX15	protein_coding	chr17	7588178	7590094	-	4.72775	2.24115	0.473528	2.21347e-06	1.86734e-05	1	0
ENSG00000176358	TAC4	protein_coding	chr17	49838309	49848175	-	4.72151	2.23925	0.798551	0.00504509	0.0160828	1	0
ENSG00000204446	C9orf170	lncRNA	chr9	87148555	87159556	+	4.65831	2.21981	0.876383	0.0113117	0.0315118	1	0
ENSG00000198835	GJC2	protein_coding	chr1	228149660	228159826	+	4.61348	2.20586	0.308199	8.23133e-13	2.46612e-11	1	0
ENSG00000204710	SPDYC	protein_coding	chr11	65170236	65173374	+	4.61155	2.20525	0.705622	0.00177649	0.00657206	1	0
ENSG00000185168	LINC00482	lncRNA	chr17	81303771	81309278	-	4.54013	2.18273	0.820989	0.00784508	0.0233571	1	0
ENSG00000229953	AL590666.2	lncRNA	chr1	156646507	156661440	-	4.5263	2.17833	0.465403	2.86126e-06	2.32331e-05	1	0
ENSG00000183273	CCDC60	protein_coding	chr12	119334729	119433636	+	4.52341	2.17741	0.917148	0.0175913	0.0456174	1	0
ENSG00000156574	NODAL	protein_coding	chr10	70431936	70441681	-	4.48067	2.16372	0.326549	3.44891e-11	7.82356e-10	1	0
ENSG00000175772	LINC01106	lncRNA	chr2	110375138	110384499	-	4.44414	2.15191	0.57219	0.000169355	0.000861911	1	0
ENSG00000168509	HJV	protein_coding	chr1	146017547	146037731	-	4.43951	2.1504	0.813888	0.00823853	0.0242606	1	0
ENSG00000099715	PCDH11Y	protein_coding	chrY	5000314	5105598	+	4.41864	2.1436	0.62257	0.000574972	0.00250135	1	0
ENSG00000145113	MUC4	protein_coding	chr3	195746765	195811929	-	4.38357	2.13211	0.369229	7.71883e-09	1.11312e-07	1	0
ENSG00000250131	AC078881.1	lncRNA	chr4	177445146	177677126	+	4.38203	2.1316	0.573054	0.000199446	0.000991746	1	0
ENSG00000280913	CTSLP3	transcribed_unprocessed_pseudogene	chr10	46756998	46759740	+	4.36637	2.12644	0.537	7.5e-05	0.000421884	1	0
ENSG00000147804	SLC39A4	protein_coding	chr8	144412414	144413581	-	4.36585	2.12626	0.335387	2.30172e-10	4.43911e-09	1	0
ENSG00000257084	MIR200CHG	lncRNA	chr12	6963226	6964447	+	4.35214	2.12173	0.904981	0.0190527	0.0488048	1	0
ENSG00000267069	AP005264.1	lncRNA	chr18	12287410	12291488	+	4.34089	2.11799	0.745825	0.00451426	0.0146383	1	0
ENSG00000091986	CCDC80	protein_coding	chr3	112605101	112641300	-	4.33783	2.11697	0.233038	1.04447e-19	7.73395e-18	1	0
ENSG00000174600	CMKLR1	protein_coding	chr12	108288046	108339540	-	4.2965	2.10316	0.292816	6.84276e-13	2.08063e-11	1	0
ENSG00000284948	AC107959.4	lncRNA	chr8	23084393	23103558	+	4.26361	2.09208	0.251243	8.29914e-17	4.44206e-15	1	0
ENSG00000141526	SLC16A3	protein_coding	chr17	82229055	82239479	+	4.19821	2.06977	0.69974	0.00309723	0.0105588	1	0
ENSG00000119917	IFIT3	protein_coding	chr10	89327997	89340968	+	4.17431	2.06154	0.396603	2.01461e-07	2.13423e-06	1	0
ENSG00000286172	RNVU1-8	snRNA	chr1	147084616	147084756	-	4.15841	2.05603	0.4442	3.68113e-06	2.90968e-05	1	0
ENSG00000125657	TNFSF9	protein_coding	chr19	6531026	6535924	+	4.15116	2.05351	0.164772	1.19196e-35	2.83906e-33	1	0
ENSG00000258417	AC100868.1	protein_coding	chr8	132024238	132085656	-	4.13883	2.04922	0.562751	0.00027112	0.0013032	1	0
ENSG00000137691	CFAP300	protein_coding	chr11	102047458	102081435	+	4.13605	2.04825	0.495238	3.53575e-05	0.000217237	1	0
ENSG00000094755	GABRP	protein_coding	chr5	170783725	170812498	+	4.13589	2.0482	0.245699	7.67035e-17	4.1791e-15	1	0
ENSG00000145632	PLK2	protein_coding	chr5	58453982	58460086	-	4.13036	2.04627	0.190711	7.38736e-27	1.16014e-24	1	0
ENSG00000282024	AL009031.1	lncRNA	chr6	16262682	16264583	-	4.10847	2.0386	0.652532	0.00178325	0.00659142	1	0
ENSG00000180353	HCLS1	protein_coding	chr3	121631399	121660903	-	4.08403	2.02999	0.288058	1.82597e-12	5.20857e-11	1	0
ENSG00000251095	AC093866.1	lncRNA	chr4	89681505	89694130	+	4.07391	2.02641	0.271869	9.07943e-14	3.18025e-12	1	0
ENSG00000196569	LAMA2	protein_coding	chr6	128883170	129516566	+	4.05462	2.01957	0.149709	1.79154e-41	5.33393e-39	1	0
ENSG00000255150	EID3	protein_coding	chr12	104303605	104305205	+	4.01297	2.00467	0.359001	2.35006e-08	3.03385e-07	1	0
ENSG00000135205	CCDC146	protein_coding	chr7	77122519	77295204	+	4.00886	2.00319	0.581079	0.000566081	0.00246823	1	0
ENSG00000233056	ERVH48-1	lncRNA	chr21	42916803	42925630	-	3.9844	1.99436	0.395009	4.44343e-07	4.34343e-06	1	0
ENSG00000233077	LINC01271	lncRNA	chr20	50310711	50321410	-	3.97246	1.99003	0.344764	7.82562e-09	1.12738e-07	1	0
ENSG00000091592	NLRP1	protein_coding	chr17	5514118	5584474	-	3.94933	1.98161	0.373992	1.16734e-07	1.29522e-06	1	0
ENSG00000266053	NDUFV2-AS1	lncRNA	chr18	9121265	9136607	-	3.94636	1.98052	0.597956	0.000925791	0.00376587	1	0
ENSG00000159388	BTG2	protein_coding	chr1	203305519	203309602	+	3.94532	1.98014	0.16431	1.90934e-33	4.1343e-31	1	0
ENSG00000133433	GSTT2B	protein_coding	chr22	23957414	23962049	-	3.94417	1.97972	0.491676	5.66194e-05	0.000328226	1	0
ENSG00000233064	AL136307.1	lncRNA	chr6	5851474	5870220	+	3.9343	1.97611	0.71396	0.00564345	0.0176671	1	0
ENSG00000247095	MIR210HG	lncRNA	chr11	565660	568437	-	3.91673	1.96965	0.595572	0.000942494	0.00381888	1	0
ENSG00000250208	FZD10-AS1	lncRNA	chr12	130144315	130162365	-	3.89582	1.96193	0.756946	0.00954478	0.027385	1	0
ENSG00000266835	GAPLINC	lncRNA	chr18	3465419	3478978	+	3.89308	1.96091	0.795986	0.0137587	0.0371027	1	0
ENSG00000115008	IL1A	protein_coding	chr2	112773925	112784469	-	3.83581	1.93953	0.455545	2.06634e-05	0.000133923	1	0
ENSG00000180543	TSPYL5	protein_coding	chr8	97273488	97277906	-	3.81879	1.93312	0.163116	2.12259e-32	4.46087e-30	1	0
ENSG00000176928	GCNT4	protein_coding	chr5	75025346	75052558	-	3.7893	1.92193	0.346311	2.86107e-08	3.61836e-07	1	0
ENSG00000213963	AC019080.1	lncRNA	chr2	177283508	177392629	-	3.76591	1.913	0.285961	2.23594e-11	5.27291e-10	1	0
ENSG00000203865	ATP1A1-AS1	lncRNA	chr1	116405509	116418572	-	3.75443	1.90859	0.451596	2.37533e-05	0.000151679	1	0
ENSG00000179598	PLD6	protein_coding	chr17	17200995	17206333	-	3.75384	1.90837	0.281885	1.28763e-11	3.15636e-10	1	0
ENSG00000261121	LINC02473	lncRNA	chr4	24659933	24671568	+	3.74496	1.90495	0.792248	0.0161952	0.042558	1	0
ENSG00000075223	SEMA3C	protein_coding	chr7	80742538	80919361	-	3.74239	1.90396	0.407592	2.99375e-06	2.41882e-05	1	0
ENSG00000224661	AC010907.1	lncRNA	chr2	3702585	3704185	-	3.72897	1.89878	0.571524	0.000892778	0.00364534	1	0
ENSG00000165828	PRAP1	protein_coding	chr10	133347063	133352548	+	3.71695	1.89412	0.484169	9.14957e-05	0.000502137	1	0
ENSG00000168621	GDNF	protein_coding	chr5	37812677	37839908	-	3.70076	1.88782	0.421783	7.61209e-06	5.54552e-05	1	0
ENSG00000105974	CAV1	protein_coding	chr7	116526362	116561176	+	3.69639	1.88612	0.193234	1.6586e-22	1.71761e-20	1	0
ENSG00000165379	LRFN5	protein_coding	chr14	41606739	41904549	+	3.68918	1.8833	0.371084	3.87224e-07	3.82963e-06	1	0
ENSG00000104953	TLE6	protein_coding	chr19	2977599	2995179	+	3.6469	1.86667	0.289086	1.06699e-10	2.20352e-09	1	0
ENSG00000178460	MCMDC2	protein_coding	chr8	66870813	66901781	+	3.62872	1.85946	0.545391	0.000651044	0.00278232	1	0
ENSG00000149591	TAGLN	protein_coding	chr11	117199403	117207464	+	3.6284	1.85934	0.32828	1.47996e-08	2.00945e-07	1	0
ENSG00000126803	HSPA2	protein_coding	chr14	64540741	64543237	+	3.61221	1.85288	0.135119	8.4911e-43	2.82201e-40	1	0
ENSG00000123201	GUCY1B2	transcribed_unitary_pseudogene	chr13	51016108	51080832	-	3.59763	1.84705	0.725269	0.0108746	0.0304675	1	0
ENSG00000123700	KCNJ2	protein_coding	chr17	70169532	70180044	+	3.57858	1.83939	0.315694	5.66087e-09	8.44463e-08	1	0
ENSG00000227117	HORMAD2-AS1	lncRNA	chr22	30008742	30080250	-	3.56414	1.83355	0.39001	2.58515e-06	2.14419e-05	1	0
ENSG00000181381	DDX60L	protein_coding	chr4	168356735	168480492	-	3.53033	1.8198	0.35671	3.36752e-07	3.37248e-06	1	0
ENSG00000267168	AC005837.2	protein_coding	chr17	76732348	76738522	+	3.5212	1.81607	0.586354	0.00195346	0.00710716	1	0
ENSG00000234352	AC009264.1	lncRNA	chr7	136784075	137182049	-	3.5173	1.81447	0.399707	5.63901e-06	4.25261e-05	1	0
ENSG00000168676	KCTD19	protein_coding	chr16	67289432	67326741	-	3.51087	1.81183	0.475453	0.000138549	0.000724481	1	0
ENSG00000187823	RTL4	protein_coding	chrX	112083025	112457514	+	3.48097	1.79949	0.479462	0.00017463	0.000885606	1	0
ENSG00000124839	RAB17	protein_coding	chr2	237574326	237591089	-	3.47263	1.79603	0.217711	1.58949e-16	8.171e-15	1	0
ENSG00000227214	HCG15	lncRNA	chr6	28985701	28987484	+	3.46233	1.79174	0.553314	0.00120286	0.00470059	1	0
ENSG00000130270	ATP8B3	protein_coding	chr19	1782075	1812705	-	3.46116	1.79125	0.22191	6.91561e-16	3.19841e-14	1	0
ENSG00000197467	COL13A1	protein_coding	chr10	69801906	69958701	+	3.45439	1.78843	0.414098	1.56838e-05	0.000104835	1	0
ENSG00000111671	SPSB2	protein_coding	chr12	6870935	6873284	-	3.45003	1.78661	0.161074	1.37378e-28	2.42378e-26	1	0
ENSG00000184361	SPATA32	protein_coding	chr17	45254393	45262094	-	3.44924	1.78628	0.631523	0.00467632	0.0150815	1	0
ENSG00000144488	ESPNL	protein_coding	chr2	238127461	238133287	+	3.44179	1.78316	0.344367	2.24183e-07	2.3496e-06	1	0
ENSG00000123146	ADGRE5	protein_coding	chr19	14381444	14408725	+	3.42549	1.77631	0.25977	8.03061e-12	2.05673e-10	1	0
ENSG00000167612	ANKRD33	protein_coding	chr12	51888104	51891727	+	3.41598	1.7723	0.482285	0.000238039	0.00116182	1	0
ENSG00000266074	BAHCC1	protein_coding	chr17	81395457	81466331	+	3.39997	1.76552	0.378388	3.07266e-06	2.47249e-05	1	0
ENSG00000215481	BCRP3	lncRNA	chr22	24632915	24650012	+	3.37633	1.75546	0.453443	0.000108217	0.000582277	1	0
ENSG00000282572	AC215522.2	lncRNA	chr7	19018	31195	-	3.32954	1.73532	0.708469	0.0143095	0.0383313	1	0
ENSG00000187566	NHLRC1	protein_coding	chr6	18120440	18122638	-	3.32535	1.7335	0.339059	3.17589e-07	3.19399e-06	1	0
ENSG00000176723	ZNF843	protein_coding	chr16	31435434	31443090	-	3.3012	1.72299	0.537448	0.00134653	0.00519949	1	0
ENSG00000204262	COL5A2	protein_coding	chr2	189031898	189179761	-	3.29646	1.72092	0.133173	3.36247e-38	8.5809e-36	1	0
ENSG00000133121	STARD13	protein_coding	chr13	33103137	33285712	-	3.29529	1.72041	0.262798	5.8907e-11	1.27551e-09	1	0
ENSG00000137501	SYTL2	protein_coding	chr11	85694229	85811141	-	3.28428	1.71558	0.170157	6.61444e-24	7.81214e-22	1	0
ENSG00000136167	LCP1	protein_coding	chr13	46125920	46211882	-	3.27919	1.71334	0.299081	1.01216e-08	1.4209e-07	1	0
ENSG00000119125	GDA	protein_coding	chr9	72114608	72252223	+	3.27214	1.71023	0.545922	0.00173182	0.00644518	1	0
ENSG00000175538	KCNE3	protein_coding	chr11	74454841	74467688	-	3.26746	1.70817	0.268643	2.03719e-10	3.97726e-09	1	0
ENSG00000173281	PPP1R3B	protein_coding	chr8	9136255	9150656	-	3.24897	1.69998	0.149434	5.50083e-30	1.09184e-27	1	0
ENSG00000138772	ANXA3	protein_coding	chr4	78551732	78610447	+	3.24807	1.69958	0.342182	6.80328e-07	6.3298e-06	1	0
ENSG00000068079	IFI35	protein_coding	chr17	43006817	43014456	+	3.24705	1.69913	0.243637	3.08029e-12	8.44922e-11	1	0
ENSG00000154040	CABYR	protein_coding	chr18	24139062	24161599	+	3.23869	1.69541	0.196007	5.16193e-18	3.22136e-16	1	0
ENSG00000141052	MYOCD	protein_coding	chr17	12665890	12768949	+	3.2219	1.68791	0.383872	1.09719e-05	7.61535e-05	1	0
ENSG00000127928	GNGT1	protein_coding	chr7	93591305	93911075	+	3.20793	1.68164	0.252528	2.75253e-11	6.32418e-10	1	0
ENSG00000081052	COL4A4	protein_coding	chr2	227002714	227164205	-	3.19748	1.67693	0.263103	1.84547e-10	3.62274e-09	1	0
ENSG00000215866	LINC01356	lncRNA	chr1	112820174	112849789	-	3.18665	1.67204	0.229588	3.27006e-13	1.0385e-11	1	0
ENSG00000118004	COLEC11	protein_coding	chr2	3595112	3644644	+	3.17897	1.66856	0.299893	2.63891e-08	3.37022e-07	1	0
ENSG00000124019	FAM124B	protein_coding	chr2	224378698	224402721	-	3.16526	1.66232	0.222951	8.91796e-14	3.13137e-12	1	0
ENSG00000139344	AMDHD1	protein_coding	chr12	95942609	95968720	+	3.16139	1.66056	0.448473	0.000213322	0.00105196	1	0
ENSG00000184898	RBM43	protein_coding	chr2	151247940	151261927	-	3.15811	1.65906	0.380055	1.2694e-05	8.65921e-05	1	0
ENSG00000168298	H1-4	protein_coding	chr6	26156330	26157115	+	3.11981	1.64146	0.587955	0.00524137	0.0166122	1	0
ENSG00000123572	NRK	protein_coding	chrX	105821786	105958610	+	3.11616	1.63977	0.233788	2.31764e-12	6.49438e-11	1	0
ENSG00000227355	AL359644.1	lncRNA	chr9	121370541	121378057	+	3.10718	1.63561	0.669306	0.014536	0.0388361	1	0
ENSG00000163739	CXCL1	protein_coding	chr4	73869393	73871308	+	3.10357	1.63393	0.641606	0.0108771	0.0304675	1	0
ENSG00000182492	BGN	protein_coding	chrX	153494980	153509546	+	3.0759	1.62101	0.235383	5.71087e-12	1.50537e-10	1	0
ENSG00000249087	ZNF436-AS1	lncRNA	chr1	23368989	23371783	+	3.07235	1.61934	0.585776	0.00570205	0.0178159	1	0
ENSG00000283403	AC005394.2	lncRNA	chr19	28435388	28727638	-	3.06792	1.61726	0.645958	0.0122914	0.0337996	1	0
ENSG00000168350	DEGS2	protein_coding	chr14	100143957	100159631	-	3.05276	1.61011	0.364172	9.81069e-06	6.93395e-05	1	0
ENSG00000026025	VIM	protein_coding	chr10	17229278	17237593	+	3.05083	1.6092	0.0849604	5.27653e-80	6.28391e-77	1	0
ENSG00000224167	LINC01357	lncRNA	chr1	112849483	112877871	+	3.04583	1.60683	0.392905	4.32064e-05	0.000258785	1	0
ENSG00000135828	RNASEL	protein_coding	chr1	182573634	182589253	-	3.02945	1.59906	0.354964	6.64227e-06	4.90061e-05	1	0
ENSG00000147246	HTR2C	protein_coding	chrX	114584086	114910061	+	3.02115	1.5951	0.181917	1.81412e-18	1.2229e-16	1	0
ENSG00000056291	NPFFR2	protein_coding	chr4	72032073	72147812	+	3.00175	1.5858	0.144951	7.39567e-28	1.22897e-25	1	0
ENSG00000129455	KLK8	protein_coding	chr19	50996018	51001167	-	2.99952	1.58473	0.33629	2.44818e-06	2.04483e-05	1	0
ENSG00000165507	DEPP1	protein_coding	chr10	44976128	44978809	-	2.99452	1.58233	0.615727	0.0101743	0.0288207	1	0
ENSG00000153233	PTPRR	protein_coding	chr12	70638079	70920732	-	2.98332	1.57692	0.453777	0.000510672	0.00225665	1	0
ENSG00000126218	F10	protein_coding	chr13	113122838	113149529	+	2.97358	1.5722	0.165145	1.72953e-21	1.60498e-19	1	0
ENSG00000074660	SCARF1	protein_coding	chr17	1634390	1645732	-	2.97309	1.57197	0.275291	1.1285e-08	1.56122e-07	1	0
ENSG00000100097	LGALS1	protein_coding	chr22	37675636	37679802	+	2.97219	1.57153	0.1589	4.59983e-23	4.98001e-21	1	0
ENSG00000150782	IL18	protein_coding	chr11	112143260	112164089	-	2.95225	1.56182	0.620255	0.0118016	0.0326284	1	0
ENSG00000158315	RHBDL2	protein_coding	chr1	38915503	38941938	-	2.94667	1.55909	0.560068	0.00537347	0.0169688	1	0
ENSG00000204588	LINC01123	lncRNA	chr2	109987006	109995281	+	2.94633	1.55892	0.390429	6.52897e-05	0.000372626	1	0
ENSG00000185527	PDE6G	protein_coding	chr17	81650459	81653723	-	2.94123	1.55642	0.163587	1.8294e-21	1.6867e-19	1	0
ENSG00000019549	SNAI2	protein_coding	chr8	48917598	48921429	-	2.94055	1.55609	0.396256	8.60221e-05	0.000475751	1	0
ENSG00000107738	VSIR	protein_coding	chr10	71747556	71773520	-	2.9364	1.55405	0.393815	7.94215e-05	0.000443364	1	0
ENSG00000224616	RTCA-AS1	lncRNA	chr1	100264009	100266116	-	2.92801	1.54992	0.534789	0.00375323	0.0124564	1	0
ENSG00000172667	ZMAT3	protein_coding	chr3	179023739	179071757	-	2.92673	1.54929	0.235614	4.84721e-11	1.07398e-09	1	0
ENSG00000054219	LY75	protein_coding	chr2	159803355	159904756	-	2.92485	1.54836	0.114549	1.24109e-41	3.77371e-39	1	0
ENSG00000227107	AC104667.1	lncRNA	chr2	237612718	237626525	+	2.91389	1.54295	0.64183	0.0162177	0.0426043	1	0
ENSG00000119943	PYROXD2	protein_coding	chr10	98383568	98415163	-	2.91148	1.54175	0.219811	2.31595e-12	6.49438e-11	1	0
ENSG00000269072	AC063977.6	lncRNA	chr19	51152923	51182666	-	2.91074	1.54139	0.623192	0.0133844	0.0361855	1	0
ENSG00000240280	TCAM1P	transcribed_unitary_pseudogene	chr17	63849330	63862531	+	2.90996	1.541	0.656644	0.0189363	0.0485589	1	0
ENSG00000196990	FAM163B	protein_coding	chr9	133577081	133609389	-	2.90116	1.53663	0.147188	1.62911e-25	2.23862e-23	1	0
ENSG00000157542	KCNJ6	protein_coding	chr21	37607373	37916451	-	2.89789	1.535	0.282621	5.59379e-08	6.63961e-07	1	0
ENSG00000137331	IER3	protein_coding	chr6	30743199	30744547	-	2.89711	1.53461	0.149446	9.74944e-25	1.24401e-22	1	0
ENSG00000119042	SATB2	protein_coding	chr2	199269508	199458698	-	2.89629	1.53421	0.136774	3.36295e-29	6.24155e-27	1	0
ENSG00000104435	STMN2	protein_coding	chr8	79611120	79666158	+	2.89352	1.53282	0.379854	5.45332e-05	0.000317836	1	0
ENSG00000104368	PLAT	protein_coding	chr8	42175237	42207565	-	2.86946	1.52078	0.23238	5.97506e-11	1.28793e-09	1	0
ENSG00000167644	C19orf33	protein_coding	chr19	38304256	38305006	+	2.8642	1.51813	0.552947	0.00604131	0.018724	1	0
ENSG00000178947	SMIM10L2A	protein_coding	chrX	135422097	135428075	+	2.85988	1.51596	0.422908	0.000337594	0.00157049	1	0
ENSG00000189045	ANKDD1B	protein_coding	chr5	75611407	75671846	+	2.8591	1.51556	0.601236	0.0117107	0.032451	1	0
ENSG00000160712	IL6R	protein_coding	chr1	154405582	154469450	+	2.84178	1.5068	0.156959	8.00116e-22	7.83182e-20	1	0
ENSG00000242759	LINC00882	lncRNA	chr3	106836811	107240638	-	2.83804	1.50489	0.330037	5.12087e-06	3.91559e-05	1	0
ENSG00000174343	CHRNA9	protein_coding	chr4	40335333	40355217	+	2.83631	1.50402	0.240266	3.85449e-10	7.21947e-09	1	0
ENSG00000198959	TGM2	protein_coding	chr20	38137943	38165270	-	2.82602	1.49877	0.17416	7.58327e-18	4.65118e-16	1	0
ENSG00000065320	NTN1	protein_coding	chr17	9021510	9244000	+	2.82489	1.49819	0.236757	2.48371e-10	4.74529e-09	1	0
ENSG00000184588	PDE4B	protein_coding	chr1	66332414	66374579	+	2.81729	1.49431	0.44369	0.000757408	0.0031631	1	0
ENSG00000108379	WNT3	protein_coding	chr17	46762506	46819345	-	2.81367	1.49245	0.334992	8.38158e-06	6.04843e-05	1	0
ENSG00000139292	LGR5	protein_coding	chr12	71439798	71586310	+	2.81291	1.49206	0.4766	0.00174427	0.00647465	1	0
ENSG00000170627	GTSF1	protein_coding	chr12	54455957	54474053	-	2.8077	1.48939	0.450174	0.000938048	0.00380626	1	0
ENSG00000188389	PDCD1	protein_coding	chr2	241849884	241858890	-	2.80769	1.48938	0.444334	0.000802462	0.00332309	1	0
ENSG00000267272	LINC01140	lncRNA	chr1	87131923	87136669	+	2.80237	1.48665	0.338041	1.09336e-05	7.59782e-05	1	0
ENSG00000197959	DNM3	protein_coding	chr1	171841498	172418466	+	2.79756	1.48417	0.231407	1.42061e-10	2.87971e-09	1	0
ENSG00000160801	PTH1R	protein_coding	chr3	46882257	46903755	+	2.79475	1.48272	0.328148	6.2296e-06	4.63136e-05	1	0
ENSG00000204103	MAFB	protein_coding	chr20	40685848	40689236	-	2.79142	1.481	0.352158	2.60512e-05	0.000164515	1	0
ENSG00000166415	WDR72	protein_coding	chr15	53513741	53541017	-	2.79027	1.4804	0.241786	9.19594e-10	1.60856e-08	1	0
ENSG00000143507	DUSP10	protein_coding	chr1	221701424	221742089	-	2.785	1.47768	0.232526	2.0858e-10	4.06659e-09	1	0
ENSG00000241316	SUCLG2-AS1	lncRNA	chr3	67654711	67947713	+	2.78307	1.47667	0.419902	0.000436928	0.00195741	1	0
ENSG00000184344	GDF3	protein_coding	chr12	7689784	7695775	-	2.77782	1.47395	0.193482	2.57558e-14	9.92121e-13	1	0
ENSG00000242715	CCDC169	protein_coding	chr13	36230775	36297851	-	2.77645	1.47324	0.265001	2.7074e-08	3.44844e-07	1	0
ENSG00000244342	LINC00698	lncRNA	chr3	62950430	63125062	+	2.77075	1.47028	0.16759	1.73895e-18	1.17779e-16	1	0
ENSG00000154760	SLFN13	protein_coding	chr17	35437543	35448765	-	2.76365	1.46658	0.175935	7.69088e-17	4.1791e-15	1	0
ENSG00000119938	PPP1R3C	protein_coding	chr10	91628442	91633071	-	2.75547	1.4623	0.230319	2.16685e-10	4.21313e-09	1	0
ENSG00000188549	CCDC9B	protein_coding	chr15	40331452	40340920	-	2.75211	1.46054	0.330578	9.95569e-06	7.02254e-05	1	0
ENSG00000174791	RIN1	protein_coding	chr11	66330241	66336402	-	2.74837	1.45857	0.242096	1.69332e-09	2.83363e-08	1	0
ENSG00000198156	NPIPB6	protein_coding	chr16	28342517	28364735	-	2.74366	1.4561	0.398491	0.00025815	0.00124889	1	0
ENSG00000188290	HES4	protein_coding	chr1	998962	999613	-	2.74269	1.45559	0.341928	2.07172e-05	0.00013409	1	0
ENSG00000125144	MT1G	protein_coding	chr16	56666735	56668065	-	2.73332	1.45066	0.582996	0.0128362	0.0349481	1	0
ENSG00000215417	MIR17HG	lncRNA	chr13	91347687	91354579	+	2.72805	1.44787	0.173748	7.87066e-17	4.24451e-15	1	0
ENSG00000185306	C12orf56	protein_coding	chr12	64264762	64390758	-	2.72341	1.44541	0.457481	0.00158037	0.00596698	1	0
ENSG00000175197	DDIT3	protein_coding	chr12	57516593	57520511	-	2.71359	1.4402	0.554111	0.0093461	0.0269242	1	0
ENSG00000234699	AL139339.1	lncRNA	chr10	103452043	103462695	+	2.70851	1.4375	0.390224	0.000229804	0.00112702	1	0
ENSG00000134668	SPOCD1	protein_coding	chr1	31790422	31815982	-	2.7023	1.43419	0.350216	4.21877e-05	0.000253535	1	0
ENSG00000173267	SNCG	protein_coding	chr10	86954868	86963258	+	2.68455	1.42468	0.256462	2.77421e-08	3.52098e-07	1	0
ENSG00000182168	UNC5C	protein_coding	chr4	95216043	95549205	-	2.66232	1.41269	0.459329	0.00210119	0.00755632	1	0
ENSG00000204044	SLC12A5-AS1	lncRNA	chr20	46013500	46021888	-	2.6611	1.41202	0.162748	4.09391e-18	2.61188e-16	1	0
ENSG00000248703	LINC02415	lncRNA	chr12	131296110	131298686	-	2.65153	1.40683	0.598254	0.0186951	0.0480487	1	0
ENSG00000234694	AL139289.1	lncRNA	chr1	43354684	43358676	-	2.64609	1.40386	0.446481	0.00166496	0.00623366	1	0
ENSG00000138131	LOXL4	protein_coding	chr10	98247690	98268221	-	2.64351	1.40246	0.52278	0.00730326	0.0219913	1	0
ENSG00000178222	RNF212	protein_coding	chr4	1056251	1113552	-	2.63669	1.39873	0.309877	6.36701e-06	4.71945e-05	1	0
ENSG00000169403	PTAFR	protein_coding	chr1	28147166	28193859	-	2.62601	1.39287	0.190444	2.59646e-13	8.41406e-12	1	0
ENSG00000100311	PDGFB	protein_coding	chr22	39223359	39244979	-	2.62529	1.39248	0.407391	0.00063075	0.00270572	1	0
ENSG00000205334	LINC01460	lncRNA	chr2	27705786	27715721	-	2.62132	1.3903	0.491232	0.00465152	0.0150192	1	0
ENSG00000123609	NMI	protein_coding	chr2	151270470	151289689	-	2.61462	1.3866	0.247706	2.17112e-08	2.82582e-07	1	0
ENSG00000117115	PADI2	protein_coding	chr1	17066761	17119451	-	2.61348	1.38597	0.169672	3.12192e-16	1.52271e-14	1	0
ENSG00000203995	ZYG11A	protein_coding	chr1	52842763	52894998	+	2.60917	1.38359	0.295226	2.77846e-06	2.27417e-05	1	0
ENSG00000105971	CAV2	protein_coding	chr7	116499738	116508541	+	2.60599	1.38183	0.221373	4.31805e-10	8.0038e-09	1	0
ENSG00000198754	OXCT2	protein_coding	chr1	39769523	39771229	-	2.6057	1.38167	0.368731	0.000178894	0.000903463	1	0
ENSG00000223745	CCDC18-AS1	lncRNA	chr1	93264645	93345740	-	2.60061	1.37885	0.297328	3.52703e-06	2.80338e-05	1	0
ENSG00000174099	MSRB3	protein_coding	chr12	65278711	65466907	+	2.59308	1.37466	0.30411	6.17551e-06	4.59657e-05	1	0
ENSG00000169933	FRMPD4	protein_coding	chrX	12138774	12724523	+	2.58971	1.37279	0.308991	8.87874e-06	6.35702e-05	1	0
ENSG00000185736	ADARB2	protein_coding	chr10	1177313	1737450	-	2.58771	1.37168	0.172512	1.84735e-15	8.17353e-14	1	0
ENSG00000229404	LINC00858	lncRNA	chr10	84279968	84294659	+	2.58697	1.37126	0.495682	0.00566757	0.0177271	1	0
ENSG00000107798	LIPA	protein_coding	chr10	89213572	89251775	-	2.58207	1.36853	0.210703	8.29928e-11	1.74934e-09	1	0
ENSG00000244694	PTCHD4	protein_coding	chr6	47899609	48068657	-	2.58181	1.36838	0.546907	0.0123481	0.033923	1	0
ENSG00000204642	HLA-F	protein_coding	chr6	29723445	29726524	+	2.57044	1.36201	0.14991	1.03206e-19	7.68183e-18	1	0
ENSG00000142227	EMP3	protein_coding	chr19	48325539	48330553	+	2.5703	1.36194	0.180829	5.01072e-14	1.84083e-12	1	0
ENSG00000196668	LINC00173	lncRNA	chr12	116533454	116536513	+	2.56324	1.35797	0.555146	0.0144391	0.0386421	1	0
ENSG00000179913	B3GNT3	protein_coding	chr19	17795163	17813576	+	2.56289	1.35777	0.212257	1.58655e-10	3.17555e-09	1	0
ENSG00000129654	FOXJ1	protein_coding	chr17	76136333	76141245	-	2.56246	1.35753	0.336981	5.61296e-05	0.000325944	1	0
ENSG00000163239	TDRD10	protein_coding	chr1	154502498	154548147	+	2.56221	1.35739	0.511824	0.00800013	0.0237347	1	0
ENSG00000266714	MYO15B	protein_coding	chr17	75588451	75626849	+	2.56089	1.35665	0.259154	1.65069e-07	1.77414e-06	1	0
ENSG00000012779	ALOX5	protein_coding	chr10	45374216	45446117	+	2.55819	1.35512	0.216534	3.89349e-10	7.28281e-09	1	0
ENSG00000100399	CHADL	protein_coding	chr22	41229513	41241264	-	2.557	1.35445	0.461934	0.00336645	0.0113413	1	0
ENSG00000006756	ARSD	protein_coding	chrX	2903972	2929339	-	2.55087	1.35099	0.16653	4.95527e-16	2.36842e-14	1	0
ENSG00000185155	MIXL1	protein_coding	chr1	226223514	226227054	+	2.54722	1.34892	0.343062	8.42355e-05	0.000466593	1	0
ENSG00000102287	GABRE	protein_coding	chrX	151953124	151974676	-	2.53703	1.34314	0.300089	7.61261e-06	5.54552e-05	1	0
ENSG00000158859	ADAMTS4	protein_coding	chr1	161189748	161199052	-	2.53054	1.33944	0.43675	0.00216332	0.00773481	1	0
ENSG00000124788	ATXN1	protein_coding	chr6	16299112	16761770	-	2.53049	1.33941	0.192893	3.81633e-12	1.03099e-10	1	0
ENSG00000204054	LINC00963	lncRNA	chr9	129488412	129512679	+	2.52372	1.33555	0.297174	6.98375e-06	5.12871e-05	1	0
ENSG00000185559	DLK1	protein_coding	chr14	100726895	100735127	+	2.51706	1.33174	0.425065	0.00173014	0.0064406	1	0
ENSG00000158055	GRHL3	protein_coding	chr1	24319357	24355318	+	2.50797	1.32652	0.372844	0.000373904	0.00171045	1	0
ENSG00000134595	SOX3	protein_coding	chrX	140502985	140505069	-	2.50468	1.32463	0.0703313	3.96806e-79	4.36212e-76	1	0
ENSG00000150347	ARID5B	protein_coding	chr10	61901699	62096944	+	2.502	1.32308	0.316472	2.90589e-05	0.000181504	1	0
ENSG00000162618	ADGRL4	protein_coding	chr1	78890672	79006699	-	2.49414	1.31854	0.41799	0.00160783	0.00605627	1	0
ENSG00000071282	LMCD1	protein_coding	chr3	8501862	8567621	+	2.49141	1.31696	0.0916773	8.5543e-47	3.39582e-44	1	0
ENSG00000162733	DDR2	protein_coding	chr1	162632464	162787405	+	2.48826	1.31514	0.319885	3.93459e-05	0.000238462	1	0
ENSG00000099860	GADD45B	protein_coding	chr19	2476127	2478257	+	2.48648	1.3141	0.375955	0.000473407	0.00210499	1	0
ENSG00000138316	ADAMTS14	protein_coding	chr10	70672537	70762441	+	2.48318	1.31219	0.292231	7.11453e-06	5.21404e-05	1	0
ENSG00000170955	CAVIN3	protein_coding	chr11	6318946	6320501	-	2.48091	1.31087	0.340159	0.000116347	0.000619258	1	0
ENSG00000148288	GBGT1	protein_coding	chr9	133152948	133163914	-	2.48077	1.31079	0.162373	6.87729e-16	3.19102e-14	1	0
ENSG00000133067	LGR6	protein_coding	chr1	202214133	202319761	+	2.47953	1.31006	0.265807	8.28113e-07	7.53794e-06	1	0
ENSG00000087510	TFAP2C	protein_coding	chr20	56629306	56639283	+	2.47642	1.30826	0.186749	2.46189e-12	6.84492e-11	1	0
ENSG00000157214	STEAP2	protein_coding	chr7	90211768	90237678	+	2.46892	1.30388	0.166372	4.60942e-15	1.96051e-13	1	0
ENSG00000197587	DMBX1	protein_coding	chr1	46489836	46516216	+	2.46635	1.30238	0.37452	0.000506194	0.00223825	1	0
ENSG00000123104	ITPR2	protein_coding	chr12	26335352	26833193	-	2.45756	1.29723	0.171008	3.30522e-14	1.2463e-12	1	0
ENSG00000184574	LPAR5	protein_coding	chr12	6618835	6635959	-	2.45358	1.29489	0.533759	0.0152674	0.04036	1	0
ENSG00000152977	ZIC1	protein_coding	chr3	147409399	147416719	+	2.45258	1.2943	0.39364	0.00100892	0.00404787	1	0
ENSG00000009694	TENM1	protein_coding	chrX	124375903	125204312	-	2.44657	1.29076	0.28926	8.10913e-06	5.86773e-05	1	0
ENSG00000138650	PCDH10	protein_coding	chr4	133149294	133153888	+	2.43978	1.28675	0.485882	0.00809029	0.0239276	1	0
ENSG00000258053	AC025575.2	lncRNA	chr12	71047402	71118514	-	2.43837	1.28592	0.208199	6.5585e-10	1.18194e-08	1	0
ENSG00000246627	CACNA1C-AS1	lncRNA	chr12	2676001	2691834	-	2.43662	1.28488	0.434319	0.00309251	0.0105452	1	0
ENSG00000143994	ABHD1	protein_coding	chr2	27123852	27130812	+	2.42799	1.27976	0.427931	0.00278444	0.00962566	1	0
ENSG00000142347	MYO1F	protein_coding	chr19	8520778	8577438	-	2.42653	1.27889	0.180549	1.40688e-12	4.09485e-11	1	0
ENSG00000188372	ZP3	protein_coding	chr7	76397537	76442069	+	2.42292	1.27675	0.371248	0.000583726	0.00253403	1	0
ENSG00000100033	PRODH	protein_coding	chr22	18912782	18936293	-	2.42122	1.27573	0.263262	1.26062e-06	1.10865e-05	1	0
ENSG00000158023	WDR66	protein_coding	chr12	121918592	121972069	+	2.4202	1.27513	0.265789	1.60654e-06	1.38893e-05	1	0
ENSG00000171956	FOXB1	protein_coding	chr15	60004314	60007444	+	2.417	1.27321	0.335812	0.000149767	0.000774078	1	0
ENSG00000116903	EXOC8	protein_coding	chr1	231332753	231337852	-	2.41363	1.2712	0.146258	3.57723e-18	2.3028e-16	1	0
ENSG00000174004	NRROS	protein_coding	chr3	196639694	196662004	+	2.4075	1.26754	0.156158	4.77713e-16	2.29865e-14	1	0
ENSG00000258659	TRIM34	protein_coding	chr11	5625057	5644398	+	2.4017	1.26406	0.270059	2.85934e-06	2.32307e-05	1	0
ENSG00000123095	BHLHE41	protein_coding	chr12	26120030	26125037	-	2.4012	1.26376	0.232211	5.2601e-08	6.29055e-07	1	0
ENSG00000147174	GCNA	protein_coding	chrX	71578515	71613583	+	2.39614	1.26071	0.319582	7.98426e-05	0.000445367	1	0
ENSG00000232057	AC093390.1	lncRNA	chr2	1823604	1828667	+	2.3929	1.25876	0.409996	0.00213932	0.00766435	1	0
ENSG00000138119	MYOF	protein_coding	chr10	93306430	93482294	-	2.39187	1.25814	0.169693	1.2233e-13	4.20293e-12	1	0
ENSG00000105327	BBC3	protein_coding	chr19	47220824	47231199	-	2.39186	1.25813	0.1613	6.19155e-15	2.56474e-13	1	0
ENSG00000143450	OAZ3	protein_coding	chr1	151763578	151771332	+	2.38979	1.25688	0.270123	3.27123e-06	2.619e-05	1	0
ENSG00000182901	RGS7	protein_coding	chr1	240775514	241357178	-	2.38332	1.25297	0.267085	2.71488e-06	2.23803e-05	1	0
ENSG00000262943	ALOX12P2	transcribed_unprocessed_pseudogene	chr17	6853921	6902192	+	2.3802	1.25108	0.224208	2.40501e-08	3.09361e-07	1	0
ENSG00000237978	KCNMB2-AS1	lncRNA	chr3	178526505	178860390	-	2.37697	1.24912	0.194789	1.42977e-10	2.89008e-09	1	0
ENSG00000108950	FAM20A	protein_coding	chr17	68535116	68601367	-	2.37216	1.2462	0.402155	0.00194306	0.00707651	1	0
ENSG00000164318	EGFLAM	protein_coding	chr5	38258559	38465480	+	2.3688	1.24416	0.417988	0.00291526	0.0100101	1	0
ENSG00000162241	SLC25A45	protein_coding	chr11	65375192	65382478	-	2.3681	1.24373	0.464452	0.00740974	0.0222744	1	0
ENSG00000127507	ADGRE2	protein_coding	chr19	14736107	14776841	-	2.36727	1.24322	0.360813	0.000569756	0.00248033	1	0
ENSG00000162757	C1orf74	protein_coding	chr1	209779208	209784528	-	2.36002	1.2388	0.186883	3.38588e-11	7.69278e-10	1	0
ENSG00000263874	LINC00672	protein_coding	chr17	38925610	38929384	+	2.35991	1.23873	0.345383	0.000335083	0.00156135	1	0
ENSG00000174307	PHLDA3	protein_coding	chr1	201464278	201469134	-	2.35948	1.23847	0.133593	1.85327e-20	1.48792e-18	1	0
ENSG00000164588	HCN1	protein_coding	chr5	45254948	45696305	-	2.35411	1.23518	0.310304	6.87534e-05	0.000390367	1	0
ENSG00000102290	PCDH11X	protein_coding	chrX	91779375	92623230	+	2.35381	1.235	0.230618	8.54783e-08	9.79607e-07	1	0
ENSG00000170006	TMEM154	protein_coding	chr4	152618628	152679966	-	2.34793	1.23139	0.330437	0.000194124	0.000967303	1	0
ENSG00000232650	LINC01780	lncRNA	chr1	119327548	119356182	+	2.34641	1.23045	0.321296	0.000128321	0.00067644	1	0
ENSG00000080293	SCTR	protein_coding	chr2	119439843	119524350	-	2.34273	1.22819	0.463306	0.00802721	0.0237919	1	0
ENSG00000164136	IL15	protein_coding	chr4	141636583	141733123	+	2.33934	1.2261	0.344036	0.000365408	0.00167642	1	0
ENSG00000189283	FHIT	protein_coding	chr3	59749310	61251381	-	2.33671	1.22448	0.243051	4.70541e-07	4.56517e-06	1	0
ENSG00000265972	TXNIP	protein_coding	chr1	145992435	145996579	-	2.33577	1.2239	0.344399	0.00037981	0.00173414	1	0
ENSG00000167676	PLIN4	protein_coding	chr19	4502192	4518486	-	2.33523	1.22356	0.231693	1.28508e-07	1.41706e-06	1	0
ENSG00000143341	HMCN1	protein_coding	chr1	185734391	186190949	+	2.32671	1.21829	0.169372	6.33942e-13	1.93997e-11	1	0
ENSG00000170549	IRX1	protein_coding	chr5	3595873	3601403	+	2.32384	1.21651	0.358305	0.000685819	0.00291264	1	0
ENSG00000178852	EFCAB13	protein_coding	chr17	47323992	47441312	+	2.32361	1.21637	0.320177	0.000145249	0.000753995	1	0
ENSG00000175592	FOSL1	protein_coding	chr11	65892645	65900383	-	2.32173	1.2152	0.177111	6.82527e-12	1.77024e-10	1	0
ENSG00000152104	PTPN14	protein_coding	chr1	214348700	214551747	-	2.3207	1.21456	0.124333	1.53487e-22	1.60108e-20	1	0
ENSG00000237686	AL109615.3	lncRNA	chr6	43995723	44074650	-	2.31906	1.21354	0.308464	8.34925e-05	0.000463195	1	0
ENSG00000092969	TGFB2	protein_coding	chr1	218345337	218444619	+	2.31734	1.21247	0.395302	0.00216077	0.00772955	1	0
ENSG00000253831	ETV3L	protein_coding	chr1	157092043	157099804	-	2.31183	1.20904	0.435208	0.00546832	0.0172207	1	0
ENSG00000205129	C4orf47	protein_coding	chr4	185426254	185449826	+	2.30844	1.20692	0.426075	0.00461639	0.0149192	1	0
ENSG00000205336	ADGRG1	protein_coding	chr16	57628695	57665016	+	2.30429	1.20432	0.19889	1.40224e-09	2.38565e-08	1	0
ENSG00000167178	ISLR2	protein_coding	chr15	74129698	74136802	+	2.30272	1.20334	0.32282	0.000193317	0.000963618	1	0
ENSG00000262089	AC040977.1	lncRNA	chr17	6994642	6995937	-	2.301	1.20226	0.362883	0.000922726	0.00375582	1	0
ENSG00000105668	UPK1A	protein_coding	chr19	35666655	35678465	+	2.30072	1.20208	0.485629	0.013312	0.0360263	1	0
ENSG00000198771	RCSD1	protein_coding	chr1	167630232	167708696	+	2.30066	1.20205	0.419788	0.00419034	0.0137289	1	0
ENSG00000072954	TMEM38A	protein_coding	chr19	16661171	16690023	+	2.29773	1.20021	0.0951106	1.65718e-36	4.15488e-34	1	0
ENSG00000075407	ZNF37A	protein_coding	chr10	38094365	38124625	+	2.29605	1.19915	0.29045	3.64973e-05	0.000223567	1	0
ENSG00000021355	SERPINB1	protein_coding	chr6	2832332	2841860	-	2.29555	1.19884	0.105618	7.3563e-30	1.43358e-27	1	0
ENSG00000185345	PRKN	protein_coding	chr6	161347417	162727735	-	2.28703	1.19348	0.465488	0.0103496	0.0292477	1	0
ENSG00000182095	TNRC18	protein_coding	chr7	5306811	5423724	-	2.28509	1.19225	0.226162	1.35187e-07	1.48157e-06	1	0
ENSG00000171759	PAH	protein_coding	chr12	102838324	102917227	-	2.2845	1.19188	0.199755	2.42103e-09	3.90949e-08	1	0
ENSG00000136449	MYCBPAP	protein_coding	chr17	50508478	50530239	+	2.28427	1.19173	0.362601	0.00101397	0.00406242	1	0
ENSG00000286219	NOTCH2NLC	protein_coding	chr1	149390622	149464200	+	2.27807	1.18781	0.376996	0.00162861	0.00611359	1	0
ENSG00000240875	LINC00886	lncRNA	chr3	156747346	156817013	-	2.27747	1.18743	0.466593	0.0109309	0.0305942	1	0
ENSG00000198626	RYR2	protein_coding	chr1	237042184	237833988	+	2.27652	1.18683	0.186144	1.81924e-10	3.5811e-09	1	0
ENSG00000196418	ZNF124	protein_coding	chr1	247155901	247172018	-	2.26874	1.18189	0.212864	2.81881e-08	3.56807e-07	1	0
ENSG00000248905	FMN1	protein_coding	chr15	32765544	33068261	-	2.26872	1.18188	0.298614	7.56215e-05	0.000424806	1	0
ENSG00000224358	TMCO1-AS1	lncRNA	chr1	165769072	165775176	+	2.26693	1.18074	0.460761	0.0103897	0.0293496	1	0
ENSG00000266904	LINC00663	lncRNA	chr19	19757366	19776380	-	2.26028	1.1765	0.276243	2.054e-05	0.000133244	1	0
ENSG00000108798	ABI3	protein_coding	chr17	49210711	49223225	+	2.25878	1.17555	0.209398	1.97767e-08	2.59769e-07	1	0
ENSG00000070019	GUCY2C	protein_coding	chr12	14612632	14696488	-	2.25858	1.17542	0.237373	7.35372e-07	6.76267e-06	1	0
ENSG00000186994	KANK3	protein_coding	chr19	8322584	8343262	-	2.25655	1.17412	0.200329	4.60191e-09	7.01878e-08	1	0
ENSG00000185278	ZBTB37	protein_coding	chr1	173868380	173886636	+	2.25566	1.17355	0.197281	2.70444e-09	4.31351e-08	1	0
ENSG00000172123	SLFN12	protein_coding	chr17	35410922	35432452	-	2.254	1.17249	0.295847	7.39665e-05	0.000416984	1	0
ENSG00000102871	TRADD	protein_coding	chr16	67154185	67159887	-	2.2521	1.17127	0.454548	0.00997256	0.0283618	1	0
ENSG00000173559	NABP1	protein_coding	chr2	191678136	191686943	+	2.25085	1.17047	0.188014	4.80204e-10	8.84356e-09	1	0
ENSG00000232995	AL592435.1	lncRNA	chr1	163304211	163321725	-	2.24833	1.16885	0.263848	9.42223e-06	6.6925e-05	1	0
ENSG00000170385	SLC30A1	protein_coding	chr1	211571568	211579161	-	2.248	1.16864	0.178411	5.74299e-11	1.24921e-09	1	0
ENSG00000108846	ABCC3	protein_coding	chr17	50634823	50692253	+	2.2458	1.16723	0.395241	0.00314493	0.0106934	1	0
ENSG00000196468	FGF16	protein_coding	chrX	77447389	77457278	+	2.24357	1.1658	0.212713	4.23854e-08	5.19049e-07	1	0
ENSG00000172238	ATOH1	protein_coding	chr4	93828689	93830964	+	2.24347	1.16573	0.35943	0.00118161	0.00462642	1	0
ENSG00000136944	LMX1B	protein_coding	chr9	126613971	126701032	+	2.24292	1.16538	0.41803	0.00530699	0.0167904	1	0
ENSG00000162576	MXRA8	protein_coding	chr1	1352691	1358543	-	2.23791	1.16215	0.367803	0.00157926	0.00596438	1	0
ENSG00000276170	AC244153.1	lncRNA	chr17	38450626	38451925	-	2.23751	1.16189	0.247917	2.77756e-06	2.27417e-05	1	0
ENSG00000010319	SEMA3G	protein_coding	chr3	52433035	52445103	-	2.23385	1.15953	0.148039	4.77949e-15	2.02681e-13	1	0
ENSG00000164932	CTHRC1	protein_coding	chr8	103371550	103382989	+	2.23065	1.15746	0.295804	9.11812e-05	0.000500628	1	0
ENSG00000103888	CEMIP	protein_coding	chr15	80779371	80951776	+	2.22399	1.15315	0.266918	1.55857e-05	0.000104308	1	0
ENSG00000166888	STAT6	protein_coding	chr12	57096341	57129037	-	2.22365	1.15293	0.122027	3.44881e-21	3.0613e-19	1	0
ENSG00000158486	DNAH3	protein_coding	chr16	20933111	21159371	-	2.21585	1.14786	0.267742	1.80947e-05	0.000118979	1	0
ENSG00000278023	RDM1	protein_coding	chr17	35922655	35930773	-	2.21584	1.14785	0.248408	3.82211e-06	3.01278e-05	1	0
ENSG00000131969	ABHD12B	protein_coding	chr14	50872134	50904970	+	2.21556	1.14767	0.301737	0.000142636	0.000742321	1	0
ENSG00000250320	EDIL3-DT	lncRNA	chr5	84384578	84388057	+	2.21492	1.14725	0.180168	1.91878e-10	3.76149e-09	1	0
ENSG00000221947	XKR9	protein_coding	chr8	70669373	70735942	+	2.21365	1.14643	0.392966	0.00352991	0.0118307	1	0
ENSG00000076641	PAG1	protein_coding	chr8	80967810	81112068	-	2.21223	1.1455	0.438634	0.00901393	0.0261506	1	0
ENSG00000124134	KCNS1	protein_coding	chr20	45092310	45101124	-	2.21196	1.14532	0.151745	4.43107e-14	1.64053e-12	1	0
ENSG00000214184	GCC2-AS1	lncRNA	chr2	108507515	108534153	-	2.20776	1.14259	0.284397	5.88e-05	0.000339108	1	0
ENSG00000226124	FTCDNL1	protein_coding	chr2	199760539	199851180	-	2.2036	1.13986	0.338923	0.000770462	0.00320762	1	0
ENSG00000154736	ADAMTS5	protein_coding	chr21	26917922	26967088	-	2.20249	1.13913	0.185617	8.40887e-10	1.49096e-08	1	0
ENSG00000197769	MAP1LC3C	protein_coding	chr1	241995490	241999098	-	2.20211	1.13889	0.398921	0.00430479	0.014052	1	0
ENSG00000213999	MEF2B	protein_coding	chr19	19145567	19170263	-	2.20038	1.13775	0.304635	0.000187856	0.000940664	1	0
ENSG00000105419	MEIS3	protein_coding	chr19	47403124	47419534	-	2.20008	1.13756	0.116397	1.46895e-22	1.54359e-20	1	0
ENSG00000234511	C5orf58	protein_coding	chr5	170232984	170246231	+	2.19865	1.13662	0.429479	0.00813264	0.024028	1	0
ENSG00000054282	SDCCAG8	protein_coding	chr1	243256070	243500091	+	2.19396	1.13354	0.226467	5.57764e-07	5.30692e-06	1	0
ENSG00000233393	AP000688.2	lncRNA	chr21	36104945	36109690	+	2.19131	1.13179	0.40657	0.00537339	0.0169688	1	0
ENSG00000166816	LDHD	protein_coding	chr16	75111864	75116731	-	2.19121	1.13173	0.205653	3.7313e-08	4.58899e-07	1	0
ENSG00000162775	RBM15	protein_coding	chr1	110339447	110346677	+	2.19112	1.13167	0.111721	4.09273e-24	5.04217e-22	1	0
ENSG00000185745	IFIT1	protein_coding	chr10	89392623	89406487	+	2.18982	1.13081	0.241811	2.91933e-06	2.36728e-05	1	0
ENSG00000258057	BCDIN3D-AS1	lncRNA	chr12	49828662	49841143	+	2.18928	1.13046	0.44209	0.0105557	0.0297186	1	0
ENSG00000162599	NFIA	protein_coding	chr1	61082423	61456742	+	2.18839	1.12987	0.376968	0.00272422	0.00946094	1	0
ENSG00000113319	RASGRF2	protein_coding	chr5	80960363	81088579	+	2.18835	1.12984	0.140474	8.76296e-16	4.02673e-14	1	0
ENSG00000130222	GADD45G	protein_coding	chr9	89605012	89606555	+	2.18462	1.12739	0.112529	1.26206e-23	1.44288e-21	1	0
ENSG00000285230	RALY-AS1	lncRNA	chr20	33992488	33994380	-	2.18431	1.12718	0.426563	0.00823051	0.024243	1	0
ENSG00000185133	INPP5J	protein_coding	chr22	31122994	31134697	+	2.18282	1.12619	0.369624	0.0023124	0.00819404	1	0
ENSG00000164951	PDP1	protein_coding	chr8	93916956	93926068	+	2.18276	1.12615	0.138381	4.01598e-16	1.93893e-14	1	0
ENSG00000235726	AC010148.1	lncRNA	chr2	234882279	234888830	-	2.1824	1.12591	0.383075	0.00329111	0.011119	1	0
ENSG00000273654	AC020904.2	transcribed_processed_pseudogene	chr19	18022414	18032099	+	2.17604	1.1217	0.450638	0.0128051	0.0348967	1	0
ENSG00000168234	TTC39C	protein_coding	chr18	24014600	24020288	+	2.17366	1.12013	0.160454	2.93178e-12	8.05731e-11	1	0
ENSG00000179715	PCED1B	protein_coding	chr12	47079629	47236662	+	2.16721	1.11584	0.187315	2.56866e-09	4.11995e-08	1	0
ENSG00000170734	POLH	protein_coding	chr6	43576185	43615660	+	2.16219	1.1125	0.218769	3.67122e-07	3.65103e-06	1	0
ENSG00000137486	ARRB1	protein_coding	chr11	75265599	75352259	-	2.16134	1.11193	0.401627	0.00563055	0.0176384	1	0
ENSG00000127831	VIL1	protein_coding	chr2	218419123	218449524	+	2.16124	1.11186	0.235884	2.43395e-06	2.03412e-05	1	0
ENSG00000255495	AC145124.1	lncRNA	chr8	12194300	12196280	+	2.15676	1.10887	0.268752	3.69163e-05	0.00022565	1	0
ENSG00000184254	ALDH1A3	protein_coding	chr15	100879831	100916626	+	2.15563	1.10811	0.241483	4.4584e-06	3.45152e-05	1	0
ENSG00000100307	CBX7	protein_coding	chr22	39130772	39152552	-	2.15476	1.10753	0.134357	1.67673e-16	8.55791e-15	1	0
ENSG00000104419	NDRG1	protein_coding	chr8	133237175	133297252	-	2.15321	1.10649	0.157816	2.36169e-12	6.60488e-11	1	0
ENSG00000137809	ITGA11	protein_coding	chr15	68296532	68432160	-	2.15091	1.10495	0.414817	0.00772862	0.0230921	1	0
ENSG00000169314	C22orf15	protein_coding	chr22	23763060	23765863	+	2.15083	1.10489	0.314702	0.000446584	0.00199691	1	0
ENSG00000139211	AMIGO2	protein_coding	chr12	47076447	47079957	-	2.14889	1.10359	0.103751	2.00606e-26	2.95552e-24	1	0
ENSG00000196154	S100A4	protein_coding	chr1	153543621	153545806	-	2.14795	1.10296	0.303706	0.000281604	0.00134776	1	0
ENSG00000179023	KLHDC7A	protein_coding	chr1	18481010	18485974	+	2.14693	1.10227	0.299427	0.000232073	0.00113552	1	0
ENSG00000214456	PLIN5	protein_coding	chr19	4522531	4535224	-	2.1459	1.10158	0.325658	0.000717918	0.00302202	1	0
ENSG00000245937	LINC01184	lncRNA	chr5	127965888	128083649	-	2.14538	1.10124	0.218048	4.40815e-07	4.3119e-06	1	0
ENSG00000166473	PKD1L2	polymorphic_pseudogene	chr16	81170289	81181317	-	2.14481	1.10085	0.402571	0.00624673	0.0192521	1	0
ENSG00000163251	FZD5	protein_coding	chr2	207762598	207769906	-	2.14472	1.10079	0.0635884	3.87235e-67	2.91262e-64	1	0
ENSG00000164411	GJB7	protein_coding	chr6	87282980	87329278	-	2.14425	1.10048	0.278705	7.86332e-05	0.000439479	1	0
ENSG00000198221	AFDN-DT	lncRNA	chr6	167825029	167825843	-	2.14182	1.09884	0.29271	0.00017402	0.000882824	1	0
ENSG00000172340	SUCLG2	protein_coding	chr3	67374719	67654589	-	2.14046	1.09792	0.0770959	5.09876e-46	1.96936e-43	1	0
ENSG00000185900	POMK	protein_coding	chr8	43093515	43123434	+	2.13909	1.097	0.217195	4.40061e-07	4.30747e-06	1	0
ENSG00000056558	TRAF1	protein_coding	chr9	120902393	120929138	-	2.13901	1.09694	0.289761	0.000153284	0.000789116	1	0
ENSG00000182732	RGS6	protein_coding	chr14	71932406	72562467	+	2.13748	1.09591	0.281338	9.80597e-05	0.000532638	1	0
ENSG00000162814	SPATA17	protein_coding	chr1	217631365	217871696	+	2.13494	1.09419	0.445063	0.0139514	0.0374774	1	0
ENSG00000104783	KCNN4	protein_coding	chr19	43766533	43780973	-	2.13473	1.09405	0.40792	0.00731781	0.0220259	1	0
ENSG00000119121	TRPM6	protein_coding	chr9	74722495	74887478	-	2.13329	1.09308	0.254189	1.70607e-05	0.000113139	1	0
ENSG00000145934	TENM2	protein_coding	chr5	167574016	168264157	+	2.12793	1.08945	0.26597	4.20077e-05	0.000252772	1	0
ENSG00000117322	CR2	protein_coding	chr1	207454329	207489895	+	2.12666	1.08859	0.189944	9.97832e-09	1.40631e-07	1	0
ENSG00000155897	ADCY8	protein_coding	chr8	130780301	131041538	-	2.12457	1.08717	0.35203	0.00201314	0.00728586	1	0
ENSG00000234028	EIF2AK3-DT	lncRNA	chr2	88627892	88631819	+	2.11423	1.08013	0.421676	0.0104216	0.0294223	1	0
ENSG00000132274	TRIM22	protein_coding	chr11	5689790	5710863	+	2.11131	1.07814	0.194045	2.75832e-08	3.50704e-07	1	0
ENSG00000111199	TRPV4	protein_coding	chr12	109783089	109833394	-	2.10919	1.07669	0.189477	1.32789e-08	1.81771e-07	1	0
ENSG00000250903	GMDS-DT	lncRNA	chr6	2245768	2412830	+	2.10887	1.07647	0.269523	6.497e-05	0.000371133	1	0
ENSG00000228526	MIR34AHG	lncRNA	chr1	9148011	9182297	-	2.10875	1.07639	0.301389	0.000355056	0.00163945	1	0
ENSG00000164342	TLR3	protein_coding	chr4	186081405	186084889	+	2.10873	1.07638	0.31628	0.000665918	0.00283909	1	0
ENSG00000151090	THRB	protein_coding	chr3	24122208	24494748	-	2.10522	1.07397	0.357393	0.00265568	0.0092499	1	0
ENSG00000143333	RGS16	protein_coding	chr1	182598623	182604389	-	2.10366	1.0729	0.209499	3.03477e-07	3.06718e-06	1	0
ENSG00000177888	ZBTB41	protein_coding	chr1	197153682	197201287	-	2.09243	1.06518	0.180541	3.6363e-09	5.64238e-08	1	0
ENSG00000198113	TOR4A	protein_coding	chr9	137277726	137282641	+	2.09188	1.0648	0.168004	2.32827e-10	4.47823e-09	1	0
ENSG00000233621	LINC01137	lncRNA	chr1	37454879	37474386	-	2.08869	1.0626	0.431828	0.0138669	0.0373274	1	0
ENSG00000178297	TMPRSS9	protein_coding	chr19	2360240	2426239	+	2.08831	1.06234	0.331166	0.00133723	0.00516831	1	0
ENSG00000173947	PIFO	protein_coding	chr1	111346287	111353013	+	2.08531	1.06026	0.223736	2.14879e-06	1.81706e-05	1	0
ENSG00000231908	IDH1-AS1	lncRNA	chr2	208255261	208256168	+	2.08275	1.05849	0.341385	0.00193144	0.00704499	1	0
ENSG00000152332	UHMK1	protein_coding	chr1	162497859	162529631	+	2.08211	1.05805	0.126979	7.91579e-17	4.2528e-15	1	0
ENSG00000167210	LOXHD1	protein_coding	chr18	46477273	46657288	-	2.08176	1.0578	0.410727	0.0100111	0.028436	1	0
ENSG00000086967	MYBPC2	protein_coding	chr19	50432076	50466321	+	2.07877	1.05573	0.267268	7.81275e-05	0.000437328	1	0
ENSG00000102554	KLF5	protein_coding	chr13	73059005	73077538	+	2.07818	1.05532	0.332568	0.00150743	0.0057279	1	0
ENSG00000185567	AHNAK2	protein_coding	chr14	104937253	104978374	-	2.0777	1.05499	0.227865	3.65877e-06	2.89842e-05	1	0
ENSG00000284479	SMIM39	protein_coding	chr2	131035057	131035262	+	2.0752	1.05325	0.402672	0.00890589	0.0258687	1	0
ENSG00000197859	ADAMTSL2	protein_coding	chr9	133534704	133575519	+	2.0729	1.05165	0.276771	0.000144863	0.000752812	1	0
ENSG00000142273	CBLC	protein_coding	chr19	44777917	44800652	+	2.07157	1.05072	0.0989184	2.35109e-26	3.42852e-24	1	0
ENSG00000158711	ELK4	protein_coding	chr1	205607943	205631972	-	2.07083	1.05021	0.14222	1.53118e-13	5.13666e-12	1	0
ENSG00000168264	IRF2BP2	protein_coding	chr1	234604269	234611028	-	2.07024	1.0498	0.167833	3.97546e-10	7.40721e-09	1	0
ENSG00000100285	NEFH	protein_coding	chr22	29480220	29491390	+	2.06867	1.04871	0.140168	7.33376e-14	2.61724e-12	1	0
ENSG00000151414	NEK7	protein_coding	chr1	198157036	198322420	+	2.06592	1.04678	0.195621	8.74248e-08	9.97914e-07	1	0
ENSG00000173821	RNF213	protein_coding	chr17	80260879	80395312	+	2.06573	1.04665	0.163027	1.36181e-10	2.77232e-09	1	0
ENSG00000152213	ARL11	protein_coding	chr13	49628507	49633872	+	2.0655	1.04649	0.256007	4.35565e-05	0.000260664	1	0
ENSG00000164418	GRIK2	protein_coding	chr6	101393708	102070083	+	2.06507	1.04619	0.284151	0.000231589	0.00113383	1	0
ENSG00000185324	CDK10	protein_coding	chr16	89686690	89690594	+	2.06423	1.0456	0.211334	7.51289e-07	6.90018e-06	1	0
ENSG00000111432	FZD10	protein_coding	chr12	130162464	130165740	+	2.06422	1.04559	0.330014	0.00153316	0.00580715	1	0
ENSG00000172794	RAB37	protein_coding	chr17	74737256	74747335	+	2.06347	1.04507	0.197046	1.13473e-07	1.26592e-06	1	0
ENSG00000142530	FAM71E1	protein_coding	chr19	50466788	50476848	-	2.06325	1.04492	0.175211	2.46482e-09	3.96675e-08	1	0
ENSG00000177076	ACER2	protein_coding	chr9	19409012	19452505	+	2.05844	1.04155	0.164409	2.37157e-10	4.54317e-09	1	0
ENSG00000102796	DHRS12	protein_coding	chr13	51767993	51804163	-	2.05809	1.04131	0.118955	2.06281e-18	1.37755e-16	1	0
ENSG00000114757	PEX5L	protein_coding	chr3	179801066	180037077	-	2.05641	1.04013	0.185155	1.93591e-08	2.55457e-07	1	0
ENSG00000266389	AC002091.2	lncRNA	chr17	8965927	8967070	+	2.056	1.03984	0.314616	0.000949444	0.00384051	1	0
ENSG00000226887	ERVMER34-1	protein_coding	chr4	52743517	52751603	-	2.04674	1.03333	0.332489	0.00188453	0.00690204	1	0
ENSG00000188038	NRN1L	protein_coding	chr16	67884885	67886368	+	2.04652	1.03317	0.190838	6.16714e-08	7.25985e-07	1	0
ENSG00000165617	DACT1	protein_coding	chr14	58637848	58648321	+	2.04596	1.03278	0.220534	2.82594e-06	2.30196e-05	1	0
ENSG00000225968	ELFN1	protein_coding	chr7	1670277	1747946	+	2.04315	1.03079	0.177597	6.4713e-09	9.53416e-08	1	0
ENSG00000125508	SRMS	protein_coding	chr20	63538489	63547747	-	2.0419	1.02991	0.351167	0.00335902	0.011319	1	0
ENSG00000114854	TNNC1	protein_coding	chr3	52451100	52454041	-	2.03906	1.0279	0.196108	1.5926e-07	1.71773e-06	1	0
ENSG00000138685	FGF2	protein_coding	chr4	122826831	122892396	+	2.03731	1.02667	0.0875985	1.00509e-31	2.0817e-29	1	0
ENSG00000104327	CALB1	protein_coding	chr8	90058608	90082879	-	2.0366	1.02616	0.0960037	1.14838e-26	1.72753e-24	1	0
ENSG00000204632	HLA-G	protein_coding	chr6	29827825	29831125	+	2.03658	1.02615	0.255052	5.73908e-05	0.000331919	1	0
ENSG00000189195	BTBD8	protein_coding	chr1	92080565	92184725	+	2.0337	1.02411	0.267986	0.000132635	0.00069636	1	0
ENSG00000116774	OLFML3	protein_coding	chr1	113979440	113982253	+	2.03146	1.02251	0.121868	4.84715e-17	2.70588e-15	1	0
ENSG00000188783	PRELP	protein_coding	chr1	203475820	203491352	+	2.03143	1.02249	0.430929	0.0176555	0.0457423	1	0
ENSG00000251611	FAM160A1-DT	lncRNA	chr4	151407551	151408876	-	2.03053	1.02185	0.279335	0.000254029	0.00123187	1	0
ENSG00000142765	SYTL1	protein_coding	chr1	27342085	27353932	+	2.02841	1.02035	0.19657	2.0943e-07	2.20883e-06	1	0
ENSG00000232859	LYRM9	protein_coding	chr17	27879294	27893363	-	2.02678	1.01919	0.294433	0.000537083	0.00236095	1	0
ENSG00000175164	ABO	protein_coding	chr9	133250401	133275201	-	2.02632	1.01886	0.300835	0.000707208	0.00298564	1	0
ENSG00000145945	FAM50B	protein_coding	chr6	3849405	3851317	+	2.02516	1.01804	0.156413	7.58331e-11	1.6151e-09	1	0
ENSG00000197429	IPP	protein_coding	chr1	45698711	45750620	-	2.02335	1.01674	0.160901	2.63116e-10	5.02028e-09	1	0
ENSG00000104447	TRPS1	protein_coding	chr8	115515190	115669194	-	2.02332	1.01673	0.21599	2.51021e-06	2.09052e-05	1	0
ENSG00000180287	PLD5	protein_coding	chr1	242088387	242524694	-	2.02188	1.0157	0.269364	0.000162781	0.000831417	1	0
ENSG00000171451	DSEL	protein_coding	chr18	67506587	67516692	-	2.01979	1.01421	0.386874	0.00875317	0.0254873	1	0
ENSG00000166387	PPFIBP2	protein_coding	chr11	7513999	7653756	+	2.01918	1.01377	0.181711	2.41866e-08	3.10836e-07	1	0
ENSG00000135679	MDM2	protein_coding	chr12	68809024	68840807	+	2.01776	1.01275	0.20018	4.20962e-07	4.13469e-06	1	0
ENSG00000184363	PKP3	protein_coding	chr11	394209	404908	+	2.0172	1.01236	0.193688	1.72534e-07	1.84696e-06	1	0
ENSG00000086506	HBQ1	protein_coding	chr16	180461	181179	+	2.01607	1.01154	0.219171	3.92489e-06	3.08021e-05	1	0
ENSG00000117154	IGSF21	protein_coding	chr1	18107798	18378483	+	2.01573	1.0113	0.118467	1.38257e-17	8.2671e-16	1	0
ENSG00000168309	FAM107A	protein_coding	chr3	58564117	58586968	-	2.01418	1.01019	0.358516	0.00483682	0.0155193	1	0
ENSG00000157703	SVOPL	protein_coding	chr7	138594285	138664728	-	2.01294	1.00931	0.260531	0.000107048	0.000576206	1	0
ENSG00000224592	MIR3659HG	lncRNA	chr1	38047051	38119025	+	2.0121	1.0087	0.313647	0.00129967	0.00503897	1	0
ENSG00000143816	WNT9A	protein_coding	chr1	227918656	227947932	-	2.01146	1.00824	0.163172	6.45025e-10	1.16537e-08	1	0
ENSG00000179630	LACC1	protein_coding	chr13	43879904	43893932	+	2.00897	1.00646	0.210301	1.70313e-06	1.46712e-05	1	0
ENSG00000184384	MAML2	protein_coding	chr11	95976598	96343148	-	2.00641	1.00461	0.189004	1.06476e-07	1.19345e-06	1	0
ENSG00000163191	S100A11	protein_coding	chr1	152032506	152037016	-	2.00445	1.00321	0.220295	5.26526e-06	4.01097e-05	1	0
ENSG00000106341	PPP1R17	protein_coding	chr7	31687215	31708455	+	2.00335	1.00241	0.343754	0.0035447	0.0118635	1	0
ENSG00000139618	BRCA2	protein_coding	chr13	32315508	32400266	+	2.00326	1.00235	0.103376	3.13102e-22	3.12905e-20	1	0
ENSG00000143382	ADAMTSL4	protein_coding	chr1	150549408	150560932	+	2.00249	1.00179	0.178715	2.07603e-08	2.70946e-07	1	0
ENSG00000251474	RPL32P3	transcribed_unprocessed_pseudogene	chr3	129382922	129397429	-	2.0013	1.00094	0.232573	1.67927e-05	0.000111569	1	0
ENSG00000184216	IRAK1	protein_coding	chrX	154010507	154019897	-	2.00023	1.00017	0.142338	2.11499e-12	5.97337e-11	1	0
ENSG00000114656	KIAA1257	protein_coding	chr3	128966589	128994076	-	1.99585	0.997006	0.21068	2.2197e-06	1.87039e-05	1	0
ENSG00000180667	YOD1	protein_coding	chr1	207043849	207050986	-	1.99499	0.99638	0.160228	5.01871e-10	9.21882e-09	1	0
ENSG00000162949	CAPN13	protein_coding	chr2	30722771	30807418	-	1.99464	0.996131	0.307744	0.00120843	0.00471849	1	0
ENSG00000179750	APOBEC3B	protein_coding	chr22	38982347	38992779	+	1.99421	0.995819	0.251851	7.68556e-05	0.000430723	1	0
ENSG00000172987	HPSE2	protein_coding	chr10	98457077	98744960	-	1.99399	0.995662	0.337421	0.00316952	0.0107658	1	0
ENSG00000167232	ZNF91	protein_coding	chr19	23357696	23395433	-	1.99172	0.994016	0.142543	3.09246e-12	8.46636e-11	1	0
ENSG00000184985	SORCS2	protein_coding	chr4	7192549	7742827	+	1.99028	0.992973	0.1402	1.4152e-12	4.11069e-11	1	0
ENSG00000234741	GAS5	lncRNA	chr1	173863901	173867989	-	1.98746	0.990924	0.10674	1.63995e-20	1.33923e-18	1	0
ENSG00000115828	QPCT	protein_coding	chr2	37344630	37373322	+	1.98648	0.990218	0.189292	1.68455e-07	1.80735e-06	1	0
ENSG00000142552	RCN3	protein_coding	chr19	49528003	49543633	+	1.98633	0.990105	0.0715873	1.66327e-43	5.94246e-41	1	0
ENSG00000133401	PDZD2	protein_coding	chr5	31639176	32110932	+	1.98601	0.989869	0.224154	1.00537e-05	7.0777e-05	1	0
ENSG00000235568	NFAM1	protein_coding	chr22	42380407	42437961	-	1.98513	0.989234	0.197376	5.38884e-07	5.16512e-06	1	0
ENSG00000182718	ANXA2	protein_coding	chr15	60347327	60397986	-	1.9833	0.987903	0.176192	2.05889e-08	2.69201e-07	1	0
ENSG00000115414	FN1	protein_coding	chr2	215360865	215436068	-	1.9824	0.987249	0.149656	4.20158e-11	9.47079e-10	1	0
ENSG00000239713	APOBEC3G	protein_coding	chr22	39077340	39087743	+	1.98099	0.986222	0.341934	0.00392354	0.0129608	1	0
ENSG00000165061	ZMAT4	protein_coding	chr8	40530590	40897824	-	1.97971	0.985289	0.115021	1.06961e-17	6.47704e-16	1	0
ENSG00000164651	SP8	protein_coding	chr7	20782279	20786886	-	1.97969	0.985273	0.194856	4.27229e-07	4.19048e-06	1	0
ENSG00000204472	AIF1	protein_coding	chr6	31616043	31617015	+	1.97337	0.980665	0.306902	0.00139651	0.00535638	1	0
ENSG00000185129	PURA	protein_coding	chr5	140114128	140125619	+	1.96943	0.977779	0.1193	2.48607e-16	1.24225e-14	1	0
ENSG00000113742	CPEB4	protein_coding	chr5	173888344	173961980	+	1.96876	0.977288	0.0906636	4.3123e-27	6.9244e-25	1	0
ENSG00000080546	SESN1	protein_coding	chr6	108986442	109009525	-	1.96718	0.976129	0.132217	1.55044e-13	5.18907e-12	1	0
ENSG00000117533	VAMP4	protein_coding	chr1	171703950	171742342	-	1.9656	0.974967	0.166855	5.12082e-09	7.71144e-08	1	0
ENSG00000132669	RIN2	protein_coding	chr20	19758258	20002456	+	1.96527	0.974729	0.235282	3.43066e-05	0.000211053	1	0
ENSG00000204923	FBXO48	protein_coding	chr2	68459422	68467241	-	1.96395	0.973757	0.258109	0.000161517	0.000825255	1	0
ENSG00000116741	RGS2	protein_coding	chr1	192809040	192812275	+	1.96362	0.973513	0.117961	1.54682e-16	7.98038e-15	1	0
ENSG00000102032	RENBP	protein_coding	chrX	153935269	153944643	-	1.9628	0.972916	0.132938	2.50576e-13	8.15714e-12	1	0
ENSG00000183715	OPCML	protein_coding	chr11	132414981	133532392	-	1.96189	0.972246	0.213309	5.16595e-06	3.94162e-05	1	0
ENSG00000176014	TUBB6	protein_coding	chr18	12308241	12326616	+	1.96097	0.971568	0.0856013	7.42319e-30	1.43358e-27	1	0
ENSG00000137573	SULF1	protein_coding	chr8	69466797	69660915	+	1.96062	0.971311	0.374743	0.00954367	0.027385	1	0
ENSG00000197355	UAP1L1	protein_coding	chr9	137077487	137084538	+	1.95667	0.968397	0.219809	1.05481e-05	7.38576e-05	1	0
ENSG00000243646	IL10RB	protein_coding	chr21	33266399	33297221	+	1.95357	0.966115	0.177464	5.20954e-08	6.23531e-07	1	0
ENSG00000182459	TEX19	protein_coding	chr17	82359247	82363775	+	1.95251	0.965329	0.250449	0.000116013	0.000617714	1	0
ENSG00000222009	BTBD19	protein_coding	chr1	44808482	44815585	+	1.9523	0.965173	0.38766	0.0127836	0.0348752	1	0
ENSG00000143320	CRABP2	protein_coding	chr1	156699606	156705583	-	1.95126	0.964405	0.259689	0.000204257	0.00101215	1	0
ENSG00000243224	AC006252.1	lncRNA	chr3	52239255	52241097	+	1.95113	0.964306	0.309287	0.00182187	0.00670521	1	0
ENSG00000253878	AC087752.3	lncRNA	chr8	94949588	94951396	+	1.94981	0.963334	0.26702	0.000308891	0.00145545	1	0
ENSG00000189409	MMP23B	protein_coding	chr1	1632096	1634654	+	1.94245	0.957881	0.316766	0.00249509	0.00876962	1	0
ENSG00000186577	SMIM29	protein_coding	chr6	34246395	34249006	-	1.9381	0.954643	0.217879	1.17848e-05	8.10083e-05	1	0
ENSG00000187609	EXD3	protein_coding	chr9	137366145	137423162	-	1.93761	0.954278	0.216051	1.00122e-05	7.05543e-05	1	0
ENSG00000258649	AL392023.1	lncRNA	chr14	38190983	38202923	+	1.93692	0.953762	0.177468	7.68965e-08	8.89331e-07	1	0
ENSG00000158615	PPP1R15B	protein_coding	chr1	204403381	204411817	-	1.9362	0.953226	0.149239	1.68881e-10	3.35205e-09	1	0
ENSG00000077274	CAPN6	protein_coding	chrX	111245099	111270483	-	1.93592	0.953022	0.115789	1.86196e-16	9.43592e-15	1	0
ENSG00000135838	NPL	protein_coding	chr1	182789776	182830384	+	1.93586	0.952974	0.243332	8.98997e-05	0.000494518	1	0
ENSG00000049130	KITLG	protein_coding	chr12	88492793	88580471	-	1.93546	0.952677	0.219369	1.40672e-05	9.51868e-05	1	0
ENSG00000267278	MAP3K14-AS1	lncRNA	chr17	45247934	45268393	+	1.93485	0.952221	0.239657	7.08953e-05	0.000401253	1	0
ENSG00000111859	NEDD9	protein_coding	chr6	11183298	11232668	-	1.93475	0.952144	0.0772592	6.72483e-35	1.55007e-32	1	0
ENSG00000005189	REXO5	protein_coding	chr16	20806527	20849668	+	1.93294	0.950797	0.139209	8.49262e-12	2.15957e-10	1	0
ENSG00000139874	SSTR1	protein_coding	chr14	38207923	38213067	+	1.93274	0.950648	0.269705	0.000423857	0.00190822	1	0
ENSG00000157064	NMNAT2	protein_coding	chr1	183248237	183305819	-	1.93178	0.949929	0.187587	4.10684e-07	4.03928e-06	1	0
ENSG00000204385	SLC44A4	protein_coding	chr6	31863192	31878997	-	1.93114	0.949452	0.269564	0.000428012	0.0019235	1	0
ENSG00000188517	COL25A1	protein_coding	chr4	108823844	109302658	-	1.93077	0.949175	0.164469	7.87249e-09	1.13185e-07	1	0
ENSG00000006638	TBXA2R	protein_coding	chr19	3594507	3607776	-	1.92411	0.944188	0.322037	0.00336873	0.0113437	1	0
ENSG00000164938	TP53INP1	protein_coding	chr8	94925972	94949328	-	1.92364	0.943837	0.178074	1.15636e-07	1.28503e-06	1	0
ENSG00000138669	PRKG2	protein_coding	chr4	81087370	81154222	-	1.92332	0.943596	0.236077	6.41564e-05	0.000367184	1	0
ENSG00000105538	RASIP1	protein_coding	chr19	48720585	48741573	-	1.91794	0.939557	0.164426	1.10249e-08	1.52969e-07	1	0
ENSG00000111913	RIPOR2	protein_coding	chr6	24804284	24935960	-	1.91793	0.939546	0.176036	9.4371e-08	1.07121e-06	1	0
ENSG00000164296	TIGD6	protein_coding	chr5	149994728	150000562	-	1.91738	0.939136	0.158905	3.4202e-09	5.33022e-08	1	0
ENSG00000247828	TMEM161B-AS1	lncRNA	chr5	88269024	88436674	+	1.91426	0.936787	0.148632	2.92471e-10	5.55811e-09	1	0
ENSG00000156384	SFR1	protein_coding	chr10	104122171	104126385	+	1.91409	0.936661	0.147786	2.32802e-10	4.47823e-09	1	0
ENSG00000110723	EXPH5	protein_coding	chr11	108505435	108593605	-	1.91288	0.935746	0.259917	0.000318001	0.00149246	1	0
ENSG00000167083	GNGT2	protein_coding	chr17	49206237	49210574	-	1.91265	0.935577	0.271417	0.00056683	0.00247044	1	0
ENSG00000160471	COX6B2	protein_coding	chr19	55349306	55354711	-	1.91228	0.935298	0.395492	0.018035	0.0465652	1	0
ENSG00000188921	HACD4	protein_coding	chr9	20999509	21031633	-	1.91177	0.934912	0.249557	0.000179473	0.000905666	1	0
ENSG00000177606	JUN	protein_coding	chr1	58780791	58784043	-	1.91137	0.934605	0.201461	3.49884e-06	2.78253e-05	1	0
ENSG00000128591	FLNC	protein_coding	chr7	128830408	128859272	+	1.91051	0.933959	0.328173	0.00442814	0.0143988	1	0
ENSG00000120594	PLXDC2	protein_coding	chr10	19816208	20280357	+	1.9082	0.932211	0.141661	4.68603e-11	1.04149e-09	1	0
ENSG00000105705	SUGP1	protein_coding	chr19	19276033	19320509	-	1.90626	0.930744	0.0708012	1.79699e-39	4.84543e-37	1	0
ENSG00000176171	BNIP3	protein_coding	chr10	131967684	131981923	-	1.90626	0.930743	0.394867	0.018418	0.0474085	1	0
ENSG00000231584	FAHD2CP	transcribed_unprocessed_pseudogene	chr2	96010613	96023249	+	1.9052	0.929945	0.139298	2.45625e-11	5.69842e-10	1	0
ENSG00000116539	ASH1L	protein_coding	chr1	155335268	155562802	-	1.90506	0.929839	0.13721	1.22905e-11	3.02313e-10	1	0
ENSG00000075391	RASAL2	protein_coding	chr1	178094104	178478850	+	1.90457	0.929467	0.122705	3.59726e-14	1.3493e-12	1	0
ENSG00000175287	PHYHD1	protein_coding	chr9	128922306	128942041	+	1.9025	0.927898	0.174369	1.02937e-07	1.15742e-06	1	0
ENSG00000188483	IER5L	protein_coding	chr9	129175552	129178257	-	1.90067	0.92651	0.356329	0.00931825	0.026859	1	0
ENSG00000117151	CTBS	protein_coding	chr1	84549611	84574415	-	1.90036	0.926274	0.180169	2.73083e-07	2.79759e-06	1	0
ENSG00000115935	WIPF1	protein_coding	chr2	174562204	174683049	-	1.90031	0.926232	0.0937888	5.30546e-23	5.70078e-21	1	0
ENSG00000125731	SH2D3A	protein_coding	chr19	6752160	6767511	-	1.89957	0.925676	0.114333	5.66505e-16	2.69864e-14	1	0
ENSG00000242612	DECR2	protein_coding	chr16	401945	412482	+	1.8945	0.921815	0.155923	3.38019e-09	5.27361e-08	1	0
ENSG00000154553	PDLIM3	protein_coding	chr4	185501751	185535507	-	1.89386	0.921331	0.15246	1.51178e-09	2.55376e-08	1	0
ENSG00000175482	POLD4	protein_coding	chr11	67351809	67353552	-	1.89248	0.920276	0.0998857	3.16257e-20	2.52493e-18	1	0
ENSG00000121316	PLBD1	protein_coding	chr12	14503661	14567858	-	1.89203	0.919936	0.167035	3.64092e-08	4.4933e-07	1	0
ENSG00000103269	RHBDL1	protein_coding	chr16	675429	678268	+	1.89027	0.918591	0.238254	0.000115491	0.00061562	1	0
ENSG00000106789	CORO2A	protein_coding	chr9	98120975	98192636	-	1.88923	0.917798	0.174	1.32962e-07	1.46166e-06	1	0
ENSG00000140836	ZFHX3	protein_coding	chr16	72782885	73058816	-	1.88909	0.917688	0.2536	0.000296159	0.00140799	1	0
ENSG00000123453	SARDH	protein_coding	chr9	133663560	133738335	-	1.88685	0.915983	0.0940145	1.97626e-22	2.01734e-20	1	0
ENSG00000075388	FGF4	protein_coding	chr11	69771022	69775341	-	1.88558	0.915009	0.336343	0.00651903	0.0199879	1	0
ENSG00000175893	ZDHHC21	protein_coding	chr9	14611071	14693432	-	1.8854	0.914874	0.131049	2.92724e-12	8.05731e-11	1	0
ENSG00000140937	CDH11	protein_coding	chr16	64947547	65122063	-	1.88517	0.914693	0.153807	2.73082e-09	4.35074e-08	1	0
ENSG00000100196	KDELR3	protein_coding	chr22	38468026	38481635	+	1.88382	0.913661	0.111119	1.99474e-16	1.00376e-14	1	0
ENSG00000139192	TAPBPL	protein_coding	chr12	6451310	6462316	+	1.88305	0.913071	0.261477	0.000479455	0.00212726	1	0
ENSG00000188785	ZNF548	protein_coding	chr19	57390008	57398598	+	1.8768	0.908276	0.218079	3.11486e-05	0.000192954	1	0
ENSG00000197816	CCDC180	protein_coding	chr9	97307247	97376894	+	1.87479	0.906729	0.124472	3.22581e-13	1.02902e-11	1	0
ENSG00000185101	ANO9	protein_coding	chr11	417938	441973	-	1.87465	0.906623	0.318728	0.0044481	0.0144505	1	0
ENSG00000117020	AKT3	protein_coding	chr1	243499724	243851072	-	1.87347	0.90571	0.170842	1.14881e-07	1.27963e-06	1	0
ENSG00000135837	CEP350	protein_coding	chr1	179954810	180114875	+	1.86885	0.902149	0.120002	5.57041e-14	2.02048e-12	1	0
ENSG00000135248	FAM71F1	protein_coding	chr7	128709058	128731611	+	1.86576	0.89976	0.320811	0.00503727	0.0160687	1	0
ENSG00000260428	SCX	protein_coding	chr8	144266453	144268481	+	1.8621	0.896927	0.299606	0.00275624	0.00954894	1	0
ENSG00000101194	SLC17A9	protein_coding	chr20	62952709	62968597	+	1.86196	0.896824	0.162775	3.59659e-08	4.44243e-07	1	0
ENSG00000116747	RO60	protein_coding	chr1	193059650	193084881	+	1.86103	0.896104	0.121488	1.63017e-13	5.4305e-12	1	0
ENSG00000109819	PPARGC1A	protein_coding	chr4	23792021	24472854	-	1.86099	0.896068	0.198538	6.38185e-06	4.72554e-05	1	0
ENSG00000187922	LCN10	protein_coding	chr9	136739461	136742940	-	1.86006	0.895349	0.380601	0.0186496	0.0479527	1	0
ENSG00000246090	AP002026.1	lncRNA	chr4	99088882	99301356	+	1.85834	0.894017	0.263305	0.000685355	0.0029124	1	0
ENSG00000050767	COL23A1	protein_coding	chr5	178237618	178590384	-	1.8577	0.89352	0.298141	0.00272673	0.00946345	1	0
ENSG00000134780	DAGLA	protein_coding	chr11	61680439	61747001	+	1.85557	0.891859	0.177973	5.40903e-07	5.18099e-06	1	0
ENSG00000128242	GAL3ST1	protein_coding	chr22	30554635	30574578	-	1.85453	0.891053	0.131713	1.33192e-11	3.25933e-10	1	0
ENSG00000272734	ADIRF-AS1	lncRNA	chr10	86965740	86971240	-	1.85316	0.88999	0.208547	1.97612e-05	0.000128894	1	0
ENSG00000020577	SAMD4A	protein_coding	chr14	54566178	54793312	+	1.85157	0.888751	0.175678	4.21498e-07	4.13711e-06	1	0
ENSG00000133392	MYH11	protein_coding	chr16	15703172	15857028	-	1.84942	0.887076	0.297505	0.00286633	0.00987291	1	0
ENSG00000168016	TRANK1	protein_coding	chr3	36826826	36944867	-	1.84871	0.886517	0.14709	1.66997e-09	2.79783e-08	1	0
ENSG00000143786	CNIH3	protein_coding	chr1	224434901	224740554	+	1.84702	0.885196	0.158268	2.23162e-08	2.89928e-07	1	0
ENSG00000146477	SLC22A3	protein_coding	chr6	160348378	160452577	+	1.84601	0.884408	0.22091	6.24164e-05	0.000358374	1	0
ENSG00000156050	FAM161B	protein_coding	chr14	73932276	73950549	-	1.84404	0.882872	0.346448	0.0108232	0.0303462	1	0
ENSG00000136147	PHF11	protein_coding	chr13	49496183	49528976	+	1.84399	0.882827	0.209688	2.5515e-05	0.000161343	1	0
ENSG00000144426	NBEAL1	protein_coding	chr2	203014910	203225194	+	1.84074	0.880284	0.16341	7.16556e-08	8.33901e-07	1	0
ENSG00000178662	CSRNP3	protein_coding	chr2	165469698	165689407	+	1.83989	0.879616	0.215327	4.40733e-05	0.000263536	1	0
ENSG00000143303	RRNAD1	protein_coding	chr1	156728510	156736960	+	1.83892	0.878858	0.167074	1.4382e-07	1.57016e-06	1	0
ENSG00000100031	GGT1	protein_coding	chr22	24603222	24628996	+	1.83733	0.877611	0.186311	2.47166e-06	2.06304e-05	1	0
ENSG00000058085	LAMC2	protein_coding	chr1	183186328	183241261	+	1.83527	0.875991	0.178788	9.60316e-07	8.65859e-06	1	0
ENSG00000170430	MGMT	protein_coding	chr10	129467244	129767519	+	1.83497	0.87576	0.106939	2.62638e-16	1.30325e-14	1	0
ENSG00000163545	NUAK2	protein_coding	chr1	205302063	205321745	-	1.83492	0.875715	0.0976225	2.95381e-19	2.11064e-17	1	0
ENSG00000143811	PYCR2	protein_coding	chr1	225919878	225924269	-	1.83475	0.875582	0.118471	1.46055e-13	4.93446e-12	1	0
ENSG00000165105	RASEF	protein_coding	chr9	83054660	83063142	-	1.83344	0.874555	0.353074	0.0132502	0.0359041	1	0
ENSG00000048392	RRM2B	protein_coding	chr8	102204502	102238913	-	1.83227	0.87363	0.117837	1.22647e-13	4.20324e-12	1	0
ENSG00000178096	BOLA1	protein_coding	chr1	149887260	149900491	+	1.83218	0.873557	0.224176	9.74949e-05	0.000530377	1	0
ENSG00000164197	RNF180	protein_coding	chr5	64165882	64217786	+	1.83003	0.871871	0.245459	0.000382318	0.00174226	1	0
ENSG00000075651	PLD1	protein_coding	chr3	171600404	171810426	-	1.82961	0.87154	0.199618	1.26518e-05	8.63455e-05	1	0
ENSG00000178038	ALS2CL	protein_coding	chr3	46668995	46693653	-	1.82758	0.869932	0.226602	0.000123523	0.000653078	1	0
ENSG00000113721	PDGFRB	protein_coding	chr5	150113839	150155872	-	1.8252	0.868056	0.106421	3.44004e-16	1.67216e-14	1	0
ENSG00000258839	MC1R	protein_coding	chr16	89917874	89920977	+	1.82373	0.866894	0.204101	2.16292e-05	0.000139235	1	0
ENSG00000111679	PTPN6	protein_coding	chr12	6946577	6961316	+	1.82362	0.866807	0.112519	1.32226e-14	5.24899e-13	1	0
ENSG00000152952	PLOD2	protein_coding	chr3	146069444	146161332	-	1.82291	0.866244	0.158889	4.98416e-08	5.99126e-07	1	0
ENSG00000136153	LMO7	protein_coding	chr13	75636330	75859866	+	1.82166	0.865251	0.135661	1.79371e-10	3.54522e-09	1	0
ENSG00000110719	TCIRG1	protein_coding	chr11	68039053	68050895	+	1.82069	0.864486	0.128309	1.61116e-11	3.87627e-10	1	0
ENSG00000135406	PRPH	protein_coding	chr12	49295147	49298686	+	1.8201	0.864019	0.289885	0.0028772	0.00990319	1	0
ENSG00000137801	THBS1	protein_coding	chr15	39581079	39599466	+	1.82002	0.863958	0.283607	0.00231663	0.00820292	1	0
ENSG00000123342	MMP19	protein_coding	chr12	55836801	55842935	-	1.81993	0.863886	0.277246	0.00183347	0.00673899	1	0
ENSG00000145103	ILDR1	protein_coding	chr3	121987323	122022240	-	1.81782	0.862212	0.172487	5.77114e-07	5.46919e-06	1	0
ENSG00000256546	AC156455.1	lncRNA	chr12	122064376	122065822	+	1.81618	0.86091	0.274948	0.00174107	0.00646711	1	0
ENSG00000163531	NFASC	protein_coding	chr1	204828675	204977146	+	1.81598	0.860749	0.212877	5.2679e-05	0.000307782	1	0
ENSG00000172380	GNG12	protein_coding	chr1	67701475	67833438	-	1.81547	0.860343	0.0949202	1.25915e-19	9.1809e-18	1	0
ENSG00000126562	WNK4	protein_coding	chr17	42780699	42797066	+	1.81278	0.858205	0.309441	0.00554724	0.0174364	1	0
ENSG00000159374	M1AP	protein_coding	chr2	74557883	74648266	-	1.81013	0.856094	0.188406	5.52263e-06	4.17587e-05	1	0
ENSG00000197415	VEPH1	protein_coding	chr3	157260909	157499509	-	1.80925	0.855393	0.158198	6.40459e-08	7.50229e-07	1	0
ENSG00000166869	CHP2	protein_coding	chr16	23754650	23758935	+	1.80695	0.853556	0.155668	4.17714e-08	5.11968e-07	1	0
ENSG00000050555	LAMC3	protein_coding	chr9	131009174	131094473	+	1.80668	0.853339	0.168414	4.04348e-07	3.9852e-06	1	0
ENSG00000187720	THSD4	protein_coding	chr15	71115471	71783383	+	1.80632	0.853057	0.138238	6.78943e-10	1.22201e-08	1	0
ENSG00000227533	SLC2A1-AS1	lncRNA	chr1	42959104	42983358	+	1.80477	0.851814	0.352624	0.0157074	0.0413778	1	0
ENSG00000137628	DDX60	protein_coding	chr4	168216294	168318749	-	1.80471	0.85177	0.189564	7.01284e-06	5.14743e-05	1	0
ENSG00000105641	SLC5A5	protein_coding	chr19	17871945	17895174	+	1.80349	0.850795	0.184478	3.98984e-06	3.12432e-05	1	0
ENSG00000087085	ACHE	protein_coding	chr7	100889994	100895885	-	1.80289	0.850308	0.24012	0.000398342	0.00180491	1	0
ENSG00000121851	POLR3GL	protein_coding	chr1	145964735	145978848	+	1.80104	0.848834	0.18501	4.47444e-06	3.46206e-05	1	0
ENSG00000171596	NMUR1	protein_coding	chr2	231523187	231530433	-	1.79957	0.847653	0.320018	0.00807866	0.0239038	1	0
ENSG00000185885	IFITM1	protein_coding	chr11	314040	315272	+	1.7994	0.847518	0.0983613	6.91086e-18	4.25703e-16	1	0
ENSG00000133466	C1QTNF6	protein_coding	chr22	37180166	37199391	-	1.79745	0.845955	0.139475	1.31722e-09	2.25443e-08	1	0
ENSG00000182747	SLC35D3	protein_coding	chr6	136921682	136925660	+	1.79681	0.845438	0.353623	0.0168122	0.0438676	1	0
ENSG00000135124	P2RX4	protein_coding	chr12	121210129	121234106	+	1.79567	0.844518	0.11172	4.05464e-14	1.51292e-12	1	0
ENSG00000145536	ADAMTS16	protein_coding	chr5	5140330	5320304	+	1.7953	0.844223	0.140231	1.74152e-09	2.89396e-08	1	0
ENSG00000186615	KTN1-AS1	lncRNA	chr14	55557972	55580112	-	1.79519	0.844133	0.16906	5.94227e-07	5.60905e-06	1	0
ENSG00000154309	DISP1	protein_coding	chr1	222815107	223005995	+	1.7947	0.843739	0.173552	1.16452e-06	1.02857e-05	1	0
ENSG00000171084	FAM86JP	transcribed_unprocessed_pseudogene	chr3	125916679	125930010	+	1.79442	0.84352	0.198153	2.07267e-05	0.00013409	1	0
ENSG00000188647	PTAR1	protein_coding	chr9	69709525	69759953	-	1.79342	0.842713	0.0775859	1.75495e-27	2.88276e-25	1	0
ENSG00000139832	RAB20	protein_coding	chr13	110523066	110561694	-	1.79291	0.842307	0.146605	9.16971e-09	1.30133e-07	1	0
ENSG00000133019	CHRM3	protein_coding	chr1	239386582	239915450	+	1.79213	0.841674	0.141291	2.56841e-09	4.11995e-08	1	0
ENSG00000184381	PLA2G6	protein_coding	chr22	38111495	38181714	-	1.79109	0.840839	0.187219	7.08222e-06	5.19303e-05	1	0
ENSG00000182511	FES	protein_coding	chr15	90884506	90895776	+	1.79092	0.8407	0.114383	1.9841e-13	6.56361e-12	1	0
ENSG00000260219	CD2BP2-DT	lncRNA	chr16	30355568	30357104	+	1.79015	0.840078	0.255796	0.00102283	0.00409218	1	0
ENSG00000197568	HHLA3	protein_coding	chr1	70354817	70368023	+	1.78996	0.839925	0.163513	2.79543e-07	2.85353e-06	1	0
ENSG00000116983	HPCAL4	protein_coding	chr1	39678648	39691403	-	1.78811	0.838432	0.161832	2.2085e-07	2.31731e-06	1	0
ENSG00000264112	AC015813.1	lncRNA	chr17	57989044	57994686	-	1.78793	0.838292	0.278019	0.00256782	0.00899428	1	0
ENSG00000248866	USP46-AS1	lncRNA	chr4	52659439	52661668	+	1.78769	0.838096	0.329212	0.0109038	0.0305243	1	0
ENSG00000111254	AKAP3	protein_coding	chr12	4615518	4649018	-	1.78638	0.83704	0.346033	0.015565	0.0410632	1	0
ENSG00000235192	AC009495.3	lncRNA	chr2	165794389	165810010	+	1.78556	0.83638	0.300568	0.00539136	0.0170084	1	0
ENSG00000162783	IER5	protein_coding	chr1	181088700	181092900	+	1.78477	0.83574	0.142861	4.91504e-09	7.42504e-08	1	0
ENSG00000170891	CYTL1	protein_coding	chr4	5014586	5019458	-	1.78338	0.834615	0.140908	3.15906e-09	4.95993e-08	1	0
ENSG00000158473	CD1D	protein_coding	chr1	158180938	158184896	+	1.7832	0.834469	0.340221	0.0141778	0.0380355	1	0
ENSG00000248932	AC046134.2	lncRNA	chr3	139389828	139452240	+	1.78144	0.833041	0.308223	0.00687743	0.020894	1	0
ENSG00000176485	PLAAT3	protein_coding	chr11	63574462	63614407	-	1.78067	0.832424	0.148434	2.04637e-08	2.68054e-07	1	0
ENSG00000178502	KLHL11	protein_coding	chr17	41848518	41865373	-	1.77959	0.831549	0.135614	8.69199e-10	1.53326e-08	1	0
ENSG00000258592	AL391152.1	lncRNA	chr14	57067008	57112677	-	1.77844	0.830613	0.32162	0.00980619	0.0279833	1	0
ENSG00000163382	NAXE	protein_coding	chr1	156591776	156594299	+	1.77751	0.829859	0.171006	1.21728e-06	1.07317e-05	1	0
ENSG00000069535	MAOB	protein_coding	chrX	43766610	43882421	-	1.77653	0.829064	0.180626	4.43356e-06	3.43415e-05	1	0
ENSG00000116717	GADD45A	protein_coding	chr1	67685201	67688334	+	1.77613	0.828735	0.176929	2.81344e-06	2.2936e-05	1	0
ENSG00000189431	RASSF10	protein_coding	chr11	13009316	13012119	+	1.77503	0.827847	0.181321	4.97971e-06	3.81582e-05	1	0
ENSG00000105707	HPN	protein_coding	chr19	35041720	35066571	+	1.77335	0.826476	0.149057	2.94488e-08	3.70469e-07	1	0
ENSG00000105889	STEAP1B	protein_coding	chr7	22438419	22500179	-	1.77292	0.826123	0.153346	7.15243e-08	8.33051e-07	1	0
ENSG00000101335	MYL9	protein_coding	chr20	36541529	36549825	+	1.77285	0.826069	0.115931	1.03679e-12	3.07402e-11	1	0
ENSG00000007516	BAIAP3	protein_coding	chr16	1333645	1349439	+	1.77208	0.825444	0.145595	1.43261e-08	1.95731e-07	1	0
ENSG00000265749	AC135178.4	lncRNA	chr17	8376802	8381328	+	1.77121	0.824739	0.341284	0.0156673	0.0413027	1	0
ENSG00000196126	HLA-DRB1	protein_coding	chr6	32578775	32589805	-	1.77049	0.824147	0.0900053	5.3531e-20	4.09097e-18	1	0
ENSG00000137267	TUBB2A	protein_coding	chr6	3153666	3157544	-	1.77035	0.824033	0.141384	5.59764e-09	8.36777e-08	1	0
ENSG00000135862	LAMC1	protein_coding	chr1	183023560	183145592	+	1.77004	0.823778	0.140152	4.15891e-09	6.37714e-08	1	0
ENSG00000168004	PLAAT5	protein_coding	chr11	63461414	63491043	-	1.76844	0.822478	0.28418	0.00380108	0.0126006	1	0
ENSG00000118960	HS1BP3	protein_coding	chr2	20617818	20651059	-	1.76767	0.821851	0.106405	1.12941e-14	4.5338e-13	1	0
ENSG00000125730	C3	protein_coding	chr19	6677704	6720650	-	1.76738	0.821616	0.143401	1.00718e-08	1.4167e-07	1	0
ENSG00000143776	CDC42BPA	protein_coding	chr1	226989865	227318258	-	1.76555	0.820117	0.092786	9.67481e-19	6.74452e-17	1	0
ENSG00000151650	VENTX	protein_coding	chr10	133237858	133241928	+	1.76419	0.819006	0.224811	0.000269384	0.00129578	1	0
ENSG00000154240	CEP112	protein_coding	chr17	65635537	66192076	-	1.76394	0.818802	0.153819	1.01986e-07	1.14763e-06	1	0
ENSG00000267432	DNAH17-AS1	lncRNA	chr17	78484869	78490105	+	1.76269	0.81778	0.238099	0.000593385	0.00256738	1	0
ENSG00000235706	DICER1-AS1	lncRNA	chr14	95157687	95179925	+	1.76088	0.816298	0.31508	0.00957624	0.0274532	1	0
ENSG00000216895	AC009403.1	lncRNA	chr7	155643201	155644406	-	1.76071	0.816157	0.179393	5.37632e-06	4.08252e-05	1	0
ENSG00000145390	USP53	protein_coding	chr4	119212713	119295518	+	1.76065	0.816108	0.122471	2.67079e-11	6.14625e-10	1	0
ENSG00000074370	ATP2A3	protein_coding	chr17	3923873	3965204	-	1.76033	0.815849	0.208315	8.98698e-05	0.000494518	1	0
ENSG00000215845	TSTD1	protein_coding	chr1	161037631	161038948	-	1.75789	0.813846	0.143329	1.36133e-08	1.8617e-07	1	0
ENSG00000165591	FAAH2	protein_coding	chrX	57286886	57489193	+	1.75647	0.812681	0.24324	0.00083455	0.00343637	1	0
ENSG00000147421	HMBOX1	protein_coding	chr8	28890606	29053270	+	1.75478	0.811292	0.183731	1.00703e-05	7.0859e-05	1	0
ENSG00000075945	KIFAP3	protein_coding	chr1	169921329	170074652	-	1.75429	0.810886	0.139102	5.56091e-09	8.32157e-08	1	0
ENSG00000140682	TGFB1I1	protein_coding	chr16	31472189	31477958	+	1.75418	0.810797	0.153008	1.16405e-07	1.29257e-06	1	0
ENSG00000049540	ELN	protein_coding	chr7	74028175	74069678	+	1.75416	0.810778	0.205261	7.81566e-05	0.000437328	1	0
ENSG00000175548	ALG10B	protein_coding	chr12	38316772	38323982	+	1.75356	0.810285	0.252912	0.00135617	0.00522962	1	0
ENSG00000118898	PPL	protein_coding	chr16	4882507	4937148	-	1.75356	0.810283	0.101865	1.799e-15	7.98433e-14	1	0
ENSG00000128346	C22orf23	protein_coding	chr22	37943050	37953542	-	1.75203	0.809031	0.185644	1.31266e-05	8.91601e-05	1	0
ENSG00000102575	ACP5	protein_coding	chr19	11574660	11578948	-	1.75173	0.808783	0.170311	2.04564e-06	1.736e-05	1	0
ENSG00000120549	KIAA1217	protein_coding	chr10	24208961	24547843	+	1.75076	0.807984	0.156101	2.26639e-07	2.37108e-06	1	0
ENSG00000154102	C16orf74	protein_coding	chr16	85707517	85751118	-	1.75048	0.807752	0.197484	4.30963e-05	0.000258234	1	0
ENSG00000164176	EDIL3	protein_coding	chr5	83940554	84384793	-	1.74838	0.806017	0.131407	8.583e-10	1.51807e-08	1	0
ENSG00000169905	TOR1AIP2	protein_coding	chr1	179859030	179877803	-	1.74833	0.80598	0.141509	1.22937e-08	1.69584e-07	1	0
ENSG00000117595	IRF6	protein_coding	chr1	209785617	209806139	-	1.74812	0.805807	0.140912	1.07452e-08	1.49668e-07	1	0
ENSG00000158710	TAGLN2	protein_coding	chr1	159918111	159925478	-	1.74809	0.80578	0.26962	0.00280281	0.00967881	1	0
ENSG00000140853	NLRC5	protein_coding	chr16	56989567	57083524	+	1.74747	0.80527	0.235237	0.000618815	0.0026621	1	0
ENSG00000147592	LACTB2	protein_coding	chr8	70635318	70669156	-	1.74732	0.805145	0.0846914	1.96616e-21	1.80118e-19	1	0
ENSG00000125864	BFSP1	protein_coding	chr20	17493905	17569760	-	1.74646	0.804432	0.203759	7.88185e-05	0.000440342	1	0
ENSG00000169760	NLGN1	protein_coding	chr3	173397767	174294372	+	1.74398	0.802386	0.250395	0.00135304	0.00522039	1	0
ENSG00000176697	BDNF	protein_coding	chr11	27654893	27700455	-	1.74394	0.802352	0.11333	1.44352e-12	4.18445e-11	1	0
ENSG00000173846	PLK3	protein_coding	chr1	44800377	44805990	+	1.74355	0.802024	0.132721	1.51361e-09	2.55383e-08	1	0
ENSG00000143375	CGN	protein_coding	chr1	151511416	151538692	+	1.7423	0.800996	0.154431	2.13991e-07	2.25361e-06	1	0
ENSG00000112159	MDN1	protein_coding	chr6	89642498	89819722	-	1.74152	0.800344	0.183551	1.29857e-05	8.83706e-05	1	0
ENSG00000100385	IL2RB	protein_coding	chr22	37125843	37149916	-	1.74074	0.799703	0.18304	1.24807e-05	8.52995e-05	1	0
ENSG00000103021	CCDC113	protein_coding	chr16	58249988	58267549	+	1.7405	0.799498	0.162653	8.86259e-07	8.03141e-06	1	0
ENSG00000006611	USH1C	protein_coding	chr11	17493895	17544416	-	1.73973	0.79886	0.207586	0.000118923	0.000631441	1	0
ENSG00000114200	BCHE	protein_coding	chr3	165772904	165837423	-	1.7393	0.798504	0.298977	0.0075673	0.0226743	1	0
ENSG00000196218	RYR1	protein_coding	chr19	38433693	38587564	+	1.73911	0.798345	0.13783	6.94463e-09	1.01271e-07	1	0
ENSG00000179456	ZBTB18	protein_coding	chr1	244048700	244057476	+	1.73825	0.797638	0.136271	4.81825e-09	7.30973e-08	1	0
ENSG00000117707	PROX1	protein_coding	chr1	213987957	214041510	+	1.73779	0.79725	0.290768	0.00610897	0.0188886	1	0
ENSG00000215045	GRID2IP	protein_coding	chr7	6497727	6531196	-	1.7374	0.796928	0.207759	0.000125139	0.000660399	1	0
ENSG00000151458	ANKRD50	protein_coding	chr4	124664048	124712732	-	1.7363	0.796015	0.111278	8.46589e-13	2.53109e-11	1	0
ENSG00000145012	LPP	protein_coding	chr3	188153863	188890671	+	1.73523	0.795129	0.20856	0.00013758	0.000719942	1	0
ENSG00000117266	CDK18	protein_coding	chr1	205504723	205532790	+	1.73513	0.795044	0.160795	7.636e-07	7.00424e-06	1	0
ENSG00000108679	LGALS3BP	protein_coding	chr17	78971255	78979923	-	1.73392	0.794035	0.129731	9.32021e-10	1.62433e-08	1	0
ENSG00000269050	AC011455.1	lncRNA	chr19	38870137	38873763	+	1.73335	0.79356	0.318267	0.0126533	0.0346084	1	0
ENSG00000151067	CACNA1C	protein_coding	chr12	2053025	2692159	+	1.73311	0.79336	0.143075	2.93854e-08	3.70323e-07	1	0
ENSG00000138080	EMILIN1	protein_coding	chr2	27078615	27086403	+	1.73267	0.792994	0.152672	2.05695e-07	2.17425e-06	1	0
ENSG00000000457	SCYL3	protein_coding	chr1	169853074	169893894	-	1.73185	0.79231	0.174989	5.96109e-06	4.4554e-05	1	0
ENSG00000078114	NEBL	protein_coding	chr10	20783906	21174217	-	1.73049	0.791178	0.266458	0.00298537	0.0102309	1	0
ENSG00000167434	CA4	protein_coding	chr17	60149973	60159546	+	1.73034	0.791054	0.312144	0.0112687	0.0314225	1	0
ENSG00000163286	ALPG	protein_coding	chr2	232406844	232410714	+	1.72983	0.790626	0.257433	0.00213204	0.00764593	1	0
ENSG00000239213	NCK1-DT	lncRNA	chr3	136842191	136862019	-	1.72492	0.786528	0.131825	2.42465e-09	3.9109e-08	1	0
ENSG00000196233	LCOR	protein_coding	chr10	96832298	96964441	+	1.7243	0.786008	0.154206	3.44841e-07	3.44624e-06	1	0
ENSG00000243811	APOBEC3D	protein_coding	chr22	39020919	39033277	+	1.72399	0.785753	0.13553	6.72594e-09	9.84841e-08	1	0
ENSG00000068976	PYGM	protein_coding	chr11	64746398	64759974	-	1.72083	0.783102	0.331097	0.0180215	0.0465387	1	0
ENSG00000237886	NALT1	lncRNA	chr9	136548415	136549893	+	1.71915	0.781693	0.309959	0.0116715	0.0323626	1	0
ENSG00000107105	ELAVL2	protein_coding	chr9	23690104	23821817	-	1.71906	0.781619	0.189468	3.70192e-05	0.000226183	1	0
ENSG00000128285	MCHR1	protein_coding	chr22	40679484	40682812	+	1.71769	0.780469	0.247461	0.00161098	0.00606481	1	0
ENSG00000029993	HMGB3	protein_coding	chrX	150983358	150987932	+	1.71692	0.77982	0.121479	1.36839e-10	2.78174e-09	1	0
ENSG00000151093	OXSM	protein_coding	chr3	25790094	25794531	+	1.71583	0.778908	0.281256	0.00561616	0.017601	1	0
ENSG00000182749	PAQR7	protein_coding	chr1	25861484	25875890	-	1.71563	0.778738	0.118648	5.25804e-11	1.15249e-09	1	0
ENSG00000185055	EFCAB10	protein_coding	chr7	105565124	105581411	-	1.71534	0.778493	0.297535	0.0088844	0.025822	1	0
ENSG00000117305	HMGCL	protein_coding	chr1	23801885	23825407	-	1.71502	0.778228	0.147704	1.37286e-07	1.50342e-06	1	0
ENSG00000119547	ONECUT2	protein_coding	chr18	57435408	57491298	+	1.71409	0.777445	0.216226	0.00032375	0.00151596	1	0
ENSG00000143494	VASH2	protein_coding	chr1	212950594	212991585	+	1.71281	0.776369	0.157917	8.81835e-07	7.99639e-06	1	0
ENSG00000213213	CCDC183	protein_coding	chr9	136796292	136807741	+	1.71249	0.776097	0.325444	0.0170914	0.0444826	1	0
ENSG00000175906	ARL4D	protein_coding	chr17	43398993	43401137	+	1.71047	0.774396	0.0916453	2.91471e-17	1.66617e-15	1	0
ENSG00000240065	PSMB9	protein_coding	chr6	32854192	32859851	+	1.70922	0.77334	0.311426	0.0130199	0.0353739	1	0
ENSG00000162434	JAK1	protein_coding	chr1	64833229	64966497	-	1.70756	0.771934	0.118668	7.76871e-11	1.64967e-09	1	0
ENSG00000182359	KBTBD3	protein_coding	chr11	106051098	106077319	-	1.7043	0.769176	0.227831	0.000735277	0.003086	1	0
ENSG00000219626	FAM228B	protein_coding	chr2	24123504	24169638	+	1.70417	0.769067	0.228495	0.00076326	0.00318381	1	0
ENSG00000185532	PRKG1	protein_coding	chr10	51074527	52062862	+	1.70386	0.76881	0.15828	1.19013e-06	1.04989e-05	1	0
ENSG00000160685	ZBTB7B	protein_coding	chr1	155001834	155018522	+	1.70366	0.768638	0.198002	0.000103617	0.000559845	1	0
ENSG00000183508	TENT5C	protein_coding	chr1	117606051	117628389	+	1.70324	0.768284	0.221629	0.000527211	0.00232256	1	0
ENSG00000152061	RABGAP1L	protein_coding	chr1	174159581	174958187	+	1.7031	0.76816	0.218243	0.000431972	0.00193965	1	0
ENSG00000117153	KLHL12	protein_coding	chr1	202891120	202927209	-	1.70284	0.767941	0.150903	3.60025e-07	3.59296e-06	1	0
ENSG00000251669	FAM86EP	transcribed_unprocessed_pseudogene	chr4	3941760	3955364	-	1.70094	0.76633	0.148116	2.29314e-07	2.39381e-06	1	0
ENSG00000169989	TIGD4	protein_coding	chr4	152769354	152779729	-	1.70062	0.766063	0.278646	0.00597357	0.0185437	1	0
ENSG00000244509	APOBEC3C	protein_coding	chr22	39014257	39020352	+	1.70055	0.766003	0.133474	9.52629e-09	1.34792e-07	1	0
ENSG00000134146	DPH6	protein_coding	chr15	35370880	35546141	-	1.69925	0.764901	0.138516	3.34925e-08	4.1621e-07	1	0
ENSG00000163435	ELF3	protein_coding	chr1	202010583	202016009	+	1.69913	0.764799	0.302849	0.0115584	0.0320991	1	0
ENSG00000163431	LMOD1	protein_coding	chr1	201896456	201946544	-	1.69879	0.764511	0.203734	0.000175086	0.000887603	1	0
ENSG00000198860	TSEN15	protein_coding	chr1	184051684	184074212	+	1.696	0.762139	0.111436	7.96107e-12	2.04258e-10	1	0
ENSG00000116604	MEF2D	protein_coding	chr1	156463727	156500793	-	1.69534	0.761572	0.208215	0.000254566	0.00123406	1	0
ENSG00000118217	ATF6	protein_coding	chr1	161766324	161964070	+	1.69425	0.760648	0.12593	1.53885e-09	2.59336e-08	1	0
ENSG00000243406	MRPS31P5	transcribed_unprocessed_pseudogene	chr13	52167709	52194410	-	1.69419	0.760599	0.153925	7.75759e-07	7.09301e-06	1	0
ENSG00000014914	MTMR11	protein_coding	chr1	149928651	149936731	-	1.69415	0.760562	0.265583	0.0041867	0.013723	1	0
ENSG00000118507	AKAP7	protein_coding	chr6	131135494	131283532	+	1.69361	0.760101	0.142091	8.8244e-08	1.00566e-06	1	0
ENSG00000167995	BEST1	protein_coding	chr11	61949821	61965515	+	1.69294	0.759531	0.319616	0.0174831	0.0453732	1	0
ENSG00000185477	GPRIN3	protein_coding	chr4	89236383	89308034	-	1.69122	0.75806	0.135972	2.47383e-08	3.16788e-07	1	0
ENSG00000183853	KIRREL1	protein_coding	chr1	157993645	158100262	+	1.69113	0.757989	0.196045	0.000110452	0.000592965	1	0
ENSG00000128268	MGAT3	protein_coding	chr22	39457171	39492194	+	1.69011	0.757116	0.169086	7.54492e-06	5.50687e-05	1	0
ENSG00000117593	DARS2	protein_coding	chr1	173824673	173858546	+	1.68946	0.756565	0.219266	0.000559664	0.00244368	1	0
ENSG00000170835	CEL	protein_coding	chr9	133061955	133071861	+	1.68881	0.756004	0.216758	0.000487032	0.00215753	1	0
ENSG00000204592	HLA-E	protein_coding	chr6	30489512	30494194	+	1.68803	0.755339	0.121072	4.41078e-10	8.15453e-09	1	0
ENSG00000088881	EBF4	protein_coding	chr20	2692755	2760108	+	1.68748	0.754875	0.209589	0.000316147	0.00148474	1	0
ENSG00000137877	SPTBN5	protein_coding	chr15	41848146	41894920	-	1.68658	0.754097	0.243643	0.00196752	0.00714922	1	0
ENSG00000138028	CGREF1	protein_coding	chr2	27101113	27119018	-	1.68617	0.753752	0.164353	4.51453e-06	3.49119e-05	1	0
ENSG00000188763	FZD9	protein_coding	chr7	73433789	73436120	+	1.68599	0.753597	0.143957	1.65111e-07	1.77414e-06	1	0
ENSG00000142798	HSPG2	protein_coding	chr1	21822244	21937307	-	1.6843	0.752152	0.170038	9.71401e-06	6.88606e-05	1	0
ENSG00000122786	CALD1	protein_coding	chr7	134779637	134970729	+	1.68374	0.751667	0.163242	4.132e-06	3.22152e-05	1	0
ENSG00000143314	MRPL24	protein_coding	chr1	156737303	156741061	-	1.68325	0.751252	0.176024	1.97323e-05	0.000128764	1	0
ENSG00000198482	ZNF808	protein_coding	chr19	52527667	52564464	+	1.68314	0.751156	0.196388	0.000130852	0.000688515	1	0
ENSG00000169871	TRIM56	protein_coding	chr7	101085426	101097967	+	1.68263	0.75072	0.0672963	6.73638e-29	1.2186e-26	1	0
ENSG00000119900	OGFRL1	protein_coding	chr6	71288811	71309059	+	1.68048	0.748873	0.128008	4.90943e-09	7.42441e-08	1	0
ENSG00000166922	SCG5	protein_coding	chr15	32641757	32697092	+	1.68015	0.748589	0.130729	1.02673e-08	1.43852e-07	1	0
ENSG00000121350	PYROXD1	protein_coding	chr12	21437706	21471250	+	1.68002	0.748476	0.21799	0.000595758	0.00257531	1	0
ENSG00000143153	ATP1B1	protein_coding	chr1	169106323	169132719	+	1.67953	0.748058	0.0823791	1.07904e-19	7.94871e-18	1	0
ENSG00000276234	TADA2A	protein_coding	chr17	37407224	37465655	+	1.67643	0.745393	0.120675	6.53883e-10	1.17988e-08	1	0
ENSG00000147202	DIAPH2	protein_coding	chrX	96684857	97469836	+	1.67618	0.745175	0.0844109	1.0661e-18	7.3248e-17	1	0
ENSG00000133104	SPART	protein_coding	chr13	36303602	36346326	-	1.67591	0.744949	0.0793452	6.07423e-21	5.16708e-19	1	0
ENSG00000099994	SUSD2	protein_coding	chr22	24181487	24189106	+	1.6754	0.744506	0.0890625	6.30542e-17	3.4658e-15	1	0
ENSG00000196482	ESRRG	protein_coding	chr1	216503251	216723465	-	1.67519	0.744322	0.223425	0.000864052	0.00354527	1	0
ENSG00000196353	CPNE4	protein_coding	chr3	131533569	132035011	-	1.67477	0.743962	0.187334	7.14763e-05	0.00040438	1	0
ENSG00000130035	GALNT8	protein_coding	chr12	4809342	4851111	+	1.67449	0.743725	0.126454	4.06855e-09	6.24529e-08	1	0
ENSG00000251533	LINC00605	lncRNA	chr14	103187221	103189250	-	1.67369	0.743034	0.209117	0.000380584	0.00173657	1	0
ENSG00000163735	CXCL5	protein_coding	chr4	73995642	73998884	-	1.67254	0.742037	0.172973	1.78746e-05	0.00011788	1	0
ENSG00000055609	KMT2C	protein_coding	chr7	152134929	152435954	-	1.67161	0.741239	0.20202	0.000243367	0.0011854	1	0
ENSG00000174446	SNAPC5	protein_coding	chr15	66493468	66497845	-	1.67145	0.741101	0.0777311	1.5111e-21	1.42073e-19	1	0
ENSG00000160789	LMNA	protein_coding	chr1	156114711	156137866	+	1.67093	0.740648	0.131956	1.99011e-08	2.60971e-07	1	0
ENSG00000143751	SDE2	protein_coding	chr1	225982702	225999322	-	1.67034	0.740141	0.124362	2.65701e-09	4.25211e-08	1	0
ENSG00000164543	STK17A	protein_coding	chr7	43583110	43627379	+	1.67014	0.739968	0.137308	7.08119e-08	8.26101e-07	1	0
ENSG00000101276	SLC52A3	protein_coding	chr20	760080	775983	-	1.67006	0.739903	0.110863	2.48912e-11	5.75599e-10	1	0
ENSG00000248746	ACTN3	protein_coding	chr11	66546905	66563334	+	1.66922	0.739172	0.223748	0.000954543	0.00385677	1	0
ENSG00000173726	TOMM20	protein_coding	chr1	235109341	235128837	-	1.66861	0.738649	0.133836	3.40847e-08	4.23201e-07	1	0
ENSG00000121454	LHX4	protein_coding	chr1	180230039	180278984	+	1.66757	0.737751	0.314496	0.0189855	0.0486589	1	0
ENSG00000179046	TRIML2	protein_coding	chr4	188091272	188109379	-	1.66619	0.736551	0.202443	0.00027444	0.00131656	1	0
ENSG00000267221	C17orf113	protein_coding	chr17	42038232	42050579	-	1.66466	0.735231	0.196778	0.000186706	0.000935561	1	0
ENSG00000205544	TMEM256	protein_coding	chr17	7402975	7404097	-	1.66345	0.734182	0.0733567	1.40027e-23	1.58819e-21	1	0
ENSG00000042493	CAPG	protein_coding	chr2	85394893	85414016	-	1.66186	0.732798	0.117129	3.94119e-10	7.35294e-09	1	0
ENSG00000196187	TMEM63A	protein_coding	chr1	225845536	225882322	-	1.66143	0.732425	0.196481	0.000193217	0.000963466	1	0
ENSG00000121900	TMEM54	protein_coding	chr1	32894595	32901338	-	1.66121	0.732236	0.0844468	4.28437e-18	2.72124e-16	1	0
ENSG00000118257	NRP2	protein_coding	chr2	205682501	205798133	+	1.65924	0.730524	0.122874	2.7593e-09	4.38634e-08	1	0
ENSG00000132256	TRIM5	protein_coding	chr11	5663195	5685029	-	1.65835	0.729745	0.0999783	2.89828e-13	9.32868e-12	1	0
ENSG00000244041	LINC01011	lncRNA	chr6	2988643	2991173	+	1.65835	0.729745	0.199091	0.000246965	0.0012017	1	0
ENSG00000174469	CNTNAP2	protein_coding	chr7	148339461	148420998	+	1.65767	0.729156	0.0956104	2.41544e-14	9.32947e-13	1	0
ENSG00000132294	EFR3A	protein_coding	chr8	131904133	132013642	+	1.65736	0.728887	0.0877169	9.60755e-17	5.08524e-15	1	0
ENSG00000130517	PGPEP1	protein_coding	chr19	18340640	18369950	+	1.65717	0.728721	0.107113	1.02247e-11	2.55905e-10	1	0
ENSG00000159714	ZDHHC1	protein_coding	chr16	67394152	67416456	-	1.65571	0.727449	0.143315	3.85718e-07	3.82002e-06	1	0
ENSG00000151065	DCP1B	protein_coding	chr12	1946053	2004426	-	1.65526	0.727055	0.126417	8.85865e-09	1.26473e-07	1	0
ENSG00000106733	NMRK1	protein_coding	chr9	75061200	75088155	-	1.65435	0.726265	0.177313	4.20448e-05	0.000252888	1	0
ENSG00000102401	ARMCX3	protein_coding	chrX	101623201	101627843	+	1.65407	0.726017	0.21412	0.000697155	0.00294765	1	0
ENSG00000130433	CACNG6	protein_coding	chr19	53991637	54012666	+	1.65377	0.725758	0.235963	0.00209986	0.00755516	1	0
ENSG00000160161	CILP2	protein_coding	chr19	19538281	19546659	+	1.65351	0.725531	0.131769	3.6694e-08	4.52454e-07	1	0
ENSG00000198625	MDM4	protein_coding	chr1	204516472	204558120	+	1.6534	0.725435	0.143938	4.65767e-07	4.525e-06	1	0
ENSG00000164430	CGAS	protein_coding	chr6	73423711	73452276	-	1.65308	0.725153	0.273579	0.00803453	0.0238021	1	0
ENSG00000180694	TMEM64	protein_coding	chr8	90622000	90646083	-	1.6524	0.72456	0.174814	3.40184e-05	0.00020946	1	0
ENSG00000111271	ACAD10	protein_coding	chr12	111686076	111757099	+	1.65194	0.724161	0.134747	7.69165e-08	8.89331e-07	1	0
ENSG00000143416	SELENBP1	protein_coding	chr1	151364304	151372703	-	1.65174	0.723988	0.297632	0.0149954	0.0397587	1	0
ENSG00000197977	ELOVL2	protein_coding	chr6	10980759	11044301	-	1.64919	0.721754	0.278421	0.0095333	0.027374	1	0
ENSG00000216490	IFI30	protein_coding	chr19	18173813	18178117	+	1.64862	0.721259	0.113842	2.36408e-10	4.53491e-09	1	0
ENSG00000197852	INKA2	protein_coding	chr1	111722064	111739389	-	1.64861	0.721249	0.161157	7.62505e-06	5.55118e-05	1	0
ENSG00000003436	TFPI	protein_coding	chr2	187478578	187554950	-	1.64795	0.720676	0.226499	0.00146356	0.00557605	1	0
ENSG00000108375	RNF43	protein_coding	chr17	58353676	58417595	-	1.64772	0.72047	0.25371	0.00451511	0.0146383	1	0
ENSG00000116406	EDEM3	protein_coding	chr1	184690493	184754786	-	1.6467	0.719576	0.135043	9.90241e-08	1.11781e-06	1	0
ENSG00000188677	PARVB	protein_coding	chr22	44024276	44172949	+	1.64505	0.718132	0.0892541	8.55936e-16	3.94586e-14	1	0
ENSG00000066279	ASPM	protein_coding	chr1	197084127	197146632	-	1.64503	0.718114	0.153344	2.82692e-06	2.30196e-05	1	0
ENSG00000080854	IGSF9B	protein_coding	chr11	133896438	133956968	-	1.64399	0.717204	0.124755	8.98256e-09	1.27957e-07	1	0
ENSG00000158793	NIT1	protein_coding	chr1	161118105	161121194	+	1.64322	0.716529	0.154119	3.3325e-06	2.6606e-05	1	0
ENSG00000085788	DDHD2	protein_coding	chr8	38231590	38262836	+	1.64265	0.716027	0.0851598	4.16922e-17	2.33656e-15	1	0
ENSG00000243244	STON1	protein_coding	chr2	48530169	48598513	+	1.64254	0.71593	0.111815	1.52553e-10	3.06628e-09	1	0
ENSG00000028137	TNFRSF1B	protein_coding	chr1	12166991	12209220	+	1.64137	0.7149	0.208286	0.000598494	0.00258479	1	0
ENSG00000179855	GIPC3	protein_coding	chr19	3585576	3593541	+	1.6386	0.712465	0.150551	2.21896e-06	1.87039e-05	1	0
ENSG00000103723	AP3B2	protein_coding	chr15	82659281	82709873	-	1.63745	0.711447	0.13669	1.94175e-07	2.06317e-06	1	0
ENSG00000217128	FNIP1	protein_coding	chr5	131641714	131797017	-	1.63728	0.711305	0.143431	7.07738e-07	6.53378e-06	1	0
ENSG00000185088	RPS27L	protein_coding	chr15	63154971	63157475	-	1.63637	0.7105	0.0913414	7.33841e-15	3.00496e-13	1	0
ENSG00000196549	MME	protein_coding	chr3	155080004	155183704	+	1.63548	0.709717	0.154898	4.6092e-06	3.55862e-05	1	0
ENSG00000112773	TENT5A	protein_coding	chr6	81745730	81753370	-	1.63542	0.709664	0.1628	1.30593e-05	8.87869e-05	1	0
ENSG00000196141	SPATS2L	protein_coding	chr2	200306554	200478530	+	1.63537	0.709618	0.0628995	1.61448e-29	3.07634e-27	1	0
ENSG00000007171	NOS2	protein_coding	chr17	27756796	27793727	-	1.635	0.709294	0.298805	0.0176078	0.0456518	1	0
ENSG00000178802	MPI	protein_coding	chr15	74890074	74898228	+	1.63482	0.709128	0.0909071	6.16231e-15	2.56005e-13	1	0
ENSG00000196152	ZNF79	protein_coding	chr9	127424488	127445371	+	1.634	0.708408	0.128536	3.56066e-08	4.40185e-07	1	0
ENSG00000132510	KDM6B	protein_coding	chr17	7833961	7854796	+	1.63382	0.708251	0.240139	0.00318461	0.0108103	1	0
ENSG00000137806	NDUFAF1	protein_coding	chr15	41387353	41402460	-	1.63265	0.707215	0.0767783	3.22724e-20	2.56225e-18	1	0
ENSG00000163050	COQ8A	protein_coding	chr1	226940298	226987544	+	1.63226	0.706873	0.198129	0.000360071	0.00165832	1	0
ENSG00000204410	MSH5	protein_coding	chr6	31740119	31762676	+	1.63217	0.706789	0.213824	0.000948182	0.00383757	1	0
ENSG00000135835	KIAA1614	protein_coding	chr1	180912572	180951614	+	1.63138	0.706091	0.279916	0.011652	0.0323287	1	0
ENSG00000143324	XPR1	protein_coding	chr1	180632061	180886126	+	1.63049	0.705308	0.139605	4.36818e-07	4.28008e-06	1	0
ENSG00000197191	CYSRT1	protein_coding	chr9	137223750	137226310	+	1.63022	0.705067	0.28859	0.0145599	0.0388926	1	0
ENSG00000175600	SUGCT	protein_coding	chr7	40135005	40860763	+	1.62997	0.704841	0.210701	0.000822171	0.00339522	1	0
ENSG00000204147	ASAH2B	protein_coding	chr10	50739982	50754809	+	1.62972	0.704626	0.222281	0.00152446	0.00578033	1	0
ENSG00000085831	TTC39A	protein_coding	chr1	51287258	51330562	-	1.62875	0.703764	0.118625	2.98004e-09	4.69546e-08	1	0
ENSG00000261150	EPPK1	protein_coding	chr8	143857324	143878464	-	1.62689	0.70212	0.149782	2.76424e-06	2.26642e-05	1	0
ENSG00000069812	HES2	protein_coding	chr1	6415232	6419919	-	1.62657	0.701829	0.27864	0.0117767	0.0325844	1	0
ENSG00000010327	STAB1	protein_coding	chr3	52494508	52524495	+	1.6264	0.701681	0.294561	0.0172129	0.044758	1	0
ENSG00000021762	OSBPL5	protein_coding	chr11	3087107	3165273	-	1.62615	0.701458	0.0991351	1.48618e-12	4.29939e-11	1	0
ENSG00000129946	SHC2	protein_coding	chr19	416589	461033	-	1.62556	0.700939	0.172909	5.03915e-05	0.000296234	1	0
ENSG00000165959	CLMN	protein_coding	chr14	95181940	95319900	-	1.62387	0.699433	0.19265	0.000282779	0.0013523	1	0
ENSG00000010818	HIVEP2	protein_coding	chr6	142751469	142945066	-	1.62257	0.698284	0.222707	0.00171598	0.00639453	1	0
ENSG00000181904	C5orf24	protein_coding	chr5	134845996	134859735	+	1.62149	0.697317	0.0826585	3.28043e-17	1.86034e-15	1	0
ENSG00000181192	DHTKD1	protein_coding	chr10	12069009	12123221	+	1.62075	0.696658	0.0694648	1.13732e-23	1.31076e-21	1	0
ENSG00000162426	SLC45A1	protein_coding	chr1	8318114	8344165	+	1.62022	0.696189	0.162083	1.74484e-05	0.000115335	1	0
ENSG00000205730	ITPRIPL2	protein_coding	chr16	19114103	19121629	+	1.61998	0.695974	0.15767	1.01424e-05	7.12963e-05	1	0
ENSG00000158864	NDUFS2	protein_coding	chr1	161202406	161214395	+	1.61823	0.694416	0.184706	0.000170206	0.000865936	1	0
ENSG00000076662	ICAM3	protein_coding	chr19	10333776	10339842	-	1.61771	0.693949	0.129031	7.52577e-08	8.72269e-07	1	0
ENSG00000118777	ABCG2	protein_coding	chr4	88090264	88159062	-	1.61646	0.692837	0.193085	0.000332899	0.00155402	1	0
ENSG00000168743	NPNT	protein_coding	chr4	105895092	105971674	+	1.61451	0.691092	0.268357	0.0100162	0.0284367	1	0
ENSG00000119632	IFI27L2	protein_coding	chr14	94127781	94129601	-	1.61426	0.690875	0.130899	1.30639e-07	1.43834e-06	1	0
ENSG00000117724	CENPF	protein_coding	chr1	214603238	214664571	+	1.61385	0.690507	0.092491	8.28806e-14	2.93907e-12	1	0
ENSG00000131724	IL13RA1	protein_coding	chrX	118727608	118794533	+	1.61337	0.690074	0.0966089	9.13399e-13	2.72513e-11	1	0
ENSG00000108515	ENO3	protein_coding	chr17	4950140	4957129	+	1.61325	0.689969	0.203913	0.000715317	0.00301285	1	0
ENSG00000134330	IAH1	protein_coding	chr2	9474567	9489742	+	1.61275	0.689527	0.134341	2.85657e-07	2.90409e-06	1	0
ENSG00000146090	RASGEF1C	protein_coding	chr5	180100795	180209166	-	1.61229	0.689113	0.287425	0.0165058	0.043218	1	0
ENSG00000260086	AC007611.1	lncRNA	chr16	48623458	48673478	+	1.60896	0.686133	0.288739	0.0174869	0.0453732	1	0
ENSG00000161513	FDXR	protein_coding	chr17	74862497	74872968	-	1.60864	0.685845	0.0925962	1.29351e-13	4.4224e-12	1	0
ENSG00000158856	DMTN	protein_coding	chr8	22066440	22082525	+	1.60854	0.685756	0.253154	0.00675176	0.0206042	1	0
ENSG00000100625	SIX4	protein_coding	chr14	60709539	60724319	-	1.60848	0.685696	0.113608	1.58346e-09	2.66227e-08	1	0
ENSG00000228648	AL353747.2	lncRNA	chr6	167241015	167245916	+	1.60823	0.685476	0.26051	0.0085062	0.0248899	1	0
ENSG00000181873	IBA57	protein_coding	chr1	228165804	228182257	+	1.60787	0.685147	0.0965608	1.28885e-12	3.75898e-11	1	0
ENSG00000170961	HAS2	protein_coding	chr8	121612116	121641441	-	1.60662	0.684025	0.286398	0.0169232	0.0441091	1	0
ENSG00000139629	GALNT6	protein_coding	chr12	51351252	51391307	-	1.60656	0.683971	0.120691	1.4523e-08	1.98043e-07	1	0
ENSG00000256229	ZNF486	protein_coding	chr19	20167214	20200488	+	1.6059	0.683382	0.124921	4.48712e-08	5.47022e-07	1	0
ENSG00000186815	TPCN1	protein_coding	chr12	113221489	113298585	+	1.6054	0.682932	0.0700255	1.79761e-22	1.84818e-20	1	0
ENSG00000110090	CPT1A	protein_coding	chr11	68754883	68841839	-	1.60537	0.682907	0.194902	0.000458593	0.00204549	1	0
ENSG00000249395	CASC9	lncRNA	chr8	75223404	75278745	-	1.60535	0.682892	0.253033	0.00695851	0.0211179	1	0
ENSG00000164949	GEM	protein_coding	chr8	94249253	94262319	-	1.60505	0.682618	0.148214	4.11197e-06	3.21116e-05	1	0
ENSG00000105339	DENND3	protein_coding	chr8	141128684	141195804	+	1.60465	0.682261	0.165525	3.75923e-05	0.00022939	1	0
ENSG00000282034	AC106886.6	protein_coding	chr16	30703633	30745169	+	1.6038	0.681495	0.179131	0.000142122	0.000740452	1	0
ENSG00000182379	NXPH4	protein_coding	chr12	57216819	57226449	+	1.60229	0.680137	0.190753	0.000363109	0.00166801	1	0
ENSG00000133315	MACROD1	protein_coding	chr11	63998558	64166521	-	1.6005	0.678526	0.144829	2.79928e-06	2.28597e-05	1	0
ENSG00000064115	TM7SF3	protein_coding	chr12	26971579	27014293	-	1.59878	0.676974	0.14035	1.41085e-06	1.23017e-05	1	0
ENSG00000225950	NTF4	protein_coding	chr19	49061128	49065028	-	1.5977	0.675993	0.220017	0.0021231	0.00762151	1	0
ENSG00000172059	KLF11	protein_coding	chr2	10043572	10054836	+	1.5971	0.675453	0.125785	7.87834e-08	9.08711e-07	1	0
ENSG00000107518	ATRNL1	protein_coding	chr10	115093365	115171369	+	1.59634	0.674764	0.180133	0.000179733	0.00090647	1	0
ENSG00000142173	COL6A2	protein_coding	chr21	46098123	46132848	+	1.5954	0.673914	0.112179	1.88441e-09	3.10971e-08	1	0
ENSG00000198538	ZNF28	protein_coding	chr19	52801381	52857619	-	1.59532	0.673849	0.160699	2.75016e-05	0.000172683	1	0
ENSG00000143702	CEP170	protein_coding	chr1	243124428	243255203	-	1.59509	0.673635	0.143354	2.61305e-06	2.16482e-05	1	0
ENSG00000162946	DISC1	protein_coding	chr1	231626831	232041127	+	1.59505	0.673598	0.203815	0.000949951	0.00384147	1	0
ENSG00000143801	PSEN2	protein_coding	chr1	226870619	226896098	+	1.59452	0.673123	0.178533	0.000163051	0.000832202	1	0
ENSG00000198680	TUSC1	protein_coding	chr9	25676969	25678272	-	1.59413	0.672769	0.172111	9.2707e-05	0.00050781	1	0
ENSG00000114166	KAT2B	protein_coding	chr3	20040446	20154404	+	1.59396	0.672614	0.268536	0.0122539	0.0337094	1	0
ENSG00000248383	PCDHAC1	protein_coding	chr5	140926299	140929512	+	1.59365	0.672332	0.255782	0.00857535	0.0250614	1	0
ENSG00000198948	MFAP3L	protein_coding	chr4	169986602	170026340	-	1.59347	0.672173	0.240888	0.00526442	0.0166742	1	0
ENSG00000175105	ZNF654	protein_coding	chr3	88059294	88144660	+	1.59306	0.6718	0.171655	9.09095e-05	0.00049988	1	0
ENSG00000107537	PHYH	protein_coding	chr10	13277799	13300064	-	1.59191	0.670756	0.100795	2.84028e-11	6.51532e-10	1	0
ENSG00000241399	CD302	protein_coding	chr2	159768630	159798208	-	1.59183	0.670687	0.218187	0.00211268	0.00758792	1	0
ENSG00000261609	GAN	protein_coding	chr16	81314966	81390809	+	1.59051	0.669489	0.122799	4.98351e-08	5.99126e-07	1	0
ENSG00000178093	TSSK6	protein_coding	chr19	19514219	19516100	-	1.59047	0.66945	0.206026	0.00115669	0.00454751	1	0
ENSG00000013288	MAN2B2	protein_coding	chr4	6575189	6623362	+	1.58936	0.66845	0.114498	5.28069e-09	7.92714e-08	1	0
ENSG00000141232	TOB1	protein_coding	chr17	50862223	50866354	-	1.58893	0.668053	0.0827471	6.83502e-16	3.19102e-14	1	0
ENSG00000247735	AC120114.1	lncRNA	chr16	29926284	29928933	+	1.58852	0.667679	0.225255	0.00303564	0.010386	1	0
ENSG00000114021	NIT2	protein_coding	chr3	100334757	100361635	+	1.5884	0.667574	0.118062	1.5634e-08	2.11177e-07	1	0
ENSG00000179299	NSUN7	protein_coding	chr4	40750217	40809985	+	1.58775	0.666984	0.0937003	1.0929e-12	3.2137e-11	1	0
ENSG00000150593	PDCD4	protein_coding	chr10	110871928	110900006	+	1.58741	0.666673	0.119235	2.2542e-08	2.92329e-07	1	0
ENSG00000203635	AC144450.1	lncRNA	chr2	1620510	1625419	-	1.58713	0.666417	0.247134	0.00700547	0.0212468	1	0
ENSG00000189292	ALKAL2	protein_coding	chr2	279558	288032	-	1.58679	0.666112	0.235586	0.00469182	0.015122	1	0
ENSG00000183454	GRIN2A	protein_coding	chr16	10179998	9938551	-	1.58558	0.665014	0.184991	0.000324598	0.0015193	1	0
ENSG00000188994	ZNF292	protein_coding	chr6	87155569	87261920	+	1.58461	0.664126	0.136319	1.10558e-06	9.81352e-06	1	0
ENSG00000225077	LINC00337	lncRNA	chr1	6236149	6238940	+	1.58378	0.663374	0.220877	0.00267009	0.00929555	1	0
ENSG00000205885	C1RL-AS1	lncRNA	chr12	7108593	7121027	+	1.58363	0.663235	0.265955	0.012639	0.0345758	1	0
ENSG00000186314	PRELID2	protein_coding	chr5	145760256	145835338	-	1.58358	0.663193	0.209313	0.00153264	0.00580715	1	0
ENSG00000168062	BATF2	protein_coding	chr11	64987945	64996971	-	1.58295	0.66262	0.200945	0.000975428	0.00392893	1	0
ENSG00000166750	SLFN5	protein_coding	chr17	35243071	35266360	+	1.58242	0.662135	0.149934	1.00467e-05	7.07628e-05	1	0
ENSG00000095951	HIVEP1	protein_coding	chr6	12011775	12164999	+	1.57985	0.65979	0.137633	1.63614e-06	1.41201e-05	1	0
ENSG00000157107	FCHO2	protein_coding	chr5	72956051	73090522	+	1.5796	0.65956	0.136009	1.23845e-06	1.0905e-05	1	0
ENSG00000150394	CDH8	protein_coding	chr16	61725166	62036436	-	1.5791	0.659101	0.214894	0.00216151	0.00773025	1	0
ENSG00000167216	KATNAL2	protein_coding	chr18	46917602	47098949	+	1.57907	0.659073	0.164474	6.14564e-05	0.00035343	1	0
ENSG00000196083	IL1RAP	protein_coding	chr3	190514090	190651519	+	1.57841	0.658475	0.133537	8.18014e-07	7.45551e-06	1	0
ENSG00000012174	MBTPS2	protein_coding	chrX	21839654	21885423	+	1.57732	0.657472	0.102981	1.72082e-10	3.40612e-09	1	0
ENSG00000142303	ADAMTS10	protein_coding	chr19	8580240	8592230	-	1.57693	0.657116	0.210656	0.00181233	0.00667355	1	0
ENSG00000128016	ZFP36	protein_coding	chr19	39406847	39409407	+	1.57675	0.656951	0.106508	6.91201e-10	1.24095e-08	1	0
ENSG00000064012	CASP8	protein_coding	chr2	201233470	201286729	+	1.5765	0.656725	0.166292	7.83999e-05	0.000438346	1	0
ENSG00000108256	NUFIP2	protein_coding	chr17	29264399	29294115	-	1.57648	0.656711	0.0977892	1.87318e-11	4.44678e-10	1	0
ENSG00000167720	SRR	protein_coding	chr17	2303956	2325260	+	1.5764	0.656634	0.212973	0.00204797	0.00740014	1	0
ENSG00000130962	PRRG1	protein_coding	chrX	37349374	37457295	+	1.57633	0.656566	0.171731	0.000131716	0.000691788	1	0
ENSG00000132676	DAP3	protein_coding	chr1	155689091	155738526	+	1.57526	0.655588	0.134107	1.01576e-06	9.07836e-06	1	0
ENSG00000233577	AL022332.1	lncRNA	chr22	25281286	25283064	-	1.57434	0.654748	0.251798	0.00931446	0.0268589	1	0
ENSG00000154429	CCSAP	protein_coding	chr1	229321011	229342554	-	1.57429	0.654698	0.104701	4.02591e-10	7.48171e-09	1	0
ENSG00000160216	AGPAT3	protein_coding	chr21	43865260	43987592	+	1.57409	0.654521	0.102793	1.92334e-10	3.76527e-09	1	0
ENSG00000136048	DRAM1	protein_coding	chr12	101877580	101923612	+	1.574	0.654433	0.115827	1.60369e-08	2.16211e-07	1	0
ENSG00000155729	KCTD18	protein_coding	chr2	200488958	200510068	-	1.57372	0.654179	0.132321	7.65774e-07	7.01518e-06	1	0
ENSG00000217555	CKLF	protein_coding	chr16	66552649	66566072	+	1.57348	0.653954	0.166913	8.93091e-05	0.000491647	1	0
ENSG00000183208	GDPGP1	protein_coding	chr15	90234238	90245811	+	1.57249	0.65305	0.23078	0.00465846	0.0150382	1	0
ENSG00000060709	RIMBP2	protein_coding	chr12	130431647	130633899	-	1.57192	0.652526	0.25303	0.00991309	0.0282376	1	0
ENSG00000170558	CDH2	protein_coding	chr18	27950966	28177964	-	1.57181	0.652431	0.0803897	4.82372e-16	2.31328e-14	1	0
ENSG00000103184	SEC14L5	protein_coding	chr16	4958372	5019157	+	1.57078	0.65148	0.201055	0.00119397	0.00466841	1	0
ENSG00000133101	CCNA1	protein_coding	chr13	36432495	36442870	+	1.57062	0.651338	0.223667	0.00359027	0.0119946	1	0
ENSG00000180155	LYNX1	protein_coding	chr8	142771197	142777202	-	1.57038	0.651117	0.250726	0.00940631	0.0270801	1	0
ENSG00000116991	SIPA1L2	protein_coding	chr1	232397965	232630126	-	1.57026	0.651003	0.129532	5.01299e-07	4.83406e-06	1	0
ENSG00000154957	ZNF18	protein_coding	chr17	11977439	11997462	-	1.56927	0.650092	0.088344	1.85792e-13	6.17478e-12	1	0
ENSG00000124120	TTPAL	protein_coding	chr20	44475877	44494603	+	1.56866	0.649532	0.0802845	5.94805e-16	2.8054e-14	1	0
ENSG00000106714	CNTNAP3	protein_coding	chr9	39072767	39288459	-	1.56819	0.649102	0.150083	1.52557e-05	0.000102308	1	0
ENSG00000112164	GLP1R	protein_coding	chr6	39048781	39091303	+	1.56782	0.64876	0.27442	0.0180733	0.0466302	1	0
ENSG00000186715	MST1L	transcribed_unprocessed_pseudogene	chr1	16754910	16759762	-	1.5672	0.648189	0.250457	0.00965265	0.0276058	1	0
ENSG00000019582	CD74	protein_coding	chr5	150401670	150412751	-	1.5671	0.648098	0.182443	0.000381848	0.00174089	1	0
ENSG00000087074	PPP1R15A	protein_coding	chr19	48872421	48876058	+	1.56679	0.647812	0.160134	5.2228e-05	0.000305272	1	0
ENSG00000158555	GDPD5	protein_coding	chr11	75434640	75525937	-	1.56673	0.647755	0.141505	4.70315e-06	3.62138e-05	1	0
ENSG00000077522	ACTN2	protein_coding	chr1	236686499	236762943	+	1.56658	0.647615	0.189931	0.000650231	0.00277967	1	0
ENSG00000172020	GAP43	protein_coding	chr3	115623269	115721490	+	1.56648	0.64753	0.11966	6.25248e-08	7.3482e-07	1	0
ENSG00000158270	COLEC12	protein_coding	chr18	316737	500698	-	1.56642	0.647469	0.148245	1.2564e-05	8.58278e-05	1	0
ENSG00000108784	NAGLU	protein_coding	chr17	42536273	42544449	+	1.56585	0.64695	0.088831	3.2663e-13	1.0385e-11	1	0
ENSG00000281406	BLACAT1	protein_coding	chr1	205434885	205457081	-	1.565	0.646162	0.178197	0.000287715	0.00137333	1	0
ENSG00000164574	GALNT10	protein_coding	chr5	154190735	154420984	+	1.56471	0.645897	0.0739584	2.47448e-18	1.63716e-16	1	0
ENSG00000089820	ARHGAP4	protein_coding	chrX	153907378	153926264	-	1.56457	0.645765	0.099515	8.63388e-11	1.80919e-09	1	0
ENSG00000179859	RNF227	protein_coding	chr17	7913339	7916289	-	1.56446	0.645661	0.258452	0.0124832	0.034261	1	0
ENSG00000104177	MYEF2	protein_coding	chr15	48141797	48178295	-	1.56445	0.645655	0.058861	5.37794e-28	9.04191e-26	1	0
ENSG00000158863	FAM160B2	protein_coding	chr8	22089220	22104911	+	1.56428	0.645502	0.0837752	1.30672e-14	5.20177e-13	1	0
ENSG00000185340	GAS2L1	protein_coding	chr22	29307058	29312787	+	1.56362	0.644891	0.141697	5.33402e-06	4.05686e-05	1	0
ENSG00000203705	TATDN3	protein_coding	chr1	212791926	212815225	+	1.56357	0.644848	0.123574	1.80573e-07	1.92724e-06	1	0
ENSG00000179761	PIPOX	protein_coding	chr17	29043020	29057216	+	1.56323	0.644529	0.14227	5.88969e-06	4.4216e-05	1	0
ENSG00000162542	TMCO4	protein_coding	chr1	19682240	19800062	-	1.56296	0.644283	0.191513	0.00076771	0.00319864	1	0
ENSG00000185875	THNSL1	protein_coding	chr10	25016643	25026664	+	1.56289	0.644212	0.116274	3.01679e-08	3.78515e-07	1	0
ENSG00000185420	SMYD3	protein_coding	chr1	245749347	246507272	-	1.56249	0.643846	0.125368	2.81149e-07	2.86788e-06	1	0
ENSG00000117036	ETV3	protein_coding	chr1	157121191	157138349	-	1.56157	0.642994	0.138351	3.35914e-06	2.68037e-05	1	0
ENSG00000150938	CRIM1	protein_coding	chr2	36355778	36551135	+	1.56132	0.642769	0.129427	6.82582e-07	6.34251e-06	1	0
ENSG00000177106	EPS8L2	protein_coding	chr11	706231	727727	+	1.56114	0.6426	0.107011	1.91315e-09	3.1535e-08	1	0
ENSG00000134013	LOXL2	protein_coding	chr8	23296897	23404120	-	1.56085	0.642328	0.0711785	1.8105e-19	1.3002e-17	1	0
ENSG00000165568	AKR1E2	protein_coding	chr10	4826280	4847296	+	1.56084	0.642327	0.22523	0.00434634	0.0141489	1	0
ENSG00000152242	C18orf25	protein_coding	chr18	46173557	46266983	+	1.56	0.641549	0.129964	7.95929e-07	7.25885e-06	1	0
ENSG00000213398	LCAT	protein_coding	chr16	67939750	67944120	-	1.55969	0.641263	0.170901	0.000175252	0.00088813	1	0
ENSG00000181038	METTL23	protein_coding	chr17	76726839	76733880	+	1.55939	0.640985	0.147966	1.4778e-05	9.95253e-05	1	0
ENSG00000118058	KMT2A	protein_coding	chr11	118436497	118526832	+	1.55805	0.639744	0.162215	8.0197e-05	0.000446821	1	0
ENSG00000235590	GNAS-AS1	lncRNA	chr20	58818919	58850855	-	1.55804	0.639728	0.157564	4.90479e-05	0.000289766	1	0
ENSG00000272921	AC005832.4	protein_coding	chr12	4604951	4662643	+	1.5567	0.638487	0.20027	0.00143198	0.00547325	1	0
ENSG00000123096	SSPN	protein_coding	chr12	26195573	26234777	+	1.55658	0.638379	0.249287	0.0104426	0.0294757	1	0
ENSG00000145882	PCYOX1L	protein_coding	chr5	149358037	149369653	+	1.55574	0.637604	0.0630517	4.86743e-24	5.94534e-22	1	0
ENSG00000168118	RAB4A	protein_coding	chr1	229271139	229305894	+	1.55373	0.635734	0.134078	2.12101e-06	1.7957e-05	1	0
ENSG00000166192	SENP8	protein_coding	chr15	72118333	72143692	+	1.5528	0.634873	0.122484	2.17971e-07	2.29383e-06	1	0
ENSG00000154237	LRRK1	protein_coding	chr15	100919357	101078257	+	1.55186	0.633996	0.185834	0.000645761	0.00276387	1	0
ENSG00000130307	USHBP1	protein_coding	chr19	17249171	17264745	-	1.5509	0.633105	0.149808	2.37757e-05	0.000151754	1	0
ENSG00000186472	PCLO	protein_coding	chr7	82820477	83162878	-	1.55023	0.632478	0.133291	2.08408e-06	1.76757e-05	1	0
ENSG00000174943	KCTD13	protein_coding	chr16	29906339	29926144	-	1.54991	0.632183	0.103717	1.09259e-09	1.88805e-08	1	0
ENSG00000185338	SOCS1	protein_coding	chr16	11254417	11256200	-	1.54986	0.632139	0.109625	8.09905e-09	1.16092e-07	1	0
ENSG00000163449	TMEM169	protein_coding	chr2	216081919	216102382	+	1.54954	0.631837	0.173071	0.000261491	0.00126335	1	0
ENSG00000228956	SATB1-AS1	lncRNA	chr3	18445002	18526508	+	1.54895	0.631293	0.262863	0.0163231	0.0428104	1	0
ENSG00000183323	CCDC125	protein_coding	chr5	69280175	69332753	-	1.54847	0.630841	0.237432	0.00788542	0.0234528	1	0
ENSG00000143322	ABL2	protein_coding	chr1	179099330	179229672	-	1.54791	0.630322	0.122008	2.38828e-07	2.48045e-06	1	0
ENSG00000099968	BCL2L13	protein_coding	chr22	17638781	17730855	+	1.54748	0.629922	0.0693074	1.00131e-19	7.49203e-18	1	0
ENSG00000197747	S100A10	protein_coding	chr1	151982915	151993812	-	1.54702	0.62949	0.131541	1.70566e-06	1.46841e-05	1	0
ENSG00000174282	ZBTB4	protein_coding	chr17	7459366	7484692	-	1.5442	0.626858	0.0715644	1.96379e-18	1.31759e-16	1	0
ENSG00000123836	PFKFB2	protein_coding	chr1	207053282	207081027	+	1.54403	0.626697	0.102372	9.25356e-10	1.61468e-08	1	0
ENSG00000188033	ZNF490	protein_coding	chr19	12576100	12610813	-	1.54379	0.626477	0.186517	0.000782745	0.0032537	1	0
ENSG00000215883	CYB5RL	protein_coding	chr1	54190551	54199981	-	1.54284	0.62559	0.144743	1.5457e-05	0.000103513	1	0
ENSG00000128694	OSGEPL1	protein_coding	chr2	189746660	189762737	-	1.54171	0.624528	0.11889	1.49663e-07	1.62402e-06	1	0
ENSG00000241489	AC244197.3	protein_coding	chrX	149477104	149540773	-	1.5416	0.624433	0.0717702	3.30596e-18	2.13781e-16	1	0
ENSG00000134297	PLEKHA8P1	transcribed_processed_pseudogene	chr12	45176427	45215989	-	1.53873	0.621736	0.222327	0.00516607	0.016399	1	0
ENSG00000107796	ACTA2	protein_coding	chr10	88935074	88991197	-	1.53856	0.621582	0.260996	0.0172388	0.0448172	1	0
ENSG00000163032	VSNL1	protein_coding	chr2	17540696	17657018	+	1.53804	0.621091	0.128324	1.29818e-06	1.13748e-05	1	0
ENSG00000164855	TMEM184A	protein_coding	chr7	1542235	1556430	-	1.53793	0.620993	0.25341	0.0142638	0.0382375	1	0
ENSG00000129103	SUMF2	protein_coding	chr7	56064265	56080670	+	1.53782	0.620885	0.0755073	1.98723e-16	1.00352e-14	1	0
ENSG00000105643	ARRDC2	protein_coding	chr19	18008170	18014102	+	1.5378	0.620867	0.126316	8.86881e-07	8.03195e-06	1	0
ENSG00000105662	CRTC1	protein_coding	chr19	18683691	18782333	+	1.53745	0.620541	0.0971314	1.67326e-10	3.32582e-09	1	0
ENSG00000076351	SLC46A1	protein_coding	chr17	28394642	28406212	-	1.53702	0.620133	0.164653	0.000165684	0.000844432	1	0
ENSG00000120889	TNFRSF10B	protein_coding	chr8	23020133	23069024	-	1.53547	0.618683	0.111988	3.30301e-08	4.11896e-07	1	0
ENSG00000182993	C12orf60	protein_coding	chr12	14803736	14824415	+	1.53518	0.618407	0.228836	0.00688395	0.0209049	1	0
ENSG00000172086	KRCC1	protein_coding	chr2	88027205	88055772	-	1.53511	0.618343	0.106347	6.08463e-09	9.00159e-08	1	0
ENSG00000135778	NTPCR	protein_coding	chr1	232950623	232977528	+	1.53458	0.617844	0.111132	2.70433e-08	3.4476e-07	1	0
ENSG00000106327	TFR2	protein_coding	chr7	100620420	100633529	-	1.53454	0.617805	0.136439	5.9523e-06	4.4554e-05	1	0
ENSG00000157429	ZNF19	protein_coding	chr16	71474384	71484607	-	1.53451	0.617775	0.253717	0.0148958	0.0395386	1	0
ENSG00000204947	ZNF425	protein_coding	chr7	149102784	149126278	-	1.53429	0.617576	0.0921905	2.09979e-11	4.96001e-10	1	0
ENSG00000123131	PRDX4	protein_coding	chrX	23667524	23686397	+	1.53372	0.617039	0.14032	1.09579e-05	7.60929e-05	1	0
ENSG00000140043	PTGR2	protein_coding	chr14	73851947	73885456	+	1.53338	0.616717	0.183666	0.000785599	0.00326366	1	0
ENSG00000176714	CCDC121	protein_coding	chr2	27625638	27628961	-	1.53324	0.616581	0.208404	0.00309058	0.0105437	1	0
ENSG00000137992	DBT	protein_coding	chr1	100210543	100249834	-	1.53301	0.616369	0.11152	3.25785e-08	4.07331e-07	1	0
ENSG00000150672	DLG2	protein_coding	chr11	83455012	85628328	-	1.53186	0.615283	0.190748	0.00125697	0.00488931	1	0
ENSG00000131791	PRKAB2	protein_coding	chr1	147155106	147172470	-	1.53167	0.615105	0.0710618	4.88978e-18	3.07841e-16	1	0
ENSG00000182810	DDX28	protein_coding	chr16	68021274	68023211	-	1.53149	0.614933	0.135344	5.53338e-06	4.18153e-05	1	0
ENSG00000143437	ARNT	protein_coding	chr1	150811961	150876710	-	1.5312	0.614665	0.149548	3.95391e-05	0.000239227	1	0
ENSG00000183963	SMTN	protein_coding	chr22	31081318	31104624	+	1.53099	0.614469	0.125457	9.68864e-07	8.70996e-06	1	0
ENSG00000129317	PUS7L	protein_coding	chr12	43729258	43758790	-	1.53058	0.614081	0.132661	3.67505e-06	2.90648e-05	1	0
ENSG00000169499	PLEKHA2	protein_coding	chr8	38901346	38973912	+	1.5304	0.613906	0.2293	0.00742166	0.0223009	1	0
ENSG00000120370	GORAB	protein_coding	chr1	170532195	170553446	+	1.53018	0.613704	0.173292	0.000397926	0.0018036	1	0
ENSG00000108370	RGS9	protein_coding	chr17	65100812	65111095	+	1.53004	0.613574	0.122077	5.0053e-07	4.82989e-06	1	0
ENSG00000223960	CHROMR	lncRNA	chr2	178413677	178434091	+	1.52939	0.612959	0.165625	0.000214851	0.00105914	1	0
ENSG00000144218	AFF3	protein_coding	chr2	100006632	99837524	-	1.52929	0.612863	0.218427	0.00501905	0.0160213	1	0
ENSG00000116985	BMP8B	protein_coding	chr1	39757182	39788855	-	1.52924	0.612811	0.243041	0.0116877	0.0324014	1	0
ENSG00000163975	MELTF	protein_coding	chr3	197001740	197029815	-	1.52883	0.61243	0.142433	1.70963e-05	0.000113322	1	0
ENSG00000117335	CD46	protein_coding	chr1	207752112	207795504	+	1.52833	0.61196	0.180736	0.000709389	0.00299229	1	0
ENSG00000155096	AZIN1	protein_coding	chr8	102827823	102864163	-	1.52827	0.611895	0.0898204	9.59644e-12	2.42302e-10	1	0
ENSG00000149596	JPH2	protein_coding	chr20	44111695	44187177	-	1.52819	0.611828	0.17173	0.000367027	0.00168266	1	0
ENSG00000171227	TMEM37	protein_coding	chr2	119431858	119438504	+	1.52805	0.611689	0.135773	6.62963e-06	4.89381e-05	1	0
ENSG00000182132	KCNIP1	protein_coding	chr5	170504045	170736632	+	1.52802	0.611666	0.238766	0.0104138	0.0294092	1	0
ENSG00000275074	NUDT18	protein_coding	chr8	22106878	22109368	-	1.52797	0.611612	0.21854	0.00513192	0.0163051	1	0
ENSG00000122861	PLAU	protein_coding	chr10	73911132	73917494	+	1.52739	0.611066	0.16086	0.000145437	0.000754701	1	0
ENSG00000118689	FOXO3	protein_coding	chr6	108560960	108684774	+	1.52695	0.610648	0.145564	2.72818e-05	0.000171383	1	0
ENSG00000154642	C21orf91	protein_coding	chr21	17793247	17819356	-	1.52688	0.610587	0.108188	1.66397e-08	2.22657e-07	1	0
ENSG00000070540	WIPI1	protein_coding	chr17	68421281	68457506	-	1.52625	0.609989	0.185266	0.000993005	0.00399297	1	0
ENSG00000125746	EML2	protein_coding	chr19	45609400	45643715	-	1.52602	0.609776	0.116095	1.50132e-07	1.62787e-06	1	0
ENSG00000267424	AC020934.1	lncRNA	chr19	12825733	12832983	+	1.52581	0.609571	0.231456	0.00844751	0.0247739	1	0
ENSG00000117308	GALE	protein_coding	chr1	23795599	23800754	-	1.5258	0.609566	0.112256	5.63072e-08	6.67789e-07	1	0
ENSG00000109065	NAT9	protein_coding	chr17	74770567	74776283	-	1.52503	0.60884	0.0942571	1.05151e-10	2.17468e-09	1	0
ENSG00000257261	AC008014.1	lncRNA	chr12	46383712	46456268	+	1.52465	0.608479	0.196623	0.00197049	0.00715635	1	0
ENSG00000196378	ZNF34	protein_coding	chr8	144773114	144787449	-	1.52385	0.60772	0.140521	1.52705e-05	0.00010236	1	0
ENSG00000163520	FBLN2	protein_coding	chr3	13549154	13638422	+	1.52373	0.607608	0.0795604	2.22236e-14	8.6117e-13	1	0
ENSG00000171223	JUNB	protein_coding	chr19	12791486	12793315	+	1.52345	0.607339	0.131872	4.1143e-06	3.21123e-05	1	0
ENSG00000229153	EPHA1-AS1	lncRNA	chr7	143407747	143523449	+	1.52341	0.6073	0.213888	0.00452064	0.0146529	1	0
ENSG00000121281	ADCY7	protein_coding	chr16	50266551	50318135	+	1.52339	0.607288	0.1254	1.28009e-06	1.123e-05	1	0
ENSG00000137198	GMPR	protein_coding	chr6	16238608	16295549	+	1.52321	0.607118	0.245146	0.0132659	0.0359195	1	0
ENSG00000163322	ABRAXAS1	protein_coding	chr4	83459517	83485095	-	1.52209	0.606052	0.0882819	6.65112e-12	1.7282e-10	1	0
ENSG00000183309	ZNF623	protein_coding	chr8	143636058	143652376	+	1.5218	0.605775	0.14686	3.70963e-05	0.00022646	1	0
ENSG00000173517	PEAK1	protein_coding	chr15	77108158	77420094	-	1.52092	0.604947	0.117392	2.56032e-07	2.64184e-06	1	0
ENSG00000143578	CREB3L4	protein_coding	chr1	153967487	153974359	+	1.52073	0.60476	0.204047	0.00303845	0.0103931	1	0
ENSG00000124370	MCEE	protein_coding	chr2	71109687	71130229	-	1.5206	0.604643	0.171071	0.000408612	0.0018456	1	0
ENSG00000198420	TCAF1	protein_coding	chr7	143851375	143902131	-	1.51949	0.603586	0.0861305	2.42081e-12	6.74381e-11	1	0
ENSG00000136628	EPRS1	protein_coding	chr1	219968600	220046530	-	1.51938	0.603479	0.114823	1.47434e-07	1.60471e-06	1	0
ENSG00000107957	SH3PXD2A	protein_coding	chr10	103594027	103855547	-	1.51856	0.602704	0.100168	1.77777e-09	2.94394e-08	1	0
ENSG00000173157	ADAMTS20	protein_coding	chr12	43353866	43552203	-	1.51854	0.602687	0.133401	6.24698e-06	4.6401e-05	1	0
ENSG00000121236	TRIM6	protein_coding	chr11	5596111	5612952	+	1.51853	0.60268	0.143749	2.75806e-05	0.000173102	1	0
ENSG00000158079	PTPDC1	protein_coding	chr9	94030813	94109853	+	1.51802	0.602193	0.140455	1.80755e-05	0.000118979	1	0
ENSG00000107902	LHPP	protein_coding	chr10	124461863	124498514	+	1.51728	0.601483	0.14098	1.98622e-05	0.000129494	1	0
ENSG00000097096	SYDE2	protein_coding	chr1	85156889	85201594	-	1.51698	0.601198	0.141049	2.02301e-05	0.000131473	1	0
ENSG00000049239	H6PD	protein_coding	chr1	9234774	9271337	+	1.51688	0.601104	0.0916788	5.50377e-11	1.20083e-09	1	0
ENSG00000132694	ARHGEF11	protein_coding	chr1	156934840	157045742	-	1.51654	0.60078	0.165541	0.000284316	0.00135892	1	0
ENSG00000182134	TDRKH	protein_coding	chr1	151773494	151790488	-	1.51648	0.600723	0.148166	5.02632e-05	0.000295736	1	0
ENSG00000031081	ARHGAP31	protein_coding	chr3	119294641	119420714	+	1.51625	0.600509	0.117012	2.86634e-07	2.91136e-06	1	0
ENSG00000118276	B4GALT6	protein_coding	chr18	31625485	31685468	-	1.51608	0.600344	0.204918	0.00339308	0.0114149	1	0
ENSG00000169860	P2RY1	protein_coding	chr3	152835131	152841439	+	1.51597	0.600246	0.214254	0.00508563	0.0161976	1	0
ENSG00000115963	RND3	protein_coding	chr2	150468195	150487665	-	1.51421	0.598567	0.203679	0.00329506	0.0111297	1	0
ENSG00000141425	RPRD1A	protein_coding	chr18	35993040	36067559	-	1.51402	0.59838	0.0594973	8.53393e-24	9.99658e-22	1	0
ENSG00000124613	ZNF391	protein_coding	chr6	27388992	27403904	+	1.51394	0.598305	0.129603	3.90358e-06	3.06517e-05	1	0
ENSG00000007384	RHBDF1	protein_coding	chr16	58059	72629	-	1.51295	0.59736	0.12283	1.15442e-06	1.0209e-05	1	0
ENSG00000111860	CEP85L	protein_coding	chr6	118460772	118651507	-	1.51292	0.597334	0.199859	0.00280092	0.0096756	1	0
ENSG00000143164	DCAF6	protein_coding	chr1	167936696	168075836	+	1.51273	0.597156	0.208134	0.00411648	0.0135332	1	0
ENSG00000206052	DOK6	protein_coding	chr18	69401015	69849087	+	1.51269	0.597114	0.23539	0.0111902	0.0312404	1	0
ENSG00000083123	BCKDHB	protein_coding	chr6	80106671	80169873	+	1.51249	0.596926	0.0962143	5.50022e-10	1.00388e-08	1	0
ENSG00000106991	ENG	protein_coding	chr9	127815012	127854719	-	1.5123	0.596748	0.141012	2.31725e-05	0.000148635	1	0
ENSG00000117523	PRRC2C	protein_coding	chr1	171485551	171593511	+	1.51225	0.5967	0.127745	2.99711e-06	2.41987e-05	1	0
ENSG00000180336	MEIOC	protein_coding	chr17	44656468	44675801	+	1.512	0.596459	0.154393	0.000111885	0.000598872	1	0
ENSG00000178057	NDUFAF3	protein_coding	chr3	49021738	49023495	+	1.51147	0.595956	0.0938237	2.12711e-10	4.14148e-09	1	0
ENSG00000177125	ZBTB34	protein_coding	chr9	126860669	126885878	+	1.51132	0.595807	0.145524	4.23573e-05	0.000254339	1	0
ENSG00000166912	MTMR10	protein_coding	chr15	30938941	30991604	-	1.51104	0.595541	0.130062	4.67397e-06	3.60279e-05	1	0
ENSG00000213020	ZNF611	protein_coding	chr19	52706777	52735045	-	1.51068	0.595198	0.238331	0.0125121	0.0342904	1	0
ENSG00000150093	ITGB1	protein_coding	chr10	32900318	32957934	-	1.51024	0.594778	0.116484	3.28854e-07	3.29801e-06	1	0
ENSG00000165312	OTUD1	protein_coding	chr10	23439142	23442377	+	1.50955	0.594116	0.132047	6.81804e-06	5.0096e-05	1	0
ENSG00000180263	FGD6	protein_coding	chr12	95076749	95217379	-	1.50949	0.594064	0.0923894	1.27604e-10	2.60886e-09	1	0
ENSG00000048707	VPS13D	protein_coding	chr1	12230032	12512047	+	1.50946	0.594035	0.118025	4.82577e-07	4.66611e-06	1	0
ENSG00000151914	DST	protein_coding	chr6	56457989	56843647	-	1.50932	0.593899	0.186074	0.00141418	0.00541387	1	0
ENSG00000090006	LTBP4	protein_coding	chr19	40597232	40629820	+	1.50907	0.593658	0.0998939	2.80059e-09	4.44209e-08	1	0
ENSG00000164038	SLC9B2	protein_coding	chr4	103025956	103076719	-	1.50867	0.593281	0.168629	0.000434365	0.00194837	1	0
ENSG00000131196	NFATC1	protein_coding	chr18	79395930	79529325	+	1.50867	0.593279	0.134885	1.09052e-05	7.58746e-05	1	0
ENSG00000205352	PRR13	protein_coding	chr12	53441763	53446638	+	1.50775	0.592401	0.101397	5.14567e-09	7.74072e-08	1	0
ENSG00000101000	PROCR	protein_coding	chr20	35172072	35177362	+	1.50744	0.592103	0.0809011	2.5011e-13	8.15714e-12	1	0
ENSG00000143862	ARL8A	protein_coding	chr1	202133404	202144737	-	1.50714	0.591814	0.143684	3.8077e-05	0.000231754	1	0
ENSG00000186260	MRTFB	protein_coding	chr16	14071364	14266773	+	1.50682	0.591507	0.109275	6.19715e-08	7.28918e-07	1	0
ENSG00000213793	ZNF888	protein_coding	chr19	52904417	52923422	-	1.50593	0.590653	0.118933	6.82558e-07	6.34251e-06	1	0
ENSG00000169252	ADRB2	protein_coding	chr5	148826611	148828623	+	1.50587	0.590599	0.231395	0.0107	0.0300716	1	0
ENSG00000132436	FIGNL1	protein_coding	chr7	50444477	50450347	-	1.50534	0.590088	0.122649	1.50025e-06	1.30573e-05	1	0
ENSG00000130052	STARD8	protein_coding	chrX	68693644	68725836	+	1.50492	0.589688	0.176884	0.000856822	0.00351863	1	0
ENSG00000164142	FAM160A1	protein_coding	chr4	151409176	151670503	+	1.50469	0.589466	0.11292	1.78703e-07	1.91013e-06	1	0
ENSG00000164930	FZD6	protein_coding	chr8	103298876	103331994	+	1.50458	0.589359	0.105002	1.99047e-08	2.60971e-07	1	0
ENSG00000152492	CCDC50	protein_coding	chr3	191329421	191392175	+	1.50376	0.588577	0.105467	2.39619e-08	3.08782e-07	1	0
ENSG00000177410	ZFAS1	lncRNA	chr20	49278642	49289260	+	1.50346	0.588286	0.121693	1.3369e-06	1.16997e-05	1	0
ENSG00000141642	ELAC1	protein_coding	chr18	50968040	50986946	+	1.50274	0.587599	0.200012	0.00330536	0.0111592	1	0
ENSG00000188313	PLSCR1	protein_coding	chr3	146515817	146544717	-	1.50237	0.587237	0.0638337	3.59688e-20	2.80891e-18	1	0
ENSG00000196155	AC040160.1	protein_coding	chr16	67279555	67289480	+	1.50203	0.586913	0.0992435	3.34151e-09	5.22467e-08	1	0
ENSG00000205517	RGL3	protein_coding	chr19	11394057	11419314	-	1.50171	0.586611	0.205296	0.0042715	0.0139593	1	0
ENSG00000177602	HASPIN	protein_coding	chr17	3723920	3726699	+	1.50138	0.586291	0.06917	2.32873e-17	1.35836e-15	1	0
ENSG00000092978	GPATCH2	protein_coding	chr1	217608189	217631068	-	1.50128	0.586197	0.144082	4.73208e-05	0.000280723	1	0
ENSG00000077157	PPP1R12B	protein_coding	chr1	202348702	202438242	+	1.50031	0.585259	0.206574	0.00460898	0.0149054	1	0
ENSG00000052841	TTC17	protein_coding	chr11	43358944	43494931	+	1.50023	0.585187	0.100891	6.6232e-09	9.72787e-08	1	0
ENSG00000146674	IGFBP3	protein_coding	chr7	45912598	45921272	-	1.5001	0.585054	0.146203	6.28992e-05	0.000360711	1	0
ENSG00000182768	NGRN	protein_coding	chr15	90265690	90272211	+	0.666616	-0.585072	0.0715337	2.8629e-16	1.40597e-14	0	1
ENSG00000116704	SLC35D1	protein_coding	chr1	66999350	67053950	-	0.666152	-0.586077	0.161596	0.000286958	0.00137109	0	1
ENSG00000135446	CDK4	protein_coding	chr12	57747727	57752271	-	0.665897	-0.586629	0.0641484	5.97059e-20	4.51459e-18	0	1
ENSG00000159200	RCAN1	protein_coding	chr21	34516442	34615113	-	0.665811	-0.586815	0.120508	1.11882e-06	9.92494e-06	0	1
ENSG00000013503	POLR3B	protein_coding	chr12	106358111	106510198	+	0.665745	-0.586959	0.0869492	1.47236e-11	3.58459e-10	0	1
ENSG00000162231	NXF1	protein_coding	chr11	62792130	62805440	-	0.664931	-0.588722	0.0819018	6.5677e-13	2.00553e-11	0	1
ENSG00000169918	OTUD7A	protein_coding	chr15	31501409	31870765	-	0.664839	-0.588923	0.245923	0.0166317	0.043492	0	1
ENSG00000101236	RNF24	protein_coding	chr20	3933567	4015552	-	0.664675	-0.58928	0.119265	7.77549e-07	7.10483e-06	0	1
ENSG00000204673	AKT1S1	protein_coding	chr19	49869046	49876226	-	0.664307	-0.590078	0.0915422	1.14861e-10	2.36183e-09	0	1
ENSG00000104738	MCM4	protein_coding	chr8	47960957	47978160	+	0.664266	-0.590167	0.0593442	2.6568e-23	2.94328e-21	0	1
ENSG00000091428	RAPGEF4	protein_coding	chr2	172735930	173052893	+	0.664064	-0.590606	0.187843	0.00166568	0.00623473	0	1
ENSG00000141639	MAPK4	protein_coding	chr18	50560193	50731826	+	0.663642	-0.591522	0.132898	8.54985e-06	6.15236e-05	0	1
ENSG00000133169	BEX1	protein_coding	chrX	103062651	103064171	-	0.662961	-0.593004	0.110379	7.76864e-08	8.97507e-07	0	1
ENSG00000108947	EFNB3	protein_coding	chr17	7705229	7711372	+	0.662465	-0.594085	0.09077	5.95159e-11	1.28481e-09	0	1
ENSG00000176248	ANAPC2	protein_coding	chr9	137174784	137188548	-	0.661936	-0.595236	0.0762434	5.85434e-15	2.44632e-13	0	1
ENSG00000168818	STX18	protein_coding	chr4	4418968	4541980	-	0.661753	-0.595635	0.0909703	5.84775e-11	1.26814e-09	0	1
ENSG00000103942	HOMER2	protein_coding	chr15	82848983	82952690	-	0.661665	-0.595826	0.171446	0.000510281	0.00225562	0	1
ENSG00000183783	KCTD8	protein_coding	chr4	44173903	44448807	-	0.661017	-0.597242	0.152319	8.81813e-05	0.000486	0	1
ENSG00000168546	GFRA2	protein_coding	chr8	21690398	21789207	-	0.660807	-0.5977	0.205459	0.00362477	0.0120806	0	1
ENSG00000188803	SHISA6	protein_coding	chr17	11240253	11564063	+	0.660472	-0.598432	0.165461	0.000298319	0.0014159	0	1
ENSG00000131094	C1QL1	protein_coding	chr17	44959693	44968295	-	0.660421	-0.598542	0.105762	1.51956e-08	2.0584e-07	0	1
ENSG00000116001	TIA1	protein_coding	chr2	70216117	70248578	-	0.660379	-0.598635	0.0967535	6.1236e-10	1.11056e-08	0	1
ENSG00000175130	MARCKSL1	protein_coding	chr1	32333839	32336233	-	0.660316	-0.598772	0.11622	2.57661e-07	2.65674e-06	0	1
ENSG00000226508	LINC01918	lncRNA	chr2	105143922	105145222	+	0.660287	-0.598836	0.241088	0.0129958	0.0353219	0	1
ENSG00000115355	CCDC88A	protein_coding	chr2	55287842	55419839	-	0.659965	-0.599539	0.0822907	3.20186e-13	1.02596e-11	0	1
ENSG00000069974	RAB27A	protein_coding	chr15	55202966	55290246	-	0.659929	-0.599617	0.151363	7.44929e-05	0.000419455	0	1
ENSG00000176024	ZNF613	protein_coding	chr19	51927427	51946621	+	0.659698	-0.600122	0.142719	2.61167e-05	0.000164856	0	1
ENSG00000160072	ATAD3B	protein_coding	chr1	1471791	1497848	+	0.659588	-0.600362	0.127978	2.71708e-06	2.23803e-05	0	1
ENSG00000102978	POLR2C	protein_coding	chr16	57462679	57472009	+	0.659536	-0.600477	0.0689045	2.91702e-18	1.90352e-16	0	1
ENSG00000125449	ARMC7	protein_coding	chr17	75110002	75130272	+	0.659234	-0.601137	0.0884974	1.10051e-11	2.73046e-10	0	1
ENSG00000065154	OAT	protein_coding	chr10	124397303	124418923	-	0.659102	-0.601426	0.0845785	1.15327e-12	3.37041e-11	0	1
ENSG00000169758	TMEM266	protein_coding	chr15	76059985	76204963	+	0.658604	-0.602517	0.137864	1.24026e-05	8.49314e-05	0	1
ENSG00000184697	CLDN6	protein_coding	chr16	3014712	3018183	-	0.658353	-0.603067	0.0770217	4.88518e-15	2.06302e-13	0	1
ENSG00000182580	EPHB3	protein_coding	chr3	184561788	184582408	+	0.658222	-0.603355	0.208262	0.00376635	0.0124942	0	1
ENSG00000114315	HES1	protein_coding	chr3	194136148	194138732	+	0.657443	-0.605063	0.141132	1.80925e-05	0.000118979	0	1
ENSG00000249992	TMEM158	protein_coding	chr3	45224466	45226287	-	0.65738	-0.605201	0.160186	0.000158026	0.000811187	0	1
ENSG00000174684	B4GAT1	protein_coding	chr11	66345374	66347607	-	0.657378	-0.605205	0.0830771	3.22006e-13	1.02902e-11	0	1
ENSG00000174775	HRAS	protein_coding	chr11	532242	535536	-	0.656972	-0.606095	0.10451	6.65444e-09	9.75371e-08	0	1
ENSG00000149480	MTA2	protein_coding	chr11	62593214	62601763	-	0.655945	-0.608353	0.0785769	9.77544e-15	3.96877e-13	0	1
ENSG00000204070	SYS1	protein_coding	chr20	45363183	45369209	+	0.655934	-0.608378	0.0807619	4.95934e-14	1.82665e-12	0	1
ENSG00000280893	AC009133.6	protein_coding	chr16	29811494	29820092	+	0.655857	-0.608546	0.250113	0.0149709	0.0397083	0	1
ENSG00000106123	EPHB6	protein_coding	chr7	142855106	142871093	+	0.655394	-0.609567	0.202186	0.00257085	0.00900269	0	1
ENSG00000183044	ABAT	protein_coding	chr16	8674621	8784570	+	0.654318	-0.611936	0.164826	0.000205129	0.00101506	0	1
ENSG00000111249	CUX2	protein_coding	chr12	111033737	111350554	+	0.654142	-0.612324	0.162084	0.000158201	0.000811506	0	1
ENSG00000162520	SYNC	protein_coding	chr1	32679906	32702744	-	0.65402	-0.612592	0.114092	7.90569e-08	9.11131e-07	0	1
ENSG00000248015	AC005329.1	lncRNA	chr19	1392170	1395673	-	0.653928	-0.612796	0.169533	0.000300811	0.00142678	0	1
ENSG00000116299	KIAA1324	protein_coding	chr1	109114178	109206781	+	0.65378	-0.613122	0.252441	0.0151499	0.0400866	0	1
ENSG00000100918	REC8	protein_coding	chr14	24172090	24180257	+	0.653613	-0.613492	0.090085	9.75015e-12	2.45749e-10	0	1
ENSG00000123427	EEF1AKMT3	protein_coding	chr12	57771882	57782541	+	0.652809	-0.615267	0.179249	0.000598091	0.00258383	0	1
ENSG00000004864	SLC25A13	protein_coding	chr7	96120220	96322066	-	0.652351	-0.616279	0.0903508	9.04328e-12	2.29552e-10	0	1
ENSG00000164484	TMEM200A	protein_coding	chr6	130365531	130443063	+	0.651914	-0.617247	0.09352	4.10703e-11	9.28697e-10	0	1
ENSG00000108852	MPP2	protein_coding	chr17	43875360	43900588	-	0.651668	-0.61779	0.0733162	3.56493e-17	2.01369e-15	0	1
ENSG00000057252	SOAT1	protein_coding	chr1	179293802	179358680	+	0.651573	-0.618002	0.159653	0.000108434	0.000583223	0	1
ENSG00000149499	EML3	protein_coding	chr11	62602218	62612775	-	0.651459	-0.618254	0.0675647	5.66423e-20	4.30572e-18	0	1
ENSG00000124074	ENKD1	protein_coding	chr16	67662945	67666737	-	0.651224	-0.618775	0.104961	3.74011e-09	5.77837e-08	0	1
ENSG00000185480	PARPBP	protein_coding	chr12	102120227	102197520	+	0.650962	-0.619354	0.0928216	2.51451e-11	5.80531e-10	0	1
ENSG00000128656	CHN1	protein_coding	chr2	174799313	175005369	-	0.650169	-0.621113	0.0866908	7.79602e-13	2.35048e-11	0	1
ENSG00000180628	PCGF5	protein_coding	chr10	91220689	91227942	+	0.650085	-0.621299	0.219687	0.00468226	0.0150945	0	1
ENSG00000100714	MTHFD1	protein_coding	chr14	64388388	64460025	+	0.650024	-0.621436	0.0380291	5.03806e-60	2.87995e-57	0	1
ENSG00000088882	CPXM1	protein_coding	chr20	2794074	2800582	-	0.649871	-0.621775	0.0718411	4.93467e-18	3.09304e-16	0	1
ENSG00000108591	DRG2	protein_coding	chr17	18087948	18107969	+	0.64894	-0.623844	0.0617186	5.09806e-24	6.17427e-22	0	1
ENSG00000115138	POMC	protein_coding	chr2	25160860	25168580	-	0.648756	-0.624253	0.1643	0.000145	0.000753249	0	1
ENSG00000136856	SLC2A8	protein_coding	chr9	127397201	127407898	+	0.64816	-0.625578	0.108407	7.89752e-09	1.13431e-07	0	1
ENSG00000204950	LRRC10B	protein_coding	chr11	61508749	61511018	+	0.64813	-0.625644	0.24565	0.0108685	0.0304613	0	1
ENSG00000177383	MAGEF1	protein_coding	chr3	184710364	184712064	-	0.648054	-0.625815	0.137574	5.39186e-06	4.09214e-05	0	1
ENSG00000262664	OVCA2	protein_coding	chr17	2042117	2043425	+	0.647952	-0.626042	0.184106	0.000672776	0.00286321	0	1
ENSG00000260903	XKR7	protein_coding	chr20	31968173	32003387	+	0.6477	-0.626603	0.156482	6.21957e-05	0.00035725	0	1
ENSG00000141258	SGSM2	protein_coding	chr17	2336553	2381058	+	0.647678	-0.626651	0.170513	0.000237769	0.0011609	0	1
ENSG00000104381	GDAP1	protein_coding	chr8	74350459	74366876	+	0.647265	-0.627571	0.113017	2.8099e-08	3.55996e-07	0	1
ENSG00000164402	SEPTIN8	protein_coding	chr5	132756001	132777239	-	0.647237	-0.627633	0.0407261	1.37914e-53	7.29975e-51	0	1
ENSG00000126950	TMEM35A	protein_coding	chrX	101078882	101096367	+	0.646993	-0.628179	0.225714	0.00538472	0.0169949	0	1
ENSG00000165359	INTS6L	protein_coding	chrX	135520660	135582493	+	0.646709	-0.628812	0.265145	0.0177125	0.0458496	0	1
ENSG00000114268	PFKFB4	protein_coding	chr3	48517684	48556801	-	0.64613	-0.630104	0.222757	0.00467435	0.0150792	0	1
ENSG00000165730	STOX1	protein_coding	chr10	68827537	68893060	+	0.646099	-0.630173	0.172727	0.000263912	0.00127332	0	1
ENSG00000164105	SAP30	protein_coding	chr4	173370954	173377532	+	0.645969	-0.630462	0.118947	1.15562e-07	1.28503e-06	0	1
ENSG00000078804	TP53INP2	protein_coding	chr20	34704344	34713436	+	0.644592	-0.633543	0.13781	4.28187e-06	3.32385e-05	0	1
ENSG00000134874	DZIP1	protein_coding	chr13	95581952	95644706	-	0.643968	-0.63494	0.120745	1.45213e-07	1.58295e-06	0	1
ENSG00000144136	SLC20A1	protein_coding	chr2	112645941	112663825	+	0.643927	-0.635032	0.0423494	7.90802e-51	3.89702e-48	0	1
ENSG00000256235	SMIM3	protein_coding	chr5	150778759	150796734	+	0.643416	-0.636177	0.150328	2.31711e-05	0.000148635	0	1
ENSG00000156453	PCDH1	protein_coding	chr5	141862652	141878410	-	0.643294	-0.63645	0.0661521	6.51841e-22	6.42445e-20	0	1
ENSG00000129636	ITFG1	protein_coding	chr16	47154391	47461045	-	0.642918	-0.637293	0.0934643	9.19516e-12	2.32581e-10	0	1
ENSG00000114861	FOXP1	protein_coding	chr3	70959181	71306029	-	0.64268	-0.637827	0.121404	1.49012e-07	1.61942e-06	0	1
ENSG00000144040	SFXN5	protein_coding	chr2	72945022	73071709	-	0.642541	-0.638139	0.0962117	3.29709e-11	7.50297e-10	0	1
ENSG00000170049	KCNAB3	protein_coding	chr17	7921859	7929856	-	0.642533	-0.638157	0.218815	0.00354074	0.0118531	0	1
ENSG00000167554	ZNF610	protein_coding	chr19	52336245	52367778	+	0.642314	-0.638649	0.192138	0.000887622	0.00362636	0	1
ENSG00000171435	KSR2	protein_coding	chr12	117453012	117969337	-	0.641715	-0.639995	0.169457	0.0001589	0.000814508	0	1
ENSG00000130254	SAFB2	protein_coding	chr19	5586999	5622776	-	0.641588	-0.640281	0.123767	2.30014e-07	2.39937e-06	0	1
ENSG00000129518	EAPP	protein_coding	chr14	34515938	34539666	-	0.641286	-0.640961	0.0838032	2.03494e-14	7.94571e-13	0	1
ENSG00000171724	VAT1L	protein_coding	chr16	77788586	77980107	+	0.641136	-0.641297	0.119216	7.47827e-08	8.67467e-07	0	1
ENSG00000139890	REM2	protein_coding	chr14	22883222	22887678	+	0.640668	-0.642351	0.231944	0.00561557	0.017601	0	1
ENSG00000163001	CFAP36	protein_coding	chr2	55519738	55545079	+	0.640499	-0.642731	0.104922	9.02352e-10	1.58422e-08	0	1
ENSG00000166997	CNPY4	protein_coding	chr7	100119690	100125508	+	0.640225	-0.643348	0.087506	1.95199e-13	6.47236e-12	0	1
ENSG00000255302	EID1	protein_coding	chr15	48878134	48878785	+	0.639718	-0.644492	0.0830076	8.21235e-15	3.35322e-13	0	1
ENSG00000176049	JAKMIP2	protein_coding	chr5	147591362	147782717	-	0.639303	-0.645429	0.130909	8.20825e-07	7.47636e-06	0	1
ENSG00000100167	SEPTIN3	protein_coding	chr22	41976835	41998221	+	0.63857	-0.647084	0.0988207	5.8287e-11	1.26593e-09	0	1
ENSG00000107562	CXCL12	protein_coding	chr10	44377133	44385097	-	0.637091	-0.650429	0.0824402	3.02907e-15	1.30781e-13	0	1
ENSG00000166033	HTRA1	protein_coding	chr10	122461585	122514907	+	0.636187	-0.652477	0.114651	1.26305e-08	1.73727e-07	0	1
ENSG00000165795	NDRG2	protein_coding	chr14	21016772	21025000	-	0.63562	-0.653765	0.127316	2.82204e-07	2.87659e-06	0	1
ENSG00000273899	NOL12	protein_coding	chr22	37686346	37693471	+	0.63521	-0.654695	0.102083	1.42363e-10	2.88174e-09	0	1
ENSG00000115226	FNDC4	protein_coding	chr2	27491883	27495198	-	0.635181	-0.654759	0.167503	9.27061e-05	0.00050781	0	1
ENSG00000066735	KIF26A	protein_coding	chr14	104138587	104180894	+	0.635123	-0.654893	0.191059	0.000608714	0.002624	0	1
ENSG00000100297	MCM5	protein_coding	chr22	35400165	35425431	+	0.634807	-0.65561	0.0697007	5.15007e-21	4.43372e-19	0	1
ENSG00000185052	SLC24A3	protein_coding	chr20	19212693	19722926	+	0.634255	-0.656865	0.162026	5.03316e-05	0.000296004	0	1
ENSG00000124444	ZNF576	protein_coding	chr19	43596624	43599414	+	0.633752	-0.658009	0.123079	8.98078e-08	1.02266e-06	0	1
ENSG00000140470	ADAMTS17	protein_coding	chr15	100048857	99997589	-	0.633643	-0.658257	0.219045	0.00265471	0.00924877	0	1
ENSG00000103174	NAGPA	protein_coding	chr16	5024844	5033870	-	0.633187	-0.659298	0.121274	5.43618e-08	6.47943e-07	0	1
ENSG00000234456	MAGI2-AS3	lncRNA	chr7	79454019	79471208	+	0.633089	-0.65952	0.246995	0.00758112	0.0227037	0	1
ENSG00000186479	RGS7BP	protein_coding	chr5	64506312	64612319	+	0.633069	-0.659565	0.279633	0.0183399	0.0472159	0	1
ENSG00000175264	CHST1	protein_coding	chr11	45647689	45665594	-	0.632981	-0.659765	0.220287	0.00274419	0.00951643	0	1
ENSG00000134917	ADAMTS8	protein_coding	chr11	130404923	130428519	-	0.632908	-0.659932	0.119417	3.2713e-08	4.08655e-07	0	1
ENSG00000109680	TBC1D19	protein_coding	chr4	26584120	26756223	+	0.63271	-0.660385	0.193625	0.000648126	0.00277234	0	1
ENSG00000064225	ST3GAL6	protein_coding	chr3	98732701	98795852	+	0.632671	-0.660473	0.20091	0.00101113	0.00405527	0	1
ENSG00000120327	PCDHB14	protein_coding	chr5	141223370	141227759	+	0.632432	-0.661019	0.162881	4.94304e-05	0.000291785	0	1
ENSG00000167740	CYB5D2	protein_coding	chr17	4143779	4157697	+	0.632145	-0.661673	0.175645	0.000165155	0.000842336	0	1
ENSG00000081985	IL12RB2	protein_coding	chr1	67307873	67395835	+	0.631712	-0.662661	0.283267	0.0193174	0.0493944	0	1
ENSG00000131944	FAAP24	protein_coding	chr19	32972313	32978229	+	0.631703	-0.662683	0.172202	0.000118945	0.000631441	0	1
ENSG00000115902	SLC1A4	protein_coding	chr2	64989399	65023865	+	0.631614	-0.662884	0.221443	0.00275822	0.00955115	0	1
ENSG00000230453	ANKRD18B	protein_coding	chr9	33523636	33575442	+	0.630825	-0.664689	0.119876	2.94245e-08	3.70469e-07	0	1
ENSG00000101452	DHX35	protein_coding	chr20	38962360	39039721	+	0.630814	-0.664713	0.0772696	7.79848e-18	4.76274e-16	0	1
ENSG00000226287	TMEM191A	transcribed_unprocessed_pseudogene	chr22	20702963	20704606	+	0.630683	-0.665013	0.190493	0.000481198	0.00213433	0	1
ENSG00000153896	ZNF599	protein_coding	chr19	34766968	34773207	-	0.630552	-0.665313	0.242895	0.00616087	0.0190327	0	1
ENSG00000114923	SLC4A3	protein_coding	chr2	219627663	219641980	+	0.630496	-0.665441	0.147436	6.37858e-06	4.72554e-05	0	1
ENSG00000174871	CNIH2	protein_coding	chr11	66278233	66284206	+	0.630012	-0.666549	0.184455	0.000301952	0.00143029	0	1
ENSG00000114737	CISH	protein_coding	chr3	50606522	50611774	-	0.629957	-0.666674	0.174351	0.000131445	0.000690872	0	1
ENSG00000159720	ATP6V0D1	protein_coding	chr16	67438019	67481145	-	0.62957	-0.667561	0.0704699	2.71904e-21	2.44403e-19	0	1
ENSG00000101294	HM13	protein_coding	chr20	31514452	31569543	+	0.629405	-0.66794	0.0802364	8.45756e-17	4.50996e-15	0	1
ENSG00000113648	MACROH2A1	protein_coding	chr5	135334381	135399224	-	0.628576	-0.669841	0.127216	1.39899e-07	1.52968e-06	0	1
ENSG00000166669	ATF7IP2	protein_coding	chr16	10386061	10483638	+	0.628264	-0.670558	0.139739	1.59733e-06	1.38341e-05	0	1
ENSG00000159409	CELF3	protein_coding	chr1	151700058	151716771	-	0.628261	-0.670565	0.26433	0.0111857	0.0312344	0	1
ENSG00000170153	RNF150	protein_coding	chr4	140911053	141133276	-	0.628168	-0.670777	0.204409	0.00103241	0.0041216	0	1
ENSG00000198894	CIPC	protein_coding	chr14	77098329	77117287	+	0.627903	-0.671387	0.0979992	7.33635e-12	1.89591e-10	0	1
ENSG00000245614	DDX11-AS1	lncRNA	chr12	31020763	31074087	-	0.627486	-0.672344	0.23959	0.00501258	0.0160042	0	1
ENSG00000088727	KIF9	protein_coding	chr3	47275228	47282886	-	0.627216	-0.672967	0.172738	9.78421e-05	0.000531658	0	1
ENSG00000088356	PDRG1	protein_coding	chr20	31944337	31951927	-	0.626996	-0.673472	0.0932176	5.0211e-13	1.55654e-11	0	1
ENSG00000182551	ADI1	protein_coding	chr2	3497366	3519531	-	0.626656	-0.674254	0.103249	6.55965e-11	1.40546e-09	0	1
ENSG00000141002	TCF25	protein_coding	chr16	89873645	89911379	+	0.625929	-0.675928	0.0518465	7.52607e-39	1.99176e-36	0	1
ENSG00000122694	GLIPR2	protein_coding	chr9	36136735	36163906	+	0.625846	-0.67612	0.117061	7.65839e-09	1.10552e-07	0	1
ENSG00000070182	SPTB	protein_coding	chr14	64766399	64879907	-	0.625009	-0.678052	0.236531	0.00414845	0.0136132	0	1
ENSG00000137075	RNF38	protein_coding	chr9	36336404	36400839	-	0.624982	-0.678114	0.0944108	6.84021e-13	2.08063e-11	0	1
ENSG00000073111	MCM2	protein_coding	chr3	127598461	127622436	+	0.624847	-0.678425	0.0881025	1.35635e-14	5.36944e-13	0	1
ENSG00000161996	WDR90	protein_coding	chr16	649398	667833	+	0.624797	-0.678541	0.16519	3.99704e-05	0.000241734	0	1
ENSG00000091140	DLD	protein_coding	chr7	107891186	107903569	+	0.62407	-0.680221	0.104361	7.12659e-11	1.52236e-09	0	1
ENSG00000170381	SEMA3E	protein_coding	chr7	83371496	83648554	-	0.624033	-0.680307	0.240918	0.00474559	0.0152746	0	1
ENSG00000183011	NAA38	protein_coding	chr17	7856685	7857927	-	0.624021	-0.680335	0.132757	2.98044e-07	3.01654e-06	0	1
ENSG00000164885	CDK5	protein_coding	chr7	151053815	151057894	-	0.62366	-0.68117	0.0711931	1.09078e-21	1.05326e-19	0	1
ENSG00000163406	SLC15A2	protein_coding	chr3	121894401	121944188	+	0.623581	-0.681352	0.225303	0.00249328	0.00876544	0	1
ENSG00000139880	CDH24	protein_coding	chr14	23047062	23057520	-	0.623271	-0.682069	0.106819	1.7106e-10	3.39059e-09	0	1
ENSG00000179542	SLITRK4	protein_coding	chrX	143628128	143635091	-	0.622879	-0.682976	0.137875	7.28545e-07	6.71285e-06	0	1
ENSG00000065665	SEC61A2	protein_coding	chr10	12129688	12165407	+	0.622794	-0.683174	0.0899314	3.03975e-14	1.15535e-12	0	1
ENSG00000170100	ZNF778	protein_coding	chr16	89217710	89229557	+	0.62239	-0.684109	0.114477	2.28728e-09	3.73146e-08	0	1
ENSG00000133216	EPHB2	protein_coding	chr1	22710839	22914270	+	0.622315	-0.684283	0.175807	9.93276e-05	0.000538706	0	1
ENSG00000211445	GPX3	protein_coding	chr5	151020591	151028987	+	0.622083	-0.684822	0.104624	5.92856e-11	1.28177e-09	0	1
ENSG00000060971	ACAA1	protein_coding	chr3	38122715	38137022	-	0.621946	-0.68514	0.107006	1.52549e-10	3.06628e-09	0	1
ENSG00000111206	FOXM1	protein_coding	chr12	2857680	2877047	-	0.620994	-0.68735	0.0689621	2.12401e-23	2.37142e-21	0	1
ENSG00000117461	PIK3R3	protein_coding	chr1	46040140	46132629	-	0.620276	-0.689019	0.0862443	1.35872e-15	6.14372e-14	0	1
ENSG00000169432	SCN9A	protein_coding	chr2	166277716	166375944	-	0.619643	-0.69049	0.169943	4.84311e-05	0.000286477	0	1
ENSG00000101057	MYBL2	protein_coding	chr20	43667114	43716482	+	0.618923	-0.692168	0.102784	1.64803e-11	3.94506e-10	0	1
ENSG00000068323	TFE3	protein_coding	chrX	49028726	49043355	-	0.618911	-0.692197	0.118436	5.08098e-09	7.65953e-08	0	1
ENSG00000215193	PEX26	protein_coding	chr22	18077990	18088460	+	0.618752	-0.692567	0.0815772	2.07153e-17	1.21329e-15	0	1
ENSG00000178913	TAF7	protein_coding	chr5	141318490	141320778	-	0.618664	-0.692771	0.102418	1.34121e-11	3.27645e-10	0	1
ENSG00000198963	RORB	protein_coding	chr9	74497335	74693177	+	0.618579	-0.692971	0.128765	7.37989e-08	8.56751e-07	0	1
ENSG00000117013	KCNQ4	protein_coding	chr1	40783874	40840452	+	0.618078	-0.694139	0.161194	1.66051e-05	0.000110528	0	1
ENSG00000149548	CCDC15	protein_coding	chr11	124954202	125041489	+	0.617802	-0.694782	0.164603	2.43266e-05	0.000154649	0	1
ENSG00000182685	BRICD5	protein_coding	chr16	2209253	2212109	-	0.617495	-0.695501	0.266696	0.00911146	0.0263694	0	1
ENSG00000257815	CNOT2-DT	lncRNA	chr12	70224993	70243334	-	0.617489	-0.695515	0.182522	0.000138634	0.00072466	0	1
ENSG00000055130	CUL1	protein_coding	chr7	148698903	148801110	+	0.616658	-0.697459	0.0789625	1.02102e-18	7.04897e-17	0	1
ENSG00000090565	RAB11FIP3	protein_coding	chr16	425677	523011	+	0.615926	-0.699172	0.151419	3.88439e-06	3.05178e-05	0	1
ENSG00000108474	PIGL	protein_coding	chr17	16217210	16348801	+	0.615909	-0.699211	0.119278	4.5726e-09	6.98153e-08	0	1
ENSG00000121101	TEX14	protein_coding	chr17	58556680	58692561	-	0.615864	-0.699315	0.246537	0.00456039	0.0147623	0	1
ENSG00000161798	AQP5	protein_coding	chr12	49961872	49965682	+	0.615719	-0.699656	0.254062	0.00588937	0.0183246	0	1
ENSG00000205978	NYNRIN	protein_coding	chr14	24399060	24419283	+	0.613999	-0.703692	0.116157	1.37717e-09	2.34578e-08	0	1
ENSG00000139200	PIANP	protein_coding	chr12	6693791	6700815	-	0.613556	-0.704733	0.126385	2.46019e-08	3.15323e-07	0	1
ENSG00000142634	EFHD2	protein_coding	chr1	15409930	15430339	+	0.613455	-0.704969	0.107102	4.63391e-11	1.03312e-09	0	1
ENSG00000253305	PCDHGB6	protein_coding	chr5	141408021	141512975	+	0.61302	-0.705994	0.275876	0.0104946	0.0295989	0	1
ENSG00000120875	DUSP4	protein_coding	chr8	29333064	29350673	-	0.612802	-0.706507	0.0971219	3.47884e-13	1.09749e-11	0	1
ENSG00000219665	ZNF433-AS1	lncRNA	chr19	11987656	12003811	+	0.612283	-0.707729	0.164998	1.79228e-05	0.000118143	0	1
ENSG00000156509	FBXO43	protein_coding	chr8	100133351	100145811	-	0.612228	-0.707859	0.296661	0.0170287	0.0443598	0	1
ENSG00000154654	NCAM2	protein_coding	chr21	20998409	21432405	+	0.611639	-0.709248	0.292007	0.0151458	0.0400831	0	1
ENSG00000188051	TMEM221	protein_coding	chr19	17435509	17448668	-	0.61152	-0.709529	0.174046	4.56858e-05	0.000272267	0	1
ENSG00000228716	DHFR	protein_coding	chr5	80626226	80654966	-	0.611411	-0.709786	0.119682	3.01844e-09	4.75072e-08	0	1
ENSG00000186854	TRABD2A	protein_coding	chr2	84821650	84881301	-	0.610501	-0.711935	0.163975	1.41357e-05	9.556e-05	0	1
ENSG00000171703	TCEA2	protein_coding	chr20	64063258	64072347	+	0.610257	-0.712511	0.115197	6.20426e-10	1.12377e-08	0	1
ENSG00000080493	SLC4A4	protein_coding	chr4	71186765	71572083	+	0.610121	-0.712833	0.205502	0.000522903	0.00230571	0	1
ENSG00000137941	TTLL7	protein_coding	chr1	83912996	83999104	-	0.609391	-0.714559	0.262545	0.00649533	0.019928	0	1
ENSG00000167861	HID1	protein_coding	chr17	74950742	74972697	-	0.609371	-0.714607	0.154881	3.95145e-06	3.09765e-05	0	1
ENSG00000147119	CHST7	protein_coding	chrX	46573784	46598496	+	0.609365	-0.714621	0.0769622	1.61178e-20	1.32379e-18	0	1
ENSG00000121653	MAPK8IP1	protein_coding	chr11	45885651	45906465	+	0.609328	-0.714709	0.118378	1.56506e-09	2.63442e-08	0	1
ENSG00000115840	SLC25A12	protein_coding	chr2	171783405	171894244	-	0.60925	-0.714893	0.199655	0.000342747	0.00158981	0	1
ENSG00000173698	ADGRG2	protein_coding	chrX	18989309	19122464	-	0.608698	-0.7162	0.125941	1.29457e-08	1.77892e-07	0	1
ENSG00000125398	SOX9	protein_coding	chr17	72121020	72126416	+	0.608647	-0.716322	0.245239	0.00349005	0.0117136	0	1
ENSG00000171357	LURAP1	protein_coding	chr1	46203353	46221256	+	0.60847	-0.716742	0.149912	1.74364e-06	1.4975e-05	0	1
ENSG00000172602	RND1	protein_coding	chr12	48857145	48865870	-	0.608358	-0.717007	0.143009	5.33927e-07	5.12448e-06	0	1
ENSG00000188706	ZDHHC9	protein_coding	chrX	129805329	129843815	-	0.608225	-0.717324	0.226164	0.00151551	0.00575401	0	1
ENSG00000197933	ZNF823	protein_coding	chr19	11721265	11738927	-	0.607861	-0.718188	0.239507	0.00271212	0.00942444	0	1
ENSG00000142686	C1orf216	protein_coding	chr1	35713877	35718863	-	0.60774	-0.718474	0.142833	4.90074e-07	4.7322e-06	0	1
ENSG00000141736	ERBB2	protein_coding	chr17	39700064	39728658	+	0.607174	-0.719819	0.255496	0.0048424	0.0155302	0	1
ENSG00000132780	NASP	protein_coding	chr1	45584045	45618893	+	0.606202	-0.72213	0.0390212	1.84388e-76	1.88221e-73	0	1
ENSG00000131153	GINS2	protein_coding	chr16	85676198	85688934	-	0.605318	-0.724235	0.0535196	1.01029e-41	3.1387e-39	0	1
ENSG00000164684	ZNF704	protein_coding	chr8	80628451	80874439	-	0.605183	-0.724556	0.175798	3.76382e-05	0.000229422	0	1
ENSG00000188021	UBQLN2	protein_coding	chrX	56563627	56567868	+	0.605161	-0.724608	0.0652335	1.14803e-28	2.05082e-26	0	1
ENSG00000129038	LOXL1	protein_coding	chr15	73926466	73952136	+	0.605146	-0.724645	0.159697	5.68909e-06	4.28812e-05	0	1
ENSG00000128833	MYO5C	protein_coding	chr15	52192322	52295756	-	0.604388	-0.726454	0.0783154	1.75959e-20	1.42876e-18	0	1
ENSG00000138030	KHK	protein_coding	chr2	27086784	27100751	+	0.604388	-0.726454	0.131236	3.10381e-08	3.88752e-07	0	1
ENSG00000237489	C10orf143	protein_coding	chr10	130063896	130110786	-	0.60419	-0.726925	0.230863	0.00163981	0.00614917	0	1
ENSG00000172766	NAA16	protein_coding	chr13	41311269	41377030	+	0.603921	-0.727569	0.0882242	1.6267e-16	8.33232e-15	0	1
ENSG00000134901	POGLUT2	protein_coding	chr13	102784281	102798938	-	0.603875	-0.727678	0.099981	3.38401e-13	1.0723e-11	0	1
ENSG00000102580	DNAJC3	protein_coding	chr13	95677148	95794988	+	0.603604	-0.728325	0.0702318	3.38437e-25	4.43725e-23	0	1
ENSG00000179958	DCTPP1	protein_coding	chr16	30423615	30430015	-	0.603062	-0.729622	0.0507123	6.20191e-47	2.53233e-44	0	1
ENSG00000181458	TMEM45A	protein_coding	chr3	100492619	100577444	+	0.60304	-0.729675	0.176791	3.67005e-05	0.000224716	0	1
ENSG00000106780	MEGF9	protein_coding	chr9	120600811	120714470	-	0.602333	-0.731366	0.240817	0.00238927	0.00843295	0	1
ENSG00000140511	HAPLN3	protein_coding	chr15	88877288	88895530	-	0.60174	-0.732788	0.114559	1.58882e-10	3.17564e-09	0	1
ENSG00000104112	SCG3	protein_coding	chr15	51681721	51721026	+	0.601709	-0.732863	0.126682	7.24952e-09	1.05288e-07	0	1
ENSG00000237923	LINC02570	lncRNA	chr6	30839526	30848253	-	0.601141	-0.734224	0.266435	0.00585604	0.0182368	0	1
ENSG00000204060	FOXO6	protein_coding	chr1	41361455	41383590	+	0.599857	-0.737308	0.199769	0.000223543	0.00109895	0	1
ENSG00000127220	ABHD8	protein_coding	chr19	17292131	17303399	-	0.59918	-0.738937	0.169293	1.27214e-05	8.6737e-05	0	1
ENSG00000151376	ME3	protein_coding	chr11	86441108	86672427	-	0.598823	-0.739799	0.207047	0.000352783	0.00163001	0	1
ENSG00000178531	CTXN1	protein_coding	chr19	7924491	7926158	-	0.598754	-0.739965	0.19085	0.000105665	0.000569192	0	1
ENSG00000198707	CEP290	protein_coding	chr12	88049016	88142088	-	0.598339	-0.740964	0.146807	4.48335e-07	4.37348e-06	0	1
ENSG00000153246	PLA2R1	protein_coding	chr2	159945805	160062595	-	0.598306	-0.741044	0.204676	0.000293956	0.00139891	0	1
ENSG00000205560	CPT1B	protein_coding	chr22	50568861	50578434	-	0.597943	-0.74192	0.195743	0.000150484	0.000776939	0	1
ENSG00000080503	SMARCA2	protein_coding	chr9	2015347	2193620	+	0.597849	-0.742147	0.117999	3.18674e-10	6.04001e-09	0	1
ENSG00000180044	C3orf80	protein_coding	chr3	160225475	160228213	+	0.597305	-0.74346	0.239485	0.0019066	0.00697395	0	1
ENSG00000255690	TRIL	protein_coding	chr7	28953358	28958761	-	0.596678	-0.744976	0.116511	1.61561e-10	3.22467e-09	0	1
ENSG00000269743	SLC25A53	protein_coding	chrX	104099214	104156986	-	0.596407	-0.74563	0.112131	2.9388e-11	6.70901e-10	0	1
ENSG00000170989	S1PR1	protein_coding	chr1	101237019	101241518	+	0.596002	-0.746612	0.248239	0.0026329	0.00918846	0	1
ENSG00000149294	NCAM1	protein_coding	chr11	112961420	113278436	+	0.595555	-0.747693	0.124703	2.02513e-09	3.32657e-08	0	1
ENSG00000228570	NUTM2E	protein_coding	chr10	79826681	79850878	+	0.595407	-0.748053	0.202493	0.000220563	0.00108542	0	1
ENSG00000162373	BEND5	protein_coding	chr1	48727519	48776891	-	0.595042	-0.748936	0.139952	8.72841e-08	9.97104e-07	0	1
ENSG00000126777	KTN1	protein_coding	chr14	55580250	55684579	+	0.594943	-0.749177	0.0533841	9.69403e-45	3.55224e-42	0	1
ENSG00000196267	ZNF836	protein_coding	chr19	52160321	52171624	-	0.594859	-0.74938	0.18927	7.51616e-05	0.000422555	0	1
ENSG00000114446	IFT57	protein_coding	chr3	108160812	108222375	-	0.594452	-0.750369	0.0903073	9.64644e-17	5.08698e-15	0	1
ENSG00000114030	KPNA1	protein_coding	chr3	122421902	122514916	-	0.593779	-0.752002	0.105322	9.32909e-13	2.77754e-11	0	1
ENSG00000077616	NAALAD2	protein_coding	chr11	90134703	90192894	+	0.593523	-0.752623	0.229349	0.00103233	0.0041216	0	1
ENSG00000126882	FAM78A	protein_coding	chr9	131258078	131276945	-	0.593333	-0.753087	0.133342	1.62512e-08	2.18481e-07	0	1
ENSG00000099284	MACROH2A2	protein_coding	chr10	70052846	70112282	+	0.592719	-0.75458	0.107432	2.15905e-12	6.07381e-11	0	1
ENSG00000119707	RBM25	protein_coding	chr14	73058568	73120391	+	0.59214	-0.75599	0.0807911	8.17692e-21	6.8739e-19	0	1
ENSG00000114812	VIPR1	protein_coding	chr3	42502643	42537568	+	0.592047	-0.756216	0.171076	9.85414e-06	6.95778e-05	0	1
ENSG00000135976	ANKRD36	protein_coding	chr2	97113170	97118949	+	0.591488	-0.757579	0.239712	0.00157565	0.0059539	0	1
ENSG00000102924	CBLN1	protein_coding	chr16	49279312	49281796	-	0.591092	-0.758547	0.144583	1.5506e-07	1.67368e-06	0	1
ENSG00000187860	CCDC157	protein_coding	chr22	30356671	30367096	+	0.590339	-0.760385	0.156859	1.24993e-06	1.09992e-05	0	1
ENSG00000164494	PDSS2	protein_coding	chr6	107152562	107459510	-	0.589325	-0.762865	0.115841	4.53568e-11	1.01439e-09	0	1
ENSG00000272764	AL596094.1	lncRNA	chr10	5813676	5814441	+	0.588667	-0.764476	0.312133	0.0143174	0.0383453	0	1
ENSG00000101098	RIMS4	protein_coding	chr20	44751808	44810516	-	0.588625	-0.76458	0.117102	6.61399e-11	1.41498e-09	0	1
ENSG00000165449	SLC16A9	protein_coding	chr10	59650761	59709756	-	0.588505	-0.764875	0.18263	2.81297e-05	0.000176162	0	1
ENSG00000161940	BCL6B	protein_coding	chr17	7022332	7029644	+	0.587678	-0.766902	0.12849	2.39305e-09	3.87306e-08	0	1
ENSG00000102981	PARD6A	protein_coding	chr16	67660364	67662778	+	0.58723	-0.768003	0.103946	1.48527e-13	5.00612e-12	0	1
ENSG00000159403	C1R	protein_coding	chr12	7080219	7092919	-	0.587147	-0.768205	0.210971	0.000271284	0.0013032	0	1
ENSG00000140575	IQGAP1	protein_coding	chr15	90388277	90502239	+	0.58713	-0.768248	0.0844616	9.38704e-20	7.06054e-18	0	1
ENSG00000121892	PDS5A	protein_coding	chr4	39822863	39977877	-	0.587066	-0.768404	0.0514731	2.15772e-50	1.02786e-47	0	1
ENSG00000134317	GRHL1	protein_coding	chr2	10000593	9999029	+	0.587017	-0.768525	0.190845	5.65009e-05	0.0003277	0	1
ENSG00000067369	TP53BP1	protein_coding	chr15	43407216	43493126	-	0.586664	-0.769394	0.161247	1.82831e-06	1.56458e-05	0	1
ENSG00000169217	CD2BP2	protein_coding	chr16	30350773	30355235	-	0.586634	-0.769468	0.106094	4.08577e-13	1.27488e-11	0	1
ENSG00000140538	NTRK3	protein_coding	chr15	87977364	88256363	-	0.585792	-0.77154	0.136246	1.4889e-08	2.01878e-07	0	1
ENSG00000058335	RASGRF1	protein_coding	chr15	78959947	79090772	-	0.585429	-0.772435	0.239478	0.00125754	0.00489019	0	1
ENSG00000185090	MANEAL	protein_coding	chr1	37794096	37801133	+	0.585	-0.773492	0.132114	4.77785e-09	7.25614e-08	0	1
ENSG00000136021	SCYL2	protein_coding	chr12	100267277	100340139	+	0.584803	-0.773977	0.0864201	3.36729e-19	2.39413e-17	0	1
ENSG00000008441	NFIX	protein_coding	chr19	12995562	13098787	+	0.584732	-0.774153	0.317711	0.0148237	0.0394131	0	1
ENSG00000148835	TAF5	protein_coding	chr10	103367981	103389065	+	0.584604	-0.774468	0.0855802	1.43473e-19	1.0408e-17	0	1
ENSG00000196547	MAN2A2	protein_coding	chr15	90902755	90922579	+	0.583584	-0.776987	0.201867	0.000118601	0.00063032	0	1
ENSG00000125355	TMEM255A	protein_coding	chrX	120258650	120311461	-	0.583053	-0.778301	0.327944	0.017631	0.0456871	0	1
ENSG00000119927	GPAM	protein_coding	chr10	112149865	112183719	-	0.582044	-0.780801	0.0913597	1.26943e-17	7.62243e-16	0	1
ENSG00000105993	DNAJB6	protein_coding	chr7	157337055	157417439	+	0.581779	-0.781458	0.0424852	1.47731e-75	1.40748e-72	0	1
ENSG00000140284	SLC27A2	protein_coding	chr15	50182233	50236385	+	0.581593	-0.781918	0.163922	1.84176e-06	1.5742e-05	0	1
ENSG00000028310	BRD9	protein_coding	chr5	863741	892801	-	0.581488	-0.782178	0.0779123	1.02501e-23	1.19093e-21	0	1
ENSG00000169683	LRRC45	protein_coding	chr17	82023318	82031151	+	0.581259	-0.782748	0.12131	1.10034e-10	2.26911e-09	0	1
ENSG00000166199	ALKBH3	protein_coding	chr11	43880849	43920274	+	0.581139	-0.783045	0.148533	1.35047e-07	1.48116e-06	0	1
ENSG00000171811	CFAP46	protein_coding	chr10	132929185	132942534	-	0.580454	-0.784745	0.210965	0.000199389	0.000991746	0	1
ENSG00000183785	TUBA8	protein_coding	chr22	18110812	18131154	+	0.580343	-0.785022	0.198919	7.93232e-05	0.000442989	0	1
ENSG00000135454	B4GALNT1	protein_coding	chr12	57629329	57633199	-	0.579625	-0.786808	0.298895	0.00847864	0.0248499	0	1
ENSG00000153162	BMP6	protein_coding	chr6	7726099	7881728	+	0.578575	-0.789425	0.138558	1.21632e-08	1.67947e-07	0	1
ENSG00000104450	SPAG1	protein_coding	chr8	100158060	100241904	+	0.578497	-0.78962	0.3227	0.0144083	0.0385742	0	1
ENSG00000198822	GRM3	protein_coding	chr7	86643911	86864879	+	0.57832	-0.79006	0.255965	0.00202463	0.00732507	0	1
ENSG00000131067	GGT7	protein_coding	chr20	34844720	34872840	-	0.57766	-0.791709	0.129731	1.04301e-09	1.80675e-08	0	1
ENSG00000120458	MSANTD2	protein_coding	chr11	124766498	124800406	-	0.575043	-0.798258	0.185986	1.77048e-05	0.000116814	0	1
ENSG00000105270	CLIP3	protein_coding	chr19	36014660	36032963	-	0.574998	-0.79837	0.148904	8.24686e-08	9.48256e-07	0	1
ENSG00000183876	ARSI	protein_coding	chr5	150296343	150302821	-	0.574022	-0.800821	0.138925	8.19324e-09	1.17324e-07	0	1
ENSG00000262001	DLGAP1-AS2	lncRNA	chr18	3604211	3608336	+	0.573721	-0.801578	0.210198	0.000137048	0.000718194	0	1
ENSG00000186310	NAP1L3	protein_coding	chrX	93670930	93673568	-	0.573084	-0.803182	0.120223	2.37709e-11	5.55991e-10	0	1
ENSG00000129173	E2F8	protein_coding	chr11	19224063	19241620	-	0.57259	-0.804427	0.138282	5.98019e-09	8.88387e-08	0	1
ENSG00000147231	RADX	protein_coding	chrX	106611981	106679439	+	0.57239	-0.80493	0.211792	0.000144369	0.000750522	0	1
ENSG00000184986	TMEM121	protein_coding	chr14	105526603	105530198	+	0.571654	-0.806787	0.165766	1.13293e-06	1.00376e-05	0	1
ENSG00000135097	MSI1	protein_coding	chr12	120341330	120369164	-	0.571541	-0.807071	0.107228	5.20342e-14	1.90672e-12	0	1
ENSG00000090776	EFNB1	protein_coding	chrX	68829021	68842160	+	0.570255	-0.810321	0.101253	1.21512e-15	5.51281e-14	0	1
ENSG00000280670	CCDC163	protein_coding	chr1	45494392	45499940	-	0.56982	-0.811423	0.247266	0.00103227	0.0041216	0	1
ENSG00000203943	SAMD13	protein_coding	chr1	84298538	84350798	+	0.567855	-0.816406	0.287173	0.00447042	0.0145164	0	1
ENSG00000196405	EVL	protein_coding	chr14	100084687	99972057	+	0.567065	-0.818413	0.0652806	4.69357e-36	1.13688e-33	0	1
ENSG00000102109	PCSK1N	protein_coding	chrX	48831096	48835568	-	0.566951	-0.818704	0.126719	1.04148e-10	2.1602e-09	0	1
ENSG00000073670	ADAM11	protein_coding	chr17	44758988	44781846	+	0.565691	-0.821913	0.149654	3.97177e-08	4.87215e-07	0	1
ENSG00000146250	PRSS35	protein_coding	chr6	83512542	83525704	+	0.564773	-0.824257	0.299358	0.00589773	0.0183467	0	1
ENSG00000137726	FXYD6	protein_coding	chr11	117836981	117876655	-	0.564633	-0.824616	0.104883	3.77272e-15	1.61425e-13	0	1
ENSG00000004139	SARM1	protein_coding	chr17	28372084	28404049	+	0.564608	-0.824679	0.294195	0.00506024	0.0161239	0	1
ENSG00000122756	CNTFR	protein_coding	chr9	34551433	34589724	-	0.564603	-0.824693	0.146865	1.96194e-08	2.5794e-07	0	1
ENSG00000196388	INCA1	protein_coding	chr17	4988130	4997520	-	0.564574	-0.824766	0.257113	0.00133756	0.00516831	0	1
ENSG00000106462	EZH2	protein_coding	chr7	148807383	148884248	-	0.563676	-0.827062	0.203469	4.8071e-05	0.000284937	0	1
ENSG00000188042	ARL4C	protein_coding	chr2	234493041	234497053	-	0.563486	-0.827549	0.142666	6.60688e-09	9.71388e-08	0	1
ENSG00000048052	HDAC9	protein_coding	chr7	18495739	18668843	+	0.562641	-0.829714	0.177543	2.96393e-06	2.39986e-05	0	1
ENSG00000139438	FAM222A	protein_coding	chr12	109713825	109770495	+	0.562592	-0.829839	0.192329	1.59824e-05	0.000106582	0	1
ENSG00000171295	ZNF440	protein_coding	chr19	11814292	11835216	+	0.561607	-0.832366	0.333339	0.0125229	0.0343041	0	1
ENSG00000124541	RRP36	protein_coding	chr6	43021626	43029599	+	0.560922	-0.834128	0.129589	1.22084e-10	2.49957e-09	0	1
ENSG00000181218	H2AW	protein_coding	chr1	228457364	228457873	-	0.56082	-0.834391	0.114808	3.65639e-13	1.14843e-11	0	1
ENSG00000156113	KCNMA1	protein_coding	chr10	77636199	77638481	-	0.560563	-0.835052	0.258492	0.00123584	0.00481632	0	1
ENSG00000154529	CNTNAP3B	protein_coding	chr9	41938063	42129480	-	0.557868	-0.842004	0.305203	0.0058008	0.0180963	0	1
ENSG00000196507	TCEAL3	protein_coding	chrX	103607979	103609926	+	0.557521	-0.842902	0.105291	1.19058e-15	5.41863e-14	0	1
ENSG00000087301	TXNDC16	protein_coding	chr14	52430596	52552505	-	0.557297	-0.843481	0.119796	1.90875e-12	5.42304e-11	0	1
ENSG00000204351	SKIV2L	protein_coding	chr6	31959175	31969751	+	0.557213	-0.843699	0.0612661	3.80661e-43	1.29525e-40	0	1
ENSG00000120437	ACAT2	protein_coding	chr6	159762066	159779112	+	0.556534	-0.845459	0.0980863	6.72219e-18	4.15874e-16	0	1
ENSG00000144908	ALDH1L1	protein_coding	chr3	126103570	126180541	-	0.556284	-0.846106	0.296863	0.00436973	0.0142185	0	1
ENSG00000204514	ZNF814	protein_coding	chr19	57850315	57888990	-	0.555486	-0.848178	0.236195	0.000329409	0.00153994	0	1
ENSG00000180229	HERC2P3	transcribed_unprocessed_pseudogene	chr15	20408396	20506171	-	0.555017	-0.849397	0.247484	0.00059887	0.00258563	0	1
ENSG00000138138	ATAD1	protein_coding	chr10	87751512	87818164	-	0.554704	-0.850209	0.0803874	3.83418e-26	5.42518e-24	0	1
ENSG00000112367	FIG4	protein_coding	chr6	109691312	109825426	+	0.554677	-0.85028	0.0759856	4.56339e-29	8.36095e-27	0	1
ENSG00000070081	NUCB2	protein_coding	chr11	17276777	17331390	+	0.554114	-0.851746	0.123599	5.53253e-12	1.46417e-10	0	1
ENSG00000144834	TAGLN3	protein_coding	chr3	111999337	112013885	+	0.552941	-0.854804	0.161871	1.2863e-07	1.41731e-06	0	1
ENSG00000114859	CLCN2	protein_coding	chr3	184346185	184361603	-	0.55262	-0.855639	0.0843478	3.51718e-24	4.37079e-22	0	1
ENSG00000140545	MFGE8	protein_coding	chr15	88898683	88913379	-	0.552527	-0.855884	0.0564846	7.29214e-52	3.72185e-49	0	1
ENSG00000186867	QRFPR	protein_coding	chr4	121328642	121381015	-	0.551818	-0.857736	0.338554	0.011292	0.0314754	0	1
ENSG00000151490	PTPRO	protein_coding	chr12	15322425	15517063	+	0.551773	-0.857854	0.352022	0.0148124	0.0393903	0	1
ENSG00000110436	SLC1A2	protein_coding	chr11	35251205	35419361	-	0.551618	-0.858259	0.262291	0.00106728	0.004238	0	1
ENSG00000157554	ERG	protein_coding	chr21	38383291	38660969	-	0.551394	-0.858846	0.322527	0.00774778	0.0231252	0	1
ENSG00000203952	CCDC160	protein_coding	chrX	134237255	134246842	+	0.551086	-0.859651	0.234753	0.000250308	0.00121589	0	1
ENSG00000182223	ZAR1	protein_coding	chr4	48490283	48494389	+	0.550215	-0.861933	0.269264	0.0013692	0.00526994	0	1
ENSG00000180340	FZD2	protein_coding	chr17	44557484	44561262	+	0.549767	-0.863108	0.15915	5.85315e-08	6.913e-07	0	1
ENSG00000138617	PARP16	protein_coding	chr15	65258099	65286884	-	0.548633	-0.866088	0.191435	6.0627e-06	4.52439e-05	0	1
ENSG00000180998	GPR137C	protein_coding	chr14	52552883	52637713	+	0.547954	-0.867874	0.149908	7.06476e-09	1.02813e-07	0	1
ENSG00000147655	RSPO2	protein_coding	chr8	107899316	108083617	-	0.547576	-0.868869	0.353186	0.0138902	0.0373691	0	1
ENSG00000162545	CAMK2N1	protein_coding	chr1	20482391	20485617	-	0.545947	-0.873166	0.16499	1.20818e-07	1.33639e-06	0	1
ENSG00000261308	FIGNL2	protein_coding	chr12	51817840	51848718	-	0.545815	-0.873516	0.169475	2.54667e-07	2.63346e-06	0	1
ENSG00000197647	ZNF433	protein_coding	chr19	12014715	12035678	-	0.545563	-0.874181	0.30344	0.00396542	0.0130775	0	1
ENSG00000102317	RBM3	protein_coding	chrX	48574484	48577868	+	0.545473	-0.874422	0.137771	2.19682e-10	4.26558e-09	0	1
ENSG00000171130	ATP6V0E2	protein_coding	chr7	149873969	149880695	+	0.545289	-0.874908	0.117082	7.86121e-14	2.79464e-12	0	1
ENSG00000278677	H2AC17	protein_coding	chr6	27892699	27893185	-	0.54446	-0.877101	0.254376	0.000564652	0.0024632	0	1
ENSG00000105143	SLC1A6	protein_coding	chr19	14961315	14979824	-	0.54424	-0.877684	0.267202	0.00102083	0.00408646	0	1
ENSG00000173264	GPR137	protein_coding	chr11	64284867	64289494	+	0.544165	-0.877884	0.103088	1.65339e-17	9.80442e-16	0	1
ENSG00000234545	FAM133B	protein_coding	chr7	92560758	92590345	-	0.544057	-0.878169	0.0835517	7.72955e-26	1.08297e-23	0	1
ENSG00000078549	ADCYAP1R1	protein_coding	chr7	31052318	31111474	+	0.544036	-0.878226	0.0844205	2.40274e-25	3.20912e-23	0	1
ENSG00000166963	MAP1A	protein_coding	chr15	43510954	43531620	+	0.543544	-0.87953	0.242554	0.000287712	0.00137333	0	1
ENSG00000183287	CCBE1	protein_coding	chr18	59430939	59697423	-	0.543394	-0.879931	0.167316	1.44754e-07	1.57914e-06	0	1
ENSG00000102383	ZDHHC15	protein_coding	chrX	75368427	75523028	-	0.542727	-0.881702	0.143051	7.11312e-10	1.27386e-08	0	1
ENSG00000168913	ENHO	protein_coding	chr9	34521043	34522976	-	0.541912	-0.883868	0.131568	1.84264e-11	4.38155e-10	0	1
ENSG00000146094	DOK3	protein_coding	chr5	177503748	177509852	-	0.541788	-0.8842	0.17818	6.96248e-07	6.44018e-06	0	1
ENSG00000144550	CPNE9	protein_coding	chr3	9703833	9729908	+	0.541179	-0.885822	0.213772	3.4163e-05	0.00021026	0	1
ENSG00000041880	PARP3	protein_coding	chr3	51942303	51948862	+	0.540215	-0.888396	0.277837	0.00138604	0.00532326	0	1
ENSG00000206791	RNU1-129P	snRNA	chr1	148014417	148014781	-	0.539772	-0.889579	0.309489	0.00404869	0.0133348	0	1
ENSG00000090539	CHRD	protein_coding	chr3	184380056	184390739	+	0.53922	-0.891054	0.28712	0.00191298	0.00699012	0	1
ENSG00000104213	PDGFRL	protein_coding	chr8	17577186	17643144	+	0.538477	-0.893044	0.192246	3.39533e-06	2.70773e-05	0	1
ENSG00000082684	SEMA5B	protein_coding	chr3	122909082	123027729	-	0.537556	-0.895513	0.151193	3.16177e-09	4.95993e-08	0	1
ENSG00000189129	PLAC9	protein_coding	chr10	80132730	80145037	+	0.536708	-0.89779	0.245638	0.00025725	0.00124538	0	1
ENSG00000139910	NOVA1	protein_coding	chr14	26470126	26598033	-	0.536237	-0.899057	0.134447	2.27684e-11	5.3517e-10	0	1
ENSG00000226950	DANCR	lncRNA	chr4	52712504	52714137	+	0.535821	-0.900178	0.106314	2.51499e-17	1.46105e-15	0	1
ENSG00000122965	RBM19	protein_coding	chr12	113822057	113966325	-	0.533877	-0.905421	0.116177	6.52013e-15	2.68528e-13	0	1
ENSG00000221866	PLXNA4	protein_coding	chr7	132123341	132577315	-	0.533442	-0.906596	0.195206	3.41224e-06	2.71819e-05	0	1
ENSG00000148926	ADM	protein_coding	chr11	10305073	10307397	+	0.532091	-0.910256	0.230204	7.68135e-05	0.000430656	0	1
ENSG00000163888	CAMK2N2	protein_coding	chr3	184259213	184261689	-	0.531443	-0.912014	0.114303	1.47599e-15	6.61233e-14	0	1
ENSG00000064313	TAF2	protein_coding	chr8	119730774	119832828	-	0.530264	-0.915217	0.0728257	3.19747e-36	7.87844e-34	0	1
ENSG00000011201	ANOS1	protein_coding	chrX	8528874	8732137	-	0.528937	-0.918832	0.282389	0.00113877	0.00448696	0	1
ENSG00000084764	MAPRE3	protein_coding	chr2	26970675	27027219	+	0.52854	-0.919916	0.183665	5.48068e-07	5.23559e-06	0	1
ENSG00000198093	ZNF649	protein_coding	chr19	51890054	51905011	-	0.528536	-0.919925	0.0755222	3.93129e-34	8.77846e-32	0	1
ENSG00000186907	RTN4RL2	protein_coding	chr11	57460528	57477534	+	0.528334	-0.920477	0.110992	1.10286e-16	5.77324e-15	0	1
ENSG00000132016	C19orf57	protein_coding	chr19	13882348	13906117	-	0.528229	-0.920766	0.224375	4.06601e-05	0.000245593	0	1
ENSG00000198919	DZIP3	protein_coding	chr3	108589722	108694840	+	0.52767	-0.922292	0.10042	4.13878e-20	3.21453e-18	0	1
ENSG00000135480	KRT7	protein_coding	chr12	52233246	52248921	+	0.527583	-0.922531	0.192879	1.72742e-06	1.48535e-05	0	1
ENSG00000189057	FAM111B	protein_coding	chr11	59107237	59127412	+	0.527278	-0.923364	0.189284	1.07061e-06	9.51498e-06	0	1
ENSG00000144227	NXPH2	protein_coding	chr2	138669157	138780390	-	0.525823	-0.927352	0.236966	9.09913e-05	0.000500137	0	1
ENSG00000138074	SLC5A6	protein_coding	chr2	27199587	27212263	-	0.525386	-0.92855	0.091988	5.85751e-24	7.03442e-22	0	1
ENSG00000104332	SFRP1	protein_coding	chr8	41261962	41309443	-	0.522917	-0.935346	0.158837	3.89235e-09	5.98768e-08	0	1
ENSG00000047410	TPR	protein_coding	chr1	186311652	186375254	-	0.52147	-0.939344	0.138408	1.14681e-11	2.8257e-10	0	1
ENSG00000163738	MTHFD2L	protein_coding	chr4	74158118	74162253	+	0.521435	-0.93944	0.191567	9.39097e-07	8.47797e-06	0	1
ENSG00000091664	SLC17A6	protein_coding	chr11	22338381	22379503	+	0.521213	-0.940055	0.324337	0.00375081	0.0124542	0	1
ENSG00000152076	CCDC74B	protein_coding	chr2	130139287	130145031	-	0.520694	-0.941492	0.238301	7.78762e-05	0.000436101	0	1
ENSG00000130768	SMPDL3B	protein_coding	chr1	27935000	27959152	+	0.519974	-0.943487	0.145964	1.02073e-10	2.12025e-09	0	1
ENSG00000135407	AVIL	protein_coding	chr12	57797882	57816935	-	0.51921	-0.945609	0.30972	0.0022648	0.00803732	0	1
ENSG00000183307	TMEM121B	protein_coding	chr22	17116297	17121280	-	0.517028	-0.951687	0.155161	8.59459e-10	1.51824e-08	0	1
ENSG00000112893	MAN2A1	protein_coding	chr5	109689438	109867178	+	0.516758	-0.95244	0.0784969	7.02073e-34	1.54359e-31	0	1
ENSG00000081853	PCDHGA2	protein_coding	chr5	141338768	141512975	+	0.516682	-0.952652	0.374208	0.0109033	0.0305243	0	1
ENSG00000166479	TMX3	protein_coding	chr18	68673688	68715065	-	0.516214	-0.953958	0.131445	3.94384e-13	1.23329e-11	0	1
ENSG00000140577	CRTC3	protein_coding	chr15	90529935	90645345	+	0.515186	-0.956836	0.126058	3.18851e-14	1.20548e-12	0	1
ENSG00000137825	ITPKA	protein_coding	chr15	41493874	41503551	+	0.515099	-0.957077	0.281892	0.000685794	0.00291264	0	1
ENSG00000165156	ZHX1	protein_coding	chr8	123248451	123274214	-	0.514649	-0.95834	0.211656	5.95963e-06	4.4554e-05	0	1
ENSG00000158164	TMSB15A	protein_coding	chrX	102513682	102516733	-	0.514572	-0.958554	0.311071	0.00205983	0.00743358	0	1
ENSG00000007968	E2F2	protein_coding	chr1	23506438	23531233	-	0.512915	-0.963208	0.0925678	2.34191e-25	3.15739e-23	0	1
ENSG00000149489	ROM1	protein_coding	chr11	62612651	62615120	+	0.512311	-0.964908	0.366637	0.00849383	0.024869	0	1
ENSG00000142149	HUNK	protein_coding	chr21	31873241	32004064	+	0.510981	-0.968659	0.10146	1.33291e-21	1.26991e-19	0	1
ENSG00000180730	SHISA2	protein_coding	chr13	26044597	26052016	-	0.510693	-0.969471	0.103812	9.74871e-21	8.1473e-19	0	1
ENSG00000100626	GALNT16	protein_coding	chr14	69259899	69354466	+	0.510689	-0.969483	0.146089	3.21813e-11	7.33498e-10	0	1
ENSG00000139597	N4BP2L1	protein_coding	chr13	32424922	32428129	-	0.509949	-0.971574	0.340094	0.00427961	0.0139794	0	1
ENSG00000148600	CDHR1	protein_coding	chr10	84194540	84218694	+	0.509692	-0.972303	0.126803	1.74974e-14	6.85085e-13	0	1
ENSG00000115041	KCNIP3	protein_coding	chr2	95346658	95386077	+	0.509425	-0.973058	0.302027	0.00127404	0.00494765	0	1
ENSG00000152953	STK32B	protein_coding	chr4	5051526	5500989	+	0.508903	-0.974538	0.176621	3.43515e-08	4.25774e-07	0	1
ENSG00000105894	PTN	protein_coding	chr7	137227341	137343576	-	0.508723	-0.975047	0.146562	2.876e-11	6.58668e-10	0	1
ENSG00000148680	HTR7	protein_coding	chr10	90740823	90858163	-	0.508242	-0.976413	0.28338	0.000569794	0.00248033	0	1
ENSG00000255468	AP001107.9	lncRNA	chr11	66348116	66364804	+	0.508075	-0.976887	0.315265	0.00194423	0.00707899	0	1
ENSG00000105792	CFAP69	protein_coding	chr7	90245226	90310288	+	0.506322	-0.981873	0.246281	6.69718e-05	0.000381402	0	1
ENSG00000120738	EGR1	protein_coding	chr5	138465480	138469303	+	0.506109	-0.98248	0.249861	8.42032e-05	0.000466593	0	1
ENSG00000148123	PLPPR1	protein_coding	chr9	101028778	101325135	+	0.50591	-0.983046	0.266454	0.000224809	0.00110442	0	1
ENSG00000180626	ZNF594	protein_coding	chr17	5179535	5191855	-	0.50578	-0.983419	0.330223	0.00290094	0.00996569	0	1
ENSG00000276043	UHRF1	protein_coding	chr19	4909501	4962154	+	0.505466	-0.984315	0.212746	3.71502e-06	2.93484e-05	0	1
ENSG00000175764	TTLL11	protein_coding	chr9	121987033	122093307	-	0.504099	-0.988221	0.257049	0.000120803	0.000640356	0	1
ENSG00000236682	MAP3K2-DT	lncRNA	chr2	127388255	127400580	+	0.502797	-0.991951	0.414144	0.016612	0.0434485	0	1
ENSG00000256045	MTRNR2L10	protein_coding	chrX	55181392	55181707	-	0.500925	-0.997334	0.375829	0.00796175	0.0236404	0	1
ENSG00000188486	H2AX	protein_coding	chr11	119093874	119095465	-	0.500096	-0.999722	0.0942041	2.61245e-26	3.73345e-24	0	1
ENSG00000115194	SLC30A3	protein_coding	chr2	27253684	27263028	-	0.498833	-1.00337	0.235485	2.03641e-05	0.000132223	0	1
ENSG00000141314	RHBDL3	protein_coding	chr17	32265834	32324659	+	0.494895	-1.01481	0.335708	0.00250378	0.00879584	0	1
ENSG00000084628	NKAIN1	protein_coding	chr1	31179745	31239887	-	0.494283	-1.01659	0.110784	4.46141e-20	3.44638e-18	0	1
ENSG00000197409	H3C4	protein_coding	chr6	26196784	26199293	-	0.494006	-1.0174	0.38868	0.00885573	0.025744	0	1
ENSG00000154721	JAM2	protein_coding	chr21	25639449	25714574	+	0.493373	-1.01925	0.156802	8.01906e-11	1.69778e-09	0	1
ENSG00000183979	NPB	protein_coding	chr17	81901816	81902905	+	0.492717	-1.02117	0.332591	0.00213812	0.00766386	0	1
ENSG00000254473	AL354920.1	lncRNA	chr9	83708008	83713378	+	0.492464	-1.02191	0.283553	0.000313426	0.00147487	0	1
ENSG00000131116	ZNF428	protein_coding	chr19	43607224	43619612	-	0.492054	-1.02311	0.0992625	6.54337e-25	8.42444e-23	0	1
ENSG00000124593	AL365205.1	protein_coding	chr6	41780205	41789895	+	0.492043	-1.02314	0.180549	1.45456e-08	1.98162e-07	0	1
ENSG00000173567	ADGRF3	protein_coding	chr2	26308175	26345797	-	0.491702	-1.02414	0.176201	6.15912e-09	9.10238e-08	0	1
ENSG00000134326	CMPK2	protein_coding	chr2	6848316	6865664	-	0.491386	-1.02507	0.38617	0.00794363	0.0235964	0	1
ENSG00000171456	ASXL1	protein_coding	chr20	32358331	32439319	+	0.491019	-1.02615	0.108691	3.69261e-21	3.25747e-19	0	1
ENSG00000204347	BTBD17	protein_coding	chr17	74356416	74361867	-	0.490579	-1.02744	0.430003	0.0168766	0.0440037	0	1
ENSG00000083067	TRPM3	protein_coding	chr9	70535033	71121303	-	0.490253	-1.0284	0.166079	5.93115e-10	1.07703e-08	0	1
ENSG00000166913	YWHAB	protein_coding	chr20	44885752	44908532	+	0.489722	-1.02996	0.0948639	1.84153e-27	2.9906e-25	0	1
ENSG00000197928	ZNF677	protein_coding	chr19	53241924	53254821	-	0.489544	-1.03049	0.25742	6.25032e-05	0.000358728	0	1
ENSG00000184185	KCNJ12	protein_coding	chr17	21376370	21419870	+	0.489379	-1.03098	0.135526	2.80028e-14	1.07002e-12	0	1
ENSG00000163666	HESX1	protein_coding	chr3	57197838	57199978	-	0.48906	-1.03192	0.380432	0.00667808	0.0204186	0	1
ENSG00000164929	BAALC	protein_coding	chr8	103140748	103228218	+	0.489051	-1.03194	0.357211	0.00386606	0.0127923	0	1
ENSG00000146197	SCUBE3	protein_coding	chr6	35214165	35253079	+	0.48882	-1.03262	0.17156	1.75474e-09	2.91254e-08	0	1
ENSG00000140557	ST8SIA2	protein_coding	chr15	92393896	92464385	+	0.488032	-1.03495	0.215703	1.60231e-06	1.38612e-05	0	1
ENSG00000162415	ZSWIM5	protein_coding	chr1	45016399	45206579	-	0.487688	-1.03597	0.174268	2.76976e-09	4.39806e-08	0	1
ENSG00000105251	SHD	protein_coding	chr19	4279069	4290722	+	0.487547	-1.03639	0.20728	5.73465e-07	5.43821e-06	0	1
ENSG00000102057	KCND1	protein_coding	chrX	48961380	48971814	-	0.487388	-1.03686	0.20038	2.2858e-07	2.38789e-06	0	1
ENSG00000198795	ZNF521	protein_coding	chr18	25062593	25352190	-	0.486979	-1.03807	0.166046	4.05983e-10	7.53494e-09	0	1
ENSG00000170743	SYT9	protein_coding	chr11	7252007	7469043	+	0.485679	-1.04193	0.182209	1.07594e-08	1.49721e-07	0	1
ENSG00000188321	ZNF559	protein_coding	chr19	9324399	9343845	+	0.485511	-1.04242	0.223537	3.11143e-06	2.50228e-05	0	1
ENSG00000163328	GPR155	protein_coding	chr2	174435144	174487029	-	0.485128	-1.04356	0.281644	0.000211178	0.00104283	0	1
ENSG00000187240	DYNC2H1	protein_coding	chr11	103109562	103479625	+	0.482985	-1.04995	0.167424	3.58294e-10	6.77298e-09	0	1
ENSG00000038295	TLL1	protein_coding	chr4	165873401	166030958	+	0.480902	-1.05618	0.384178	0.00597404	0.0185437	0	1
ENSG00000131269	ABCB7	protein_coding	chrX	75053280	75156283	-	0.480811	-1.05646	0.0617729	1.42615e-65	9.26417e-63	0	1
ENSG00000129484	PARP2	protein_coding	chr14	20343635	20357905	+	0.479476	-1.06047	0.0726943	3.34579e-48	1.49421e-45	0	1
ENSG00000125850	OVOL2	protein_coding	chr20	18024152	18059031	-	0.478708	-1.06278	0.129889	2.78664e-16	1.37324e-14	0	1
ENSG00000174799	CEP135	protein_coding	chr4	55948956	56033361	+	0.47815	-1.06446	0.113363	6.00827e-21	5.14157e-19	0	1
ENSG00000149451	ADAM33	protein_coding	chr20	3667970	3682010	-	0.477131	-1.06754	0.274844	0.00010268	0.000555202	0	1
ENSG00000120693	SMAD9	protein_coding	chr13	36844831	36920238	-	0.476871	-1.06833	0.259788	3.91718e-05	0.000237608	0	1
ENSG00000165046	LETM2	protein_coding	chr8	38386502	38394453	+	0.47609	-1.07069	0.415482	0.00996644	0.02835	0	1
ENSG00000264920	AC018521.5	lncRNA	chr17	47891275	47895776	-	0.475996	-1.07098	0.345057	0.00191073	0.00698548	0	1
ENSG00000135638	EMX1	protein_coding	chr2	72917562	72934891	+	0.474952	-1.07415	0.212894	4.52465e-07	4.40476e-06	0	1
ENSG00000119333	WDR34	protein_coding	chr9	128633661	128656658	-	0.473736	-1.07784	0.131369	2.3118e-16	1.15923e-14	0	1
ENSG00000115318	LOXL3	protein_coding	chr2	74532258	74549526	-	0.473274	-1.07925	0.117782	5.04207e-20	3.87399e-18	0	1
ENSG00000164406	LEAP2	protein_coding	chr5	132873311	132875046	+	0.471027	-1.08612	0.437465	0.0130372	0.0354058	0	1
ENSG00000163040	CCDC74A	protein_coding	chr2	131527936	131533666	+	0.470841	-1.08669	0.1597	1.01351e-11	2.54107e-10	0	1
ENSG00000132141	CCT6B	protein_coding	chr17	34927861	34961458	-	0.47073	-1.08703	0.414487	0.00872657	0.0254305	0	1
ENSG00000273079	GRIN2B	protein_coding	chr12	13537337	13982117	-	0.470463	-1.08785	0.189524	9.47397e-09	1.34314e-07	0	1
ENSG00000117543	DPH5	protein_coding	chr1	100989623	101025793	-	0.466869	-1.09891	0.0613663	1.03252e-71	8.67985e-69	0	1
ENSG00000184060	ADAP2	protein_coding	chr17	30921955	30959322	+	0.466561	-1.09986	0.355188	0.00195779	0.00712109	0	1
ENSG00000154548	SRSF12	protein_coding	chr6	89095959	89118010	-	0.465537	-1.10303	0.200356	3.68415e-08	4.53489e-07	0	1
ENSG00000075711	DLG1	protein_coding	chr3	197044623	197298011	-	0.462535	-1.11236	0.0533249	1.23331e-96	2.20315e-93	0	1
ENSG00000080561	MID2	protein_coding	chrX	107825866	107927193	+	0.460956	-1.1173	0.239165	2.98754e-06	2.41761e-05	0	1
ENSG00000132964	CDK8	protein_coding	chr13	26254169	26405238	+	0.457243	-1.12897	0.081762	2.2824e-43	7.95554e-41	0	1
ENSG00000137815	RTF1	protein_coding	chr15	41417163	41483563	+	0.45619	-1.13229	0.0416335	7.11685e-163	1.01707e-158	0	1
ENSG00000154146	NRGN	protein_coding	chr11	124739968	124747210	+	0.454928	-1.13629	0.255012	8.35707e-06	6.03491e-05	0	1
ENSG00000101638	ST8SIA5	protein_coding	chr18	46679118	46756797	-	0.453339	-1.14134	0.179863	2.21558e-10	4.29035e-09	0	1
ENSG00000196466	ZNF799	protein_coding	chr19	12390016	12401207	-	0.452783	-1.14311	0.30765	0.000202716	0.00100626	0	1
ENSG00000145198	VWA5B2	protein_coding	chr3	184229585	184242329	+	0.452096	-1.1453	0.291153	8.36592e-05	0.00046376	0	1
ENSG00000145808	ADAMTS19	protein_coding	chr5	129459802	129738683	+	0.448813	-1.15581	0.0653658	5.74928e-70	4.56461e-67	0	1
ENSG00000187189	TSPYL4	protein_coding	chr6	116249964	116254071	-	0.44698	-1.16172	0.1059	5.32821e-28	9.04191e-26	0	1
ENSG00000107672	NSMCE4A	protein_coding	chr10	121957091	121975136	-	0.445201	-1.16747	0.0705942	1.96103e-61	1.16771e-58	0	1
ENSG00000115758	ODC1	protein_coding	chr2	10439968	10448327	-	0.44447	-1.16984	0.0809815	2.66413e-47	1.15373e-44	0	1
ENSG00000143028	SYPL2	protein_coding	chr1	109466601	109482134	+	0.442032	-1.17778	0.161864	3.42965e-13	1.08436e-11	0	1
ENSG00000185352	HS6ST3	protein_coding	chr13	96090107	96839562	+	0.441901	-1.1782	0.258433	5.13907e-06	3.92602e-05	0	1
ENSG00000286190	AC055839.2	protein_coding	chr17	5499427	5501006	-	0.441431	-1.17974	0.170363	4.36413e-12	1.17454e-10	0	1
ENSG00000130055	GDPD2	protein_coding	chrX	70423314	70433384	+	0.441197	-1.1805	0.184537	1.58354e-10	3.17396e-09	0	1
ENSG00000154822	PLCL2	protein_coding	chr3	16885002	17090604	+	0.438928	-1.18794	0.153075	8.45544e-15	3.44264e-13	0	1
ENSG00000101230	ISM1	protein_coding	chr20	13221770	13300651	+	0.437697	-1.192	0.238758	5.96064e-07	5.62268e-06	0	1
ENSG00000112541	PDE10A	protein_coding	chr6	165327289	165662277	-	0.437422	-1.1929	0.25188	2.17979e-06	1.8411e-05	0	1
ENSG00000138795	LEF1	protein_coding	chr4	108047545	108168925	-	0.435866	-1.19804	0.507729	0.0182938	0.0471143	0	1
ENSG00000129214	SHBG	protein_coding	chr17	7627994	7633372	+	0.434287	-1.20328	0.467353	0.0100336	0.0284788	0	1
ENSG00000288559	AC016394.4	lncRNA	chr10	73247342	73248465	-	0.433793	-1.20492	0.224287	7.77728e-08	8.9778e-07	0	1
ENSG00000178343	SHISA3	protein_coding	chr4	42397488	42402487	+	0.433658	-1.20537	0.3197	0.000163039	0.000832202	0	1
ENSG00000066027	PPP2R5A	protein_coding	chr1	212285435	212361853	+	0.433321	-1.20649	0.179139	1.63998e-11	3.93237e-10	0	1
ENSG00000233822	H2BC15	protein_coding	chr6	27838569	27839110	+	0.43286	-1.20803	0.499306	0.0155456	0.0410197	0	1
ENSG00000138823	MTTP	protein_coding	chr4	99563804	99623223	+	0.432856	-1.20804	0.484226	0.0126034	0.0344917	0	1
ENSG00000137411	VARS2	protein_coding	chr6	30914298	30926459	+	0.432808	-1.2082	0.08395	5.8176e-47	2.44527e-44	0	1
ENSG00000196787	H2AC11	protein_coding	chr6	27133043	27133535	+	0.43219	-1.21026	0.30694	8.04699e-05	0.000447992	0	1
ENSG00000198342	ZNF442	protein_coding	chr19	12349583	12365643	-	0.430819	-1.21485	0.347441	0.000471303	0.00209694	0	1
ENSG00000102977	ACD	protein_coding	chr16	67657512	67660245	-	0.429882	-1.21799	0.0892501	2.10618e-42	6.84078e-40	0	1
ENSG00000273045	C2orf15	protein_coding	chr2	99141310	99151669	+	0.428069	-1.22408	0.174949	2.61831e-12	7.23807e-11	0	1
ENSG00000184221	OLIG1	protein_coding	chr21	33070141	33072413	+	0.42647	-1.22949	0.213136	7.99633e-09	1.14735e-07	0	1
ENSG00000109255	NMU	protein_coding	chr4	55595231	55636298	-	0.426262	-1.23019	0.152343	6.73943e-16	3.1682e-14	0	1
ENSG00000081138	CDH7	protein_coding	chr18	65750533	65864125	+	0.421719	-1.24565	0.46607	0.00752527	0.022579	0	1
ENSG00000198453	ZNF568	protein_coding	chr19	36916537	36952734	+	0.421498	-1.2464	0.501342	0.0129138	0.0351192	0	1
ENSG00000278637	H4C1	protein_coding	chr6	26020844	26022050	+	0.41998	-1.25161	0.482379	0.00946846	0.0272252	0	1
ENSG00000149599	DUSP15	protein_coding	chr20	31861077	31870527	-	0.419602	-1.25291	0.235716	1.06474e-07	1.19345e-06	0	1
ENSG00000203877	RIPPLY2	protein_coding	chr6	83853360	83857515	+	0.419355	-1.25376	0.281009	8.13426e-06	5.87995e-05	0	1
ENSG00000123360	PDE1B	protein_coding	chr12	54549601	54579239	+	0.419131	-1.25453	0.260803	1.50741e-06	1.31116e-05	0	1
ENSG00000183833	MAATS1	protein_coding	chr3	119703140	119715934	+	0.413103	-1.27543	0.345413	0.000222085	0.00109216	0	1
ENSG00000184678	H2BC21	protein_coding	chr1	149884459	149886682	-	0.412482	-1.2776	0.227252	1.88821e-08	2.50785e-07	0	1
ENSG00000215375	MYL5	protein_coding	chr4	674566	682028	+	0.411259	-1.28188	0.203142	2.78528e-10	5.30726e-09	0	1
ENSG00000134759	ELP2	protein_coding	chr18	36129531	36174648	+	0.411209	-1.28206	0.0478443	3.55501e-158	1.69349e-154	0	1
ENSG00000165102	HGSNAT	protein_coding	chr8	43140497	43202855	+	0.410198	-1.28561	0.173611	1.31041e-13	4.46946e-12	0	1
ENSG00000172748	ZNF596	protein_coding	chr8	232397	247339	+	0.408498	-1.2916	0.435193	0.00299862	0.0102716	0	1
ENSG00000257446	ZNF878	protein_coding	chr19	12043805	12052961	-	0.406738	-1.29783	0.260105	6.04937e-07	5.6876e-06	0	1
ENSG00000175868	CALCB	protein_coding	chr11	15073597	15078637	+	0.406508	-1.29864	0.174769	1.08088e-13	3.74924e-12	0	1
ENSG00000128594	LRRC4	protein_coding	chr7	128027071	128032270	-	0.406422	-1.29895	0.139641	1.37709e-20	1.13757e-18	0	1
ENSG00000106113	CRHR2	protein_coding	chr7	30651943	30682456	-	0.405949	-1.30063	0.408379	0.00144823	0.00552795	0	1
ENSG00000166450	PRTG	protein_coding	chr15	55738223	55743065	-	0.405849	-1.30099	0.357858	0.000277466	0.00132929	0	1
ENSG00000154265	ABCA5	protein_coding	chr17	69244311	69327133	-	0.405806	-1.30114	0.206964	3.24128e-10	6.13526e-09	0	1
ENSG00000125740	FOSB	protein_coding	chr19	45469914	45475179	+	0.40093	-1.31858	0.381254	0.000543129	0.00238386	0	1
ENSG00000131373	HACL1	protein_coding	chr3	15560699	15601569	-	0.39973	-1.3229	0.0603684	1.91729e-106	5.47999e-103	0	1
ENSG00000102195	GPR50	protein_coding	chrX	151176587	151181465	+	0.399258	-1.32461	0.174732	3.43516e-14	1.29189e-12	0	1
ENSG00000157036	EXOG	protein_coding	chr3	38496477	38496850	+	0.399113	-1.32513	0.250505	1.22418e-07	1.35304e-06	0	1
ENSG00000054938	CHRDL2	protein_coding	chr11	74696429	74731456	-	0.397807	-1.32986	0.457736	0.00366903	0.0122082	0	1
ENSG00000158406	H4C8	protein_coding	chr6	26285126	26285534	-	0.396127	-1.33597	0.371771	0.000326243	0.00152614	0	1
ENSG00000157851	DPYSL5	protein_coding	chr2	26848105	26950351	+	0.395857	-1.33695	0.182312	2.24553e-13	7.34447e-12	0	1
ENSG00000178726	THBD	protein_coding	chr20	23045633	23049667	-	0.395488	-1.33829	0.330222	5.06292e-05	0.000297386	0	1
ENSG00000253953	PCDHGB4	protein_coding	chr5	141387698	141512975	+	0.395261	-1.33912	0.205811	7.68887e-11	1.63514e-09	0	1
ENSG00000011332	DPF1	protein_coding	chr19	38211755	38229689	-	0.394678	-1.34125	0.290325	3.8405e-06	3.02228e-05	0	1
ENSG00000135341	MAP3K7	protein_coding	chr6	90513579	90586997	-	0.393754	-1.34463	0.0783642	5.40424e-66	3.8616e-63	0	1
ENSG00000231188	AL139819.1	lncRNA	chr10	100335563	100346923	-	0.391508	-1.35288	0.430609	0.00167916	0.00628026	0	1
ENSG00000176435	CLEC14A	protein_coding	chr14	38254000	38256047	-	0.388996	-1.36217	0.510352	0.00760585	0.0227729	0	1
ENSG00000146233	CYP39A1	protein_coding	chr6	46549580	46652791	-	0.388266	-1.36488	0.261979	1.88955e-07	2.01219e-06	0	1
ENSG00000223791	UBE2E1-AS1	lncRNA	chr3	23804024	23806933	-	0.384242	-1.37991	0.456903	0.00252655	0.00886931	0	1
ENSG00000113248	PCDHB15	protein_coding	chr5	141245395	141249365	+	0.384118	-1.38038	0.228924	1.64123e-09	2.75291e-08	0	1
ENSG00000171462	DLK2	protein_coding	chr6	43450352	43455548	-	0.38263	-1.38598	0.433364	0.00138296	0.00531498	0	1
ENSG00000006283	CACNA1G	protein_coding	chr17	50560715	50627070	+	0.382171	-1.38771	0.1072	2.50728e-38	6.51483e-36	0	1
ENSG00000119326	CTNNAL1	protein_coding	chr9	108942569	109013499	-	0.37797	-1.40365	0.08191	7.9225e-66	5.39145e-63	0	1
ENSG00000111834	RSPH4A	protein_coding	chr6	116616033	116632985	+	0.377915	-1.40387	0.425648	0.000973115	0.00392254	0	1
ENSG00000149295	DRD2	protein_coding	chr11	113409605	113475398	-	0.37769	-1.40473	0.3614	0.000101532	0.00054958	0	1
ENSG00000017483	SLC38A5	protein_coding	chrX	48458537	48469357	-	0.377127	-1.40688	0.329141	1.91663e-05	0.000125529	0	1
ENSG00000131831	RAI2	protein_coding	chrX	17800049	17861298	-	0.373871	-1.41939	0.226588	3.74777e-10	7.03803e-09	0	1
ENSG00000275713	H2BC9	protein_coding	chr6	26251614	26252075	+	0.372153	-1.42603	0.223607	1.80101e-10	3.5501e-09	0	1
ENSG00000170873	MTSS1	protein_coding	chr8	124550784	124728473	-	0.371305	-1.42932	0.175599	3.96334e-16	1.92e-14	0	1
ENSG00000101180	HRH3	protein_coding	chr20	62214960	62220278	-	0.366826	-1.44683	0.191573	4.27367e-14	1.58636e-12	0	1
ENSG00000146085	MMUT	protein_coding	chr6	49430360	49463217	-	0.364261	-1.45696	0.0803816	2.00527e-73	1.79109e-70	0	1
ENSG00000107859	PITX3	protein_coding	chr10	102230189	102241509	-	0.363375	-1.46047	0.551079	0.0080445	0.0238267	0	1
ENSG00000146216	TTBK1	protein_coding	chr6	43247009	43272626	+	0.363371	-1.46048	0.282947	2.44726e-07	2.53801e-06	0	1
ENSG00000258748	AL359399.1	lncRNA	chr14	104137150	104138242	-	0.35898	-1.47802	0.380729	0.000103561	0.000559753	0	1
ENSG00000101222	SPEF1	protein_coding	chr20	3777504	3781398	-	0.357899	-1.48238	0.407348	0.000273603	0.00131298	0	1
ENSG00000135502	SLC26A10	protein_coding	chr12	57619527	57626150	+	0.357576	-1.48368	0.297615	6.18912e-07	5.81517e-06	0	1
ENSG00000175356	SCUBE2	protein_coding	chr11	9020391	9091599	-	0.356225	-1.48914	0.295612	4.71707e-07	4.57338e-06	0	1
ENSG00000275221	H2AC15	protein_coding	chr6	27837880	27838375	-	0.355716	-1.4912	0.39163	0.000140275	0.0007319	0	1
ENSG00000174177	CTU2	protein_coding	chr16	88706503	88715396	+	0.353802	-1.49899	0.0730535	1.45619e-93	2.31227e-90	0	1
ENSG00000144857	BOC	protein_coding	chr3	113211581	113287459	+	0.352958	-1.50243	0.218415	6.03599e-12	1.57986e-10	0	1
ENSG00000134900	TPP2	protein_coding	chr13	102597005	102678461	+	0.346861	-1.52757	0.0688758	5.52469e-109	1.97383e-105	0	1
ENSG00000106689	LHX2	protein_coding	chr9	124011609	124033301	+	0.344342	-1.53809	0.355565	1.52008e-05	0.000102036	0	1
ENSG00000276180	H4C9	protein_coding	chr6	27139546	27139678	+	0.341919	-1.54827	0.417366	0.000207562	0.00102639	0	1
ENSG00000138161	CUZD1	protein_coding	chr10	122832158	122845857	-	0.341472	-1.55016	0.401432	0.000112655	0.000602576	0	1
ENSG00000237436	CAMTA1-DT	lncRNA	chr1	6783892	6784982	-	0.338114	-1.56442	0.454724	0.000580931	0.00252266	0	1
ENSG00000273983	H3C8	protein_coding	chr6	26270918	26271413	-	0.33722	-1.56824	0.282928	2.97502e-08	3.73932e-07	0	1
ENSG00000277075	H2AC8	protein_coding	chr6	26217308	26217437	+	0.33641	-1.57171	0.476018	0.000960717	0.00387721	0	1
ENSG00000169676	DRD5	protein_coding	chr4	9781634	9784009	+	0.333555	-1.584	0.645424	0.0141195	0.0378934	0	1
ENSG00000185869	ZNF829	protein_coding	chr19	36888124	36916291	-	0.332717	-1.58763	0.507615	0.00176219	0.00653097	0	1
ENSG00000278828	H3C10	protein_coding	chr6	27810051	27810536	+	0.330736	-1.59625	0.413508	0.000113269	0.000605131	0	1
ENSG00000158373	H2BC5	protein_coding	chr6	26158122	26158607	+	0.330413	-1.59766	0.159867	1.62524e-23	1.82884e-21	0	1
ENSG00000171189	GRIK1	protein_coding	chr21	29598794	29939996	-	0.325847	-1.61774	0.614968	0.00852346	0.0249301	0	1
ENSG00000232258	TMEM114	protein_coding	chr16	8569500	8590469	-	0.322355	-1.63328	0.35574	4.40688e-06	3.41533e-05	0	1
ENSG00000171291	ZNF439	protein_coding	chr19	11848767	11869486	+	0.319822	-1.64466	0.559507	0.00328762	0.0111146	0	1
ENSG00000197238	H4C11	protein_coding	chr6	27824092	27824480	+	0.314913	-1.66698	0.449852	0.000210879	0.00104171	0	1
ENSG00000168874	ATOH8	protein_coding	chr2	85753834	85791383	+	0.313915	-1.67155	0.531389	0.00165727	0.00620814	0	1
ENSG00000164434	FABP7	protein_coding	chr6	122779716	122784074	+	0.310585	-1.68694	0.20377	1.24587e-16	6.45097e-15	0	1
ENSG00000164961	WASHC5	protein_coding	chr8	125024260	125091715	-	0.308363	-1.6973	0.0789513	1.62492e-102	3.87028e-99	0	1
ENSG00000198739	LRRTM3	protein_coding	chr10	66926123	67101551	+	0.307591	-1.70091	0.399706	2.08667e-05	0.000134874	0	1
ENSG00000225335	AC016027.1	lncRNA	chr22	18076527	18078489	-	0.290839	-1.78171	0.569058	0.0017423	0.006469	0	1
ENSG00000109906	ZBTB16	protein_coding	chr11	114059714	114256765	+	0.289912	-1.78631	0.451577	7.63049e-05	0.000428309	0	1
ENSG00000092621	PHGDH	protein_coding	chr1	119711936	119744215	+	0.289611	-1.78781	0.0843626	1.13171e-99	2.31047e-96	0	1
ENSG00000119614	VSX2	protein_coding	chr14	74239452	74262738	+	0.288542	-1.79315	0.610046	0.00328884	0.0111146	0	1
ENSG00000274641	H2BC17	protein_coding	chr6	27893425	27893891	+	0.283093	-1.82065	0.5551	0.00103857	0.0041389	0	1
ENSG00000125384	PTGER2	protein_coding	chr14	52314318	52328598	+	0.282312	-1.82464	0.364596	5.59933e-07	5.32402e-06	0	1
ENSG00000197857	ZNF44	protein_coding	chr19	12271808	12294802	-	0.281261	-1.83002	0.469612	9.74423e-05	0.000530292	0	1
ENSG00000137710	RDX	protein_coding	chr11	110229450	110296612	-	0.279599	-1.83857	0.0681825	3.76096e-160	2.68739e-156	0	1
ENSG00000197417	SHPK	protein_coding	chr17	3608240	3636248	-	0.274918	-1.86293	0.110839	2.1504e-63	1.33615e-60	0	1
ENSG00000100767	PAPLN	protein_coding	chr14	73237545	73274623	+	0.26669	-1.90676	0.577507	0.000960959	0.00387721	0	1
ENSG00000124635	H2BC11	protein_coding	chr6	27132316	27132795	-	0.266491	-1.90784	0.228717	7.33536e-17	4.01646e-15	0	1
ENSG00000165140	FBP1	protein_coding	chr9	94603133	94639535	-	0.262805	-1.92794	0.256358	5.45705e-14	1.98439e-12	0	1
ENSG00000171533	MAP6	protein_coding	chr11	75602860	75667597	-	0.24636	-2.02116	0.377816	8.81577e-08	1.00548e-06	0	1
ENSG00000162998	FRZB	protein_coding	chr2	182833275	182867162	-	0.238943	-2.06526	0.369117	2.20454e-08	2.8667e-07	0	1
ENSG00000184709	LRRC26	protein_coding	chr9	137168758	137169401	-	0.234161	-2.09443	0.346015	1.42169e-09	2.41013e-08	0	1
ENSG00000142235	LMTK3	protein_coding	chr19	48513207	48513911	-	0.228209	-2.13158	0.620373	0.000590465	0.00255707	0	1
ENSG00000261840	AC093249.6	lncRNA	chr16	30697713	30699002	-	0.213767	-2.22589	0.626697	0.000382641	0.00174317	0	1
ENSG00000105509	HAS1	protein_coding	chr19	51713112	51719570	-	0.21119	-2.24339	0.438104	3.04444e-07	3.07412e-06	0	1
ENSG00000113209	PCDHB5	protein_coding	chr5	141135206	141138615	+	0.209052	-2.25806	0.31937	1.54514e-12	4.43407e-11	0	1
ENSG00000197903	H2BC12	protein_coding	chr6	27138293	27146855	-	0.20471	-2.28834	0.27508	8.88375e-17	4.71961e-15	0	1
ENSG00000180573	H2AC6	protein_coding	chr6	26124172	26124690	+	0.165767	-2.59277	0.132838	7.67015e-85	1.09614e-81	0	1
ENSG00000278318	ZNF229	protein_coding	chr19	44426254	44448472	-	0.146133	-2.77465	0.259298	1.01123e-26	1.53739e-24	0	1
ENSG00000173253	DMRT2	protein_coding	chr9	1050357	1055872	+	0.0608614	-4.03833	0.918253	1.09335e-05	7.59782e-05	0	1
