# Supplementary material for: SF3B1K700E mutation in human embryonic stem cells causes aberrant expression of immune-related genes
Source: PLoS One. 2025 Dec 17;20(12):e0334361. doi: 10.1371/journal.pone.0334361 (PMC12711085; doi:10.1371/journal.pone.0334361)
Supplement: S5 Table — (XLSX) [file pone.0334361.s007.xlsx]

## Sheet: GSEA-ES cells
S5 Table. GSEA of dysregulated genes in SF3B1K700E ES cells.
Gene sets with the most positive NES. Significant hematopoietic/immune pathways are highlighted in red.							Gene sets with the most negative NES. No significant hematopoietic/immune pathways.
NAME	SIZE	ES	NES	NOM p-val	FDR q-val		NAME	SIZE	ES	NES	NOM p-val	FDR q-val
GOBP_ANTERIOR_POSTERIOR_AXIS_SPECIFICATION	42	0.724385	2.0146	0	0.0105917		GOBP_NUCLEOSOME_ORGANIZATION	114	-0.559806	-2.32451	0	0.0010987
GOBP_GRANULOCYTE_ACTIVATION	24	0.748932	1.8816	0	0.152967		GOBP_PROTEIN_LOCALIZATION_TO_CENP_A_CONTAINING_CHROMATIN	18	-0.774917	-2.1805	0	0.0126105
GOBP_ACUTE_INFLAMMATORY_RESPONSE	53	0.648863	1.86789	0	0.134056		GOBP_PROTEIN_LOCALIZATION_TO_CHROMOSOME_CENTROMERIC_REGION	43	-0.591074	-2.053	0	0.0474703
GOBP_POSITIVE_REGULATION_OF_T_CELL_PROLIFERATION	54	0.633638	1.85394	0	0.132288		GOBP_PROTEIN_DNA_COMPLEX_SUBUNIT_ORGANIZATION	219	-0.453557	-2.05228	0	0.0356027
GOBP_REGULATION_OF_COAGULATION	49	0.645889	1.82896	0	0.140449		GOBP_ACIDIC_AMINO_ACID_TRANSPORT	41	-0.571441	-2.00226	0	0.0584533
GOBP_REGULATION_OF_TYPE_2_IMMUNE_RESPONSE	19	0.750507	1.82609	0	0.125756		GOBP_L_GLUTAMATE_IMPORT	20	-0.683407	-2.00023	0	0.0492944
GOBP_INTERLEUKIN_8_PRODUCTION	44	0.649868	1.82377	0	0.116173		GOBP_PROTEIN_LOCALIZATION_TO_CHROMATIN	53	-0.53665	-1.91624	0	0.115272
GOBP_STRIATED_MUSCLE_CELL_DEVELOPMENT	38	0.664265	1.81167	0	0.130316		GOBP_DICARBOXYLIC_ACID_TRANSPORT	65	-0.477374	-1.8111	0	0.255176
GOBP_POSITIVE_REGULATION_OF_LEUKOCYTE_CHEMOTAXIS	58	0.606354	1.80771	0	0.126815		GOBP_PROTEIN_LOCALIZATION_TO_CILIUM	56	-0.466963	-1.74728	0	0.419469
GOBP_SINGLE_STRANDED_VIRAL_RNA_REPLICATION_VIA_DOUBLE_STRANDED_DNA_INTERMEDIATE	15	0.77224	1.80491	0	0.1104		GOBP_EPHRIN_RECEPTOR_SIGNALING_PATHWAY	47	-0.477661	-1.72551	0	0.463957
GOBP_POSITIVE_REGULATION_OF_INFLAMMATORY_RESPONSE	86	0.584221	1.80148	0	0.1088		GOBP_MATURATION_OF_SSU_RRNA	54	-0.451046	-1.67141	0	0.475456
GOBP_DEFENSE_RESPONSE_TO_FUNGUS	16	0.766633	1.79307	0	0.116789		GOBP_REGULATION_OF_MYELINATION	37	-0.489707	-1.63062	0	0.446672
GOBP_GRANULOCYTE_CHEMOTAXIS	61	0.598586	1.79302	0	0.109003		GOBP_PROTEIN_LOCALIZATION_TO_CHROMOSOME	113	-0.381557	-1.57027	0	0.487045
GOBP_DNA_DAMAGE_RESPONSE_SIGNAL_TRANSDUCTION_BY_P53_CLASS_MEDIATOR_RESULTING_IN_CELL_CYCLE_ARREST	17	0.76129	1.78801	0	0.0986419		GOBP_CHROMATIN_REMODELING	334	-0.3222	-1.53648	0	0.554299
GOBP_POSITIVE_REGULATION_OF_CD4_POSITIVE_ALPHA_BETA_T_CELL_ACTIVATION	24	0.714807	1.77722	0	0.105474		GOBP_TELOMERE_ORGANIZATION	170	-0.340232	-1.48381	0	0.57006
GOBP_T_CELL_MEDIATED_IMMUNITY	72	0.586717	1.76785	0	0.112418		GOBP_AMINO_ACID_TRANSPORT	100	-0.359217	-1.47807	0	0.57027
GOBP_AXIS_SPECIFICATION	74	0.576736	1.76546	0	0.106701		GOBP_REGULATION_OF_NERVOUS_SYSTEM_DEVELOPMENT	367	-0.239968	-1.1871	0	0.863081
GOBP_POSITIVE_REGULATION_OF_LEUKOCYTE_PROLIFERATION	87	0.565333	1.764	0	0.105399		GOBP_CILIUM_ORGANIZATION	324	-0.249328	-1.1671	0	0.843561
GOBP_REGULATION_OF_WOUND_HEALING	91	0.564777	1.75946	0	0.100873		GOBP_LABYRINTHINE_LAYER_MORPHOGENESIS	17	-0.615933	-1.70877	0.0030581	0.494763
GOBP_RESPONSE_TO_TYPE_I_INTERFERON	56	0.595038	1.72384	0	0.109461		GOBP_WALKING_BEHAVIOR	27	-0.543225	-1.69694	0.00384615	0.467541
GOBP_REGULATORY_NCRNA_PROCESSING	56	0.591179	1.71903	0	0.107591		GOBP_REGULATION_OF_DNA_TEMPLATED_DNA_REPLICATION	52	-0.461934	-1.66377	0.00520833	0.451542
GOBP_GRANULOCYTE_MIGRATION	75	0.559761	1.7083	0	0.113379		GOBP_L_AMINO_ACID_TRANSPORT	58	-0.384851	-1.45501	0.00595238	0.587628
GOBP_REGULATION_OF_RESPONSE_TO_WOUNDING	116	0.531907	1.70777	0	0.112276		GOBP_C4_DICARBOXYLATE_TRANSPORT	23	-0.539364	-1.59894	0.00714286	0.444917
GOBP_ANIMAL_ORGAN_REGENERATION	48	0.594201	1.69502	0	0.125209		GOBP_EMBRYONIC_PLACENTA_MORPHOGENESIS	22	-0.627461	-1.86752	0.00754717	0.163243
GOBP_MYELOID_LEUKOCYTE_MIGRATION	135	0.522666	1.69327	0	0.124051		GOBP_RESPONSE_TO_COCAINE	35	-0.477651	-1.6486	0.00826446	0.441716
GOBP_REGULATION_OF_LEUKOCYTE_MIGRATION	139	0.516183	1.68459	0	0.130105		GOBP_MATURATION_OF_SSU_RRNA_FROM_TRICISTRONIC_RRNA_TRANSCRIPT_SSU_RRNA_5_8S_RRNA_LSU_RRNA	38	-0.499681	-1.65413	0.00829876	0.441965
GOBP_REGULATION_OF_LEUKOCYTE_PROLIFERATION	146	0.516951	1.68133	0	0.133253		GOBP_DNA_REPLICATION_INITIATION	35	-0.486058	-1.67056	0.00843882	0.451408
GOBP_REGULATION_OF_VIRAL_PROCESS	121	0.527816	1.67061	0	0.140798		GOBP_CELL_CYCLE_DNA_REPLICATION	38	-0.471154	-1.60895	0.00877193	0.440586
GOBP_POSITIVE_REGULATION_OF_IMMUNE_EFFECTOR_PROCESS	153	0.506671	1.66737	0	0.144416		GOBP_DNA_UNWINDING_INVOLVED_IN_DNA_REPLICATION	21	-0.585566	-1.68808	0.00996678	0.470749
GOBP_CELL_CHEMOTAXIS	178	0.506215	1.66592	0	0.141474		GOBP_NADPH_REGENERATION	22	-0.567649	-1.68227	0.010274	0.463141
GOBP_GLAND_MORPHOGENESIS	93	0.52609	1.64006	0	0.173189		GOBP_SENSORY_PERCEPTION_OF_CHEMICAL_STIMULUS	35	-0.474293	-1.6013	0.0128205	0.45102
GOBP_POSITIVE_REGULATION_OF_LEUKOCYTE_CELL_CELL_ADHESION	168	0.4978	1.6393	0	0.172641		GOBP_PYRIMIDINE_NUCLEOSIDE_TRIPHOSPHATE_METABOLIC_PROCESS	18	-0.55658	-1.60903	0.0131148	0.455494
GOBP_POSITIVE_REGULATION_OF_CELL_CELL_ADHESION	204	0.490265	1.6347	0	0.180921		GOBP_AXONEME_ASSEMBLY	47	-0.432079	-1.55366	0.0135135	0.518229
GOBP_T_CELL_PROLIFERATION	123	0.505076	1.63456	0	0.179182		GOBP_MATURATION_OF_5_8S_RRNA_FROM_TRICISTRONIC_RRNA_TRANSCRIPT_SSU_RRNA_5_8S_RRNA_LSU_RRNA	24	-0.530512	-1.64618	0.0136986	0.431285
GOBP_REGENERATION	132	0.502501	1.63279	0	0.177029		GOBP_OLIGOSACCHARIDE_METABOLIC_PROCESS	46	-0.421252	-1.50273	0.0141509	0.576436
GOBP_REGULATION_OF_INFLAMMATORY_RESPONSE	218	0.484503	1.61748	0	0.183993		GOBP_MATURATION_OF_5_8S_RRNA	35	-0.491949	-1.63827	0.0150376	0.439372
GOBP_EXTERNAL_ENCAPSULATING_STRUCTURE_ORGANIZATION	228	0.481444	1.61703	0	0.181508		GOBP_MICROTUBULE_BUNDLE_FORMATION	75	-0.3582	-1.42437	0.0150376	0.628984
GOBP_REGULATION_OF_LEUKOCYTE_MEDIATED_IMMUNITY	137	0.494737	1.61166	0	0.179358		GOBP_N_GLYCAN_PROCESSING	18	-0.59295	-1.65999	0.0151515	0.443031
GOBP_LEUKOCYTE_MIGRATION	227	0.482449	1.60988	0	0.181661		GOBP_PROTEIN_CONTAINING_COMPLEX_LOCALIZATION	154	-0.300027	-1.32719	0.015625	0.740202
GOBP_POSITIVE_REGULATION_OF_CYTOKINE_PRODUCTION	283	0.47068	1.60516	0	0.185546		GOBP_AMINO_ACID_TRANSMEMBRANE_TRANSPORT	65	-0.396854	-1.48817	0.0170455	0.56449
GOBP_ENTRY_INTO_HOST	114	0.501217	1.59212	0	0.196586		GOBP_BASE_EXCISION_REPAIR	40	-0.438418	-1.50878	0.0182648	0.577389
GOBP_POSITIVE_REGULATION_OF_CELL_ADHESION	329	0.463419	1.58917	0	0.195375		GOBP_REGULATION_OF_TRANSCRIPTION_BY_RNA_POLYMERASE_I	43	-0.428397	-1.50765	0.0188679	0.569315
GOBP_REGULATION_OF_IMMUNE_EFFECTOR_PROCESS	211	0.471842	1.58352	0	0.202024		GOBP_TRNA_WOBBLE_URIDINE_MODIFICATION	16	-0.619178	-1.70488	0.0190476	0.471884
GOBP_INFLAMMATORY_RESPONSE	444	0.457245	1.56967	0	0.208792		GOBP_RRNA_PROCESSING	209	-0.276958	-1.23875	0.0196078	0.81454
GOBP_POSITIVE_REGULATION_OF_RESPONSE_TO_EXTERNAL_STIMULUS	368	0.449145	1.54366	0	0.229768		GOBP_TRACHEA_DEVELOPMENT	16	-0.61442	-1.62994	0.020649	0.432089
GOBP_STRIATED_MUSCLE_CELL_DIFFERENTIATION	192	0.455915	1.52679	0	0.241368		GOBP_AXONAL_FASCICULATION	20	-0.540907	-1.5835	0.0206897	0.467284
GOBP_MUSCLE_CONTRACTION	225	0.450021	1.51744	0	0.24968		GOBP_RIBOSOMAL_SMALL_SUBUNIT_BIOGENESIS	78	-0.351192	-1.3468	0.0214286	0.753892
GOBP_CYTOKINE_MEDIATED_SIGNALING_PATHWAY	270	0.447078	1.51564	0	0.248311		GOBP_OOCYTE_MATURATION	24	-0.515872	-1.57475	0.0220588	0.485249
GOBP_POSITIVE_REGULATION_OF_CELL_ACTIVATION	240	0.437807	1.48204	0	0.271458		GOBP_PROTEIN_LOCALIZATION_TO_MICROTUBULE	18	-0.563555	-1.60913	0.025641	0.471442
GOBP_RESPONSE_TO_BACTERIUM	342	0.43047	1.4734	0	0.275562		GOBP_POSITIVE_REGULATION_OF_TRANSCRIPTION_BY_RNA_POLYMERASE_I	32	-0.44574	-1.45899	0.0257353	0.590698
GOBP_VIRAL_LIFE_CYCLE	245	0.435443	1.46506	0	0.283312		GOBP_NON_MOTILE_CILIUM_ASSEMBLY	54	-0.379965	-1.42198	0.0263158	0.621342
GOBP_POSITIVE_REGULATION_OF_DEFENSE_RESPONSE	276	0.432684	1.46217	0	0.282973		GOBP_REGULATION_OF_NEURONAL_SYNAPTIC_PLASTICITY	46	-0.408954	-1.4189	0.0289855	0.616132
GOBP_MUSCLE_SYSTEM_PROCESS	287	0.4306	1.45806	0	0.284205		GOBP_ORGANIC_ACID_TRANSMEMBRANE_TRANSPORT	111	-0.318052	-1.31251	0.0291262	0.751542
GOBP_REGULATION_OF_DEFENSE_RESPONSE	456	0.411486	1.42062	0	0.319929		GOBP_CELLULAR_COMPONENT_MAINTENANCE	61	-0.356943	-1.39226	0.0292398	0.678817
GOBP_CYTOKINE_PRODUCTION	479	0.397218	1.3799	0	0.368918		GOBP_NEUTRAL_AMINO_ACID_TRANSPORT	40	-0.428083	-1.49905	0.029661	0.567632
GOBP_MUSCLE_STRUCTURE_DEVELOPMENT	484	0.39172	1.35774	0	0.389768		GOBP_POSITIVE_REGULATION_OF_MRNA_SPLICING_VIA_SPLICEOSOME	21	-0.533794	-1.5873	0.0314465	0.468807
GOBP_IMMUNE_EFFECTOR_PROCESS	343	0.420013	1.43909	0.00100908	0.300043		GOBP_MODIFICATION_OF_SYNAPTIC_STRUCTURE	24	-0.521253	-1.56231	0.0318021	0.500508
GOBP_POSITIVE_REGULATION_OF_LOCOMOTION	431	0.411367	1.41502	0.00100908	0.328324		GOBP_SULFUR_COMPOUND_BIOSYNTHETIC_PROCESS	131	-0.296462	-1.24633	0.0357143	0.809418
GOBP_WOUND_HEALING	302	0.417864	1.4202	0.00101317	0.320225		GOBP_REGULATION_OF_MEGAKARYOCYTE_DIFFERENTIATION	32	-0.433708	-1.46515	0.036036	0.587538
GOBP_REGULATION_OF_CELL_CELL_ADHESION	312	0.411298	1.39248	0.00102145	0.350788		GOBP_U2_TYPE_PRESPLICEOSOME_ASSEMBLY	23	-0.486045	-1.49405	0.0380623	0.564771
GOBP_RESPONSE_TO_VIRUS	275	0.417826	1.41199	0.00102669	0.327416		GOBP_RNA_EXPORT_FROM_NUCLEUS	79	-0.323087	-1.28808	0.0381679	0.745934
GOBP_DEFENSE_RESPONSE_TO_SYMBIONT	206	0.454374	1.50486	0.0010395	0.257476		GOBP_ANTIBACTERIAL_HUMORAL_RESPONSE	19	-0.525626	-1.52457	0.0387097	0.570568
GOBP_LEUKOCYTE_PROLIFERATION	193	0.467886	1.55524	0.00104167	0.22636		GOBP_NEURON_PROJECTION_GUIDANCE	185	-0.262137	-1.18111	0.0425532	0.861574
GOBP_CELL_MATRIX_ADHESION	170	0.469938	1.54672	0.00106045	0.230281		GOBP_NEGATIVE_REGULATION_OF_DNA_TEMPLATED_TRANSCRIPTION_ELONGATION	20	-0.515712	-1.49181	0.0433333	0.562024
GOBP_MYELOID_LEUKOCYTE_ACTIVATION	133	0.51116	1.63375	0.00109051	0.177159		GOBP_RNA_SPLICING_VIA_TRANSESTERIFICATION_REACTIONS	286	-0.25398	-1.17423	0.0434783	0.851134
GOBP_LEUKOCYTE_CHEMOTAXIS	132	0.545483	1.75686	0.00109529	0.0922633		GOBP_REGULATION_OF_POSTSYNAPTIC_MEMBRANE_POTENTIAL	94	-0.30686	-1.25384	0.0442478	0.806107
GOBP_POSITIVE_REGULATION_OF_HEMOPOIESIS	126	0.476934	1.51774	0.00109649	0.250134		GOBP_TELENCEPHALON_DEVELOPMENT	220	-0.25942	-1.14632	0.0444444	0.837532
GOBP_SMOOTH_MUSCLE_CELL_PROLIFERATION	113	0.525372	1.67742	0.00110497	0.137791		GOBP_AMINO_ACID_IMPORT_ACROSS_PLASMA_MEMBRANE	34	-0.415551	-1.38957	0.0456432	0.680472
GOBP_POSITIVE_REGULATION_OF_CELL_SUBSTRATE_ADHESION	96	0.510511	1.58934	0.00113636	0.19643		GOBP_MOTILE_CILIUM_ASSEMBLY	37	-0.414742	-1.40804	0.0458333	0.650897
GOBP_OUTFLOW_TRACT_MORPHOGENESIS	71	0.548597	1.6627	0.00115473	0.145464		GOBP_MODIFIED_AMINO_ACID_TRANSPORT	32	-0.464107	-1.5012	0.046332	0.570881
GOBP_POSITIVE_REGULATION_OF_LEUKOCYTE_MIGRATION	94	0.567244	1.76581	0.00116279	0.110965		GOBP_C21_STEROID_HORMONE_BIOSYNTHETIC_PROCESS	15	-0.567648	-1.49813	0.0471698	0.560036
GOBP_REGULATION_OF_LEUKOCYTE_CHEMOTAXIS	75	0.558057	1.69386	0.00121065	0.125093		GOBP_NEGATIVE_REGULATION_OF_MEGAKARYOCYTE_DIFFERENTIATION	19	-0.559347	-1.61236	0.0474684	0.477059
GOBP_MAMMARY_GLAND_EPITHELIUM_DEVELOPMENT	55	0.569809	1.65443	0.00121359	0.158402		GOBP_PYRIMIDINE_DEOXYRIBONUCLEOTIDE_METABOLIC_PROCESS	20	-0.526121	-1.5321	0.0477816	0.555716
GOBP_NEGATIVE_REGULATION_OF_IMMUNE_EFFECTOR_PROCESS	59	0.557873	1.64237	0.00121951	0.174467		GOBP_TRANSCRIPTION_BY_RNA_POLYMERASE_I	61	-0.353558	-1.30444	0.0478723	0.746372
GOBP_REGULATION_OF_CELL_KILLING	48	0.623571	1.74909	0.00124688	0.0979559		GOBP_PEPTIDYL_GLUTAMIC_ACID_MODIFICATION	20	-0.50255	-1.46777	0.0487013	0.587098
GOBP_REGULATION_OF_BIOLOGICAL_PROCESS_INVOLVED_IN_SYMBIOTIC_INTERACTION	39	0.653518	1.8061	0.00127389	0.117556		GOBP_REGULATION_OF_DNA_REPLICATION	116	-0.315504	-1.32291	0.0505051	0.743502
GOBP_REGULATION_OF_LEUKOCYTE_MEDIATED_CYTOTOXICITY	41	0.619177	1.73255	0.00127714	0.106411		GOBP_OLEFINIC_COMPOUND_BIOSYNTHETIC_PROCESS	15	-0.562265	-1.52111	0.0506329	0.557067
GOBP_RESPONSE_TO_CHEMOKINE	41	0.6206	1.71343	0.00130039	0.107309		GOBP_POSITIVE_REGULATION_OF_AMYLOID_PRECURSOR_PROTEIN_CATABOLIC_PROCESS	22	-0.47314	-1.43292	0.0510949	0.623468
GOBP_NEGATIVE_REGULATION_OF_VIRAL_GENOME_REPLICATION	41	0.608746	1.67477	0.00130719	0.140805		GOBP_SULFUR_COMPOUND_TRANSPORT	42	-0.374388	-1.34092	0.0521327	0.747281
GOBP_MAMMARY_GLAND_MORPHOGENESIS	34	0.642102	1.71635	0.00132802	0.109521		GOBP_NEURON_PROJECTION_ORGANIZATION	79	-0.316717	-1.25793	0.0530303	0.795557
GOBP_GENITALIA_DEVELOPMENT	34	0.678745	1.84054	0.0013369	0.134305		GOBP_TRNA_WOBBLE_BASE_MODIFICATION	19	-0.53045	-1.52398	0.0530973	0.559652
GOBP_REGULATION_OF_VIRAL_ENTRY_INTO_HOST_CELL	31	0.656034	1.71918	0.00134589	0.112102		GOBP_NEGATIVE_REGULATION_OF_MYELOID_CELL_DIFFERENTIATION	66	-0.35002	-1.33938	0.0535714	0.746637
GOBP_RESPONSE_TO_GROWTH_HORMONE	23	0.69007	1.72456	0.00135318	0.110777		GOBP_RESPONSE_TO_INTERLEUKIN_4	23	-0.463976	-1.42385	0.0539568	0.622481
GOBP_REGULATION_OF_COLLAGEN_METABOLIC_PROCESS	31	0.668057	1.75319	0.00137363	0.0943945		GOBP_INTRACILIARY_TRANSPORT	40	-0.395181	-1.33643	0.0540541	0.74466
GOBP_NEGATIVE_REGULATION_OF_SIGNAL_TRANSDUCTION_IN_ABSENCE_OF_LIGAND	24	0.708757	1.75709	0.00138696	0.094868		GOBP_OLIGOSACCHARIDE_BIOSYNTHETIC_PROCESS	19	-0.53126	-1.48012	0.0543131	0.57253
GOBP_REGULATION_OF_T_CELL_MEDIATED_CYTOTOXICITY	26	0.664065	1.71909	0.00138696	0.109779		GOBP_SIALYLATION	17	-0.55687	-1.5432	0.0572391	0.543341
GOBP_RESPONSE_TO_FUNGUS	24	0.678485	1.7366	0.00139276	0.108821		GOBP_DENDRITE_MORPHOGENESIS	124	-0.307573	-1.30808	0.0588235	0.756633
GOBP_TYPE_2_IMMUNE_RESPONSE	24	0.702053	1.78436	0.00143885	0.0995255		GOBP_MITOTIC_CHROMOSOME_CONDENSATION	16	-0.530277	-1.51534	0.0607029	0.565388
GOBP_NEGATIVE_REGULATION_OF_MYOBLAST_DIFFERENTIATION	17	0.753127	1.76388	0.001443	0.101641		GOBP_CEREBRAL_CORTEX_NEURON_DIFFERENTIATION	22	-0.484489	-1.42839	0.0607143	0.622201
GOBP_POSITIVE_REGULATION_OF_CD4_POSITIVE_ALPHA_BETA_T_CELL_DIFFERENTIATION	19	0.724093	1.75711	0.00144928	0.0979654		GOBP_SENSORY_PERCEPTION_OF_SMELL	20	-0.483735	-1.43617	0.0611511	0.620349
GOBP_BLOOD_VESSEL_MORPHOGENESIS	454	0.393097	1.35833	0.00200401	0.391884		GOBP_REGULATION_OF_DENDRITE_MORPHOGENESIS	57	-0.352041	-1.31515	0.0631579	0.761173
GOBP_REGULATION_OF_CELL_ACTIVATION	398	0.401666	1.37813	0.00201816	0.369822		GOBP_DIACYLGLYCEROL_METABOLIC_PROCESS	21	-0.487235	-1.47105	0.0642857	0.585602
GOBP_GLAND_DEVELOPMENT	332	0.420079	1.43208	0.0020202	0.307349		GOBP_DNA_REPLICATION	246	-0.251078	-1.157	0.0645161	0.85342
GOBP_LEUKOCYTE_CELL_CELL_ADHESION	248	0.427857	1.43809	0.00204918	0.300794		GOBP_INORGANIC_ANION_TRANSMEMBRANE_TRANSPORT	83	-0.314169	-1.25156	0.0662252	0.798982
GOBP_T_CELL_ACTIVATION	324	0.399543	1.3619	0.00204918	0.389536		GOBP_RECEPTOR_LOCALIZATION_TO_SYNAPSE	48	-0.355888	-1.30293	0.0663265	0.746184
GOBP_CELL_SUBSTRATE_ADHESION	266	0.416875	1.413	0.0020555	0.328717		GOBP_CLEAVAGE_INVOLVED_IN_RRNA_PROCESSING	28	-0.458135	-1.43868	0.0689655	0.629658
GOBP_ADAPTIVE_IMMUNE_RESPONSE	230	0.440773	1.47805	0.00205761	0.272603		GOBP_MEGAKARYOCYTE_DIFFERENTIATION	53	-0.354473	-1.28682	0.0721649	0.745267
GOBP_REGULATION_OF_T_CELL_ACTIVATION	225	0.430885	1.45365	0.00208117	0.286873		GOBP_REGULATION_OF_WNT_SIGNALING_PATHWAY_PLANAR_CELL_POLARITY_PATHWAY	15	-0.540648	-1.45757	0.0740741	0.586656
GOBP_MUSCLE_ORGAN_DEVELOPMENT	249	0.429308	1.44493	0.00208117	0.295806		GOBP_REGULATION_OF_ARP2_3_COMPLEX_MEDIATED_ACTIN_NUCLEATION	25	-0.45645	-1.40368	0.0757576	0.642252
GOBP_MUSCLE_CELL_PROLIFERATION	157	0.482751	1.58286	0.0021322	0.199298		GOBP_NEURON_FATE_COMMITMENT	49	-0.375816	-1.34305	0.0761421	0.745715
GOBP_HEMOSTASIS	150	0.465293	1.52095	0.00216216	0.250821		GOBP_CILIUM_MOVEMENT	100	-0.293541	-1.21347	0.0762712	0.83878
GOBP_CARDIOCYTE_DIFFERENTIATION	104	0.489198	1.54993	0.00222717	0.23055		GOBP_REGULATION_OF_SYNAPTIC_PLASTICITY	149	-0.273274	-1.16902	0.0769231	0.847969
GOBP_REGULATION_OF_ADAPTIVE_IMMUNE_RESPONSE	123	0.498351	1.59554	0.00222965	0.193643		GOBP_LABYRINTHINE_LAYER_DEVELOPMENT	37	-0.404109	-1.35328	0.0772727	0.735843
GOBP_POSITIVE_REGULATION_OF_PROTEIN_KINASE_B_SIGNALING	78	0.534364	1.6145	0.00233372	0.181545		GOBP_PYRIMIDINE_NUCLEOTIDE_METABOLIC_PROCESS	41	-0.377753	-1.30811	0.0776256	0.763041
GOBP_REGULATION_OF_T_CELL_MEDIATED_IMMUNITY	54	0.590683	1.6892	0.00245098	0.126458		GOBP_DENDRITIC_SPINE_MAINTENANCE	16	-0.502685	-1.4046	0.0776397	0.64715
GOBP_POSITIVE_REGULATION_OF_WOUND_HEALING	45	0.602881	1.71599	0.00254777	0.105884		GOBP_REGULATION_OF_MRNA_SPLICING_VIA_SPLICEOSOME	94	-0.3055	-1.22422	0.0782609	0.838424
GOBP_POSITIVE_REGULATION_OF_INTERLEUKIN_8_PRODUCTION	35	0.656765	1.77203	0.0025641	0.11002		GOBP_ALANINE_TRANSPORT	16	-0.517961	-1.4447	0.0784314	0.616599
GOBP_CARDIAC_EPITHELIAL_TO_MESENCHYMAL_TRANSITION	30	0.640222	1.67294	0.00261438	0.138205		GOBP_ASPARTATE_FAMILY_AMINO_ACID_METABOLIC_PROCESS	38	-0.395685	-1.33181	0.0794979	0.749078
GOBP_POSITIVE_REGULATION_OF_CELL_KILLING	34	0.635876	1.70354	0.00264201	0.117324		GOBP_RIBOSOME_BIOGENESIS	285	-0.254471	-1.15957	0.08	0.850782
GOBP_MITOTIC_G1_S_TRANSITION_CHECKPOINT_SIGNALING	28	0.666588	1.74275	0.00277778	0.104978		GOBP_POSITIVE_REGULATION_OF_HISTONE_H3_K4_METHYLATION	20	-0.481176	-1.43792	0.0805369	0.623079
GOBP_EMBRYONIC_FORELIMB_MORPHOGENESIS	21	0.707199	1.71926	0.00284495	0.114529		GOBP_GANGLIOSIDE_METABOLIC_PROCESS	23	-0.457191	-1.36198	0.0807018	0.716229
GOBP_UTERUS_DEVELOPMENT	15	0.755428	1.76191	0.00298507	0.100441		GOBP_DNA_TEMPLATED_DNA_REPLICATION	148	-0.27295	-1.18546	0.0833333	0.8655
GOBP_MALE_GENITALIA_DEVELOPMENT	16	0.740706	1.72796	0.00299401	0.11053		GOBP_VACUOLAR_ACIDIFICATION	27	-0.438378	-1.36536	0.0836502	0.735423
GOBP_SKELETAL_SYSTEM_DEVELOPMENT	385	0.393434	1.34394	0.00303337	0.410736		GOBP_GANGLIOSIDE_BIOSYNTHETIC_PROCESS	15	-0.548614	-1.46221	0.0848485	0.58809
GOBP_LEUKOCYTE_MEDIATED_IMMUNITY	213	0.446799	1.48862	0.00307692	0.26696		GOBP_DNA_STRAND_ELONGATION	33	-0.408753	-1.3435	0.0858369	0.751571
GOBP_REGULATION_OF_LYMPHOCYTE_ACTIVATION	310	0.399526	1.37057	0.00308325	0.376618		GOBP_SPERM_FLAGELLUM_ASSEMBLY	20	-0.496409	-1.40625	0.0865052	0.648956
GOBP_POSITIVE_REGULATION_OF_CHEMOTAXIS	95	0.531595	1.64738	0.00347222	0.167843		GOBP_POSITIVE_REGULATION_OF_CILIUM_ASSEMBLY	25	-0.436543	-1.36317	0.0871212	0.719566
GOBP_MYOTUBE_DIFFERENTIATION	88	0.51487	1.58489	0.00348432	0.200478		GOBP_NEGATIVE_REGULATION_OF_NERVOUS_SYSTEM_DEVELOPMENT	128	-0.268647	-1.16627	0.0879121	0.839021
GOBP_T_CELL_ACTIVATION_INVOLVED_IN_IMMUNE_RESPONSE	61	0.548615	1.62897	0.00351288	0.179685		GOBP_POSITIVE_REGULATION_OF_TORC1_SIGNALING	23	-0.470819	-1.42861	0.0885609	0.630273
GOBP_LEUKOCYTE_MEDIATED_CYTOTOXICITY	64	0.550634	1.63037	0.00363196	0.180337		GOBP_EXTRACELLULAR_TRANSPORT	26	-0.439388	-1.37261	0.0922509	0.722461
GOBP_VASCULAR_ASSOCIATED_SMOOTH_MUSCLE_CELL_PROLIFERATION	50	0.557667	1.60065	0.003663	0.189061		GOBP_REGULATION_OF_AMYLOID_PRECURSOR_PROTEIN_CATABOLIC_PROCESS	36	-0.396108	-1.29917	0.0923077	0.737237
GOBP_TYPE_II_INTERFERON_PRODUCTION	53	0.560582	1.62515	0.00369458	0.18014		GOBP_RESPONSE_TO_AMINE	37	-0.376725	-1.28009	0.092437	0.760602
GOBP_POSITIVE_REGULATION_OF_T_CELL_MEDIATED_IMMUNITY	44	0.617937	1.73422	0.0037037	0.106845		GOBP_CENTRAL_NERVOUS_SYSTEM_NEURON_DEVELOPMENT	70	-0.321931	-1.25226	0.0928571	0.801731
GOBP_REGULATION_OF_CELL_MIGRATION_INVOLVED_IN_SPROUTING_ANGIOGENESIS	31	0.625496	1.6731	0.00396301	0.139819		GOBP_G1_TO_G0_TRANSITION	15	-0.516942	-1.36413	0.0962199	0.732475
GOBP_EMBRYONIC_AXIS_SPECIFICATION	29	0.621236	1.65022	0.00400534	0.164194		GOBP_GLUTAMATE_SECRETION	17	-0.506546	-1.37739	0.0987654	0.712099
GOBP_RESPONSE_TO_WOUNDING	400	0.387237	1.33138	0.00403633	0.427826		GOBP_MAINTENANCE_OF_SYNAPSE_STRUCTURE	24	-0.442711	-1.32936	0.103053	0.745015
GOBP_ACUTE_PHASE_RESPONSE	20	0.721276	1.7912	0.00408719	0.104898		GOBP_CENTRAL_NERVOUS_SYSTEM_NEURON_DIFFERENTIATION	132	-0.275435	-1.17806	0.103448	0.848411
GOBP_EPIDERMIS_DEVELOPMENT	210	0.428127	1.43413	0.00419287	0.306324		GOBP_OLIGODENDROCYTE_DIFFERENTIATION	80	-0.315438	-1.21057	0.105263	0.845631
GOBP_POSITIVE_REGULATION_OF_T_CELL_MEDIATED_CYTOTOXICITY	24	0.689626	1.75749	0.00421941	0.100714		GOBP_LEARNING	118	-0.288546	-1.17088	0.106383	0.852777
GOBP_AROMATIC_AMINO_ACID_METABOLIC_PROCESS	16	0.736947	1.70143	0.0042796	0.118596		GOBP_MATURATION_OF_LSU_RRNA_FROM_TRICISTRONIC_RRNA_TRANSCRIPT_SSU_RRNA_5_8S_RRNA_LSU_RRNA	15	-0.518736	-1.37835	0.106936	0.717073
GOBP_ADAPTIVE_IMMUNE_RESPONSE_BASED_ON_SOMATIC_RECOMBINATION_OF_IMMUNE_RECEPTORS_BUILT_FROM_IMMUNOGLOBULIN_SUPERFAMILY_DOMAINS	173	0.440088	1.45574	0.00430108	0.283551		GOBP_VIRAL_PROTEIN_PROCESSING	27	-0.417632	-1.30724	0.107843	0.753775
GOBP_POSITIVE_REGULATION_OF_ACUTE_INFLAMMATORY_RESPONSE	18	0.69797	1.64636	0.00437956	0.167993		GOBP_MODIFICATION_OF_POSTSYNAPTIC_STRUCTURE	16	-0.5022	-1.3436	0.111111	0.759073
GOBP_CELLULAR_RESPONSE_TO_MOLECULE_OF_BACTERIAL_ORIGIN	131	0.462412	1.4885	0.00440044	0.266229		GOBP_POSITIVE_REGULATION_OF_DENDRITIC_SPINE_MORPHOGENESIS	15	-0.504301	-1.36986	0.112069	0.725577
GOBP_RNA_MEDIATED_GENE_SILENCING	111	0.467023	1.48466	0.00441014	0.269429		GOBP_ONE_CARBON_METABOLIC_PROCESS	22	-0.437908	-1.33786	0.112403	0.745548
GOBP_REGULATION_OF_MUSCLE_CONTRACTION	118	0.473414	1.50242	0.00451977	0.258867		GOBP_RESPONSE_TO_AMPHETAMINE	24	-0.437735	-1.30714	0.113402	0.747767
GOBP_DEFENSE_RESPONSE_TO_BACTERIUM	103	0.482933	1.53182	0.00453515	0.238977		GOBP_POSITIVE_REGULATION_OF_MRNA_PROCESSING	30	-0.412031	-1.33197	0.114173	0.755855
GOBP_REGULATION_OF_LYMPHOCYTE_MEDIATED_IMMUNITY	99	0.498896	1.56438	0.00455063	0.215397		GOBP_POSITIVE_REGULATION_OF_AMYLOID_BETA_FORMATION	17	-0.523344	-1.41972	0.114286	0.621396
GOBP_CELL_FATE_SPECIFICATION	81	0.507353	1.56406	0.0045819	0.214892		GOBP_REGULATION_OF_HETEROCHROMATIN_FORMATION	25	-0.406039	-1.27902	0.11583	0.759329
GOBP_POSITIVE_REGULATION_OF_SMOOTH_MUSCLE_CELL_PROLIFERATION	67	0.543929	1.65518	0.00473373	0.158884		GOBP_PORE_COMPLEX_ASSEMBLY	20	-0.466559	-1.3638	0.116279	0.725458
GOBP_COLLAGEN_METABOLIC_PROCESS	73	0.541883	1.6272	0.00475624	0.181693		GOBP_REGULATION_OF_NUCLEOTIDE_EXCISION_REPAIR	24	-0.431808	-1.32784	0.117057	0.744403
GOBP_POSITIVE_REGULATION_OF_INTERLEUKIN_6_PRODUCTION	56	0.548732	1.60414	0.00497512	0.184783		GOBP_RESPONSE_TO_IRON_ION	26	-0.404667	-1.28605	0.119691	0.742566
GOBP_REGULATION_OF_CD4_POSITIVE_ALPHA_BETA_T_CELL_ACTIVATION	45	0.573751	1.62507	0.00498753	0.178495		GOBP_REGULATION_OF_CELL_MORPHOGENESIS_INVOLVED_IN_DIFFERENTIATION	34	-0.379847	-1.27795	0.122137	0.757974
GOBP_T_CELL_DIFFERENTIATION_INVOLVED_IN_IMMUNE_RESPONSE	47	0.568514	1.61864	0.00500626	0.185183		GOBP_REGULATION_OF_DENDRITE_DEVELOPMENT	90	-0.293131	-1.20079	0.122302	0.847218
GOBP_RESPONSE_TO_EXTRACELLULAR_STIMULUS	372	0.391039	1.34614	0.00505051	0.409164		GOBP_MATURATION_OF_LSU_RRNA	22	-0.438109	-1.3174	0.123636	0.75961
GOBP_MUSCLE_TISSUE_DEVELOPMENT	299	0.408863	1.38918	0.00511771	0.356455		GOBP_LYTIC_VACUOLE_ORGANIZATION	85	-0.307031	-1.21799	0.124138	0.834373
GOBP_POSITIVE_REGULATION_OF_LYMPHOCYTE_ACTIVATION	209	0.430244	1.44228	0.00521376	0.297202		GOBP_NUCLEOLUS_ORGANIZATION	16	-0.48868	-1.29648	0.127596	0.73651
GOBP_BIOLOGICAL_PROCESS_INVOLVED_IN_INTERACTION_WITH_HOST	151	0.456128	1.48583	0.00538793	0.268534		GOBP_SULFUR_AMINO_ACID_METABOLIC_PROCESS	26	-0.427631	-1.30653	0.127737	0.744085
GOBP_ANTERIOR_POSTERIOR_PATTERN_SPECIFICATION	145	0.468963	1.52947	0.00539957	0.239833		GOBP_NUCLEOSIDE_BISPHOSPHATE_BIOSYNTHETIC_PROCESS	50	-0.331348	-1.2202	0.128205	0.835068
GOBP_SKELETAL_MUSCLE_ORGAN_DEVELOPMENT	133	0.462728	1.49059	0.00546448	0.267371		GOBP_OLIGODENDROCYTE_DEVELOPMENT	36	-0.349657	-1.20134	0.130802	0.85429
GOBP_REGULATION_OF_ACUTE_INFLAMMATORY_RESPONSE	26	0.679674	1.73733	0.00550206	0.110801		GOBP_POST_TRANSLATIONAL_PROTEIN_TARGETING_TO_ENDOPLASMIC_RETICULUM_MEMBRANE	17	-0.495977	-1.35484	0.130952	0.73703
GOBP_VASCULAR_ENDOTHELIAL_GROWTH_FACTOR_PRODUCTION	27	0.664414	1.72682	0.00551724	0.109592		GOBP_NEGATIVE_REGULATION_OF_GLIAL_CELL_DIFFERENTIATION	19	-0.459334	-1.32575	0.131034	0.738999
GOBP_CELL_MIGRATION_INVOLVED_IN_HEART_DEVELOPMENT	17	0.731732	1.7353	0.00571429	0.107858		GOBP_THIOESTER_BIOSYNTHETIC_PROCESS	40	-0.3631	-1.23756	0.131148	0.808596
GOBP_BRANCHING_INVOLVED_IN_MAMMARY_GLAND_DUCT_MORPHOGENESIS	17	0.700453	1.64219	0.0058997	0.172828		GOBP_SYNAPTIC_VESICLE_MATURATION	22	-0.444824	-1.33078	0.131488	0.746019
GOBP_NEGATIVE_REGULATION_OF_VASCULATURE_DEVELOPMENT	70	0.503435	1.51673	0.00595948	0.24688		GOBP_POSITIVE_REGULATION_OF_GLIAL_CELL_DIFFERENTIATION	31	-0.380606	-1.24447	0.132616	0.806787
GOBP_EPITHELIAL_CELL_DIFFERENTIATION	464	0.383563	1.32274	0.00603622	0.433123		GOBP_RNA_CAPPING	20	-0.449236	-1.30061	0.132653	0.743326
GOBP_DNA_DAMAGE_RESPONSE_SIGNAL_TRANSDUCTION_BY_P53_CLASS_MEDIATOR	66	0.543913	1.62067	0.00603865	0.182632		GOBP_RETINAL_GANGLION_CELL_AXON_GUIDANCE	18	-0.43517	-1.24268	0.134228	0.808824
GOBP_POSITIVE_REGULATION_OF_IMMUNE_RESPONSE	395	0.386272	1.3311	0.0060423	0.427882		GOBP_CALCIUM_DEPENDENT_CELL_CELL_ADHESION_VIA_PLASMA_MEMBRANE_CELL_ADHESION_MOLECULES	28	-0.39867	-1.26383	0.134387	0.788042
GOBP_POSITIVE_REGULATION_OF_RESPONSE_TO_WOUNDING	54	0.576757	1.66725	0.00610501	0.142701		GOBP_CELL_JUNCTION_MAINTENANCE	41	-0.364627	-1.25888	0.135135	0.797273
GOBP_POSITIVE_REGULATION_OF_TUMOR_NECROSIS_FACTOR_SUPERFAMILY_CYTOKINE_PRODUCTION	61	0.541115	1.61443	0.00611247	0.180031		GOBP_SPERM_AXONEME_ASSEMBLY	15	-0.491575	-1.31426	0.138329	0.757945
GOBP_DNA_METHYLATION	51	0.556856	1.59796	0.00628931	0.19162		GOBP_ASSOCIATIVE_LEARNING	64	-0.312895	-1.19452	0.138365	0.845796
GOBP_REGULATION_OF_VASCULATURE_DEVELOPMENT	204	0.433308	1.4429	0.00629591	0.297387		GOBP_REGULATION_OF_LONG_TERM_NEURONAL_SYNAPTIC_PLASTICITY	19	-0.459879	-1.30015	0.140984	0.739189
GOBP_CELLULAR_RESPONSE_TO_BIOTIC_STIMULUS	155	0.452248	1.47588	0.00647948	0.273172		GOBP_NUCLEAR_TRANSCRIBED_MRNA_CATABOLIC_PROCESS_EXONUCLEOLYTIC	19	-0.448887	-1.29705	0.142373	0.739772
GOBP_LYMPHOCYTE_MEDIATED_IMMUNITY	155	0.461468	1.50797	0.00648649	0.25668		GOBP_REGULATION_OF_EARLY_ENDOSOME_TO_LATE_ENDOSOME_TRANSPORT	19	-0.4538	-1.31394	0.143302	0.752624
GOBP_NEGATIVE_REGULATION_OF_IMMUNE_RESPONSE	109	0.472381	1.49069	0.00675676	0.268164		GOBP_RNA_5_END_PROCESSING	20	-0.448759	-1.3015	0.14527	0.745595
GOBP_POSITIVE_REGULATION_OF_ADAPTIVE_IMMUNE_RESPONSE	82	0.50068	1.54921	0.00683371	0.229516		GOBP_RRNA_METABOLIC_PROCESS	246	-0.240466	-1.11509	0.147059	0.893445
GOBP_INTERLEUKIN_6_PRODUCTION	84	0.493877	1.52812	0.00705882	0.240611		GOBP_SERINE_FAMILY_AMINO_ACID_METABOLIC_PROCESS	32	-0.384141	-1.2379	0.148472	0.812418
GOBP_POSITIVE_REGULATION_OF_COAGULATION	23	0.719562	1.78883	0.00706215	0.103029		GOBP_NEGATIVE_REGULATION_OF_DOUBLE_STRAND_BREAK_REPAIR_VIA_HOMOLOGOUS_RECOMBINATION	17	-0.462928	-1.29175	0.149254	0.743406
GOBP_POSITIVE_REGULATION_OF_COLLAGEN_METABOLIC_PROCESS	21	0.685935	1.69779	0.00716332	0.122659		GOBP_ADENYLATE_CYCLASE_ACTIVATING_ADRENERGIC_RECEPTOR_SIGNALING_PATHWAY	20	-0.43787	-1.26933	0.149837	0.775845
GOBP_REGULATION_OF_ENDOTHELIAL_CELL_CHEMOTAXIS	19	0.711008	1.71605	0.00725689	0.107925		GOBP_VASCULAR_TRANSPORT	68	-0.309922	-1.19522	0.152866	0.84762
GOBP_CD4_POSITIVE_ALPHA_BETA_T_CELL_ACTIVATION	70	0.51751	1.5746	0.00727273	0.205715		GOBP_SULFUR_COMPOUND_METABOLIC_PROCESS	256	-0.234835	-1.09542	0.15625	0.869597
GOBP_REGULATION_OF_EPITHELIAL_CELL_MIGRATION	188	0.43837	1.45861	0.00739958	0.285425		GOBP_FOREBRAIN_NEURON_DIFFERENTIATION	32	-0.376088	-1.23433	0.157509	0.811366
GOBP_PLASMINOGEN_ACTIVATION	16	0.705975	1.62243	0.0075188	0.180668		GOBP_POSITIVE_REGULATION_OF_SMOOTHENED_SIGNALING_PATHWAY	31	-0.367121	-1.19811	0.157895	0.853841
GOBP_NEUROINFLAMMATORY_RESPONSE	39	0.580702	1.61708	0.00760456	0.183121		GOBP_ESTABLISHMENT_OF_PROTEIN_LOCALIZATION_TO_PLASMA_MEMBRANE	56	-0.316757	-1.17443	0.162921	0.854422
GOBP_NEGATIVE_REGULATION_OF_WOUND_HEALING	44	0.563834	1.58293	0.00764331	0.200533		GOBP_REGULATION_OF_HORMONE_BIOSYNTHETIC_PROCESS	19	-0.432637	-1.24945	0.16388	0.80212
GOBP_REGULATION_OF_MYOTUBE_DIFFERENTIATION	31	0.613968	1.61652	0.00780234	0.180861		GOBP_CHEMICAL_SYNAPTIC_TRANSMISSION_POSTSYNAPTIC	83	-0.277438	-1.13473	0.164384	0.855538
GOBP_TISSUE_REMODELING	112	0.464056	1.48067	0.00784753	0.270925		GOBP_POSITIVE_REGULATION_OF_PROTEIN_LOCALIZATION_TO_CELL_SURFACE	15	-0.483086	-1.29141	0.16568	0.739066
GOBP_POSITIVE_REGULATION_OF_CYTOSOLIC_CALCIUM_ION_CONCENTRATION	101	0.472499	1.47918	0.00795455	0.272765		GOBP_PEPTIDYL_L_CYSTEINE_S_PALMITOYLATION	20	-0.423485	-1.24179	0.166667	0.807158
GOBP_ALPHA_BETA_T_CELL_ACTIVATION	100	0.472606	1.48972	0.00810185	0.267388		GOBP_MOTOR_BEHAVIOR	18	-0.443846	-1.29218	0.168254	0.747284
GOBP_CARDIAC_SEPTUM_DEVELOPMENT	89	0.479858	1.48142	0.00813953	0.27194		GOBP_PROTEIN_INSERTION_INTO_ER_MEMBRANE	23	-0.402513	-1.23671	0.16835	0.806788
GOBP_SMOOTH_MUSCLE_CONTRACTION	83	0.497108	1.52218	0.00816803	0.250124		GOBP_ESTABLISHMENT_OF_PROTEIN_LOCALIZATION_TO_MEMBRANE	221	-0.24633	-1.11019	0.170213	0.879633
GOBP_POSITIVE_REGULATION_OF_PATTERN_RECOGNITION_RECEPTOR_SIGNALING_PATHWAY	32	0.59644	1.58251	0.00817439	0.198683		GOBP_SMOOTHENED_SIGNALING_PATHWAY	123	-0.279987	-1.15464	0.170455	0.840237
GOBP_PATTERN_SPECIFICATION_PROCESS	338	0.389013	1.34229	0.00817996	0.413095		GOBP_PROTEIN_NEDDYLATION	24	-0.391677	-1.21467	0.171141	0.838797
GOBP_RESPONSE_TO_TUMOR_CELL	26	0.62017	1.60272	0.00827586	0.186263		GOBP_CENTRAL_NERVOUS_SYSTEM_PROJECTION_NEURON_AXONOGENESIS	25	-0.404778	-1.26446	0.171821	0.790813
GOBP_TISSUE_MIGRATION	248	0.407342	1.37598	0.00830737	0.371127		GOBP_REGULATION_OF_CHROMATIN_ORGANIZATION	35	-0.36841	-1.21653	0.172131	0.835566
GOBP_POSITIVE_REGULATION_OF_VASCULAR_ENDOTHELIAL_GROWTH_FACTOR_PRODUCTION	21	0.689119	1.69281	0.00848656	0.12268		GOBP_NUCLEAR_TRANSCRIBED_MRNA_CATABOLIC_PROCESS_NONSENSE_MEDIATED_DECAY	37	-0.364146	-1.22565	0.172691	0.837611
GOBP_NEGATIVE_REGULATION_OF_VIRAL_PROCESS	63	0.52599	1.57552	0.00853659	0.206611		GOBP_AMINO_ACID_BIOSYNTHETIC_PROCESS	63	-0.307946	-1.1719	0.172973	0.856666
GOBP_REGULATION_OF_MUSCLE_SYSTEM_PROCESS	164	0.444331	1.45751	0.00855615	0.28384		GOBP_REGULATION_OF_CLATHRIN_DEPENDENT_ENDOCYTOSIS	18	-0.434679	-1.26047	0.174051	0.796294
GOBP_POSITIVE_REGULATION_OF_LEUKOCYTE_APOPTOTIC_PROCESS	21	0.647534	1.62537	0.00858369	0.181569		GOBP_REGULATION_OF_GLIAL_CELL_DIFFERENTIATION	57	-0.319603	-1.16761	0.174129	0.845505
GOBP_NEGATIVE_REGULATION_OF_EPITHELIAL_CELL_MIGRATION	53	0.543663	1.57065	0.00861009	0.209202		GOBP_INTRACELLULAR_PH_REDUCTION	45	-0.346189	-1.1978	0.178899	0.850553
GOBP_REGULATION_OF_ENDOTHELIAL_CELL_MIGRATION	134	0.450525	1.45108	0.00870511	0.290591		GOBP_RETINA_DEVELOPMENT_IN_CAMERA_TYPE_EYE	112	-0.279537	-1.14701	0.179245	0.845484
GOBP_MYELOID_CELL_HOMEOSTASIS	131	0.44155	1.43995	0.00880088	0.299532		GOBP_C21_STEROID_HORMONE_METABOLIC_PROCESS	21	-0.411768	-1.22205	0.17931	0.842378
GOBP_MESENCHYME_MORPHOGENESIS	46	0.556475	1.57602	0.00886076	0.208237		GOBP_REGULATION_OF_NON_CANONICAL_WNT_SIGNALING_PATHWAY	22	-0.419222	-1.2196	0.179739	0.832511
GOBP_T_CELL_MEDIATED_CYTOTOXICITY	33	0.609264	1.62706	0.00887199	0.18014		GOBP_RNA_POLYMERASE_II_PREINITIATION_COMPLEX_ASSEMBLY	53	-0.32084	-1.15598	0.180851	0.853648
GOBP_FERTILIZATION	101	0.46929	1.49277	0.00893855	0.267415		GOBP_PYRIMIDINE_NUCLEOTIDE_CATABOLIC_PROCESS	18	-0.433047	-1.24494	0.181818	0.810003
GOBP_POSITIVE_REGULATION_OF_NUCLEAR_DIVISION	41	0.559303	1.56874	0.00904393	0.209676		GOBP_DENDRITE_DEVELOPMENT	200	-0.244812	-1.09719	0.181818	0.881142
GOBP_LEUKOCYTE_DIFFERENTIATION	393	0.379401	1.30042	0.00907258	0.449635		GOBP_LIPOPROTEIN_BIOSYNTHETIC_PROCESS	88	-0.295667	-1.18029	0.183206	0.860619
GOBP_MALE_MEIOTIC_NUCLEAR_DIVISION	35	0.587595	1.58821	0.00913838	0.195951		GOBP_REGULATORY_NCRNA_3_END_PROCESSING	18	-0.4311	-1.22077	0.183333	0.84263
GOBP_REGULATION_OF_EXTRINSIC_APOPTOTIC_SIGNALING_PATHWAY_IN_ABSENCE_OF_LIGAND	33	0.621409	1.63406	0.00925926	0.178284		GOBP_GLYCOSPHINGOLIPID_BIOSYNTHETIC_PROCESS	29	-0.380625	-1.20599	0.185455	0.849507
GOBP_FORELIMB_MORPHOGENESIS	27	0.62133	1.60808	0.0094086	0.183868		GOBP_FOREBRAIN_REGIONALIZATION	16	-0.466228	-1.25376	0.186589	0.800899
GOBP_REPRODUCTIVE_SYSTEM_DEVELOPMENT	217	0.41448	1.38406	0.00948367	0.364678		GOBP_DNA_REPLICATION_CHECKPOINT_SIGNALING	16	-0.47119	-1.27555	0.186747	0.756912
GOBP_REGULATION_OF_VIRAL_GENOME_REPLICATION	66	0.523553	1.56147	0.00967352	0.217774		GOBP_REGULATION_OF_ASTROCYTE_DIFFERENTIATION	23	-0.396935	-1.22063	0.1875	0.838164
GOBP_NEUTROPHIL_CHEMOTAXIS	47	0.544637	1.57223	0.00990099	0.208384		GOBP_EPIGENETIC_REGULATION_OF_GENE_EXPRESSION	159	-0.255062	-1.11144	0.1875	0.884535
GOBP_REGULATION_OF_IMMUNE_RESPONSE	494	0.376421	1.30024	0.0100301	0.448155		GOBP_SRP_DEPENDENT_COTRANSLATIONAL_PROTEIN_TARGETING_TO_MEMBRANE	16	-0.462842	-1.27696	0.188034	0.756512
GOBP_AMEBOIDAL_TYPE_CELL_MIGRATION	353	0.383395	1.30644	0.0101317	0.452656		GOBP_TELOMERE_MAINTENANCE_IN_RESPONSE_TO_DNA_DAMAGE	30	-0.370171	-1.20232	0.188235	0.859903
GOBP_REGULATION_OF_CELL_MATRIX_ADHESION	94	0.469391	1.46644	0.0101466	0.281752		GOBP_GLIAL_CELL_DIFFERENTIATION	178	-0.245631	-1.11678	0.188679	0.893645
GOBP_POSITIVE_REGULATION_OF_LEUKOCYTE_MEDIATED_IMMUNITY	86	0.498839	1.53859	0.010181	0.238021		GOBP_REGULATION_OF_MRNA_PROCESSING	124	-0.264241	-1.10342	0.189474	0.881296
GOBP_INTERMEDIATE_FILAMENT_BASED_PROCESS	39	0.577062	1.57913	0.0102041	0.202981		GOBP_PHOTORECEPTOR_CELL_DIFFERENTIATION	43	-0.338836	-1.18189	0.193396	0.871782
GOBP_MAMMARY_GLAND_DUCT_MORPHOGENESIS	22	0.673775	1.66687	0.010219	0.141488		GOBP_NEUROTRANSMITTER_RECEPTOR_LOCALIZATION_TO_POSTSYNAPTIC_SPECIALIZATION_MEMBRANE	18	-0.432717	-1.23194	0.194631	0.816338
GOBP_NEGATIVE_REGULATION_OF_LYMPHOCYTE_MEDIATED_IMMUNITY	28	0.622586	1.62334	0.0106383	0.180501		GOBP_RESPONSE_TO_NICOTINE	35	-0.357856	-1.17974	0.196721	0.854298
GOBP_MONOCYTE_CHEMOTAXIS	27	0.643014	1.6848	0.0107817	0.131788		GOBP_CYTOPLASMIC_TRANSLATIONAL_INITIATION	37	-0.348001	-1.17023	0.200893	0.847047
GOBP_PROTEIN_KINASE_B_SIGNALING	140	0.430134	1.3954	0.0108696	0.346699		GOBP_POSITIVE_REGULATION_OF_CYTOKINESIS	34	-0.351776	-1.16053	0.201646	0.8505
GOBP_RESPONSE_TO_DIETARY_EXCESS	25	0.637331	1.60609	0.0110803	0.185084		GOBP_SPLICEOSOMAL_TRI_SNRNP_COMPLEX_ASSEMBLY	23	-0.387936	-1.20807	0.202128	0.845691
GOBP_CELL_FATE_COMMITMENT	192	0.415584	1.37857	0.0114703	0.370202		GOBP_NEUROTRANSMITTER_RECEPTOR_TRANSPORT	20	-0.419166	-1.20966	0.203333	0.844514
GOBP_POSITIVE_REGULATION_OF_ALPHA_BETA_T_CELL_ACTIVATION	43	0.554876	1.58093	0.0115681	0.200452		GOBP_DOPAMINE_RECEPTOR_SIGNALING_PATHWAY	32	-0.355106	-1.18123	0.207627	0.865471
GOBP_REGULATION_OF_CELL_SUBSTRATE_ADHESION	168	0.44572	1.45965	0.0117021	0.28467		GOBP_BILE_ACID_METABOLIC_PROCESS	32	-0.361534	-1.17089	0.209877	0.856845
GOBP_INNER_EAR_MORPHOGENESIS	71	0.498821	1.49517	0.0117096	0.263775		GOBP_PROTEIN_LIPID_COMPLEX_ASSEMBLY	19	-0.411394	-1.19345	0.211538	0.84574
GOBP_NEUTROPHIL_MIGRATION	60	0.521189	1.53641	0.0117925	0.239244		GOBP_POSTSYNAPTIC_MODULATION_OF_CHEMICAL_SYNAPTIC_TRANSMISSION	25	-0.386582	-1.19606	0.211896	0.853145
GOBP_SKELETAL_SYSTEM_MORPHOGENESIS	162	0.42712	1.40706	0.0118153	0.332968		GOBP_REGULATION_OF_BEHAVIOR	41	-0.332424	-1.12907	0.217172	0.86798
GOBP_NEGATIVE_REGULATION_OF_TYPE_II_INTERFERON_PRODUCTION	15	0.696266	1.6293	0.0121029	0.180913		GOBP_ACID_SECRETION	24	-0.394596	-1.20105	0.217391	0.850889
GOBP_RELAXATION_OF_MUSCLE	26	0.621945	1.6134	0.0122117	0.18058		GOBP_POSITIVE_REGULATION_OF_SYNAPSE_ASSEMBLY	39	-0.335204	-1.15528	0.217573	0.841475
GOBP_BIOLOGICAL_PROCESS_INVOLVED_IN_SYMBIOTIC_INTERACTION	219	0.404434	1.35718	0.0123457	0.389114		GOBP_PROTEIN_PALMITOYLATION	28	-0.37936	-1.18929	0.219858	0.858113
GOBP_MYELOID_CELL_APOPTOTIC_PROCESS	29	0.617863	1.61174	0.0123967	0.18077		GOBP_DENDRITIC_SPINE_MORPHOGENESIS	52	-0.308198	-1.12491	0.221591	0.874166
GOBP_TUMOR_NECROSIS_FACTOR_SUPERFAMILY_CYTOKINE_PRODUCTION	98	0.456861	1.43123	0.0124014	0.307037		GOBP_GLUCOSE_6_PHOSPHATE_METABOLIC_PROCESS	24	-0.387414	-1.17914	0.224138	0.852554
GOBP_ENDOCRINE_SYSTEM_DEVELOPMENT	99	0.473693	1.49785	0.0125571	0.261604		GOBP_NEGATIVE_REGULATION_OF_GENE_EXPRESSION_EPIGENETIC	85	-0.281073	-1.11596	0.225564	0.893456
GOBP_SENSORY_ORGAN_MORPHOGENESIS	201	0.408766	1.36561	0.0125786	0.383781		GOBP_MRNA_EXPORT_FROM_NUCLEUS	61	-0.294612	-1.095	0.226519	0.868162
GOBP_EXTRACELLULAR_MATRIX_DISASSEMBLY	38	0.607576	1.67354	0.0126103	0.140969		GOBP_EPITHELIAL_TUBE_BRANCHING_INVOLVED_IN_LUNG_MORPHOGENESIS	21	-0.404136	-1.18138	0.228758	0.869291
GOBP_POSITIVE_REGULATION_OF_LYMPHOCYTE_MEDIATED_IMMUNITY	73	0.501005	1.50669	0.0126874	0.256294		GOBP_POSITIVE_REGULATION_OF_NERVOUS_SYSTEM_PROCESS	24	-0.381602	-1.17802	0.22963	0.844358
GOBP_REGULATION_OF_FIBROBLAST_PROLIFERATION	66	0.502289	1.50225	0.0128505	0.25826		GOBP_RESPONSE_TO_COLD	43	-0.31404	-1.10969	0.230089	0.878419
GOBP_REGULATION_OF_DNA_BINDING_TRANSCRIPTION_FACTOR_ACTIVITY	337	0.372757	1.27912	0.013198	0.476948		GOBP_STEROID_HORMONE_BIOSYNTHETIC_PROCESS	27	-0.362933	-1.15252	0.230216	0.841344
GOBP_CELLULAR_RESPONSE_TO_TYPE_II_INTERFERON	65	0.509905	1.51281	0.013269	0.249424		GOBP_COGNITION	236	-0.236281	-1.06202	0.230769	0.900595
GOBP_MUSCLE_CELL_DIFFERENTIATION	270	0.396469	1.34444	0.0132789	0.411663		GOBP_PYRIMIDINE_NUCLEOBASE_METABOLIC_PROCESS	16	-0.446033	-1.2023	0.231003	0.855182
GOBP_REGULATION_OF_PEPTIDYL_SERINE_PHOSPHORYLATION	103	0.461723	1.46826	0.0134078	0.283999		GOBP_NADP_METABOLIC_PROCESS	38	-0.328897	-1.11944	0.231707	0.889579
GOBP_CELL_ACTIVATION_INVOLVED_IN_IMMUNE_RESPONSE	175	0.411928	1.37873	0.0137131	0.370564		GOBP_CYTOPLASMIC_SEQUESTERING_OF_PROTEIN	20	-0.404674	-1.16773	0.23301	0.848931
GOBP_TISSUE_REGENERATION	45	0.548223	1.5497	0.0137672	0.229805		GOBP_HEPARAN_SULFATE_PROTEOGLYCAN_BIOSYNTHETIC_PROCESS	29	-0.355097	-1.15556	0.234615	0.844048
GOBP_REGULATION_OF_CHEMOTAXIS	154	0.436085	1.41372	0.0139186	0.329237		GOBP_BICARBONATE_TRANSPORT	20	-0.408439	-1.18463	0.236486	0.864476
GOBP_PRODUCTION_OF_MOLECULAR_MEDIATOR_INVOLVED_IN_INFLAMMATORY_RESPONSE	48	0.555157	1.56254	0.0140306	0.216892		GOBP_RETICULOPHAGY	17	-0.431457	-1.19587	0.236842	0.849389
GOBP_POSITIVE_REGULATION_OF_CHEMOKINE_PRODUCTION	38	0.592593	1.61644	0.0145889	0.179361		GOBP_PROTEIN_QUALITY_CONTROL_FOR_MISFOLDED_OR_INCOMPLETELY_SYNTHESIZED_PROTEINS	25	-0.372821	-1.1466	0.238434	0.840027
GOBP_UROGENITAL_SYSTEM_DEVELOPMENT	54	0.525218	1.53491	0.0146163	0.240201		GOBP_EXCRETION	23	-0.382263	-1.15594	0.241379	0.84998
GOBP_RENAL_VESICLE_DEVELOPMENT	16	0.699596	1.641	0.0147059	0.173313		GOBP_ARP2_3_COMPLEX_MEDIATED_ACTIN_NUCLEATION	40	-0.331034	-1.14404	0.241803	0.839657
GOBP_CHEMOKINE_PRODUCTION	51	0.540435	1.53188	0.0148883	0.240028		GOBP_PROTEIN_LOCALIZATION_TO_POSTSYNAPSE	34	-0.348867	-1.15727	0.242424	0.856141
GOBP_POSITIVE_REGULATION_OF_VASCULATURE_DEVELOPMENT	116	0.462911	1.46672	0.0154525	0.282111		GOBP_RETROGRADE_VESICLE_MEDIATED_TRANSPORT_GOLGI_TO_ENDOPLASMIC_RETICULUM	51	-0.306993	-1.11365	0.243386	0.892358
GOBP_NEUTROPHIL_HOMEOSTASIS	17	0.678189	1.59071	0.0157368	0.196612		GOBP_PEPTIDYL_CYSTEINE_MODIFICATION	38	-0.333947	-1.12968	0.244635	0.868984
GOBP_NEUTROPHIL_MEDIATED_IMMUNITY	18	0.669328	1.60702	0.015896	0.184534		GOBP_POSITIVE_REGULATION_OF_RNA_SPLICING	35	-0.334732	-1.11745	0.245136	0.894454
GOBP_AMINE_BIOSYNTHETIC_PROCESS	31	0.596584	1.55818	0.0159151	0.220989		GOBP_RIBOSOMAL_LARGE_SUBUNIT_BIOGENESIS	65	-0.28092	-1.08466	0.246988	0.862363
GOBP_POSITIVE_REGULATION_OF_CELL_MIGRATION_INVOLVED_IN_SPROUTING_ANGIOGENESIS	17	0.66591	1.59347	0.0160819	0.196746		GOBP_PHOSPHATIDYLGLYCEROL_METABOLIC_PROCESS	24	-0.378166	-1.14923	0.247312	0.844082
GOBP_POSITIVE_REGULATION_OF_BLOOD_VESSEL_ENDOTHELIAL_CELL_MIGRATION	48	0.547343	1.54599	0.0160891	0.230661		GOBP_CORPUS_CALLOSUM_DEVELOPMENT	24	-0.374575	-1.14835	0.251748	0.843876
GOBP_T_CELL_DIFFERENTIATION	193	0.41471	1.36187	0.0160944	0.388853		GOBP_NEGATIVE_REGULATION_OF_AMINE_TRANSPORT	18	-0.425627	-1.18024	0.252199	0.856453
GOBP_NEGATIVE_REGULATION_OF_COAGULATION	30	0.61097	1.61195	0.0164159	0.181969		GOBP_HIPPOCAMPUS_DEVELOPMENT	64	-0.293953	-1.10042	0.252874	0.874056
GOBP_ANTIGEN_PROCESSING_AND_PRESENTATION_OF_ENDOGENOUS_ANTIGEN	21	0.64639	1.59557	0.0165975	0.195085		GOBP_REGULATION_OF_PRESYNAPSE_ORGANIZATION	23	-0.365147	-1.13672	0.253521	0.851013
GOBP_MONONUCLEAR_CELL_MIGRATION	107	0.475489	1.49862	0.0166113	0.26181		GOBP_TRANSCRIPTION_PREINITIATION_COMPLEX_ASSEMBLY	65	-0.289322	-1.10064	0.25625	0.876266
GOBP_POSITIVE_REGULATION_OF_PROTEIN_DEPOLYMERIZATION	15	0.674609	1.57066	0.0166667	0.210536		GOBP_REGULATION_OF_OLIGODENDROCYTE_DIFFERENTIATION	33	-0.344115	-1.1134	0.257028	0.890029
GOBP_POSITIVE_REGULATION_OF_PROTEIN_DEACETYLATION	24	0.614334	1.54428	0.0166898	0.230831		GOBP_BARBED_END_ACTIN_FILAMENT_CAPPING	21	-0.39262	-1.15421	0.25817	0.83827
GOBP_INTERMEDIATE_FILAMENT_ORGANIZATION	20	0.641924	1.57483	0.0167598	0.206587		GOBP_PROTEIN_MANNOSYLATION	21	-0.382009	-1.12873	0.25817	0.865696
GOBP_NATURAL_KILLER_CELL_MEDIATED_IMMUNITY	37	0.578186	1.58325	0.0168831	0.201219		GOBP_POSITIVE_REGULATION_OF_RECEPTOR_INTERNALIZATION	24	-0.376715	-1.16668	0.258567	0.841355
GOBP_EMBRYONIC_CRANIAL_SKELETON_MORPHOGENESIS	35	0.577036	1.55437	0.0170828	0.226997		GOBP_CENTRAL_NERVOUS_SYSTEM_NEURON_AXONOGENESIS	33	-0.332489	-1.10708	0.259259	0.879356
GOBP_RESPONSE_TO_MECHANICAL_STIMULUS	161	0.418208	1.36964	0.0171123	0.377644		GOBP_NEGATIVE_REGULATION_OF_RNA_SPLICING	25	-0.37015	-1.13957	0.260073	0.84659
GOBP_CARDIAC_SEPTUM_MORPHOGENESIS	62	0.501829	1.49177	0.017199	0.267657		GOBP_VISUAL_BEHAVIOR	38	-0.331582	-1.10265	0.260331	0.878025
GOBP_REGULATION_OF_NITRIC_OXIDE_METABOLIC_PROCESS	35	0.580419	1.55906	0.0172414	0.220571		GOBP_NEGATIVE_REGULATION_OF_NUCLEOCYTOPLASMIC_TRANSPORT	21	-0.381292	-1.12592	0.261261	0.873745
GOBP_NEGATIVE_REGULATION_OF_RESPONSE_TO_EXTERNAL_STIMULUS	261	0.394401	1.32734	0.0175077	0.432196		GOBP_SERINE_FAMILY_AMINO_ACID_BIOSYNTHETIC_PROCESS	17	-0.423991	-1.17026	0.262997	0.850991
GOBP_RESPONSE_TO_TYPE_II_INTERFERON	79	0.476554	1.45814	0.0175234	0.284896		GOBP_STEM_CELL_DIVISION	23	-0.379702	-1.14477	0.263158	0.840274
GOBP_NEGATIVE_REGULATION_OF_RESPONSE_TO_WOUNDING	57	0.511211	1.5128	0.0176322	0.248374		GOBP_REGULATION_OF_CYTOKINESIS	78	-0.27558	-1.10864	0.264	0.876376
GOBP_HUMORAL_IMMUNE_RESPONSE	86	0.473263	1.46219	0.0180587	0.283827		GOBP_DETECTION_OF_VISIBLE_LIGHT	21	-0.392027	-1.16259	0.264493	0.846115
GOBP_MUSCLE_CELL_MIGRATION	70	0.499817	1.52186	0.0180723	0.249707		GOBP_HISTONE_H4_K16_ACETYLATION	18	-0.412532	-1.17811	0.265018	0.8525
GOBP_HEART_VALVE_DEVELOPMENT	62	0.512526	1.52836	0.0181598	0.24127		GOBP_GLOMERULAR_EPITHELIUM_DEVELOPMENT	19	-0.401206	-1.15574	0.267296	0.846989
GOBP_POSITIVE_REGULATION_OF_EMBRYONIC_DEVELOPMENT	19	0.6586	1.59105	0.0182841	0.197305		GOBP_ADHERENS_JUNCTION_ORGANIZATION	47	-0.306908	-1.0956	0.269608	0.872015
GOBP_NEGATIVE_REGULATION_OF_LEUKOCYTE_MEDIATED_IMMUNITY	32	0.606524	1.59323	0.0183486	0.195781		GOBP_GLOMERULAR_EPITHELIAL_CELL_DIFFERENTIATION	19	-0.401206	-1.14012	0.269841	0.847894
GOBP_POSITIVE_REGULATION_OF_RESPONSE_TO_BIOTIC_STIMULUS	211	0.401905	1.3564	0.0186143	0.389155		GOBP_REGULATION_OF_CILIUM_MOVEMENT	22	-0.376211	-1.13844	0.273026	0.847662
GOBP_RESPONSE_TO_STEROID_HORMONE	255	0.392867	1.32465	0.0186335	0.432658		GOBP_PHOTORECEPTOR_CELL_DEVELOPMENT	31	-0.34413	-1.11147	0.273063	0.887801
GOBP_ANTIGEN_PROCESSING_AND_PRESENTATION_OF_PEPTIDE_OR_POLYSACCHARIDE_ANTIGEN_VIA_MHC_CLASS_II	19	0.652818	1.58512	0.0188133	0.201436		GOBP_LIPOSACCHARIDE_METABOLIC_PROCESS	89	-0.264681	-1.06574	0.274648	0.897333
GOBP_REGULATION_OF_STRIATED_MUSCLE_CONTRACTION	62	0.511073	1.5187	0.0191388	0.25131		GOBP_PROTEIN_KINASE_C_ACTIVATING_G_PROTEIN_COUPLED_RECEPTOR_SIGNALING_PATHWAY	19	-0.390813	-1.16414	0.275081	0.843923
GOBP_POSITIVE_REGULATION_OF_DNA_BINDING_TRANSCRIPTION_FACTOR_ACTIVITY	200	0.41285	1.3722	0.0191693	0.374422		GOBP_ONE_CARBON_COMPOUND_TRANSPORT	29	-0.346719	-1.09607	0.276515	0.873259
GOBP_CD4_POSITIVE_ALPHA_BETA_T_CELL_DIFFERENTIATION	55	0.51686	1.50448	0.0192771	0.256129		GOBP_RESPONSE_TO_PLATELET_DERIVED_GROWTH_FACTOR	19	-0.386755	-1.11301	0.278125	0.88812
GOBP_REGULATION_OF_CD4_POSITIVE_ALPHA_BETA_T_CELL_DIFFERENTIATION	32	0.57111	1.53633	0.0195312	0.238134		GOBP_REGULATION_OF_REACTIVE_OXYGEN_SPECIES_BIOSYNTHETIC_PROCESS	27	-0.356738	-1.14087	0.278169	0.848514
GOBP_MESENCHYME_DEVELOPMENT	243	0.399633	1.33605	0.0195473	0.419631		GOBP_HISTONE_UBIQUITINATION	44	-0.316656	-1.07797	0.278302	0.882809
GOBP_CARDIAC_CELL_DEVELOPMENT	53	0.512237	1.47892	0.0195599	0.272391		GOBP_ADAPTATION_OF_SIGNALING_PATHWAY	15	-0.409979	-1.14697	0.281553	0.842012
GOBP_NEGATIVE_REGULATION_OF_IMMUNE_SYSTEM_PROCESS	283	0.383294	1.30746	0.0195876	0.451813		GOBP_ENDOPLASMIC_RETICULUM_TO_CYTOSOL_TRANSPORT	27	-0.344577	-1.09234	0.282443	0.867048
GOBP_NEGATIVE_REGULATION_OF_REPRODUCTIVE_PROCESS	46	0.540527	1.5374	0.019656	0.238219		GOBP_SYNAPSE_ASSEMBLY	148	-0.237437	-1.04713	0.283784	0.937799
GOBP_COLLAGEN_BIOSYNTHETIC_PROCESS	35	0.581239	1.54427	0.0196592	0.22962		GOBP_SNO_S_RNA_METABOLIC_PROCESS	17	-0.418685	-1.1523	0.284375	0.838551
GOBP_POSITIVE_REGULATION_OF_MICROTUBULE_POLYMERIZATION_OR_DEPOLYMERIZATION	31	0.582762	1.53088	0.0200535	0.237716		GOBP_RIBONUCLEOPROTEIN_COMPLEX_BIOGENESIS	439	-0.219743	-1.07565	0.285714	0.883598
GOBP_RHO_PROTEIN_SIGNAL_TRANSDUCTION	100	0.456678	1.43057	0.0201568	0.307779		GOBP_POSTSYNAPSE_ORGANIZATION	154	-0.245149	-1.04989	0.285714	0.932119
GOBP_MAMMARY_GLAND_DEVELOPMENT	102	0.455109	1.43528	0.0202931	0.305123		GOBP_NLS_BEARING_PROTEIN_IMPORT_INTO_NUCLEUS	15	-0.427354	-1.13468	0.288235	0.852284
GOBP_NEGATIVE_REGULATION_OF_LEUKOCYTE_CELL_CELL_ADHESION	77	0.477561	1.45642	0.0204573	0.283693		GOBP_GLYCOLIPID_BIOSYNTHETIC_PROCESS	65	-0.2909	-1.08678	0.289773	0.865284
GOBP_POSITIVE_REGULATION_OF_PROTEIN_CONTAINING_COMPLEX_DISASSEMBLY	28	0.604612	1.56847	0.0207182	0.208993		GOBP_REGULATION_OF_PH	75	-0.27512	-1.08939	0.292683	0.866948
GOBP_RESPONSE_TO_CORTICOSTEROID	115	0.450887	1.4266	0.0207197	0.311306		GOBP_POSITIVE_REGULATION_OF_LONG_TERM_SYNAPTIC_POTENTIATION	19	-0.402218	-1.15208	0.293375	0.835796
GOBP_POSITIVE_REGULATION_OF_EPITHELIAL_CELL_MIGRATION	129	0.434554	1.40905	0.0207197	0.330979		GOBP_PEROXISOMAL_TRANSPORT	23	-0.361106	-1.10086	0.293478	0.87859
GOBP_REGULATION_OF_NATURAL_KILLER_CELL_ACTIVATION	27	0.593753	1.53153	0.0208333	0.238432		GOBP_MYELIN_ASSEMBLY	20	-0.381108	-1.09303	0.296178	0.867374
GOBP_BLASTODERM_SEGMENTATION	15	0.702953	1.6183	0.0209268	0.184058		GOBP_FORMATION_OF_CYTOPLASMIC_TRANSLATION_INITIATION_COMPLEX	16	-0.403669	-1.11475	0.298551	0.891412
GOBP_POSITIVE_REGULATION_OF_CYTOKINE_PRODUCTION_INVOLVED_IN_IMMUNE_RESPONSE	57	0.496904	1.46501	0.0209877	0.282537		GOBP_FOLIC_ACID_CONTAINING_COMPOUND_METABOLIC_PROCESS	22	-0.368463	-1.11287	0.299342	0.885356
GOBP_POSITIVE_REGULATION_OF_MITOTIC_NUCLEAR_DIVISION	32	0.579473	1.54213	0.0213618	0.232124		GOBP_OPTIC_NERVE_DEVELOPMENT	16	-0.421516	-1.1102	0.299435	0.882909
GOBP_REGULATION_OF_MUSCLE_CELL_DIFFERENTIATION	106	0.450757	1.40584	0.0213964	0.333102		GOBP_POSTSYNAPTIC_SPECIALIZATION_ORGANIZATION	35	-0.328625	-1.10117	0.300813	0.880633
GOBP_MONONUCLEAR_CELL_DIFFERENTIATION	304	0.382973	1.30117	0.0214067	0.450928		GOBP_PROTEIN_DNA_COMPLEX_DISASSEMBLY	18	-0.380076	-1.08613	0.303514	0.86515
GOBP_POSITIVE_REGULATION_OF_MYELOID_CELL_DIFFERENTIATION	68	0.500726	1.48896	0.0215311	0.267152		GOBP_ADULT_BEHAVIOR	102	-0.261115	-1.05902	0.304688	0.90659
GOBP_VIRAL_GENOME_REPLICATION	102	0.441291	1.4059	0.0215909	0.333715		GOBP_KETONE_BIOSYNTHETIC_PROCESS	33	-0.335966	-1.08578	0.307359	0.863745
GOBP_TOLERANCE_INDUCTION	17	0.672336	1.57263	0.0217707	0.208876		GOBP_TAIL_ANCHORED_MEMBRANE_PROTEIN_INSERTION_INTO_ER_MEMBRANE	17	-0.40053	-1.1216	0.307937	0.88408
GOBP_REGULATION_OF_LEUKOCYTE_ADHESION_TO_VASCULAR_ENDOTHELIAL_CELL	19	0.636034	1.56784	0.0218023	0.209149		GOBP_FOREBRAIN_GENERATION_OF_NEURONS	39	-0.316899	-1.08695	0.309735	0.867473
GOBP_STRIATED_MUSCLE_ADAPTATION	24	0.605195	1.53343	0.021978	0.239966		GOBP_NEGATIVE_REGULATION_OF_DNA_REPAIR	32	-0.336368	-1.09025	0.313208	0.86658
GOBP_TRANSPOSITION	18	0.65915	1.60416	0.0219941	0.186262		GOBP_GLYCOSPHINGOLIPID_METABOLIC_PROCESS	50	-0.300001	-1.07621	0.314136	0.884201
GOBP_NEGATIVE_REGULATION_OF_SMOOTH_MUSCLE_CELL_PROLIFERATION	40	0.552879	1.5174	0.0220207	0.24869		GOBP_POSITIVE_REGULATION_OF_NEURON_DIFFERENTIATION	64	-0.275703	-1.07428	0.315217	0.886313
GOBP_NEGATIVE_REGULATION_OF_CELL_ACTIVATION	125	0.436609	1.388	0.0220264	0.358072		GOBP_REGULATION_OF_VESICLE_SIZE	18	-0.390328	-1.10339	0.318885	0.878236
GOBP_POSITIVE_REGULATION_OF_MAPK_CASCADE	329	0.377018	1.29012	0.0221774	0.465055		GOBP_BRAIN_MORPHOGENESIS	30	-0.347372	-1.0962	0.320158	0.878863
GOBP_POSITIVE_REGULATION_OF_INTERLEUKIN_10_PRODUCTION	23	0.618235	1.53308	0.0222841	0.239542		GOBP_REGULATION_OF_SYSTEMIC_ARTERIAL_BLOOD_PRESSURE_BY_HORMONE	19	-0.385439	-1.09607	0.320388	0.876312
GOBP_REGULATION_OF_EPITHELIAL_CELL_DIFFERENTIATION	109	0.452771	1.43442	0.0223464	0.306423		GOBP_PSEUDOURIDINE_SYNTHESIS	17	-0.39438	-1.10415	0.32107	0.881516
GOBP_ALPHA_BETA_T_CELL_DIFFERENTIATION	75	0.471975	1.43308	0.0224852	0.306469		GOBP_PROTEIN_TARGETING_TO_PEROXISOME	20	-0.370481	-1.09074	0.321656	0.87058
GOBP_CARDIAC_MUSCLE_CELL_DIFFERENTIATION	80	0.469089	1.44691	0.0225118	0.295188		GOBP_PROTEIN_LOCALIZATION_TO_NUCLEOLUS	16	-0.416086	-1.1114	0.322086	0.881354
GOBP_POSITIVE_REGULATION_OF_LEUKOCYTE_ADHESION_TO_VASCULAR_ENDOTHELIAL_CELL	15	0.676407	1.55219	0.0225225	0.227956		GOBP_POSITIVE_REGULATION_OF_STEM_CELL_POPULATION_MAINTENANCE	41	-0.313144	-1.08506	0.325581	0.863651
GOBP_INTERLEUKIN_10_PRODUCTION	33	0.585964	1.55412	0.0228802	0.226273		GOBP_SPINAL_CORD_PATTERNING	16	-0.404652	-1.09361	0.326861	0.870784
GOBP_TYROSINE_PHOSPHORYLATION_OF_STAT_PROTEIN	43	0.542157	1.52009	0.0229592	0.25048		GOBP_TELOMERASE_RNA_LOCALIZATION	19	-0.376242	-1.09689	0.327869	0.879209
GOBP_ENDODERM_DEVELOPMENT	69	0.497622	1.48662	0.0230024	0.267688		GOBP_ENDONUCLEOLYTIC_CLEAVAGE_INVOLVED_IN_RRNA_PROCESSING	17	-0.390197	-1.10606	0.329154	0.880366
GOBP_HEART_DEVELOPMENT	457	0.356224	1.23675	0.0230692	0.528367		GOBP_AMYLOID_PRECURSOR_PROTEIN_METABOLIC_PROCESS	65	-0.277144	-1.04685	0.32948	0.9361
GOBP_G_PROTEIN_COUPLED_RECEPTOR_SIGNALING_PATHWAY	469	0.357046	1.22959	0.0230924	0.542353		GOBP_RENAL_TUBULAR_SECRETION	16	-0.396803	-1.09855	0.330189	0.878706
GOBP_MUSCLE_ADAPTATION	70	0.480325	1.47017	0.0231481	0.280315		GOBP_RRNA_TRANSCRIPTION	36	-0.329062	-1.09055	0.330544	0.868372
GOBP_EMBRYONIC_SKELETAL_SYSTEM_MORPHOGENESIS	59	0.499215	1.47484	0.023199	0.27383		GOBP_REGULATION_OF_PRESYNAPTIC_MEMBRANE_POTENTIAL	18	-0.398665	-1.10913	0.337793	0.877578
GOBP_EAR_MORPHOGENESIS	90	0.468529	1.43897	0.0233918	0.299554		GOBP_NEGATIVE_REGULATION_OF_GLIOGENESIS	34	-0.318224	-1.07627	0.338983	0.886837
GOBP_REGULATION_OF_LEUKOCYTE_DIFFERENTIATION	205	0.402683	1.34045	0.0240838	0.413818		GOBP_EXIT_FROM_MITOSIS	26	-0.350778	-1.07285	0.339921	0.886116
GOBP_CARDIAC_CHAMBER_DEVELOPMENT	126	0.437642	1.40802	0.0241758	0.331273		GOBP_MONOUBIQUITINATED_HISTONE_DEUBIQUITINATION	29	-0.326544	-1.06322	0.340206	0.898865
GOBP_PATHWAY_RESTRICTED_SMAD_PROTEIN_PHOSPHORYLATION	46	0.529364	1.49559	0.0242347	0.263816		GOBP_NEGATIVE_REGULATION_OF_VASCULAR_PERMEABILITY	15	-0.383177	-1.06588	0.340237	0.899524
GOBP_INTERFERON_MEDIATED_SIGNALING_PATHWAY	62	0.505257	1.49211	0.0244499	0.267916		GOBP_REGULATION_OF_RENAL_SYSTEM_PROCESS	22	-0.364149	-1.06869	0.340909	0.899699
GOBP_MALE_SEX_DIFFERENTIATION	115	0.446047	1.4313	0.024838	0.307682		GOBP_RESPONSE_TO_MORPHINE	23	-0.361392	-1.08736	0.341463	0.868824
GOBP_POSITIVE_REGULATION_OF_MUSCLE_CELL_DIFFERENTIATION	45	0.530742	1.53148	0.0249688	0.237353		GOBP_SUBPALLIUM_DEVELOPMENT	17	-0.396886	-1.10579	0.342466	0.878231
GOBP_CARDIAC_VENTRICLE_DEVELOPMENT	98	0.458154	1.43258	0.0252005	0.306905		GOBP_RESPONSE_TO_ALKALOID	74	-0.266365	-1.03291	0.347222	0.954372
GOBP_CRANIAL_SKELETAL_SYSTEM_DEVELOPMENT	58	0.514382	1.49782	0.0252404	0.260616		GOBP_PYRIMIDINE_RIBONUCLEOTIDE_BIOSYNTHETIC_PROCESS	15	-0.403289	-1.09339	0.349544	0.868733
GOBP_CELLULAR_RESPONSE_TO_LIPID	422	0.364028	1.2513	0.0252525	0.512422		GOBP_REGULATION_OF_KERATINOCYTE_DIFFERENTIATION	24	-0.355076	-1.08751	0.353846	0.871044
GOBP_REGULATION_OF_GASTRULATION	16	0.681289	1.59822	0.0253731	0.192553		GOBP_REACTIVE_OXYGEN_SPECIES_BIOSYNTHETIC_PROCESS	34	-0.303241	-1.03096	0.36087	0.951689
GOBP_NEGATIVE_REGULATION_OF_INFLAMMATORY_RESPONSE	87	0.475481	1.44742	0.0255814	0.296446		GOBP_PHOSPHATIDYLINOSITOL_3_PHOSPHATE_BIOSYNTHETIC_PROCESS	18	-0.387976	-1.0674	0.362745	0.902007
GOBP_HEART_VALVE_MORPHOGENESIS	53	0.508206	1.45165	0.0257353	0.290047		GOBP_MITOCHONDRIAL_RNA_PROCESSING	19	-0.368299	-1.06379	0.364516	0.899365
GOBP_BASEMENT_MEMBRANE_ORGANIZATION	30	0.567974	1.50571	0.0257453	0.256584		GOBP_SODIUM_ION_TRANSMEMBRANE_TRANSPORT	113	-0.252688	-1.01665	0.365385	0.967854
GOBP_CELLULAR_COMPONENT_ASSEMBLY_INVOLVED_IN_MORPHOGENESIS	81	0.474112	1.44373	0.0259128	0.296993		GOBP_ALTERNATIVE_MRNA_SPLICING_VIA_SPLICEOSOME	66	-0.267157	-1.04178	0.365854	0.943323
GOBP_ICOSANOID_TRANSPORT	36	0.56021	1.51524	0.0259209	0.247134		GOBP_POSITIVE_REGULATION_OF_DENDRITE_DEVELOPMENT	15	-0.386312	-1.05077	0.367925	0.93149
GOBP_REGULATION_OF_SMOOTH_MUSCLE_CONTRACTION	49	0.515155	1.49467	0.0264151	0.264009		GOBP_NEGATIVE_REGULATION_OF_DNA_REPLICATION	25	-0.341387	-1.06481	0.368627	0.898097
GOBP_REGULATION_OF_STRIATED_MUSCLE_CELL_DIFFERENTIATION	62	0.481674	1.4263	0.026538	0.311216		GOBP_RETINA_VASCULATURE_DEVELOPMENT_IN_CAMERA_TYPE_EYE	16	-0.382697	-1.06052	0.368771	0.903431
GOBP_ENDOTHELIAL_CELL_CHEMOTAXIS	24	0.611733	1.54434	0.0268362	0.23195		GOBP_REGULATION_OF_RECEPTOR_INTERNALIZATION	53	-0.278929	-1.05222	0.369231	0.928376
GOBP_ANTIGEN_PROCESSING_AND_PRESENTATION_VIA_MHC_CLASS_IB	16	0.66981	1.55936	0.0269865	0.221126		GOBP_NEGATIVE_REGULATION_OF_TUMOR_NECROSIS_FACTOR_MEDIATED_SIGNALING_PATHWAY	16	-0.392593	-1.07319	0.370607	0.887607
GOBP_REGULATION_OF_PEPTIDYL_TYROSINE_PHOSPHORYLATION	167	0.408478	1.35648	0.0269978	0.389693		GOBP_INTRACILIARY_ANTEROGRADE_TRANSPORT	15	-0.40836	-1.0801	0.37069	0.877451
GOBP_CELL_KILLING	81	0.46056	1.42308	0.0270588	0.315305		GOBP_HISTONE_DEUBIQUITINATION	45	-0.300979	-1.04218	0.371179	0.947254
GOBP_REGULATION_OF_HUMORAL_IMMUNE_RESPONSE	18	0.645422	1.53458	0.0270655	0.239723		GOBP_PROTEIN_O_LINKED_MANNOSYLATION	15	-0.382081	-1.03323	0.373494	0.955795
GOBP_TROPHECTODERMAL_CELL_DIFFERENTIATION	15	0.664398	1.52018	0.0272727	0.251471		GOBP_REGULATION_OF_TRANSLATIONAL_ELONGATION	18	-0.371169	-1.05278	0.37415	0.929022
GOBP_REGULATION_OF_INFLAMMATORY_RESPONSE_TO_ANTIGENIC_STIMULUS	28	0.5798	1.49809	0.0273973	0.262039		GOBP_SPLICEOSOMAL_SNRNP_ASSEMBLY	48	-0.296044	-1.04011	0.375587	0.947112
GOBP_METANEPHROS_MORPHOGENESIS	27	0.591511	1.52738	0.0274725	0.241167		GOBP_CHLORIDE_TRANSPORT	74	-0.27226	-1.044	0.378378	0.942492
GOBP_ENDOCARDIAL_CUSHION_MORPHOGENESIS	36	0.555393	1.51553	0.0274869	0.24751		GOBP_REGULATION_OF_SYNAPTIC_TRANSMISSION_GLUTAMATERGIC	59	-0.280151	-1.03276	0.380682	0.952204
GOBP_CELLULAR_RESPONSE_TO_VIRUS	36	0.549162	1.52577	0.027668	0.242679		GOBP_NEGATIVE_REGULATION_OF_RECEPTOR_INTERNALIZATION	15	-0.384545	-1.0459	0.38253	0.937341
GOBP_T_CELL_SELECTION	29	0.575211	1.51484	0.0278515	0.24692		GOBP_REGULATION_OF_AMINO_ACID_TRANSPORT	27	-0.330541	-1.04205	0.385542	0.944989
GOBP_POSITIVE_REGULATION_OF_PATHWAY_RESTRICTED_SMAD_PROTEIN_PHOSPHORYLATION	34	0.581306	1.57583	0.0278884	0.207304		GOBP_RESPONSE_TO_AUDITORY_STIMULUS	23	-0.338273	-1.03531	0.385714	0.95282
GOBP_REGULATION_OF_CALCIUM_ION_TRANSPORT	161	0.411501	1.34795	0.027957	0.405348		GOBP_POSITIVE_REGULATION_OF_OLIGODENDROCYTE_DIFFERENTIATION	18	-0.385709	-1.06736	0.385802	0.89935
GOBP_NEGATIVE_REGULATION_OF_BLOOD_VESSEL_ENDOTHELIAL_CELL_MIGRATION	26	0.624073	1.59007	0.0280374	0.196302		GOBP_ENTEROENDOCRINE_CELL_DIFFERENTIATION	26	-0.33199	-1.03662	0.386282	0.952722
GOBP_MORPHOGENESIS_OF_A_BRANCHING_STRUCTURE	158	0.42179	1.38112	0.0283533	0.366351		GOBP_V_D_J_RECOMBINATION	15	-0.40062	-1.06684	0.391304	0.898509
GOBP_REGULATION_OF_ALPHA_BETA_T_CELL_ACTIVATION	66	0.491678	1.46263	0.0285714	0.283629		GOBP_REGULATION_OF_SYSTEMIC_ARTERIAL_BLOOD_PRESSURE	54	-0.275138	-1.03561	0.391534	0.95431
GOBP_MACROPHAGE_DIFFERENTIATION	35	0.544386	1.47062	0.0289673	0.280303		GOBP_MONOATOMIC_ANION_TRANSPORT	93	-0.24655	-1.02366	0.393443	0.970983
GOBP_REGULATION_OF_SENSORY_PERCEPTION	17	0.665663	1.55276	0.0291121	0.22809		GOBP_CAMERA_TYPE_EYE_PHOTORECEPTOR_CELL_DIFFERENTIATION	21	-0.353734	-1.04808	0.394265	0.936853
GOBP_SKELETAL_MUSCLE_CELL_DIFFERENTIATION	50	0.510521	1.46402	0.029304	0.282202		GOBP_MAINTENANCE_OF_CELL_POLARITY	16	-0.366922	-1.02659	0.39645	0.964389
GOBP_INTERLEUKIN_17_PRODUCTION	23	0.613087	1.54822	0.0298295	0.230519		GOBP_MRNA_TRANSPORT	112	-0.242758	-1.00194	0.401639	1
GOBP_POSITIVE_REGULATION_OF_MONOATOMIC_ION_TRANSMEMBRANE_TRANSPORT	118	0.433417	1.38876	0.0299335	0.356767		GOBP_PHOTORECEPTOR_CELL_MAINTENANCE	30	-0.321179	-1.03001	0.402256	0.95296
GOBP_REGULATION_OF_NATURAL_KILLER_CELL_MEDIATED_IMMUNITY	21	0.608241	1.51433	0.03	0.247056		GOBP_POSITIVE_REGULATION_OF_DENDRITIC_SPINE_DEVELOPMENT	31	-0.308658	-1.01746	0.402439	0.96996
GOBP_VENTRICULAR_SEPTUM_DEVELOPMENT	63	0.498582	1.46777	0.0301568	0.28235		GOBP_REGULATION_OF_SYNAPSE_STRUCTURE_OR_ACTIVITY	192	-0.228335	-1.0313	0.404762	0.952948
GOBP_TAXIS	404	0.362034	1.24215	0.0302725	0.523232		GOBP_ANAPHASE_PROMOTING_COMPLEX_DEPENDENT_CATABOLIC_PROCESS	22	-0.354902	-1.02144	0.405145	0.974625
GOBP_REGULATION_OF_RESPONSE_TO_BIOTIC_STIMULUS	302	0.379036	1.29542	0.0304569	0.456773		GOBP_REGULATION_OF_NERVOUS_SYSTEM_PROCESS	102	-0.242944	-1.0029	0.406015	0.9997
GOBP_HEART_MORPHOGENESIS	195	0.393901	1.31852	0.0304942	0.439653		GOBP_ANIMAL_ORGAN_MATURATION	22	-0.333729	-1.02089	0.40636	0.971446
GOBP_REGULATION_OF_DEFENSE_RESPONSE_TO_VIRUS_BY_HOST	30	0.576944	1.49865	0.0306258	0.262784		GOBP_GLUTAMINE_FAMILY_AMINO_ACID_BIOSYNTHETIC_PROCESS	15	-0.363204	-1.02635	0.408497	0.962634
GOBP_POSITIVE_REGULATION_OF_PEPTIDYL_SERINE_PHOSPHORYLATION	75	0.475604	1.4374	0.0308057	0.301752		GOBP_AUTOPHAGY_OF_NUCLEUS	18	-0.358562	-1.03682	0.414141	0.95472
GOBP_RESPONSE_TO_MOLECULE_OF_BACTERIAL_ORIGIN	205	0.395616	1.31174	0.0312175	0.447002		GOBP_AMYLOID_PRECURSOR_PROTEIN_CATABOLIC_PROCESS	49	-0.279679	-1.01813	0.420513	0.969737
GOBP_EMBRYONIC_PATTERN_SPECIFICATION	54	0.51116	1.46806	0.0313283	0.283525		GOBP_LYSOSOMAL_LUMEN_ACIDIFICATION	19	-0.353795	-1.01852	0.422535	0.970681
GOBP_HOMOLOGOUS_CHROMOSOME_PAIRING_AT_MEIOSIS	36	0.553516	1.50475	0.0313725	0.256598		GOBP_REGULATION_OF_EXIT_FROM_MITOSIS	15	-0.362453	-1.00039	0.422581	0.999361
GOBP_CALCIUM_ION_TRANSPORT	291	0.377753	1.30086	0.0316004	0.450443		GOBP_REGULATION_OF_HORMONE_METABOLIC_PROCESS	27	-0.330221	-1.00663	0.423529	0.995407
GOBP_CELL_PROLIFERATION_INVOLVED_IN_HEART_MORPHOGENESIS	16	0.666644	1.55128	0.0316265	0.228701		GOBP_IONOTROPIC_GLUTAMATE_RECEPTOR_SIGNALING_PATHWAY	18	-0.3623	-1.0205	0.424837	0.967592
GOBP_NEGATIVE_REGULATION_OF_CD4_POSITIVE_ALPHA_BETA_T_CELL_ACTIVATION	22	0.612466	1.53456	0.0317003	0.238525		GOBP_REGULATION_OF_SISTER_CHROMATID_COHESION	18	-0.364253	-1.01514	0.42492	0.968493
GOBP_SMOOTH_MUSCLE_CELL_MIGRATION	58	0.498972	1.45892	0.0318627	0.285512		GOBP_REGULATION_OF_POSTSYNAPTIC_MEMBRANE_NEUROTRANSMITTER_RECEPTOR_LEVELS	71	-0.254186	-0.999099	0.42515	0.996823
GOBP_T_CELL_LINEAGE_COMMITMENT	18	0.640749	1.54202	0.0319303	0.231166		GOBP_NUCLEOLAR_LARGE_RRNA_TRANSCRIPTION_BY_RNA_POLYMERASE_I	20	-0.354084	-1.03206	0.425287	0.952537
GOBP_NEGATIVE_REGULATION_OF_LYMPHOCYTE_ACTIVATION	93	0.453118	1.41664	0.0320366	0.325806		GOBP_GPI_ANCHOR_METABOLIC_PROCESS	30	-0.31783	-1.02121	0.425532	0.97292
GOBP_SENSORY_PERCEPTION_OF_PAIN	65	0.475237	1.43994	0.0321046	0.298733		GOBP_ADRENERGIC_RECEPTOR_SIGNALING_PATHWAY	25	-0.335021	-1.03484	0.426523	0.951985
GOBP_TOOTH_MINERALIZATION	18	0.655505	1.56995	0.0323529	0.209477		GOBP_REGULATION_OF_LYSOSOMAL_LUMEN_PH	23	-0.33976	-1.03693	0.427536	0.956996
GOBP_VIRAL_RNA_GENOME_REPLICATION	25	0.604134	1.51694	0.0325779	0.248606		GOBP_ESTABLISHMENT_OR_MAINTENANCE_OF_BIPOLAR_CELL_POLARITY	55	-0.281637	-1.02082	0.428571	0.968958
GOBP_POSITIVE_REGULATION_OF_MONOATOMIC_ION_TRANSPORT	155	0.410775	1.33913	0.0329787	0.413906		GOBP_DETECTION_OF_LIGHT_STIMULUS	30	-0.318242	-1.01991	0.428571	0.967441
GOBP_NEGATIVE_REGULATION_OF_CYTOKINE_PRODUCTION	166	0.406886	1.33178	0.0330138	0.428193		GOBP_CELL_SURFACE_RECEPTOR_SIGNALING_PATHWAY_INVOLVED_IN_CELL_CELL_SIGNALING	469	-0.20965	-1.00021	0.428571	0.997373
GOBP_POSITIVE_REGULATION_OF_NEUTROPHIL_MIGRATION	23	0.602788	1.51694	0.0330578	0.247505		GOBP_HISTONE_H3_ACETYLATION	62	-0.26837	-1.01691	0.43125	0.969535
GOBP_AMELOGENESIS	16	0.662848	1.54781	0.0330827	0.230202		GOBP_METANEPHRIC_NEPHRON_EPITHELIUM_DEVELOPMENT	15	-0.367258	-1.00531	0.439394	0.998211
GOBP_LYMPHOCYTE_ACTIVATION	489	0.354727	1.22906	0.0340681	0.543379		GOBP_REGULATION_OF_ISOTYPE_SWITCHING	28	-0.310209	-0.989608	0.440433	1
GOBP_POSITIVE_REGULATION_OF_ENDOTHELIAL_CELL_MIGRATION	90	0.459491	1.42916	0.0341686	0.308105		GOBP_LOCOMOTORY_BEHAVIOR	153	-0.2461	-1.02236	0.441176	0.973644
GOBP_REGULATION_OF_T_HELPER_CELL_DIFFERENTIATION	24	0.594486	1.50698	0.0349462	0.256693		GOBP_SULFUR_AMINO_ACID_BIOSYNTHETIC_PROCESS	15	-0.370559	-0.999575	0.442136	0.997487
GOBP_POSITIVE_REGULATION_OF_CALCIUM_ION_TRANSPORT	80	0.455919	1.40108	0.0355913	0.336509		GOBP_NEGATIVE_REGULATION_OF_ORGANIC_ACID_TRANSPORT	15	-0.388037	-1.01352	0.443077	0.969789
GOBP_SKELETAL_MUSCLE_CONTRACTION	22	0.605744	1.49111	0.0356633	0.268277		GOBP_POSITIVE_REGULATION_OF_AMINE_TRANSPORT	24	-0.332374	-0.994164	0.445256	1
GOBP_ICOSANOID_SECRETION	29	0.560481	1.44818	0.0357143	0.295347		GOBP_SYNAPTIC_TRANSMISSION_GLUTAMATERGIC	82	-0.252707	-0.986991	0.446043	1
GOBP_SUBSTRATE_DEPENDENT_CELL_MIGRATION	24	0.602327	1.49917	0.0358127	0.262575		GOBP_REGULATION_OF_TRANSLATIONAL_FIDELITY	16	-0.360745	-1.00159	0.446429	0.997116
GOBP_REGULATION_OF_DEVELOPMENTAL_GROWTH	251	0.377552	1.27724	0.035824	0.479965		GOBP_GTP_METABOLIC_PROCESS	19	-0.362172	-1.01644	0.448598	0.966056
GOBP_PROSTATE_GLAND_DEVELOPMENT	39	0.538648	1.47786	0.0360481	0.272124		GOBP_NEGATIVE_REGULATION_OF_UBIQUITIN_PROTEIN_TRANSFERASE_ACTIVITY	22	-0.33409	-1.00306	0.450172	1
GOBP_STRIATED_MUSCLE_TISSUE_DEVELOPMENT	175	0.3987	1.3225	0.0360551	0.4324		GOBP_PROTEIN_LIPID_COMPLEX_SUBUNIT_ORGANIZATION	29	-0.315867	-1.01368	0.450382	0.9717
GOBP_NUCLEOSIDE_CATABOLIC_PROCESS	16	0.660436	1.53838	0.0361991	0.237295		GOBP_REGULATION_OF_ALTERNATIVE_MRNA_SPLICING_VIA_SPLICEOSOME	51	-0.267987	-0.971772	0.452736	1
GOBP_POSITIVE_REGULATION_OF_LYMPHOCYTE_DIFFERENTIATION	87	0.446541	1.38283	0.0362812	0.364133		GOBP_ASPARTATE_FAMILY_AMINO_ACID_BIOSYNTHETIC_PROCESS	18	-0.342001	-0.996067	0.455446	1
GOBP_CD4_POSITIVE_OR_CD8_POSITIVE_ALPHA_BETA_T_CELL_LINEAGE_COMMITMENT	15	0.652168	1.51865	0.0363372	0.250263		GOBP_FATTY_ACID_TRANSMEMBRANE_TRANSPORT	15	-0.377135	-1.00188	0.456592	0.998518
GOBP_POSITIVE_REGULATION_OF_MUSCLE_CONTRACTION	35	0.536476	1.43011	0.0364109	0.30738		GOBP_RESPONSE_TO_PROSTAGLANDIN_E	16	-0.370238	-0.986229	0.458333	1
GOBP_STRIATED_MUSCLE_CONTRACTION	112	0.433479	1.37979	0.0364238	0.368437		GOBP_POSITIVE_REGULATION_OF_G_PROTEIN_COUPLED_RECEPTOR_SIGNALING_PATHWAY	16	-0.374306	-0.985584	0.460526	1
GOBP_REGULATION_OF_CARDIAC_MUSCLE_CONTRACTION	56	0.499968	1.46176	0.0365239	0.283124		GOBP_FC_EPSILON_RECEPTOR_SIGNALING_PATHWAY	18	-0.356746	-0.990261	0.46131	1
GOBP_CELL_ADHESION_MEDIATED_BY_INTEGRIN	60	0.489811	1.42483	0.0367554	0.313239		GOBP_RIBOSOMAL_SUBUNIT_EXPORT_FROM_NUCLEUS	15	-0.373542	-0.988706	0.462025	1
GOBP_POSITIVE_REGULATION_OF_ALPHA_BETA_T_CELL_DIFFERENTIATION	33	0.564386	1.48352	0.037234	0.270174		GOBP_PYRIMIDINE_CONTAINING_COMPOUND_BIOSYNTHETIC_PROCESS	26	-0.322097	-0.981911	0.463668	1
GOBP_SARCOMERE_ORGANIZATION	22	0.608599	1.5191	0.0372928	0.251587		GOBP_SOMATIC_DIVERSIFICATION_OF_IMMUNE_RECEPTORS	61	-0.262487	-0.991433	0.464481	1
GOBP_SEGMENTATION	78	0.455504	1.39008	0.0373832	0.354901		GOBP_SNARE_COMPLEX_ASSEMBLY	19	-0.339482	-0.976995	0.465347	1
GOBP_LEUKOCYTE_APOPTOTIC_PROCESS	85	0.457083	1.40577	0.0374269	0.332496		GOBP_VERY_LONG_CHAIN_FATTY_ACID_METABOLIC_PROCESS	29	-0.3048	-0.98259	0.466667	1
GOBP_ANTIGEN_PROCESSING_AND_PRESENTATION_OF_PEPTIDE_ANTIGEN	41	0.541473	1.47869	0.0375162	0.271927		GOBP_REGULATION_OF_DENDRITIC_SPINE_MORPHOGENESIS	39	-0.284698	-0.974914	0.467213	1
GOBP_REGULATION_OF_MYOBLAST_DIFFERENTIATION	53	0.498259	1.44668	0.0380228	0.294913		GOBP_POSITIVE_REGULATION_OF_PROTEIN_EXPORT_FROM_NUCLEUS	16	-0.34741	-0.973546	0.470199	1
GOBP_RESPONSE_TO_VITAMIN	63	0.478959	1.41282	0.0380368	0.327565		GOBP_REGULATION_OF_CYTOPLASMIC_TRANSPORT	28	-0.318496	-0.995425	0.475472	1
GOBP_ANTIGEN_PROCESSING_AND_PRESENTATION_OF_ENDOGENOUS_PEPTIDE_ANTIGEN	18	0.629407	1.51015	0.0384068	0.253631		GOBP_BEHAVIORAL_DEFENSE_RESPONSE	29	-0.300106	-0.962431	0.478102	1
GOBP_LEUKOCYTE_HOMEOSTASIS	72	0.469816	1.40341	0.0385542	0.335225		GOBP_HINDBRAIN_DEVELOPMENT	120	-0.230875	-0.98345	0.478723	1
GOBP_INTEGRATED_STRESS_RESPONSE_SIGNALING	37	0.529401	1.46702	0.0386667	0.282265		GOBP_REGULATION_OF_SMOOTHENED_SIGNALING_PATHWAY	75	-0.251799	-0.986774	0.480519	1
GOBP_RESPONSE_TO_MUSCLE_STRETCH	17	0.653385	1.5474	0.0387481	0.229953		GOBP_NOTOCHORD_DEVELOPMENT	18	-0.34306	-0.956877	0.482866	1
GOBP_REGULATION_OF_BODY_FLUID_LEVELS	236	0.380137	1.28377	0.0393782	0.473189		GOBP_SODIUM_ION_HOMEOSTASIS	30	-0.307147	-0.985845	0.484615	1
GOBP_POSITIVE_REGULATION_OF_MYELOID_LEUKOCYTE_DIFFERENTIATION	39	0.534237	1.45706	0.0394737	0.283083		GOBP_REGULATION_OF_CAMP_MEDIATED_SIGNALING	21	-0.329944	-0.97513	0.487455	1
GOBP_POSITIVE_REGULATION_OF_DEFENSE_RESPONSE_TO_VIRUS_BY_HOST	22	0.609299	1.5065	0.0395634	0.255624		GOBP_LIPID_IMPORT_INTO_CELL	16	-0.363099	-0.982498	0.489362	1
GOBP_ANTIGEN_PROCESSING_AND_PRESENTATION_OF_EXOGENOUS_ANTIGEN	25	0.586162	1.49633	0.0396175	0.263141		GOBP_REGULATION_OF_DOUBLE_STRAND_BREAK_REPAIR	121	-0.233938	-0.988316	0.494505	1
GOBP_REGULATION_OF_EXTRACELLULAR_MATRIX_ORGANIZATION	48	0.50815	1.45842	0.0401506	0.285073		GOBP_SPHINGOMYELIN_METABOLIC_PROCESS	15	-0.368882	-0.98072	0.495413	1
GOBP_POSITIVE_REGULATION_OF_COLD_INDUCED_THERMOGENESIS	70	0.462813	1.40276	0.04038	0.335326		GOBP_STARTLE_RESPONSE	15	-0.366862	-0.970021	0.498489	1
GOBP_MESENCHYMAL_CELL_MIGRATION	51	0.494792	1.43312	0.0406607	0.307182		GOBP_AMIDE_TRANSPORT	239	-0.21409	-0.99558	0.5	1
GOBP_POSITIVE_REGULATION_OF_NITRIC_OXIDE_METABOLIC_PROCESS	24	0.599396	1.53229	0.0406732	0.240296		GOBP_VESICLE_MEDIATED_TRANSPORT_BETWEEN_ENDOSOMAL_COMPARTMENTS	42	-0.289319	-0.983238	0.5	1
GOBP_NEGATIVE_REGULATION_OF_EPITHELIAL_CELL_DIFFERENTIATION	34	0.542531	1.4765	0.0408163	0.27259		GOBP_NEGATIVE_REGULATION_OF_TELOMERE_MAINTENANCE_VIA_TELOMERE_LENGTHENING	24	-0.317309	-0.97133	0.5	1
GOBP_MEMBRANE_REPOLARIZATION_DURING_ACTION_POTENTIAL	21	0.608379	1.48673	0.0409605	0.268431		GOBP_RNA_SURVEILLANCE	15	-0.361506	-0.96407	0.5	1
GOBP_CALCIUM_ION_TRANSMEMBRANE_TRANSPORT	234	0.383671	1.28617	0.04111	0.47009		GOBP_MITOCHONDRION_MORPHOGENESIS	19	-0.3398	-0.962258	0.503356	1
GOBP_POSITIVE_REGULATION_OF_FATTY_ACID_METABOLIC_PROCESS	25	0.577473	1.46336	0.0412234	0.282831		GOBP_TRANSCRIPTION_INITIATION_AT_RNA_POLYMERASE_II_PROMOTER	92	-0.237259	-1.00425	0.507937	0.999775
GOBP_PROGRAMMED_CELL_DEATH_INVOLVED_IN_CELL_DEVELOPMENT	18	0.642969	1.54481	0.041543	0.232146		GOBP_RESPONSE_TO_FOOD	20	-0.337187	-0.969016	0.509804	1
GOBP_REGULATION_OF_EPITHELIAL_CELL_APOPTOTIC_PROCESS	67	0.472612	1.4046	0.0419162	0.334578		GOBP_REGULATION_OF_LONG_TERM_SYNAPTIC_POTENTIATION	36	-0.295208	-0.98412	0.512	1
GOBP_POSITIVE_REGULATION_OF_NF_KAPPAB_TRANSCRIPTION_FACTOR_ACTIVITY	114	0.429221	1.35099	0.0429515	0.40123		GOBP_ALDITOL_METABOLIC_PROCESS	15	-0.355101	-0.94447	0.513678	1
GOBP_POSITIVE_REGULATION_OF_PHOSPHATASE_ACTIVITY	23	0.591173	1.49047	0.0429799	0.266623		GOBP_CAMP_MEDIATED_SIGNALING	41	-0.279783	-0.957825	0.514056	1
GOBP_MACROPHAGE_ACTIVATION	58	0.485366	1.43189	0.0434243	0.306971		GOBP_POSITIVE_REGULATION_OF_ISOTYPE_SWITCHING	21	-0.329025	-0.967887	0.515151	1
GOBP_ENDOTHELIAL_CELL_MIGRATION	171	0.403443	1.32902	0.043617	0.431768		GOBP_DNA_DOUBLE_STRAND_BREAK_PROCESSING	16	-0.359723	-0.969608	0.515528	1
GOBP_REGULATION_OF_PLATELET_DERIVED_GROWTH_FACTOR_RECEPTOR_SIGNALING_PATHWAY	20	0.60854	1.5026	0.0438472	0.259482		GOBP_NEGATIVE_REGULATION_OF_PROTEIN_LOCALIZATION_TO_NUCLEUS	28	-0.296704	-0.943245	0.516529	1
GOBP_REGULATION_OF_ALPHA_BETA_T_CELL_DIFFERENTIATION	45	0.508127	1.4248	0.0439845	0.312535		GOBP_MOTOR_NEURON_AXON_GUIDANCE	22	-0.321866	-0.959384	0.521429	1
GOBP_NEGATIVE_REGULATION_OF_ALPHA_BETA_T_CELL_ACTIVATION	27	0.573999	1.48924	0.0440165	0.267494		GOBP_GLIAL_CELL_APOPTOTIC_PROCESS	15	-0.351307	-0.945213	0.52349	1
GOBP_HUMORAL_IMMUNE_RESPONSE_MEDIATED_BY_CIRCULATING_IMMUNOGLOBULIN	22	0.588469	1.47775	0.044733	0.271483		GOBP_NEURON_PROJECTION_ARBORIZATION	27	-0.298247	-0.94041	0.528985	1
GOBP_REGULATION_OF_METAL_ION_TRANSPORT	275	0.371292	1.26614	0.0450358	0.494922		GOBP_LIPID_HOMEOSTASIS	103	-0.23931	-0.978691	0.529412	1
GOBP_METANEPHRIC_NEPHRON_DEVELOPMENT	32	0.546214	1.46727	0.045082	0.282568		GOBP_CYTOKINESIS	161	-0.226449	-0.988415	0.53125	1
GOBP_ACROSOME_REACTION	20	0.616532	1.4875	0.045134	0.267628		GOBP_ESTABLISHMENT_OF_SPINDLE_ORIENTATION	34	-0.292716	-0.967524	0.531646	1
GOBP_ENDODERM_FORMATION	48	0.492149	1.41793	0.0451694	0.323417		GOBP_HISTONE_H4_K5_ACETYLATION	15	-0.34493	-0.931423	0.531977	1
GOBP_SPLEEN_DEVELOPMENT	30	0.556088	1.44541	0.0453297	0.295463		GOBP_ASYMMETRIC_CELL_DIVISION	16	-0.344278	-0.959779	0.535385	1
GOBP_REGULATION_OF_CELLULAR_CARBOHYDRATE_METABOLIC_PROCESS	111	0.42975	1.36286	0.0454042	0.387605		GOBP_DNA_TEMPLATED_TRANSCRIPTION_ELONGATION	123	-0.230168	-0.970197	0.537634	1
GOBP_REGULATION_OF_SYNCYTIUM_FORMATION_BY_PLASMA_MEMBRANE_FUSION	17	0.622511	1.50705	0.0458453	0.257589		GOBP_NEGATIVE_REGULATION_OF_DNA_METABOLIC_PROCESS	117	-0.23393	-0.984892	0.54	1
GOBP_ENDOCARDIAL_CUSHION_FORMATION	25	0.570563	1.48356	0.045977	0.271041		GOBP_MODULATION_OF_EXCITATORY_POSTSYNAPTIC_POTENTIAL	35	-0.269379	-0.928528	0.541322	1
GOBP_REGULATION_OF_MYELOID_CELL_APOPTOTIC_PROCESS	23	0.586375	1.50046	0.0460251	0.260351		GOBP_PROTEIN_HETEROOLIGOMERIZATION	19	-0.333726	-0.937852	0.543046	1
GOBP_SYNCYTIUM_FORMATION	41	0.512201	1.43671	0.0461538	0.3025		GOBP_NEUROTRANSMITTER_UPTAKE	30	-0.295827	-0.937185	0.544401	1
GOBP_OUTFLOW_TRACT_SEPTUM_MORPHOGENESIS	24	0.589435	1.50048	0.0466102	0.261362		GOBP_HISTONE_MONOUBIQUITINATION	30	-0.293429	-0.944362	0.545098	1
GOBP_CD8_POSITIVE_ALPHA_BETA_T_CELL_ACTIVATION	17	0.618832	1.48098	0.0469897	0.271168		GOBP_COTRANSLATIONAL_PROTEIN_TARGETING_TO_MEMBRANE	19	-0.325659	-0.931467	0.547771	1
GOBP_METANEPHRIC_NEPHRON_MORPHOGENESIS	22	0.579517	1.45263	0.0471429	0.288545		GOBP_BILE_ACID_BIOSYNTHETIC_PROCESS	25	-0.311282	-0.946622	0.551724	1
GOBP_POSITIVE_REGULATION_OF_PEPTIDYL_TYROSINE_PHOSPHORYLATION	111	0.427655	1.36032	0.0472973	0.389331		GOBP_NEURON_RECOGNITION	38	-0.275497	-0.938648	0.553648	1
GOBP_POSITIVE_REGULATION_OF_FIBROBLAST_PROLIFERATION	39	0.526636	1.45729	0.0474308	0.283446		GOBP_NEGATIVE_REGULATION_OF_MRNA_PROCESSING	23	-0.319189	-0.956921	0.555172	1
GOBP_ARTERY_MORPHOGENESIS	53	0.483153	1.39019	0.0475	0.355414		GOBP_REGULATION_OF_NMDA_RECEPTOR_ACTIVITY	17	-0.335758	-0.929323	0.55625	1
GOBP_POSITIVE_REGULATION_OF_TYPE_I_INTERFERON_MEDIATED_SIGNALING_PATHWAY	16	0.642602	1.51785	0.0475483	0.251013		GOBP_RHYTHMIC_BEHAVIOR	32	-0.287426	-0.933961	0.559387	1
GOBP_CELL_DIFFERENTIATION_INVOLVED_IN_METANEPHROS_DEVELOPMENT	17	0.632323	1.48056	0.0476879	0.270285		GOBP_NEGATIVE_REGULATION_OF_INTRACELLULAR_TRANSPORT	48	-0.273247	-0.954306	0.559406	1
GOBP_REGULATION_OF_CALCIUM_ION_TRANSMEMBRANE_TRANSPORT	116	0.420148	1.34849	0.0486188	0.405261		GOBP_REGULATION_OF_ENDOCRINE_PROCESS	22	-0.315012	-0.935619	0.559701	1
GOBP_BRANCHING_INVOLVED_IN_SALIVARY_GLAND_MORPHOGENESIS	15	0.628886	1.48241	0.0489614	0.271558		GOBP_VIRAL_GENE_EXPRESSION	88	-0.245636	-0.977479	0.56	1
GOBP_RELAXATION_OF_CARDIAC_MUSCLE	15	0.657921	1.46142	0.0490621	0.283093		GOBP_PROTEIN_TARGETING_TO_MEMBRANE	98	-0.239329	-0.969111	0.561538	1
GOBP_POSITIVE_REGULATION_OF_CELL_DEATH	443	0.355625	1.22154	0.0490982	0.559648		GOBP_REGULATION_OF_SISTER_CHROMATID_SEGREGATION	98	-0.240318	-0.966625	0.563492	1
GOBP_REGULATION_OF_RHO_PROTEIN_SIGNAL_TRANSDUCTION	59	0.484363	1.41316	0.0492788	0.329923		GOBP_NEGATIVE_REGULATION_OF_DNA_RECOMBINATION	37	-0.277408	-0.929613	0.563877	1
GOBP_POSITIVE_REGULATION_OF_MITOCHONDRIAL_FISSION	19	0.60186	1.48137	0.0494186	0.271092		GOBP_POST_TRANSLATIONAL_PROTEIN_MODIFICATION	60	-0.259556	-0.955382	0.564417	1
GOBP_REGULATION_OF_LYMPHOCYTE_DIFFERENTIATION	137	0.408464	1.3233	0.0495595	0.432973		GOBP_POSITIVE_REGULATION_OF_DNA_REPAIR	118	-0.234111	-0.977984	0.564815	1
GOBP_MUSCLE_CELL_DEVELOPMENT	119	0.417189	1.34002	0.0498375	0.412861		GOBP_DICARBOXYLIC_ACID_METABOLIC_PROCESS	77	-0.238559	-0.941182	0.565217	1
GOBP_RESPONSE_TO_CHOLESTEROL	16	0.631493	1.47426	0.0498489	0.274439		GOBP_MONOUBIQUITINATED_PROTEIN_DEUBIQUITINATION	35	-0.28267	-0.934859	0.565574	1
GOBP_NEGATIVE_REGULATION_OF_DEFENSE_RESPONSE	157	0.402637	1.30515	0.05	0.45148		GOBP_SOMATIC_DIVERSIFICATION_OF_IMMUNOGLOBULINS_INVOLVED_IN_IMMUNE_RESPONSE	40	-0.27715	-0.953664	0.565611	1
GOBP_HINDLIMB_MORPHOGENESIS	24	0.584716	1.47508	0.0500695	0.274251		GOBP_CALCIUM_ION_IMPORT	32	-0.285395	-0.943962	0.568093	1
GOBP_EPITHELIAL_TO_MESENCHYMAL_TRANSITION_INVOLVED_IN_ENDOCARDIAL_CUSHION_FORMATION	16	0.626558	1.4613	0.0511364	0.282506		GOBP_GOLGI_TO_VACUOLE_TRANSPORT	18	-0.323183	-0.908395	0.568106	1
GOBP_ANTIGEN_PROCESSING_AND_PRESENTATION_OF_EXOGENOUS_PEPTIDE_ANTIGEN_VIA_MHC_CLASS_II	15	0.618657	1.41941	0.051395	0.321443		GOBP_FATTY_ACYL_COA_BIOSYNTHETIC_PROCESS	24	-0.303775	-0.927623	0.568905	1
GOBP_POSITIVE_REGULATION_OF_T_CELL_CYTOKINE_PRODUCTION	18	0.604731	1.44137	0.0514286	0.298559		GOBP_REGULATION_OF_TELOMERE_MAINTENANCE_IN_RESPONSE_TO_DNA_DAMAGE	18	-0.329412	-0.926868	0.570122	1
GOBP_EMBRYONIC_ORGAN_DEVELOPMENT	338	0.362675	1.23528	0.0517241	0.529758		GOBP_EXCITATORY_SYNAPSE_ASSEMBLY	26	-0.296484	-0.930112	0.570423	1
GOBP_PHENOL_CONTAINING_COMPOUND_BIOSYNTHETIC_PROCESS	31	0.541661	1.44582	0.0518417	0.295269		GOBP_OOCYTE_DIFFERENTIATION	40	-0.271885	-0.944476	0.571429	1
GOBP_REGULATION_OF_NEUROINFLAMMATORY_RESPONSE	17	0.636088	1.51011	0.0522496	0.252666		GOBP_POTASSIUM_ION_HOMEOSTASIS	23	-0.29532	-0.908804	0.571429	1
GOBP_GASTRULATION_WITH_MOUTH_FORMING_SECOND	26	0.56011	1.44953	0.0523338	0.293749		GOBP_REPRODUCTIVE_BEHAVIOR	28	-0.28755	-0.92691	0.574545	1
GOBP_POSITIVE_REGULATION_OF_TRANSMEMBRANE_TRANSPORT	160	0.397074	1.30747	0.0524625	0.45252		GOBP_CELLULAR_RESPONSE_TO_ALCOHOL	66	-0.253618	-0.953096	0.57485	1
GOBP_POSITIVE_REGULATION_OF_TYROSINE_PHOSPHORYLATION_OF_STAT_PROTEIN	33	0.551501	1.45417	0.0525606	0.28639		GOBP_REGULATION_OF_POSTSYNAPTIC_NEUROTRANSMITTER_RECEPTOR_ACTIVITY	18	-0.323914	-0.921737	0.576577	1
GOBP_REGULATION_OF_MITOCHONDRIAL_FISSION	25	0.57523	1.44285	0.0527778	0.296664		GOBP_SYNAPTIC_TRANSMISSION_GABAERGIC	42	-0.267752	-0.937808	0.576744	1
GOBP_RESPONSE_TO_NUTRIENT	107	0.415573	1.32773	0.0532276	0.433236		GOBP_RESPONSE_TO_SALT_STRESS	18	-0.337856	-0.920486	0.580838	1
GOBP_POSITIVE_REGULATION_OF_NIK_NF_KAPPAB_SIGNALING	45	0.496644	1.40335	0.0535032	0.334606		GOBP_EXPLORATION_BEHAVIOR	19	-0.313624	-0.901621	0.582456	1
GOBP_REGULATION_OF_GRANULOCYTE_CHEMOTAXIS	31	0.528587	1.41112	0.0535948	0.328055		GOBP_POSTSYNAPTIC_MEMBRANE_ORGANIZATION	30	-0.289796	-0.930538	0.584838	1
GOBP_CALCIUM_ION_HOMEOSTASIS	222	0.380742	1.28077	0.0537746	0.475404		GOBP_ALCOHOL_CATABOLIC_PROCESS	37	-0.270673	-0.93031	0.585551	1
GOBP_MESODERM_DEVELOPMENT	95	0.429271	1.35507	0.0538991	0.392196		GOBP_EXPORT_ACROSS_PLASMA_MEMBRANE	48	-0.257198	-0.934939	0.587678	1
GOBP_CARDIAC_CHAMBER_MORPHOGENESIS	93	0.434679	1.3574	0.0542725	0.389294		GOBP_DOUBLE_STRAND_BREAK_REPAIR	273	-0.207921	-0.971461	0.592593	1
GOBP_COLLAGEN_CATABOLIC_PROCESS	28	0.561929	1.46804	0.0543175	0.282605		GOBP_BONE_MATURATION	20	-0.311762	-0.910736	0.593103	1
GOBP_NEGATIVE_REGULATION_OF_EXOCYTOSIS	24	0.57571	1.4717	0.0554017	0.278666		GOBP_TYPE_B_PANCREATIC_CELL_DIFFERENTIATION	24	-0.290539	-0.899759	0.59396	1
GOBP_CARDIAC_RIGHT_VENTRICLE_MORPHOGENESIS	16	0.635267	1.48541	0.0555556	0.268583		GOBP_MRNA_MODIFICATION	28	-0.289288	-0.919317	0.595331	1
GOBP_SEMI_LUNAR_VALVE_DEVELOPMENT	40	0.510312	1.40381	0.0555556	0.33495		GOBP_PHOSPHATE_ION_TRANSPORT	22	-0.306771	-0.907976	0.596027	1
GOBP_EAR_DEVELOPMENT	164	0.389296	1.29026	0.0559072	0.465309		GOBP_PYRIMIDINE_NUCLEOSIDE_MONOPHOSPHATE_METABOLIC_PROCESS	15	-0.334527	-0.913045	0.597444	1
GOBP_REGULATION_OF_LEUKOCYTE_APOPTOTIC_PROCESS	63	0.464395	1.36806	0.0569395	0.379681		GOBP_PROTEIN_N_LINKED_GLYCOSYLATION_VIA_ASPARAGINE	23	-0.300962	-0.902238	0.598616	1
GOBP_CYTOKINE_PRODUCTION_INVOLVED_IN_IMMUNE_RESPONSE	78	0.447012	1.37682	0.0570125	0.370299		GOBP_RNA_SPLICING	412	-0.211174	-0.979632	0.6	1
GOBP_REGULATION_OF_MONOATOMIC_CATION_TRANSMEMBRANE_TRANSPORT	227	0.378137	1.26389	0.0570539	0.497205		GOBP_MRNA_PROCESSING	439	-0.199137	-0.970696	0.6	1
GOBP_ENDODERMAL_CELL_DIFFERENTIATION	39	0.502434	1.41307	0.0578187	0.329325		GOBP_REGULATION_OF_PROTEIN_NEDDYLATION	18	-0.318915	-0.906794	0.600629	1
GOBP_POSITIVE_REGULATION_OF_RESPONSE_TO_CYTOKINE_STIMULUS	42	0.506926	1.40132	0.0581395	0.336675		GOBP_PROTEIN_LOCALIZATION_TO_CYTOSKELETON	55	-0.250104	-0.93019	0.603093	1
GOBP_PROTEIN_REFOLDING	20	0.599343	1.4559	0.0581717	0.284012		GOBP_POSITIVE_REGULATION_OF_TELOMERASE_RNA_LOCALIZATION_TO_CAJAL_BODY	15	-0.339089	-0.906183	0.60472	1
GOBP_REGULATION_OF_INNATE_IMMUNE_RESPONSE	246	0.368655	1.25111	0.0582121	0.51233		GOBP_NUCLEAR_MEMBRANE_REASSEMBLY	23	-0.299229	-0.911193	0.604982	1
GOBP_ENDOCRINE_PANCREAS_DEVELOPMENT	36	0.515001	1.42847	0.0582902	0.309022		GOBP_DOUBLE_STRAND_BREAK_REPAIR_VIA_NONHOMOLOGOUS_END_JOINING	63	-0.239973	-0.920761	0.606936	1
GOBP_POSITIVE_REGULATION_OF_EXTRACELLULAR_MATRIX_ORGANIZATION	25	0.553042	1.41131	0.058906	0.328414		GOBP_PROTEIN_LOCALIZATION_TO_SYNAPSE	62	-0.248637	-0.947515	0.607955	1
GOBP_MAMMARY_GLAND_EPITHELIAL_CELL_PROLIFERATION	24	0.552153	1.42104	0.0593103	0.319622		GOBP_REGULATION_OF_ENDOTHELIAL_CELL_DIFFERENTIATION	26	-0.284679	-0.909964	0.611111	1
GOBP_POSITIVE_REGULATION_OF_VASCULAR_ASSOCIATED_SMOOTH_MUSCLE_CELL_PROLIFERATION	28	0.564758	1.44306	0.0594452	0.297814		GOBP_POTASSIUM_ION_IMPORT_ACROSS_PLASMA_MEMBRANE	28	-0.281126	-0.907016	0.612648	1
GOBP_POSITIVE_REGULATION_OF_INTERLEUKIN_17_PRODUCTION	17	0.606261	1.4257	0.0595065	0.311803		GOBP_GLUTAMINE_METABOLIC_PROCESS	20	-0.305206	-0.886972	0.613861	1
GOBP_REGULATION_OF_CELL_ADHESION_MEDIATED_BY_INTEGRIN	38	0.511515	1.41288	0.0595084	0.328235		GOBP_BENZENE_CONTAINING_COMPOUND_METABOLIC_PROCESS	15	-0.333326	-0.904879	0.616071	1
GOBP_T_CELL_CYTOKINE_PRODUCTION	23	0.582051	1.44026	0.0597222	0.300424		GOBP_AMINOGLYCAN_BIOSYNTHETIC_PROCESS	67	-0.250811	-0.930713	0.616352	1
GOBP_POSITIVE_REGULATION_OF_TYPE_II_INTERFERON_PRODUCTION	37	0.517154	1.40919	0.0602883	0.331364		GOBP_NEGATIVE_REGULATION_OF_CHROMOSOME_ORGANIZATION	89	-0.23204	-0.93938	0.617886	1
GOBP_RECEPTOR_SIGNALING_PATHWAY_VIA_STAT	99	0.420673	1.33167	0.0604333	0.427726		GOBP_PHOSPHATIDYLINOSITOL_PHOSPHATE_BIOSYNTHETIC_PROCESS	53	-0.256341	-0.922216	0.61809	1
GOBP_RESPONSE_TO_HYDROGEN_PEROXIDE	99	0.425079	1.32613	0.0604703	0.433561		GOBP_POSTSYNAPTIC_DENSITY_ASSEMBLY	17	-0.314299	-0.877008	0.618462	1
GOBP_EPITHELIAL_CELL_APOPTOTIC_PROCESS	93	0.430509	1.34073	0.0607798	0.415279		GOBP_CELL_CELL_JUNCTION_MAINTENANCE	15	-0.328193	-0.889532	0.618619	1
GOBP_POSITIVE_REGULATION_OF_INTERLEUKIN_2_PRODUCTION	23	0.590745	1.44613	0.0608696	0.295417		GOBP_NEURAL_TUBE_FORMATION	95	-0.233672	-0.927047	0.620155	1
GOBP_GLYCOSYL_COMPOUND_METABOLIC_PROCESS	58	0.470411	1.37792	0.0611247	0.369568		GOBP_LIPOPROTEIN_METABOLIC_PROCESS	112	-0.227047	-0.943303	0.621849	1
GOBP_MYOBLAST_DIFFERENTIATION	79	0.451362	1.36378	0.0613426	0.38656		GOBP_DENDRITIC_SPINE_DEVELOPMENT	82	-0.234729	-0.932636	0.623188	1
GOBP_NATURAL_KILLER_CELL_ACTIVATION	50	0.477985	1.36775	0.0616523	0.379707		GOBP_REGULATION_OF_DNA_TEMPLATED_TRANSCRIPTION_ELONGATION	99	-0.232523	-0.925324	0.628319	1
GOBP_MYELOID_LEUKOCYTE_MEDIATED_IMMUNITY	63	0.467157	1.3613	0.0618932	0.388082		GOBP_PRESYNAPSE_ORGANIZATION	37	-0.265054	-0.912801	0.628821	1
GOBP_GLIAL_CELL_PROLIFERATION	38	0.521201	1.42418	0.0619355	0.313251		GOBP_STEROL_HOMEOSTASIS	52	-0.250406	-0.908428	0.631841	1
GOBP_GROWTH_HORMONE_RECEPTOR_SIGNALING_PATHWAY	16	0.624313	1.466	0.0619469	0.281887		GOBP_REGULATION_OF_METALLOPEPTIDASE_ACTIVITY	15	-0.312935	-0.852271	0.632258	1
GOBP_EPITHELIAL_CELL_PROLIFERATION	330	0.358562	1.21633	0.0620549	0.567695		GOBP_REGULATION_OF_ACTIN_NUCLEATION	30	-0.27428	-0.89862	0.641667	1
GOBP_APOPTOTIC_PROCESS_INVOLVED_IN_MORPHOGENESIS	19	0.601488	1.43361	0.0621212	0.306779		GOBP_MELANOCYTE_DIFFERENTIATION	19	-0.305181	-0.896666	0.643885	1
GOBP_CELLULAR_RESPONSE_TO_ORGANIC_CYCLIC_COMPOUND	430	0.347775	1.20443	0.0624371	0.592592		GOBP_MITOCHONDRIAL_TRANSMEMBRANE_TRANSPORT	80	-0.230944	-0.922386	0.644578	1
GOBP_STEM_CELL_DEVELOPMENT	75	0.443303	1.32525	0.0632458	0.432378		GOBP_REGULATION_OF_ACTIN_FILAMENT_BUNDLE_ASSEMBLY	88	-0.230246	-0.935589	0.646154	1
GOBP_POSITIVE_REGULATION_OF_TRANSMEMBRANE_RECEPTOR_PROTEIN_SERINE_THREONINE_KINASE_SIGNALING_PATHWAY	95	0.420595	1.32252	0.0633641	0.433057		GOBP_POLY_A_PLUS_MRNA_EXPORT_FROM_NUCLEUS	17	-0.316255	-0.875517	0.649573	1
GOBP_ICOSANOID_BIOSYNTHETIC_PROCESS	32	0.543793	1.41394	0.0634278	0.329387		GOBP_POSTSYNAPTIC_SIGNAL_TRANSDUCTION	28	-0.280198	-0.887788	0.65035	1
GOBP_POSITIVE_REGULATION_OF_ERK1_AND_ERK2_CASCADE	130	0.403329	1.30209	0.0637363	0.45094		GOBP_LIGAND_GATED_ION_CHANNEL_SIGNALING_PATHWAY	24	-0.281005	-0.870125	0.651852	1
GOBP_THYROID_GLAND_DEVELOPMENT	18	0.607908	1.46488	0.0639205	0.28196		GOBP_POSITIVE_REGULATION_OF_PROTEIN_LOCALIZATION_TO_CELL_PERIPHERY	56	-0.233304	-0.88611	0.652406	1
GOBP_NEGATIVE_REGULATION_OF_CELL_CYCLE_G1_S_PHASE_TRANSITION	71	0.451626	1.35783	0.064133	0.390254		GOBP_ESTABLISHMENT_OF_MITOTIC_SPINDLE_LOCALIZATION	34	-0.275186	-0.897475	0.652893	1
GOBP_CELLULAR_SENESCENCE	84	0.434168	1.34828	0.0652432	0.405112		GOBP_MANNOSYLATION	31	-0.277979	-0.889589	0.657895	1
GOBP_T_HELPER_17_CELL_DIFFERENTIATION	19	0.596263	1.42974	0.065312	0.307517		GOBP_NEURAL_TUBE_DEVELOPMENT	146	-0.218858	-0.950674	0.662162	1
GOBP_DNA_MODIFICATION	92	0.431125	1.33991	0.065367	0.41245		GOBP_GLUTAMATE_RECEPTOR_SIGNALING_PATHWAY	38	-0.26847	-0.897448	0.6639	1
GOBP_POSITIVE_REGULATION_OF_REACTIVE_OXYGEN_SPECIES_METABOLIC_PROCESS	39	0.502926	1.4004	0.0656371	0.337496		GOBP_SMOOTH_MUSCLE_TISSUE_DEVELOPMENT	19	-0.307807	-0.872933	0.667647	1
GOBP_POSITIVE_REGULATION_OF_GLUCONEOGENESIS	15	0.631656	1.4448	0.0656716	0.295281		GOBP_REGULATION_OF_CHROMOSOME_SEGREGATION	119	-0.219153	-0.918423	0.670213	1
GOBP_RESPONSE_TO_UV_B	16	0.62397	1.46413	0.066092	0.282843		GOBP_FEAR_RESPONSE	32	-0.266494	-0.879901	0.677656	1
GOBP_FIBROBLAST_PROLIFERATION	80	0.441812	1.34887	0.0662791	0.405611		GOBP_INTERSTRAND_CROSS_LINK_REPAIR	36	-0.266737	-0.873485	0.681818	1
GOBP_HOMEOSTASIS_OF_NUMBER_OF_CELLS	219	0.371705	1.25229	0.0663857	0.511919		GOBP_REGULATION_OF_SYNAPTIC_TRANSMISSION_GABAERGIC	26	-0.279494	-0.856026	0.684397	1
GOBP_POSITIVE_REGULATION_OF_RHO_PROTEIN_SIGNAL_TRANSDUCTION	18	0.60913	1.46036	0.0666667	0.283892		GOBP_VITAMIN_TRANSPORT	31	-0.27202	-0.877505	0.685039	1
GOBP_LEUKOCYTE_ADHESION_TO_VASCULAR_ENDOTHELIAL_CELL	30	0.537085	1.43035	0.0666667	0.307575		GOBP_ENDOPLASMIC_RETICULUM_TUBULAR_NETWORK_ORGANIZATION	18	-0.295942	-0.846857	0.686154	1
GOBP_ODONTOGENESIS	88	0.425395	1.32001	0.0668973	0.435999		GOBP_CELLULAR_RESPONSE_TO_COPPER_ION	15	-0.31225	-0.851229	0.6875	1
GOBP_POSITIVE_REGULATION_OF_STRIATED_MUSCLE_CELL_DIFFERENTIATION	27	0.549237	1.4126	0.0669399	0.327396		GOBP_CYCLIC_NUCLEOTIDE_MEDIATED_SIGNALING	58	-0.243299	-0.88777	0.687861	1
GOBP_MRNA_5_SPLICE_SITE_RECOGNITION	18	0.603813	1.44823	0.0669643	0.296095		GOBP_NEGATIVE_REGULATION_OF_INTRACELLULAR_STEROID_HORMONE_RECEPTOR_SIGNALING_PATHWAY	35	-0.257	-0.865155	0.693617	1
GOBP_INFLAMMATORY_CELL_APOPTOTIC_PROCESS	18	0.613393	1.4577	0.0671429	0.284208		GOBP_REGULATION_OF_PROTEIN_SUMOYLATION	21	-0.284936	-0.852644	0.696486	1
GOBP_RESPONSE_TO_REACTIVE_OXYGEN_SPECIES	156	0.386909	1.27478	0.0674518	0.481392		GOBP_ESTABLISHMENT_OF_EPITHELIAL_CELL_POLARITY	32	-0.264127	-0.857383	0.698113	1
GOBP_MEIOSIS_I_CELL_CYCLE_PROCESS	93	0.426007	1.32234	0.0675204	0.430726		GOBP_CELL_CELL_SIGNALING_BY_WNT	390	-0.203928	-0.978259	0.7	1
GOBP_ANTIGEN_PROCESSING_AND_PRESENTATION_OF_EXOGENOUS_PEPTIDE_ANTIGEN	21	0.580766	1.42684	0.0675287	0.31228		GOBP_POSITIVE_REGULATION_OF_LAMELLIPODIUM_ASSEMBLY	23	-0.276049	-0.825012	0.70155	1
GOBP_MESODERM_MORPHOGENESIS	54	0.462424	1.3519	0.0675676	0.400184		GOBP_NEGATIVE_REGULATION_OF_INTRACELLULAR_PROTEIN_TRANSPORT	36	-0.264056	-0.868085	0.705128	1
GOBP_PHARYNGEAL_SYSTEM_DEVELOPMENT	22	0.579169	1.47681	0.067867	0.272798		GOBP_P38MAPK_CASCADE	41	-0.256623	-0.868351	0.705314	1
GOBP_REGULATION_OF_MACROPHAGE_DERIVED_FOAM_CELL_DIFFERENTIATION	18	0.605218	1.44716	0.0682788	0.295392		GOBP_RECEPTOR_CLUSTERING	42	-0.25541	-0.873531	0.705628	1
GOBP_BONE_DEVELOPMENT	172	0.38795	1.28038	0.0685654	0.47582		GOBP_AXONEMAL_DYNEIN_COMPLEX_ASSEMBLY	18	-0.287121	-0.829321	0.707965	1
GOBP_LYMPHOCYTE_CHEMOTAXIS	23	0.555943	1.39975	0.0690141	0.338271		GOBP_ESTABLISHMENT_OF_PROTEIN_LOCALIZATION_TO_TELOMERE	16	-0.301817	-0.818584	0.708333	1
GOBP_GLYCOSYL_COMPOUND_BIOSYNTHETIC_PROCESS	20	0.590797	1.42664	0.0696662	0.312024		GOBP_REGULATION_OF_PROTEIN_LOCALIZATION_TO_SYNAPSE	20	-0.274822	-0.806313	0.708609	1
GOBP_ALPHA_BETA_T_CELL_PROLIFERATION	28	0.542408	1.39619	0.0698287	0.345443		GOBP_PROTEIN_CONTAINING_COMPLEX_REMODELING	15	-0.299888	-0.823757	0.710306	1
GOBP_INTRINSIC_APOPTOTIC_SIGNALING_PATHWAY_IN_RESPONSE_TO_DNA_DAMAGE	91	0.426331	1.32425	0.0699541	0.433094		GOBP_G_PROTEIN_COUPLED_ACETYLCHOLINE_RECEPTOR_SIGNALING_PATHWAY	15	-0.295216	-0.810718	0.710448	1
GOBP_REGULATION_OF_SPROUTING_ANGIOGENESIS	27	0.547005	1.41868	0.070055	0.322388		GOBP_NEGATIVE_REGULATION_OF_PEPTIDE_SECRETION	28	-0.267977	-0.858955	0.714286	1
GOBP_NEGATIVE_REGULATION_OF_DNA_DAMAGE_RESPONSE_SIGNAL_TRANSDUCTION_BY_P53_CLASS_MEDIATOR	15	0.620095	1.41237	0.0705706	0.32723		GOBP_POSITIVE_REGULATION_OF_EXCITATORY_POSTSYNAPTIC_POTENTIAL	25	-0.267447	-0.841198	0.715827	1
GOBP_POSITIVE_REGULATION_OF_CELL_MATRIX_ADHESION	44	0.490595	1.37712	0.0707071	0.370243		GOBP_GAMMA_AMINOBUTYRIC_ACID_SIGNALING_PATHWAY	17	-0.291415	-0.822816	0.716374	1
GOBP_HOMOLOGOUS_CHROMOSOME_SEGREGATION	44	0.488169	1.37416	0.0707317	0.37364		GOBP_REGULATION_OF_AMPA_RECEPTOR_ACTIVITY	20	-0.283942	-0.821663	0.720635	1
GOBP_MYELOID_CELL_ACTIVATION_INVOLVED_IN_IMMUNE_RESPONSE	54	0.471634	1.36519	0.0709914	0.383416		GOBP_CERAMIDE_TRANSPORT	15	-0.296491	-0.810932	0.722222	1
GOBP_EPITHELIAL_CELL_MATURATION	16	0.605059	1.4402	0.0712291	0.299759		GOBP_ACETYL_COA_BIOSYNTHETIC_PROCESS	15	-0.303374	-0.838923	0.722772	1
GOBP_REGULATION_OF_T_CELL_DIFFERENTIATION	116	0.407067	1.30827	0.0717489	0.45158		GOBP_GLANDULAR_EPITHELIAL_CELL_DEVELOPMENT	28	-0.265038	-0.850498	0.723404	1
GOBP_VIRAL_PROCESS	335	0.352218	1.19988	0.0717897	0.596916		GOBP_VENTRICULAR_SYSTEM_DEVELOPMENT	25	-0.269796	-0.835139	0.725632	1
GOBP_REGULATION_OF_GLIAL_CELL_PROLIFERATION	29	0.523114	1.37759	0.0718157	0.369791		GOBP_POSITIVE_REGULATION_OF_GLYCOLYTIC_PROCESS	15	-0.292151	-0.798619	0.726471	1
GOBP_INTESTINAL_EPITHELIAL_CELL_DIFFERENTIATION	19	0.58719	1.40641	0.0720461	0.333116		GOBP_PROTEIN_LOCALIZATION_TO_GOLGI_APPARATUS	27	-0.264306	-0.8255	0.726923	1
GOBP_NEGATIVE_REGULATION_OF_PROTEIN_MATURATION	16	0.604655	1.39353	0.0722714	0.35029		GOBP_REGULATION_OF_RECEPTOR_LOCALIZATION_TO_SYNAPSE	19	-0.277111	-0.803185	0.727915	1
GOBP_REGULATION_OF_ACTIN_FILAMENT_BASED_MOVEMENT	30	0.534891	1.40648	0.0734694	0.333644		GOBP_POSITIVE_REGULATION_OF_POST_TRANSCRIPTIONAL_GENE_SILENCING	17	-0.28955	-0.826004	0.728097	1
GOBP_SIGNAL_TRANSDUCTION_IN_ABSENCE_OF_LIGAND	49	0.467988	1.34365	0.0735294	0.410732		GOBP_NEGATIVE_REGULATION_OF_WNT_SIGNALING_PATHWAY	146	-0.211272	-0.924978	0.732394	1
GOBP_MESENCHYMAL_CELL_DIFFERENTIATION	201	0.379814	1.25535	0.0742312	0.510482		GOBP_NEGATIVE_REGULATION_OF_ANTIGEN_RECEPTOR_MEDIATED_SIGNALING_PATHWAY	18	-0.292054	-0.832522	0.732484	1
GOBP_REGULATION_OF_CYTOSOLIC_CALCIUM_ION_CONCENTRATION	45	0.493746	1.39821	0.074495	0.341647		GOBP_TYPE_B_PANCREATIC_CELL_DEVELOPMENT	20	-0.283777	-0.804938	0.733333	1
GOBP_REGULATION_OF_RESPONSE_TO_CYTOKINE_STIMULUS	114	0.405598	1.29635	0.0749724	0.455389		GOBP_NEGATIVE_REGULATION_OF_TRANSLATIONAL_INITIATION	18	-0.294679	-0.80795	0.733553	1
GOBP_NEGATIVE_REGULATION_OF_MONOATOMIC_ION_TRANSPORT	84	0.435161	1.34237	0.0750577	0.413652		GOBP_CELLULAR_RESPONSE_TO_OSMOTIC_STRESS	42	-0.244579	-0.873445	0.737991	1
GOBP_MUSCLE_CELL_APOPTOTIC_PROCESS	59	0.459924	1.36664	0.0754017	0.381856		GOBP_REGULATION_OF_NEURON_DIFFERENTIATION	148	-0.212886	-0.927638	0.739726	1
GOBP_VASCULAR_ASSOCIATED_SMOOTH_MUSCLE_CELL_MIGRATION	23	0.56223	1.40828	0.0755245	0.33217		GOBP_OLFACTORY_LOBE_DEVELOPMENT	31	-0.253484	-0.833698	0.744939	1
GOBP_CELLULAR_RESPONSE_TO_GLUCOCORTICOID_STIMULUS	41	0.498329	1.37046	0.0756193	0.376146		GOBP_PROTEIN_LOCALIZATION_TO_ENDOSOME	25	-0.263088	-0.798212	0.74812	1
GOBP_BLOOD_VESSEL_ENDOTHELIAL_CELL_MIGRATION	98	0.419231	1.31096	0.0756208	0.447156		GOBP_STORE_OPERATED_CALCIUM_ENTRY	16	-0.297439	-0.800592	0.75	1
GOBP_POSITIVE_REGULATION_OF_ENDOTHELIAL_CELL_CHEMOTAXIS	15	0.643796	1.44717	0.0760234	0.296201		GOBP_NEURAL_TUBE_PATTERNING	33	-0.257423	-0.856257	0.751055	1
GOBP_NEGATIVE_REGULATION_OF_T_CELL_PROLIFERATION	39	0.504313	1.38151	0.0763052	0.366081		GOBP_REGULATION_OF_POSTSYNAPSE_ORGANIZATION	82	-0.233166	-0.923409	0.75188	1
GOBP_POSITIVE_REGULATION_OF_CELLULAR_CARBOHYDRATE_METABOLIC_PROCESS	38	0.504065	1.38669	0.0770218	0.360936		GOBP_NEGATIVE_REGULATION_OF_TELOMERE_MAINTENANCE	32	-0.258681	-0.846944	0.75188	1
GOBP_MEMBRANE_REPOLARIZATION_DURING_CARDIAC_MUSCLE_CELL_ACTION_POTENTIAL	16	0.603242	1.41432	0.0771429	0.329167		GOBP_REGULATION_OF_TELOMERASE_ACTIVITY	48	-0.232141	-0.856584	0.753695	1
GOBP_CYTOKINE_PRODUCTION_INVOLVED_IN_INFLAMMATORY_RESPONSE	32	0.519042	1.37252	0.0777339	0.375033		GOBP_CELLULAR_METABOLIC_COMPOUND_SALVAGE	24	-0.274446	-0.851834	0.754513	1
GOBP_RESPONSE_TO_STEROL	19	0.579676	1.41659	0.0778443	0.325133		GOBP_POSITIVE_REGULATION_OF_MULTICELLULAR_ORGANISM_GROWTH	24	-0.266506	-0.798941	0.756944	1
GOBP_NEGATIVE_REGULATION_OF_MUSCLE_CELL_DIFFERENTIATION	49	0.4737	1.35829	0.0780488	0.391247		GOBP_ENSHEATHMENT_OF_NEURONS	120	-0.217473	-0.913543	0.757576	1
GOBP_CORONARY_VASCULATURE_DEVELOPMENT	36	0.501728	1.35993	0.0782493	0.388892		GOBP_REGULATION_OF_MEIOTIC_CELL_CYCLE	49	-0.235337	-0.85962	0.759358	1
GOBP_REGULATION_OF_B_CELL_PROLIFERATION	33	0.522518	1.37319	0.0787623	0.374026		GOBP_POSITIVE_REGULATION_OF_PROTEIN_TARGETING_TO_MEMBRANE	19	-0.281128	-0.79239	0.760135	1
GOBP_DIGESTIVE_SYSTEM_DEVELOPMENT	110	0.405515	1.30138	0.0788288	0.451693		GOBP_NEGATIVE_REGULATION_OF_BIOMINERAL_TISSUE_DEVELOPMENT	17	-0.274323	-0.763427	0.760943	1
GOBP_VENTRICULAR_SEPTUM_MORPHOGENESIS	39	0.500891	1.38353	0.0789474	0.364474		GOBP_LONG_TERM_MEMORY	30	-0.26096	-0.835046	0.761538	1
GOBP_POSITIVE_REGULATION_OF_PHOSPHATIDYLINOSITOL_3_KINASE_SIGNALING	55	0.464181	1.3582	0.0795594	0.38999		GOBP_RETINA_HOMEOSTASIS	41	-0.25253	-0.855468	0.761682	1
GOBP_AORTIC_VALVE_MORPHOGENESIS	33	0.519024	1.39323	0.0800543	0.350322		GOBP_LUNG_MORPHOGENESIS	40	-0.245173	-0.843008	0.762332	1
GOBP_REGULATORY_T_CELL_DIFFERENTIATION	21	0.567677	1.4081	0.0801187	0.331839		GOBP_RIBOSOME_ASSEMBLY	57	-0.227648	-0.834872	0.763975	1
GOBP_CELLULAR_RESPONSE_TO_EXTERNAL_STIMULUS	259	0.357676	1.20988	0.0801644	0.582685		GOBP_REGULATION_OF_PROTEIN_DEPHOSPHORYLATION	69	-0.222711	-0.867641	0.764368	1
GOBP_PLATELET_DERIVED_GROWTH_FACTOR_RECEPTOR_SIGNALING_PATHWAY	49	0.481502	1.38179	0.0802548	0.366113		GOBP_LONG_CHAIN_FATTY_ACID_METABOLIC_PROCESS	67	-0.227715	-0.881023	0.765363	1
GOBP_MAMMARY_GLAND_ALVEOLUS_DEVELOPMENT	17	0.591518	1.39395	0.0803443	0.349908		GOBP_NEGATIVE_REGULATION_OF_HORMONE_SECRETION	41	-0.247171	-0.847608	0.766816	1
GOBP_T_HELPER_1_TYPE_IMMUNE_RESPONSE	24	0.552086	1.39253	0.0806452	0.351447		GOBP_REGULATION_OF_T_CELL_DIFFERENTIATION_IN_THYMUS	18	-0.279349	-0.798416	0.767081	1
GOBP_NEGATIVE_REGULATION_OF_ENDOPEPTIDASE_ACTIVITY	84	0.425991	1.30491	0.0808314	0.450108		GOBP_BLASTOCYST_GROWTH	20	-0.27266	-0.805611	0.767123	1
GOBP_CELL_SUBSTRATE_JUNCTION_ORGANIZATION	93	0.425562	1.30497	0.0811725	0.451322		GOBP_REGULATION_OF_MITOCHONDRIAL_TRANSLATION	25	-0.263899	-0.82138	0.770035	1
GOBP_DNA_DAMAGE_RESPONSE_SIGNAL_TRANSDUCTION_RESULTING_IN_TRANSCRIPTION	17	0.599393	1.40174	0.0816619	0.337138		GOBP_NUCLEAR_MEMBRANE_ORGANIZATION	40	-0.239426	-0.829438	0.773585	1
GOBP_KERATINOCYTE_PROLIFERATION	40	0.492021	1.36018	0.0820513	0.388982		GOBP_DNA_TEMPLATED_TRANSCRIPTION_TERMINATION	21	-0.275141	-0.789106	0.774744	1
GOBP_ENDOCARDIAL_CUSHION_DEVELOPMENT	43	0.4856	1.37406	0.0822622	0.373144		GOBP_FAT_SOLUBLE_VITAMIN_METABOLIC_PROCESS	22	-0.278879	-0.809247	0.775168	1
GOBP_BROWN_FAT_CELL_DIFFERENTIATION	40	0.495871	1.36154	0.0825807	0.388952		GOBP_AMINE_TRANSPORT	63	-0.222492	-0.832913	0.777143	1
GOBP_REGULATION_OF_CARBOHYDRATE_BIOSYNTHETIC_PROCESS	72	0.432019	1.31572	0.0829384	0.444158		GOBP_VITAMIN_TRANSMEMBRANE_TRANSPORT	15	-0.279085	-0.756175	0.778846	1
GOBP_REGULATION_OF_REPRODUCTIVE_PROCESS	136	0.394891	1.27467	0.083871	0.481044		GOBP_NEGATIVE_REGULATION_OF_GTPASE_ACTIVITY	26	-0.265129	-0.810665	0.779026	1
GOBP_ICOSANOID_METABOLIC_PROCESS	64	0.442343	1.32753	0.0850547	0.433089		GOBP_MISMATCH_REPAIR	30	-0.251847	-0.821992	0.779923	1
GOBP_REGULATION_OF_TRANSPORTER_ACTIVITY	208	0.366365	1.22601	0.0859213	0.548532		GOBP_PROTEIN_DEGLYCOSYLATION	24	-0.261705	-0.791164	0.779935	1
GOBP_PROGRAMMED_NECROTIC_CELL_DEATH	36	0.497512	1.36545	0.0860927	0.383462		GOBP_REGULATION_OF_CILIUM_ASSEMBLY	75	-0.221665	-0.856281	0.780645	1
GOBP_REGULATION_OF_CARBOHYDRATE_METABOLIC_PROCESS	137	0.39258	1.27102	0.0869087	0.486694		GOBP_SPHINGOLIPID_MEDIATED_SIGNALING_PATHWAY	15	-0.283497	-0.75651	0.783951	1
GOBP_GLYCOSYL_COMPOUND_CATABOLIC_PROCESS	24	0.539124	1.38524	0.0876217	0.36318		GOBP_DICARBOXYLIC_ACID_CATABOLIC_PROCESS	16	-0.279373	-0.769475	0.785714	1
GOBP_HEAD_MORPHOGENESIS	34	0.496611	1.35765	0.0877193	0.389269		GOBP_PROTEIN_LOCALIZATION_TO_CHROMOSOME_TELOMERIC_REGION	29	-0.250042	-0.809048	0.788845	1
GOBP_REGULATION_OF_CARDIOCYTE_DIFFERENTIATION	21	0.568032	1.38405	0.0882759	0.363901		GOBP_PHOSPHOLIPID_DEPHOSPHORYLATION	33	-0.240275	-0.804374	0.790698	1
GOBP_POSITIVE_REGULATION_OF_DEVELOPMENTAL_GROWTH	123	0.397809	1.27916	0.0885246	0.477487		GOBP_REGULATION_OF_OSTEOCLAST_DIFFERENTIATION	39	-0.242395	-0.821514	0.791667	1
GOBP_VASCULAR_WOUND_HEALING	16	0.599386	1.39703	0.088685	0.344075		GOBP_LYMPHOID_PROGENITOR_CELL_DIFFERENTIATION	19	-0.277907	-0.785043	0.794118	1
GOBP_EMBRYONIC_ORGAN_MORPHOGENESIS	204	0.376086	1.24594	0.0888192	0.51939		GOBP_POSITIVE_REGULATION_OF_PROTEIN_AUTOPHOSPHORYLATION	22	-0.258414	-0.779778	0.795031	1
GOBP_POSITIVE_REGULATION_OF_CARBOHYDRATE_METABOLIC_PROCESS	56	0.452419	1.3259	0.0899015	0.431964		GOBP_SNRNA_3_END_PROCESSING	21	-0.270605	-0.794748	0.795139	1
GOBP_MATURE_B_CELL_DIFFERENTIATION_INVOLVED_IN_IMMUNE_RESPONSE	20	0.572863	1.40934	0.0904033	0.331786		GOBP_REGULATION_OF_TOLL_LIKE_RECEPTOR_SIGNALING_PATHWAY	22	-0.257604	-0.763585	0.795848	1
GOBP_FACE_DEVELOPMENT	47	0.474843	1.34058	0.0907944	0.414944		GOBP_REGULATION_OF_RNA_SPLICING	160	-0.201618	-0.902438	0.79661	1
GOBP_POSITIVE_REGULATION_OF_CALCIUM_ION_TRANSMEMBRANE_TRANSPORT	59	0.446504	1.32247	0.090796	0.431781		GOBP_RNA_LOCALIZATION	174	-0.208697	-0.920114	0.796875	1
GOBP_RESPONSE_TO_TRANSFORMING_GROWTH_FACTOR_BETA	221	0.363999	1.21945	0.0910995	0.561671		GOBP_REGULATION_OF_CHOLESTEROL_BIOSYNTHETIC_PROCESS	16	-0.270808	-0.765058	0.798722	1
GOBP_POSITIVE_REGULATION_OF_MITOCHONDRION_ORGANIZATION	66	0.440572	1.29985	0.0913405	0.447893		GOBP_CELL_PROJECTION_ASSEMBLY	484	-0.19326	-0.926863	0.8	1
GOBP_NEGATIVE_REGULATION_OF_EXTRINSIC_APOPTOTIC_SIGNALING_PATHWAY	72	0.43562	1.31644	0.0917647	0.443468		GOBP_NEGATIVE_REGULATION_OF_TELOMERE_MAINTENANCE_VIA_TELOMERASE	18	-0.261161	-0.747095	0.809689	1
GOBP_SENSORY_PERCEPTION_OF_MECHANICAL_STIMULUS	118	0.400119	1.27409	0.092511	0.480762		GOBP_AMYLOID_BETA_METABOLIC_PROCESS	44	-0.23305	-0.822151	0.810345	1
GOBP_MEIOTIC_CELL_CYCLE	210	0.369045	1.23403	0.0925342	0.530478		GOBP_KERATAN_SULFATE_METABOLIC_PROCESS	18	-0.275476	-0.770864	0.813115	1
GOBP_POSITIVE_REGULATION_OF_I_KAPPAB_KINASE_NF_KAPPAB_SIGNALING	146	0.383385	1.24771	0.0925926	0.518284		GOBP_THIOESTER_METABOLIC_PROCESS	75	-0.220482	-0.851592	0.814815	1
GOBP_INTRINSIC_APOPTOTIC_SIGNALING_PATHWAY_IN_RESPONSE_TO_DNA_DAMAGE_BY_P53_CLASS_MEDIATOR	40	0.483052	1.34881	0.0928105	0.40507		GOBP_CALCIUM_ION_REGULATED_EXOCYTOSIS_OF_NEUROTRANSMITTER	15	-0.26655	-0.72255	0.815385	1
GOBP_RESPONSE_TO_PAIN	27	0.540289	1.3831	0.0930556	0.364107		GOBP_POLYOL_CATABOLIC_PROCESS	24	-0.26138	-0.791931	0.815498	1
GOBP_ACTIN_FILAMENT_BASED_MOVEMENT	91	0.412219	1.28169	0.093929	0.475315		GOBP_CYTOSKELETON_DEPENDENT_CYTOKINESIS	102	-0.207109	-0.847353	0.816514	1
GOBP_EXTRINSIC_APOPTOTIC_SIGNALING_PATHWAY	174	0.376599	1.24821	0.0940171	0.517382		GOBP_REGULATION_OF_ESTABLISHMENT_OF_PLANAR_POLARITY	53	-0.225239	-0.816519	0.818653	1
GOBP_STRIATED_MUSCLE_CELL_APOPTOTIC_PROCESS	37	0.495871	1.36913	0.0940722	0.377582		GOBP_POSITIVE_REGULATION_OF_TRANSCRIPTION_FROM_RNA_POLYMERASE_II_PROMOTER_INVOLVED_IN_CELLULAR_RESPONSE_TO_CHEMICAL_STIMULUS	16	-0.274292	-0.732627	0.820896	1
GOBP_REACTIVE_NITROGEN_SPECIES_METABOLIC_PROCESS	50	0.465276	1.34083	0.094697	0.416473		GOBP_QUATERNARY_AMMONIUM_GROUP_TRANSPORT	17	-0.264589	-0.748563	0.821086	1
GOBP_POSITIVE_T_CELL_SELECTION	21	0.564152	1.40142	0.0947666	0.337181		GOBP_NEGATIVE_REGULATION_OF_PROTEIN_DEPHOSPHORYLATION	27	-0.246926	-0.786584	0.82197	1
GOBP_REGULATION_OF_MITOCHONDRION_ORGANIZATION	129	0.387342	1.25843	0.095082	0.505469		GOBP_REGULATION_OF_CATECHOLAMINE_METABOLIC_PROCESS	15	-0.263455	-0.712739	0.823009	1
GOBP_NATURAL_KILLER_CELL_DIFFERENTIATION	19	0.565489	1.38416	0.0951009	0.365223		GOBP_HEMATOPOIETIC_STEM_CELL_DIFFERENTIATION	26	-0.248779	-0.77928	0.826613	1
GOBP_AUTONOMIC_NERVOUS_SYSTEM_DEVELOPMENT	35	0.497424	1.34476	0.0951743	0.411505		GOBP_POSTSYNAPTIC_SPECIALIZATION_ASSEMBLY	22	-0.255846	-0.772533	0.827465	1
GOBP_FORMATION_OF_PRIMARY_GERM_LAYER	96	0.411691	1.27798	0.0952928	0.479084		GOBP_REGULATION_OF_UBIQUITIN_PROTEIN_TRANSFERASE_ACTIVITY	54	-0.21636	-0.800915	0.827586	1
GOBP_KIDNEY_MORPHOGENESIS	78	0.429019	1.30315	0.0963572	0.450531		GOBP_REGULATION_OF_DOUBLE_STRAND_BREAK_REPAIR_VIA_NONHOMOLOGOUS_END_JOINING	27	-0.250659	-0.785612	0.827839	1
GOBP_REGULATION_OF_HEMOPOIESIS	283	0.350799	1.19864	0.09684	0.597137		GOBP_HISTONE_H2A_UBIQUITINATION	27	-0.249228	-0.80114	0.82963	1
GOBP_CELLULAR_RESPONSE_TO_DSRNA	19	0.578262	1.38555	0.0970149	0.363078		GOBP_MRNA_METHYLATION	17	-0.267114	-0.74067	0.832237	1
GOBP_VENTRICULAR_CARDIAC_MUSCLE_TISSUE_DEVELOPMENT	39	0.484308	1.32746	0.0970246	0.432543		GOBP_LAMELLIPODIUM_ASSEMBLY	61	-0.217027	-0.827671	0.833333	1
GOBP_O_GLYCAN_PROCESSING	30	0.51391	1.3571	0.0975936	0.388602		GOBP_NEGATIVE_REGULATION_OF_BLOOD_CIRCULATION	18	-0.261282	-0.729836	0.834375	1
GOBP_BONE_MORPHOGENESIS	76	0.426665	1.28118	0.097619	0.474885		GOBP_REGULATION_OF_DNA_REPAIR	197	-0.196474	-0.903875	0.837838	1
GOBP_PARASYMPATHETIC_NERVOUS_SYSTEM_DEVELOPMENT	15	0.604861	1.39185	0.0978723	0.351642		GOBP_ACETYL_COA_METABOLIC_PROCESS	27	-0.242741	-0.772452	0.838129	1
GOBP_INTERLEUKIN_2_PRODUCTION	37	0.492005	1.34016	0.0981132	0.413192		GOBP_PHOSPHATIDYLINOSITOL_DEPHOSPHORYLATION	22	-0.247357	-0.73502	0.84	1
GOBP_ACTIVATED_T_CELL_PROLIFERATION	28	0.522301	1.3712	0.0983828	0.375635		GOBP_CELLULAR_RESPONSE_TO_OXYGEN_RADICAL	15	-0.266133	-0.707278	0.84022	1
GOBP_INTERLEUKIN_1_PRODUCTION	57	0.444985	1.31489	0.0985222	0.443685		GOBP_CELLULAR_RESPONSE_TO_STEROL_DEPLETION	15	-0.269261	-0.720128	0.840491	1
GOBP_INFLAMMATORY_RESPONSE_TO_ANTIGENIC_STIMULUS	38	0.483506	1.32868	0.0986842	0.431222		GOBP_POSITIVE_REGULATION_OF_MITOCHONDRIAL_TRANSLATION	16	-0.262365	-0.716719	0.840491	1
GOBP_NEGATIVE_REGULATION_OF_PEPTIDYL_SERINE_PHOSPHORYLATION	24	0.53922	1.375	0.0987821	0.372983		GOBP_REGULATION_OF_STEM_CELL_POPULATION_MAINTENANCE	61	-0.222246	-0.820329	0.84127	1
GOBP_POSITIVE_REGULATION_OF_B_CELL_PROLIFERATION	24	0.531174	1.37437	0.1	0.373816		GOBP_DORSAL_VENTRAL_NEURAL_TUBE_PATTERNING	21	-0.258359	-0.761007	0.841727	1
GOBP_RESPONSE_TO_LEAD_ION	16	0.591667	1.40417	0.100583	0.334854		GOBP_DOSAGE_COMPENSATION	30	-0.242669	-0.786389	0.841897	1
GOBP_HEMATOPOIETIC_STEM_CELL_PROLIFERATION	27	0.522562	1.3612	0.100671	0.387649		GOBP_REGULATION_OF_PROTEIN_KINASE_C_SIGNALING	18	-0.264659	-0.744841	0.842105	1
GOBP_COLUMNAR_CUBOIDAL_EPITHELIAL_CELL_DIFFERENTIATION	85	0.42337	1.30122	0.100939	0.451458		GOBP_FOREBRAIN_CELL_MIGRATION	55	-0.219448	-0.809328	0.845745	1
GOBP_REGULATION_OF_MUSCLE_ADAPTATION	56	0.454148	1.32874	0.10101	0.431806		GOBP_POLARIZED_EPITHELIAL_CELL_DIFFERENTIATION	24	-0.242618	-0.743024	0.84589	1
GOBP_ARTERY_DEVELOPMENT	77	0.428683	1.30006	0.101176	0.447982		GOBP_VIRAL_TRANSLATION	18	-0.258179	-0.730679	0.851064	1
GOBP_CARDIAC_MUSCLE_CONTRACTION	92	0.411474	1.26427	0.101925	0.498728		GOBP_SNRNA_PROCESSING	26	-0.238627	-0.749718	0.851711	1
GOBP_NEGATIVE_REGULATION_OF_PROTEIN_SERINE_THREONINE_KINASE_ACTIVITY	93	0.408781	1.28171	0.102157	0.475918		GOBP_HORMONE_BIOSYNTHETIC_PROCESS	40	-0.239093	-0.811392	0.852381	1
GOBP_METANEPHROS_DEVELOPMENT	70	0.4307	1.30074	0.10241	0.450075		GOBP_REGULATION_OF_TRANSCRIPTION_INVOLVED_IN_G1_S_TRANSITION_OF_MITOTIC_CELL_CYCLE	20	-0.2513	-0.730784	0.853821	1
GOBP_EMBRYONIC_HINDLIMB_MORPHOGENESIS	20	0.563846	1.37245	0.103253	0.374475		GOBP_ESTABLISHMENT_OF_RNA_LOCALIZATION	141	-0.197511	-0.868022	0.854545	1
GOBP_POSITIVE_REGULATION_OF_AUTOPHAGY	121	0.387121	1.24078	0.103448	0.524254		GOBP_REGULATION_OF_CHROMOSOME_ORGANIZATION	235	-0.195747	-0.918307	0.857143	1
GOBP_VASCULOGENESIS	64	0.44459	1.31155	0.103739	0.446881		GOBP_POSITIVE_REGULATION_OF_RESPONSE_TO_DNA_DAMAGE_STIMULUS	151	-0.204068	-0.871484	0.857143	1
GOBP_POSITIVE_REGULATION_OF_FILOPODIUM_ASSEMBLY	25	0.537734	1.37621	0.103967	0.371286		GOBP_POSITIVE_REGULATION_OF_PLASMA_MEMBRANE_BOUNDED_CELL_PROJECTION_ASSEMBLY	87	-0.205708	-0.822619	0.861314	1
GOBP_NEGATIVE_REGULATION_OF_POTASSIUM_ION_TRANSPORT	18	0.575283	1.38325	0.10423	0.36446		GOBP_RESPONSE_TO_STEROL_DEPLETION	17	-0.258982	-0.720392	0.863158	1
GOBP_NUCLEOBASE_CONTAINING_SMALL_MOLECULE_CATABOLIC_PROCESS	21	0.55588	1.37148	0.104668	0.375649		GOBP_MIDBODY_ABSCISSION	17	-0.248973	-0.701961	0.863636	1
GOBP_TRANSFORMING_GROWTH_FACTOR_BETA_RECEPTOR_SIGNALING_PATHWAY	174	0.373819	1.22158	0.105096	0.560135		GOBP_REGULATION_OF_RYANODINE_SENSITIVE_CALCIUM_RELEASE_CHANNEL_ACTIVITY	19	-0.236671	-0.70046	0.863777	1
GOBP_POSITIVE_CHEMOTAXIS	38	0.494941	1.35828	0.105125	0.390498		GOBP_POSITIVE_REGULATION_OF_DOUBLE_STRAND_BREAK_REPAIR	78	-0.206936	-0.812894	0.864865	1
GOBP_CELL_MIGRATION_INVOLVED_IN_SPROUTING_ANGIOGENESIS	45	0.470751	1.31578	0.105398	0.444688		GOBP_POSITIVE_REGULATION_OF_NEURON_PROJECTION_DEVELOPMENT	132	-0.201909	-0.87222	0.866667	1
GOBP_LUNG_EPITHELIUM_DEVELOPMENT	30	0.510364	1.32505	0.106207	0.432175		GOBP_RESPONSE_TO_ACETYLCHOLINE	24	-0.241079	-0.751159	0.867384	1
GOBP_REGULATION_OF_PROTEIN_MATURATION	49	0.451871	1.30477	0.106516	0.449858		GOBP_POSITIVE_REGULATION_OF_PROTEIN_LOCALIZATION_TO_MEMBRANE	79	-0.207163	-0.824805	0.867647	1
GOBP_CELLULAR_RESPONSE_TO_MECHANICAL_STIMULUS	55	0.453454	1.33005	0.1067	0.429467		GOBP_REGULATION_OF_ENDOCYTIC_RECYCLING	18	-0.255519	-0.708719	0.868421	1
GOBP_NEGATIVE_REGULATION_OF_SMOOTH_MUSCLE_CELL_MIGRATION	25	0.526902	1.34704	0.106849	0.407178		GOBP_RIBOSOMAL_SMALL_SUBUNIT_ASSEMBLY	19	-0.245174	-0.7104	0.868502	1
GOBP_REGULATION_OF_MACROPHAGE_MIGRATION	26	0.525118	1.34022	0.106849	0.413719		GOBP_PEROXISOME_ORGANIZATION	34	-0.227543	-0.75777	0.869048	1
GOBP_NEGATIVE_REGULATION_OF_CATION_CHANNEL_ACTIVITY	31	0.512695	1.35116	0.108992	0.401515		GOBP_CHONDROITIN_SULFATE_BIOSYNTHETIC_PROCESS	17	-0.263246	-0.718025	0.871473	1
GOBP_CHROMOSOME_ORGANIZATION_INVOLVED_IN_MEIOTIC_CELL_CYCLE	55	0.459734	1.30592	0.109903	0.452074		GOBP_POSITIVE_REGULATION_OF_CATION_CHANNEL_ACTIVITY	44	-0.213678	-0.763099	0.872146	1
GOBP_RESPONSE_TO_DEXAMETHASONE	31	0.497124	1.3349	0.110372	0.421578		GOBP_TRANSLATIONAL_ELONGATION	55	-0.22209	-0.794835	0.872222	1
GOBP_REGULATION_OF_PROGRAMMED_NECROTIC_CELL_DEATH	23	0.535718	1.3444	0.11049	0.411016		GOBP_VACUOLE_ORGANIZATION	190	-0.201411	-0.880618	0.87234	1
GOBP_SIGNAL_TRANSDUCTION_BY_P53_CLASS_MEDIATOR	156	0.38287	1.23589	0.110515	0.529763		GOBP_PROTEIN_MONOUBIQUITINATION	78	-0.212705	-0.826002	0.875	1
GOBP_CARDIAC_MUSCLE_CELL_PROLIFERATION	39	0.475805	1.31689	0.110964	0.442801		GOBP_DNA_CONFORMATION_CHANGE	85	-0.20894	-0.81737	0.875912	1
GOBP_POSITIVE_REGULATION_OF_MIRNA_METABOLIC_PROCESS	53	0.452404	1.30916	0.110973	0.451013		GOBP_NEGATIVE_REGULATION_OF_AMYLOID_PRECURSOR_PROTEIN_CATABOLIC_PROCESS	17	-0.257742	-0.716043	0.87619	1
GOBP_EPIDERMAL_CELL_DIFFERENTIATION	120	0.39486	1.25995	0.110988	0.504665		GOBP_PROTEIN_K11_LINKED_UBIQUITINATION	29	-0.233077	-0.745576	0.876325	1
GOBP_REGULATION_OF_MEMBRANE_REPOLARIZATION	26	0.523112	1.34053	0.111111	0.414325		GOBP_ESTABLISHMENT_OF_EPITHELIAL_CELL_APICAL_BASAL_POLARITY	18	-0.242517	-0.686156	0.876623	1
GOBP_BODY_MORPHOGENESIS	43	0.469765	1.31549	0.111111	0.444083		GOBP_NEGATIVE_REGULATION_OF_ESTABLISHMENT_OF_PROTEIN_LOCALIZATION	92	-0.206495	-0.825087	0.877049	1
GOBP_NEGATIVE_REGULATION_OF_CELL_DIFFERENTIATION	499	0.328627	1.14314	0.111111	0.680504		GOBP_CELLULAR_RESPONSE_TO_KETONE	83	-0.201327	-0.80741	0.880282	1
GOBP_POSITIVE_REGULATION_OF_NATURAL_KILLER_CELL_ACTIVATION	21	0.545983	1.36355	0.111272	0.386435		GOBP_PYRIMIDINE_RIBONUCLEOTIDE_METABOLIC_PROCESS	22	-0.239997	-0.718634	0.880866	1
GOBP_MYOBLAST_FUSION	31	0.501054	1.32693	0.111417	0.432707		GOBP_SUBSTANTIA_NIGRA_DEVELOPMENT	38	-0.223361	-0.75911	0.881579	1
GOBP_POSITIVE_REGULATION_OF_ACTIVATED_T_CELL_PROLIFERATION	16	0.588915	1.36142	0.111446	0.388492		GOBP_PROTEIN_INSERTION_INTO_MEMBRANE	60	-0.214223	-0.798642	0.883721	1
GOBP_ASTROCYTE_DEVELOPMENT	25	0.521977	1.32371	0.111565	0.433969		GOBP_VESICLE_TRANSPORT_ALONG_MICROTUBULE	44	-0.22352	-0.79348	0.884211	1
GOBP_CELL_CELL_JUNCTION_ASSEMBLY	110	0.395965	1.25542	0.111745	0.510928		GOBP_IRE1_MEDIATED_UNFOLDED_PROTEIN_RESPONSE	18	-0.250605	-0.689666	0.886667	1
GOBP_NEGATIVE_REGULATION_OF_NECROTIC_CELL_DEATH	17	0.581628	1.37854	0.111773	0.36952		GOBP_REGULATION_OF_PROTEIN_LOCALIZATION_TO_PLASMA_MEMBRANE	84	-0.209905	-0.819812	0.88806	1
GOBP_REGULATION_OF_MONOATOMIC_ION_TRANSPORT	386	0.33928	1.16931	0.112121	0.639098		GOBP_RECOMBINATIONAL_REPAIR	158	-0.201372	-0.865949	0.888889	1
GOBP_NEGATIVE_REGULATION_OF_CYCLIN_DEPENDENT_PROTEIN_KINASE_ACTIVITY	26	0.513323	1.30682	0.112216	0.452288		GOBP_ORGANIC_CATION_TRANSPORT	39	-0.224529	-0.776952	0.889381	1
GOBP_FOCAL_ADHESION_ASSEMBLY	78	0.419623	1.28889	0.112293	0.467349		GOBP_MULTIVESICULAR_BODY_ORGANIZATION	32	-0.227494	-0.738559	0.889764	1
GOBP_ENDOTHELIAL_CELL_PROLIFERATION	115	0.390728	1.24928	0.112347	0.516013		GOBP_NEGATIVE_REGULATION_OF_UBIQUITIN_DEPENDENT_PROTEIN_CATABOLIC_PROCESS	43	-0.216208	-0.770509	0.893023	1
GOBP_ERK1_AND_ERK2_CASCADE	216	0.359075	1.20405	0.112395	0.592487		GOBP_MRNA_TRANSCRIPTION	47	-0.21847	-0.772554	0.893048	1
GOBP_REGULATION_OF_RELEASE_OF_CYTOCHROME_C_FROM_MITOCHONDRIA	37	0.485086	1.31413	0.112882	0.443681		GOBP_UBIQUITIN_DEPENDENT_ERAD_PATHWAY	75	-0.198557	-0.790915	0.893333	1
GOBP_REGULATION_OF_MONOATOMIC_ION_TRANSMEMBRANE_TRANSPORT	307	0.344263	1.16642	0.113035	0.645579		GOBP_RESPONSE_TO_PH	23	-0.229458	-0.70589	0.896797	1
GOBP_ZYMOGEN_ACTIVATION	44	0.464372	1.30388	0.113043	0.451162		GOBP_NEGATIVE_REGULATION_OF_PROTEIN_SECRETION	44	-0.212018	-0.745186	0.9	1
GOBP_NEGATIVE_REGULATION_OF_TRANSPORTER_ACTIVITY	58	0.439075	1.29128	0.113721	0.464915		GOBP_MRNA_CLEAVAGE	17	-0.237333	-0.653066	0.900662	1
GOBP_TISSUE_MORPHOGENESIS	486	0.334144	1.15069	0.114458	0.665601		GOBP_POSITIVE_REGULATION_OF_NOTCH_SIGNALING_PATHWAY	38	-0.212939	-0.736501	0.900826	1
GOBP_CAMERA_TYPE_EYE_MORPHOGENESIS	100	0.403665	1.24721	0.115084	0.517941		GOBP_MITOTIC_CYTOKINETIC_PROCESS	23	-0.218273	-0.67301	0.902098	1
GOBP_SINGLE_FERTILIZATION	74	0.424177	1.27594	0.115339	0.479947		GOBP_PLASMA_MEMBRANE_TUBULATION	18	-0.236531	-0.678753	0.906344	1
GOBP_CELL_DIFFERENTIATION_INVOLVED_IN_EMBRYONIC_PLACENTA_DEVELOPMENT	20	0.557636	1.34572	0.115385	0.409599		GOBP_PROTEIN_K48_LINKED_DEUBIQUITINATION	25	-0.237872	-0.725295	0.907063	1
GOBP_PROTEIN_KINASE_A_SIGNALING	25	0.529927	1.34428	0.115543	0.410584		GOBP_LATE_ENDOSOME_TO_VACUOLE_TRANSPORT	35	-0.221827	-0.737988	0.910314	1
GOBP_LYMPHOCYTE_ACTIVATION_INVOLVED_IN_IMMUNE_RESPONSE	122	0.392408	1.24885	0.116537	0.51669		GOBP_RESPIRATORY_SYSTEM_PROCESS	31	-0.22727	-0.750641	0.911111	1
GOBP_NEGATIVE_REGULATION_OF_LEUKOCYTE_PROLIFERATION	50	0.460079	1.30555	0.117139	0.452382		GOBP_POSITIVE_REGULATION_OF_CHROMOSOME_ORGANIZATION	103	-0.200185	-0.819024	0.912281	1
GOBP_REGULATION_OF_HEART_RATE_BY_CARDIAC_CONDUCTION	34	0.483255	1.30341	0.117333	0.451129		GOBP_REGULATION_OF_VIRAL_TRANSCRIPTION	17	-0.239844	-0.665853	0.914754	1
GOBP_REGULATION_OF_SIGNALING_RECEPTOR_ACTIVITY	121	0.385441	1.23821	0.117647	0.527736		GOBP_PYRIMIDINE_CONTAINING_COMPOUND_METABOLIC_PROCESS	68	-0.207872	-0.806528	0.915663	1
GOBP_NEPHRON_MORPHOGENESIS	64	0.429767	1.27007	0.118005	0.48827		GOBP_PROTEIN_LOCALIZATION_TO_CONDENSED_CHROMOSOME	18	-0.229451	-0.646564	0.915663	1
GOBP_ENDOLYSOSOMAL_TOLL_LIKE_RECEPTOR_SIGNALING_PATHWAY	26	0.513187	1.33077	0.118132	0.428129		GOBP_NEGATIVE_REGULATION_OF_PROTEIN_LOCALIZATION_TO_CELL_PERIPHERY	22	-0.223132	-0.661163	0.915751	1
GOBP_RESPONSE_TO_ESTRADIOL	88	0.411991	1.25728	0.118192	0.507646		GOBP_MICROTUBULE_BASED_TRANSPORT	183	-0.195739	-0.852756	0.916667	1
GOBP_POSITIVE_REGULATION_OF_GRANULOCYTE_CHEMOTAXIS	16	0.593994	1.37346	0.118421	0.374023		GOBP_POSITIVE_REGULATION_OF_NUCLEOTIDE_METABOLIC_PROCESS	28	-0.224097	-0.709943	0.916981	1
GOBP_APOPTOTIC_PROCESS_INVOLVED_IN_DEVELOPMENT	32	0.494248	1.3261	0.118421	0.432905		GOBP_REGULATION_OF_LIPID_CATABOLIC_PROCESS	37	-0.20469	-0.697708	0.917031	1
GOBP_NEGATIVE_REGULATION_OF_POTASSIUM_ION_TRANSMEMBRANE_TRANSPORT	16	0.593906	1.34973	0.119697	0.403941		GOBP_PROTEOGLYCAN_BIOSYNTHETIC_PROCESS	53	-0.213433	-0.775123	0.919786	1
GOBP_LEUKOCYTE_ACTIVATION_INVOLVED_IN_INFLAMMATORY_RESPONSE	24	0.516902	1.31451	0.120166	0.444063		GOBP_REGULATION_OF_DNA_METHYLATION_DEPENDENT_HETEROCHROMATIN_FORMATION	15	-0.236422	-0.624056	0.922619	1
GOBP_REGULATION_OF_NEUTROPHIL_MIGRATION	29	0.51314	1.32679	0.120219	0.432371		GOBP_PRESYNAPTIC_MODULATION_OF_CHEMICAL_SYNAPTIC_TRANSMISSION	26	-0.219071	-0.673779	0.924528	1
GOBP_REGULATION_OF_TISSUE_REMODELING	46	0.464539	1.30036	0.120558	0.448456		GOBP_RESPONSE_TO_EPIDERMAL_GROWTH_FACTOR	44	-0.206491	-0.734655	0.925743	1
GOBP_POSITIVE_REGULATION_OF_TYPE_I_INTERFERON_PRODUCTION	47	0.45244	1.28443	0.120603	0.471917		GOBP_RESPONSE_TO_OXYGEN_RADICAL	17	-0.231118	-0.638722	0.926254	1
GOBP_FOAM_CELL_DIFFERENTIATION	24	0.541146	1.35936	0.120739	0.389776		GOBP_DNA_TEMPLATED_DNA_REPLICATION_MAINTENANCE_OF_FIDELITY	52	-0.203511	-0.74013	0.926471	1
GOBP_NEGATIVE_REGULATION_OF_PROTEIN_BINDING	77	0.408733	1.24287	0.120919	0.524212		GOBP_NEGATIVE_REGULATION_OF_RESPONSE_TO_OXIDATIVE_STRESS	16	-0.226593	-0.620382	0.926605	1
GOBP_EATING_BEHAVIOR	20	0.561355	1.36945	0.121387	0.377408		GOBP_ALCOHOL_BIOSYNTHETIC_PROCESS	103	-0.191598	-0.792011	0.927928	1
GOBP_ACTIN_MEDIATED_CELL_CONTRACTION	69	0.426268	1.26864	0.121749	0.490062		GOBP_GOLGI_TO_PLASMA_MEMBRANE_PROTEIN_TRANSPORT	36	-0.214756	-0.728244	0.929134	1
GOBP_MIDDLE_EAR_MORPHOGENESIS	18	0.566879	1.33213	0.122655	0.42793		GOBP_REGULATION_OF_NCRNA_TRANSCRIPTION	21	-0.211176	-0.646159	0.930314	1
GOBP_CELLULAR_RESPONSE_TO_ALKALOID	27	0.511046	1.32601	0.122995	0.432406		GOBP_POSITIVE_REGULATION_OF_DNA_TEMPLATED_TRANSCRIPTION_ELONGATION	58	-0.199565	-0.742671	0.931034	1
GOBP_ANGIOGENESIS_INVOLVED_IN_WOUND_HEALING	23	0.528143	1.339	0.123249	0.413532		GOBP_CENTROMERE_COMPLEX_ASSEMBLY	29	-0.213643	-0.706063	0.933594	1
GOBP_REGULATION_OF_EPIDERMAL_GROWTH_FACTOR_ACTIVATED_RECEPTOR_ACTIVITY	26	0.51664	1.3253	0.124	0.432994		GOBP_NUCLEOTIDE_EXCISION_REPAIR	77	-0.194791	-0.764528	0.933775	1
GOBP_REGULATION_OF_PROTEIN_DEACETYLATION	48	0.449682	1.28468	0.124051	0.471774		GOBP_CYTOPLASMIC_MICROTUBULE_ORGANIZATION	55	-0.196495	-0.70974	0.93401	1
GOBP_REGULATION_OF_FATTY_ACID_METABOLIC_PROCESS	61	0.434526	1.29053	0.12515	0.465777		GOBP_SOMATIC_DIVERSIFICATION_OF_IMMUNOGLOBULINS	53	-0.218527	-0.798506	0.934673	1
GOBP_REGULATION_OF_LEUKOCYTE_DEGRANULATION	27	0.505428	1.32238	0.125344	0.431325		GOBP_POSITIVE_REGULATION_OF_HISTONE_METHYLATION	36	-0.204829	-0.693015	0.938017	1
GOBP_REGULATION_OF_CELL_SUBSTRATE_JUNCTION_ORGANIZATION	61	0.432286	1.27925	0.126214	0.478501		GOBP_POSITIVE_REGULATION_OF_DNA_BINDING	44	-0.203782	-0.719877	0.938095	1
GOBP_NEGATIVE_REGULATION_OF_STRIATED_MUSCLE_CELL_DIFFERENTIATION	30	0.493515	1.31418	0.12824	0.444248		GOBP_TRANSLATIONAL_INITIATION	109	-0.185345	-0.790606	0.938776	1
GOBP_MATERNAL_PROCESS_INVOLVED_IN_FEMALE_PREGNANCY	45	0.44819	1.26354	0.128866	0.497638		GOBP_VIRAL_TRANSCRIPTION	44	-0.203277	-0.718989	0.942308	1
GOBP_ANTIGEN_PROCESSING_AND_PRESENTATION_OF_PEPTIDE_ANTIGEN_VIA_MHC_CLASS_I	26	0.507363	1.32082	0.128944	0.434418		GOBP_ORGANISM_EMERGENCE_FROM_PROTECTIVE_STRUCTURE	19	-0.208672	-0.616003	0.943463	1
GOBP_POSITIVE_REGULATION_OF_GLUCOSE_METABOLIC_PROCESS	31	0.486589	1.28786	0.129973	0.469722		GOBP_TRANSLATIONAL_TERMINATION	15	-0.231741	-0.617183	0.943522	1
GOBP_POSITIVE_REGULATION_OF_EPITHELIAL_CELL_DIFFERENTIATION	41	0.462807	1.28579	0.130323	0.470531		GOBP_ACTIN_NUCLEATION	45	-0.206686	-0.735852	0.945	1
GOBP_NEGATIVE_REGULATION_OF_STRIATED_MUSCLE_CELL_APOPTOTIC_PROCESS	20	0.538893	1.31519	0.130618	0.443525		GOBP_TRANSLESION_SYNTHESIS	23	-0.218347	-0.666593	0.945255	1
GOBP_SKIN_DEVELOPMENT	172	0.364198	1.1969	0.13089	0.599528		GOBP_MITOTIC_SISTER_CHROMATID_COHESION	29	-0.201264	-0.658448	0.945652	1
GOBP_SMAD_PROTEIN_SIGNAL_TRANSDUCTION	61	0.424306	1.25244	0.130967	0.512705		GOBP_REGULATION_OF_HIPPO_SIGNALING	25	-0.215654	-0.651554	0.946809	1
GOBP_B_CELL_APOPTOTIC_PROCESS	23	0.531903	1.33465	0.132128	0.421512		GOBP_ERAD_PATHWAY	101	-0.190941	-0.778073	0.947826	1
GOBP_CELL_PROLIFERATION_INVOLVED_IN_KIDNEY_DEVELOPMENT	18	0.548324	1.31529	0.132374	0.443987		GOBP_HISTONE_H4_ACETYLATION	58	-0.197926	-0.717981	0.948837	1
GOBP_REGULATION_OF_CELLULAR_RESPIRATION	40	0.473617	1.31359	0.132802	0.444556		GOBP_REGULATION_OF_DNA_STRAND_ELONGATION	16	-0.216152	-0.608785	0.95	1
GOBP_POSITIVE_REGULATION_OF_BLOOD_CIRCULATION	30	0.490185	1.28686	0.132802	0.469357		GOBP_NEGATIVE_REGULATION_OF_DEFENSE_RESPONSE_TO_VIRUS	30	-0.191995	-0.624472	0.950192	1
GOBP_I_KAPPAB_KINASE_NF_KAPPAB_SIGNALING	220	0.349781	1.18519	0.132845	0.623098		GOBP_NUCLEAR_ENVELOPE_ORGANIZATION	50	-0.211482	-0.750938	0.950276	1
GOBP_RELEASE_OF_CYTOCHROME_C_FROM_MITOCHONDRIA	47	0.453462	1.28507	0.13367	0.471269		GOBP_INTRA_GOLGI_VESICLE_MEDIATED_TRANSPORT	30	-0.201854	-0.656823	0.953307	1
GOBP_MEMBRANE_DEPOLARIZATION	55	0.433781	1.27511	0.134085	0.481727		GOBP_NEGATIVE_REGULATION_OF_HISTONE_MODIFICATION	25	-0.191599	-0.593086	0.954887	1
GOBP_TRANSFORMING_GROWTH_FACTOR_BETA_PRODUCTION	28	0.502666	1.31208	0.134247	0.446745		GOBP_RNA_PHOSPHODIESTER_BOND_HYDROLYSIS_EXONUCLEOLYTIC	42	-0.197098	-0.709937	0.956332	1
GOBP_ACTOMYOSIN_STRUCTURE_ORGANIZATION	153	0.369085	1.20465	0.134409	0.592526		GOBP_POSITIVE_REGULATION_OF_TRANSCRIPTION_REGULATORY_REGION_DNA_BINDING	19	-0.215328	-0.62559	0.956376	1
GOBP_SENSORY_PERCEPTION	309	0.340575	1.15986	0.134479	0.650297		GOBP_PROTEIN_TRANSMEMBRANE_TRANSPORT	63	-0.186803	-0.724674	0.95679	1
GOBP_MALE_MEIOSIS_I	18	0.554494	1.33714	0.13467	0.418073		GOBP_PHAGOLYSOSOME_ASSEMBLY	15	-0.217892	-0.58387	0.956897	1
GOBP_NEGATIVE_REGULATION_OF_DEVELOPMENTAL_GROWTH	90	0.400651	1.24261	0.134768	0.523711		GOBP_REGULATION_OF_WNT_SIGNALING_PATHWAY	283	-0.18413	-0.86497	0.958333	1
GOBP_POSITIVE_REGULATION_OF_TRANSCRIPTION_FROM_RNA_POLYMERASE_II_PROMOTER_IN_RESPONSE_TO_STRESS	17	0.5568	1.33659	0.134933	0.41876		GOBP_REGULATION_OF_GOLGI_ORGANIZATION	17	-0.21248	-0.602335	0.95899	1
GOBP_NUCLEOSIDE_METABOLIC_PROCESS	40	0.462302	1.29387	0.134961	0.459365		GOBP_REGULATION_OF_TORC1_SIGNALING	46	-0.191018	-0.675516	0.959799	1
GOBP_NEGATIVE_REGULATION_OF_TRANSMEMBRANE_TRANSPORT	89	0.397438	1.24237	0.135287	0.523796		GOBP_HISTONE_H2A_ACETYLATION	22	-0.209353	-0.625594	0.960526	1
GOBP_POLYAMINE_BIOSYNTHETIC_PROCESS	15	0.563319	1.31059	0.135328	0.447547		GOBP_FATTY_ACYL_COA_METABOLIC_PROCESS	34	-0.199097	-0.66013	0.9625	1
GOBP_NEGATIVE_REGULATION_OF_ADAPTIVE_IMMUNE_RESPONSE	28	0.498865	1.29421	0.135501	0.459024		GOBP_REGULATION_OF_RESPONSE_TO_OXIDATIVE_STRESS	68	-0.198364	-0.727297	0.964286	1
GOBP_CELLULAR_RESPONSE_TO_CORTICOSTEROID_STIMULUS	46	0.447153	1.26133	0.135787	0.502486		GOBP_PROTEIN_N_LINKED_GLYCOSYLATION	62	-0.190875	-0.724028	0.965753	1
GOBP_NEGATIVE_REGULATION_OF_INFLAMMATORY_RESPONSE_TO_ANTIGENIC_STIMULUS	20	0.542169	1.336	0.135965	0.419025		GOBP_NEGATIVE_REGULATION_OF_ACTIN_FILAMENT_BUNDLE_ASSEMBLY	27	-0.187128	-0.58663	0.96748	1
GOBP_NEGATIVE_REGULATION_OF_SYNAPTIC_TRANSMISSION	41	0.45682	1.27431	0.136719	0.480811		GOBP_ESTABLISHMENT_OF_PROTEIN_LOCALIZATION_TO_ENDOPLASMIC_RETICULUM	41	-0.199079	-0.677213	0.96789	1
GOBP_REGULATION_OF_SMOOTH_MUSCLE_CELL_DIFFERENTIATION	24	0.513564	1.31254	0.136812	0.44612		GOBP_REGULATION_OF_RAC_PROTEIN_SIGNAL_TRANSDUCTION	19	-0.200001	-0.571135	0.968051	1
GOBP_NEGATIVE_REGULATION_OF_ION_TRANSMEMBRANE_TRANSPORTER_ACTIVITY	52	0.439044	1.27695	0.136919	0.479508		GOBP_NEGATIVE_REGULATION_OF_RECEPTOR_MEDIATED_ENDOCYTOSIS	27	-0.198623	-0.632601	0.968085	1
GOBP_NUCLEUS_LOCALIZATION	25	0.512374	1.3054	0.137228	0.451426		GOBP_NEGATIVE_REGULATION_OF_NUCLEAR_DIVISION	59	-0.181601	-0.676102	0.969136	1
GOBP_NEGATIVE_REGULATION_OF_T_CELL_DIFFERENTIATION	31	0.490945	1.29773	0.137748	0.452103		GOBP_INNER_EAR_RECEPTOR_CELL_DEVELOPMENT	34	-0.191922	-0.651145	0.970213	1
GOBP_REGULATION_OF_EMBRYONIC_DEVELOPMENT	83	0.400851	1.23451	0.13785	0.530888		GOBP_POSITIVE_REGULATION_OF_ORGANELLE_ASSEMBLY	75	-0.192918	-0.732641	0.971831	1
GOBP_INTERLEUKIN_4_PRODUCTION	17	0.571392	1.34082	0.138032	0.415752		GOBP_PROTEIN_MATURATION_BY_IRON_SULFUR_CLUSTER_TRANSFER	16	-0.204644	-0.552179	0.972477	1
GOBP_B_CELL_MEDIATED_IMMUNITY	79	0.412005	1.24727	0.138051	0.518374		GOBP_SYNAPTIC_VESICLE_PRIMING	16	-0.188614	-0.505443	0.97281	1
GOBP_HETEROPHILIC_CELL_CELL_ADHESION_VIA_PLASMA_MEMBRANE_CELL_ADHESION_MOLECULES	29	0.494198	1.28752	0.138158	0.469409		GOBP_REGULATION_OF_PROTEIN_LOCALIZATION_TO_CELL_PERIPHERY	106	-0.18562	-0.765544	0.973913	1
GOBP_NEGATIVE_REGULATION_OF_ALPHA_BETA_T_CELL_DIFFERENTIATION	19	0.54175	1.32302	0.138528	0.433001		GOBP_TRNA_THREONYLCARBAMOYLADENOSINE_METABOLIC_PROCESS	15	-0.207308	-0.561205	0.97411	1
GOBP_NEGATIVE_REGULATION_OF_RHO_PROTEIN_SIGNAL_TRANSDUCTION	20	0.541408	1.30036	0.138968	0.44912		GOBP_PROTEOGLYCAN_METABOLIC_PROCESS	81	-0.18547	-0.726344	0.976744	1
GOBP_REGULATION_OF_HISTONE_H3_K4_METHYLATION	26	0.509033	1.30321	0.139154	0.451042		GOBP_TOLL_LIKE_RECEPTOR_SIGNALING_PATHWAY	46	-0.192094	-0.662997	0.977169	1
GOBP_BIOGENIC_AMINE_METABOLIC_PROCESS	68	0.418189	1.26095	0.139225	0.50301		GOBP_NUCLEUS_ORGANIZATION	120	-0.18316	-0.765418	0.977273	1
GOBP_POLYAMINE_METABOLIC_PROCESS	18	0.543621	1.29203	0.139403	0.464039		GOBP_DNA_TEMPLATED_TRANSCRIPTION_INITIATION	130	-0.184635	-0.777684	0.978723	1
GOBP_CELLULAR_PROCESS_INVOLVED_IN_REPRODUCTION_IN_MULTICELLULAR_ORGANISM	259	0.348493	1.16476	0.13963	0.647393		GOBP_ESTABLISHMENT_OF_PROTEIN_LOCALIZATION_TO_MITOCHONDRIAL_MEMBRANE	35	-0.177201	-0.583528	0.979253	1
GOBP_NEGATIVE_REGULATION_OF_MUSCLE_CONTRACTION	20	0.542838	1.3176	0.140603	0.441525		GOBP_REGULATION_OF_UBIQUITIN_PROTEIN_LIGASE_ACTIVITY	25	-0.197646	-0.611593	0.979381	1
GOBP_POSITIVE_REGULATION_OF_FOCAL_ADHESION_ASSEMBLY	24	0.521879	1.32357	0.140825	0.433651		GOBP_NEGATIVE_REGULATION_OF_SMOOTHENED_SIGNALING_PATHWAY	32	-0.193497	-0.621486	0.979424	1
GOBP_POSITIVE_REGULATION_OF_ERBB_SIGNALING_PATHWAY	28	0.495395	1.30196	0.141289	0.45063		GOBP_NUCLEOBASE_BIOSYNTHETIC_PROCESS	16	-0.19627	-0.542654	0.980892	1
GOBP_NECROTIC_CELL_DEATH	47	0.448614	1.27334	0.142125	0.482383		GOBP_NEGATIVE_REGULATION_OF_CALCIUM_ION_TRANSMEMBRANE_TRANSPORT	34	-0.168143	-0.553089	0.981203	1
GOBP_REGULATION_OF_TRANSMEMBRANE_TRANSPORT	401	0.33278	1.14215	0.142137	0.681982		GOBP_PORPHYRIN_CONTAINING_COMPOUND_METABOLIC_PROCESS	40	-0.178403	-0.617402	0.981818	1
GOBP_CONNECTIVE_TISSUE_DEVELOPMENT	203	0.354045	1.17754	0.142857	0.633559		GOBP_PROTEIN_LOCALIZATION_TO_CELL_SURFACE	57	-0.184876	-0.674914	0.983607	1
GOBP_NEGATIVE_REGULATION_OF_FIBROBLAST_PROLIFERATION	26	0.50758	1.28721	0.143836	0.468955		GOBP_NCRNA_TRANSCRIPTION	60	-0.165276	-0.616417	0.984043	1
GOBP_REGULATION_OF_PLATELET_ACTIVATION	35	0.472387	1.28559	0.143979	0.470454		GOBP_POSITIVE_REGULATION_OF_TOR_SIGNALING	43	-0.170412	-0.59478	0.985714	1
GOBP_INORGANIC_ION_HOMEOSTASIS	372	0.333216	1.14079	0.144309	0.682833		GOBP_SCF_DEPENDENT_PROTEASOMAL_UBIQUITIN_DEPENDENT_PROTEIN_CATABOLIC_PROCESS	39	-0.178491	-0.600695	0.986239	1
GOBP_REGULATION_OF_FATTY_ACID_TRANSPORT	23	0.520671	1.30786	0.144562	0.452098		GOBP_TELOMERE_MAINTENANCE_VIA_TELOMERE_LENGTHENING	75	-0.176038	-0.669248	0.986301	1
GOBP_REGULATION_OF_NECROTIC_CELL_DEATH	32	0.492516	1.30309	0.144562	0.449997		GOBP_SYNAPTIC_VESICLE_TRANSPORT	37	-0.180859	-0.593582	0.986842	1
GOBP_PROTEIN_HYDROXYLATION	26	0.503918	1.29622	0.144578	0.455118		GOBP_CLATHRIN_DEPENDENT_ENDOCYTOSIS	44	-0.17379	-0.613613	0.9869	1
GOBP_COLLAGEN_FIBRIL_ORGANIZATION	51	0.435899	1.25906	0.14467	0.50484		GOBP_REGULATION_OF_AUTOPHAGOSOME_MATURATION	15	-0.178518	-0.491242	0.987654	1
GOBP_BRANCHING_MORPHOGENESIS_OF_AN_EPITHELIAL_TUBE	123	0.38388	1.22062	0.144896	0.560586		GOBP_VACUOLAR_LOCALIZATION	65	-0.170252	-0.650488	0.987952	1
GOBP_PHOSPHATIDYLETHANOLAMINE_METABOLIC_PROCESS	21	0.536367	1.28334	0.145138	0.473804		GOBP_REGULATION_OF_DOUBLE_STRAND_BREAK_REPAIR_VIA_HOMOLOGOUS_RECOMBINATION	66	-0.189074	-0.718144	0.988024	1
GOBP_REGULATION_OF_B_CELL_APOPTOTIC_PROCESS	17	0.552532	1.30052	0.145234	0.450019		GOBP_INTRACELLULAR_PROTEIN_TRANSMEMBRANE_TRANSPORT	53	-0.174468	-0.653489	0.988571	1
GOBP_POSITIVE_REGULATION_OF_STEM_CELL_PROLIFERATION	32	0.484047	1.28218	0.145889	0.475837		GOBP_MITOTIC_SISTER_CHROMATID_SEPARATION	60	-0.165787	-0.610444	0.989247	1
GOBP_NEGATIVE_REGULATION_OF_INNATE_IMMUNE_RESPONSE	53	0.435016	1.2622	0.14604	0.500452		GOBP_NEGATIVE_REGULATION_OF_PHOSPHOPROTEIN_PHOSPHATASE_ACTIVITY	20	-0.164821	-0.492191	0.990506	1
GOBP_MEIOTIC_CELL_CYCLE_PROCESS	155	0.368051	1.20279	0.146055	0.593893		GOBP_REGULATION_OF_MITOCHONDRIAL_GENE_EXPRESSION	30	-0.159154	-0.506145	0.991342	1
GOBP_ANTIGEN_PROCESSING_AND_PRESENTATION	70	0.42698	1.25993	0.146341	0.504066		GOBP_PROTON_TRANSMEMBRANE_TRANSPORT	101	-0.173188	-0.711216	0.991597	1
GOBP_REGULATION_OF_FILOPODIUM_ASSEMBLY	44	0.446953	1.26681	0.146373	0.494251		GOBP_NEGATIVE_REGULATION_OF_PROTEASOMAL_UBIQUITIN_DEPENDENT_PROTEIN_CATABOLIC_PROCESS	33	-0.180112	-0.60863	0.991597	1
GOBP_PHOSPHOLIPASE_C_ACTIVATING_G_PROTEIN_COUPLED_RECEPTOR_SIGNALING_PATHWAY	59	0.432162	1.25454	0.146489	0.509001		GOBP_TETRAPYRROLE_BIOSYNTHETIC_PROCESS	31	-0.171006	-0.554278	0.99177	1
GOBP_REGULATION_OF_CARDIAC_CONDUCTION	15	0.573268	1.30839	0.146707	0.451939		GOBP_POSITIVE_REGULATION_OF_UBIQUITIN_PROTEIN_TRANSFERASE_ACTIVITY	30	-0.178337	-0.574761	0.992308	1
GOBP_REGULATION_OF_MONONUCLEAR_CELL_MIGRATION	70	0.411231	1.2432	0.146845	0.524477		GOBP_ENDOSOME_ORGANIZATION	86	-0.155087	-0.632052	0.992908	1
GOBP_RENAL_SYSTEM_DEVELOPMENT	250	0.347032	1.16211	0.147119	0.649117		GOBP_ACTIVATION_OF_GTPASE_ACTIVITY	85	-0.161447	-0.640124	0.992958	1
GOBP_STEM_CELL_PROLIFERATION	86	0.401021	1.24212	0.147124	0.522665		GOBP_REGULATION_OF_DNA_TEMPLATED_TRANSCRIPTION_INITIATION	75	-0.161582	-0.619423	0.993007	1
GOBP_HYPOTHALAMUS_DEVELOPMENT	18	0.544134	1.28734	0.147353	0.469268		GOBP_NEUROTROPHIN_TRK_RECEPTOR_SIGNALING_PATHWAY	22	-0.173637	-0.520452	0.993103	1
GOBP_NEGATIVE_REGULATION_OF_CYSTEINE_TYPE_ENDOPEPTIDASE_ACTIVITY	57	0.433148	1.25914	0.147795	0.505921		GOBP_POSITIVE_REGULATION_OF_TELOMERE_MAINTENANCE	66	-0.168661	-0.629481	0.993333	1
GOBP_PYRIDINE_NUCLEOTIDE_BIOSYNTHETIC_PROCESS	22	0.51278	1.28781	0.147838	0.469186		GOBP_CHONDROITIN_SULFATE_PROTEOGLYCAN_BIOSYNTHETIC_PROCESS	20	-0.174941	-0.504508	0.993421	1
GOBP_CELLULAR_RESPONSE_TO_OXIDATIVE_STRESS	222	0.347973	1.17401	0.148033	0.638861		GOBP_RESPONSE_TO_MISFOLDED_PROTEIN	22	-0.170875	-0.512237	0.993443	1
GOBP_ADENYLATE_CYCLASE_ACTIVATING_G_PROTEIN_COUPLED_RECEPTOR_SIGNALING_PATHWAY	86	0.403045	1.23683	0.148402	0.528747		GOBP_ANTEROGRADE_AXONAL_TRANSPORT	46	-0.171018	-0.585773	0.995192	1
GOBP_POSITIVE_REGULATION_OF_INTERLEUKIN_1_PRODUCTION	37	0.468012	1.26963	0.148631	0.488298		GOBP_RAC_PROTEIN_SIGNAL_TRANSDUCTION	41	-0.172582	-0.599756	0.995671	1
GOBP_PYRIDINE_CONTAINING_COMPOUND_BIOSYNTHETIC_PROCESS	25	0.492368	1.27665	0.148818	0.479782		GOBP_REGULATION_OF_PROTEIN_LOCALIZATION_TO_CELL_SURFACE	34	-0.179624	-0.597407	0.996	1
GOBP_T_HELPER_17_TYPE_IMMUNE_RESPONSE	29	0.484739	1.29027	0.149254	0.465919		GOBP_PROTEIN_TARGETING_TO_LYSOSOME	29	-0.147219	-0.46924	0.996154	1
GOBP_MYELOID_LEUKOCYTE_DIFFERENTIATION	150	0.372172	1.20599	0.149733	0.590145		GOBP_PROTEIN_K63_LINKED_DEUBIQUITINATION	33	-0.155283	-0.506715	0.996183	1
GOBP_REGULATION_OF_MONOOXYGENASE_ACTIVITY	34	0.483968	1.27919	0.149871	0.47805		GOBP_POSITIVE_REGULATION_OF_SIGNAL_TRANSDUCTION_BY_P53_CLASS_MEDIATOR	26	-0.15523	-0.483614	0.996337	1
GOBP_NEGATIVE_REGULATION_OF_HEMOPOIESIS	67	0.415171	1.2476	0.150966	0.51801		GOBP_HISTONE_H3_K9_MODIFICATION	27	-0.180584	-0.559347	0.996377	1
GOBP_METHYLATION	304	0.339769	1.15605	0.151116	0.656509		GOBP_PLATELET_DENSE_GRANULE_ORGANIZATION	22	-0.148378	-0.438209	0.996503	1
GOBP_NEGATIVE_REGULATION_OF_VASCULAR_ASSOCIATED_SMOOTH_MUSCLE_CELL_PROLIFERATION	20	0.53637	1.31109	0.151685	0.447513		GOBP_LATE_ENDOSOME_TO_LYSOSOME_TRANSPORT	19	-0.182736	-0.517397	0.996753	1
GOBP_PROTEIN_KINASE_C_SIGNALING	26	0.514605	1.29819	0.152055	0.451412		GOBP_PROTEIN_TARGETING	278	-0.171913	-0.815361	1	1
GOBP_KERATINOCYTE_DIFFERENTIATION	71	0.415682	1.24211	0.152174	0.522058		GOBP_RESPONSE_TO_INSULIN	215	-0.169443	-0.775563	1	1
GOBP_DETECTION_OF_STIMULUS	114	0.372833	1.203	0.15258	0.593851		GOBP_PROTEIN_ACYLATION	219	-0.166206	-0.77102	1	1
GOBP_ACYLGLYCEROL_HOMEOSTASIS	17	0.563567	1.32332	0.152941	0.433631		GOBP_PROTEIN_FOLDING	181	-0.167613	-0.760278	1	1
GOBP_REGULATION_OF_PLATELET_AGGREGATION	24	0.516371	1.31313	0.153305	0.445131		GOBP_NEGATIVE_REGULATION_OF_PROTEIN_LOCALIZATION	155	-0.175221	-0.750759	1	1
GOBP_VENTRICULAR_CARDIAC_MUSCLE_CELL_ACTION_POTENTIAL	24	0.522548	1.3073	0.153432	0.451577		GOBP_PROTEIN_LOCALIZATION_TO_NUCLEUS	267	-0.156952	-0.739699	1	1
GOBP_NEGATIVE_REGULATION_OF_CELL_MATRIX_ADHESION	27	0.494943	1.27897	0.153742	0.476728		GOBP_CYTOSOLIC_TRANSPORT	161	-0.168083	-0.729188	1	1
GOBP_POSITIVE_REGULATION_OF_REPRODUCTIVE_PROCESS	57	0.424608	1.24024	0.153941	0.525249		GOBP_PROTEIN_MODIFICATION_BY_SMALL_PROTEIN_REMOVAL	142	-0.168016	-0.725002	1	1
GOBP_ERBB2_SIGNALING_PATHWAY	16	0.563342	1.30618	0.153959	0.452038		GOBP_SISTER_CHROMATID_SEGREGATION	236	-0.161456	-0.717223	1	1
GOBP_ADAPTIVE_THERMOGENESIS	120	0.375788	1.1992	0.154015	0.595926		GOBP_RIBOSE_PHOSPHATE_BIOSYNTHETIC_PROCESS	189	-0.160601	-0.71657	1	1
GOBP_THYMOCYTE_APOPTOTIC_PROCESS	16	0.554979	1.30545	0.154185	0.451967		GOBP_PHOSPHATIDYLINOSITOL_METABOLIC_PROCESS	131	-0.166435	-0.70737	1	1
GOBP_RESPONSE_TO_HEAT	83	0.405396	1.24161	0.154206	0.522989		GOBP_NUCLEAR_EXPORT	151	-0.158742	-0.698869	1	1
GOBP_REGULATION_OF_ANIMAL_ORGAN_FORMATION	21	0.52782	1.29859	0.154483	0.45096		GOBP_NUCLEOSIDE_TRIPHOSPHATE_BIOSYNTHETIC_PROCESS	103	-0.165895	-0.687156	1	1
GOBP_NEGATIVE_REGULATION_OF_CD4_POSITIVE_ALPHA_BETA_T_CELL_DIFFERENTIATION	15	0.573635	1.30256	0.154532	0.450232		GOBP_PHOSPHOLIPID_BIOSYNTHETIC_PROCESS	218	-0.152566	-0.684033	1	1
GOBP_EPITHELIAL_TO_MESENCHYMAL_TRANSITION	135	0.372019	1.19796	0.154853	0.598063		GOBP_CYTOPLASMIC_TRANSLATION	153	-0.156733	-0.678352	1	1
GOBP_ROOF_OF_MOUTH_DEVELOPMENT	76	0.40488	1.22012	0.155193	0.561527		GOBP_PROTEIN_DEPHOSPHORYLATION	206	-0.150003	-0.677093	1	1
GOBP_NEGATIVE_REGULATION_OF_EPITHELIAL_CELL_APOPTOTIC_PROCESS	40	0.450959	1.24877	0.15544	0.516267		GOBP_TRANSPORT_ALONG_MICROTUBULE	159	-0.153613	-0.660219	1	1
GOBP_CYCLIC_NUCLEOTIDE_METABOLIC_PROCESS	28	0.482725	1.28945	0.156206	0.466368		GOBP_SISTER_CHROMATID_COHESION	52	-0.180804	-0.659928	1	1
GOBP_HEPATICOBILIARY_SYSTEM_DEVELOPMENT	110	0.378734	1.20669	0.156216	0.589126		GOBP_TELOMERE_MAINTENANCE	141	-0.157573	-0.658123	1	1
GOBP_CELL_COMMUNICATION_BY_ELECTRICAL_COUPLING	28	0.495174	1.2761	0.156559	0.480095		GOBP_GLYCEROPHOSPHOLIPID_BIOSYNTHETIC_PROCESS	180	-0.151641	-0.657315	1	1
GOBP_REGULATION_OF_MIRNA_TRANSCRIPTION	62	0.422638	1.2524	0.156815	0.512192		GOBP_REGULATION_OF_RESPONSE_TO_DNA_DAMAGE_STIMULUS	286	-0.142248	-0.657283	1	1
GOBP_POSITIVE_REGULATION_OF_RELEASE_OF_CYTOCHROME_C_FROM_MITOCHONDRIA	23	0.513311	1.30894	0.157303	0.450997		GOBP_NUCLEOSIDE_PHOSPHATE_BIOSYNTHETIC_PROCESS	228	-0.143254	-0.649584	1	1
GOBP_BONE_REMODELING	60	0.424162	1.2412	0.157576	0.523607		GOBP_PROTEIN_STABILIZATION	177	-0.145902	-0.647546	1	1
GOBP_RESPONSE_TO_OXYGEN_LEVELS	265	0.343422	1.16174	0.157625	0.647791		GOBP_REGULATION_OF_TRANSCRIPTION_ELONGATION_BY_RNA_POLYMERASE_II	85	-0.164084	-0.642098	1	1
GOBP_GLUCAN_BIOSYNTHETIC_PROCESS	32	0.475374	1.27509	0.157754	0.481121		GOBP_ENDOPLASMIC_RETICULUM_TO_GOLGI_VESICLE_MEDIATED_TRANSPORT	121	-0.149594	-0.62672	1	1
GOBP_INTERFERON_ALPHA_PRODUCTION	17	0.549931	1.30374	0.157895	0.450849		GOBP_NUCLEOBASE_CONTAINING_COMPOUND_TRANSPORT	188	-0.139713	-0.618143	1	1
GOBP_NEGATIVE_REGULATION_OF_SIGNAL_TRANSDUCTION_BY_P53_CLASS_MEDIATOR	32	0.481042	1.27184	0.158108	0.485532		GOBP_PROTEIN_TARGETING_TO_MITOCHONDRION	95	-0.151243	-0.616462	1	1
GOBP_EYE_MORPHOGENESIS	122	0.374272	1.19239	0.158305	0.61094		GOBP_MICROTUBULE_CYTOSKELETON_ORGANIZATION_INVOLVED_IN_MITOSIS	155	-0.139857	-0.616267	1	1
GOBP_PROSTAGLANDIN_TRANSPORT	16	0.551823	1.30445	0.159701	0.450062		GOBP_REGULATION_OF_MACROAUTOPHAGY	142	-0.1398	-0.613921	1	1
GOBP_REGULATION_OF_NEUROBLAST_PROLIFERATION	32	0.476318	1.27029	0.159787	0.488237		GOBP_REGULATION_OF_TELOMERE_MAINTENANCE_VIA_TELOMERE_LENGTHENING	58	-0.161622	-0.605575	1	1
GOBP_POSITIVE_REGULATION_OF_EPITHELIAL_CELL_APOPTOTIC_PROCESS	24	0.514991	1.30292	0.15983	0.449822		GOBP_REGULATION_OF_PROTEIN_LOCALIZATION_TO_NUCLEUS	119	-0.140854	-0.586936	1	1
GOBP_NEPHRON_DEVELOPMENT	117	0.375396	1.19766	0.160356	0.598376		GOBP_AMINO_ACID_ACTIVATION	44	-0.162394	-0.579509	1	1
GOBP_NEPHRON_TUBULE_FORMATION	15	0.563612	1.29507	0.160363	0.457139		GOBP_AUTOPHAGOSOME_ORGANIZATION	103	-0.136845	-0.575542	1	1
GOBP_ATRIAL_SEPTUM_DEVELOPMENT	19	0.529806	1.28656	0.161151	0.469609		GOBP_PROTEIN_LOCALIZATION_TO_VACUOLE	75	-0.144663	-0.571398	1	1
GOBP_EMBRYONIC_SKELETAL_SYSTEM_DEVELOPMENT	84	0.392653	1.21493	0.161253	0.570997		GOBP_MITOTIC_SISTER_CHROMATID_SEGREGATION	193	-0.124703	-0.560135	1	1
GOBP_REGULATION_OF_ENDOPEPTIDASE_ACTIVITY	215	0.348425	1.16433	0.161324	0.646912		GOBP_POSITIVE_REGULATION_OF_TRANSCRIPTION_ELONGATION_BY_RNA_POLYMERASE_II	48	-0.149727	-0.552936	1	1
GOBP_ATRIAL_CARDIAC_MUSCLE_TISSUE_DEVELOPMENT	15	0.577808	1.30117	0.162121	0.45026		GOBP_TORC1_SIGNALING	56	-0.148071	-0.546071	1	1
GOBP_PEPTIDYL_TYROSINE_MODIFICATION	262	0.339835	1.15468	0.162743	0.657837		GOBP_MITOCHONDRIAL_TRANSLATION	128	-0.12571	-0.540403	1	1
GOBP_GANGLION_DEVELOPMENT	15	0.564776	1.29181	0.162996	0.463984		GOBP_GOLGI_VESICLE_TRANSPORT	275	-0.117923	-0.539631	1	1
GOBP_PHAGOCYTOSIS	155	0.359499	1.18014	0.163636	0.632139		GOBP_REGULATION_OF_TRANSLATIONAL_INITIATION	71	-0.136685	-0.537307	1	1
GOBP_REGULATION_OF_ERYTHROCYTE_DIFFERENTIATION	34	0.467537	1.25484	0.163735	0.509376		GOBP_CYTOKINETIC_PROCESS	39	-0.15183	-0.513842	1	1
GOBP_PHENOL_CONTAINING_COMPOUND_METABOLIC_PROCESS	68	0.411148	1.22652	0.163915	0.548227		GOBP_VIRION_ASSEMBLY	36	-0.151783	-0.503184	1	1
GOBP_PEPTIDYL_THREONINE_DEPHOSPHORYLATION	16	0.55571	1.30494	0.164948	0.450714		GOBP_INSULIN_RECEPTOR_SIGNALING_PATHWAY	102	-0.1202	-0.495798	1	1
GOBP_PANCREAS_DEVELOPMENT	60	0.418177	1.22694	0.165459	0.5475		GOBP_MITOTIC_METAPHASE_PLATE_CONGRESSION	58	-0.132985	-0.495323	1	1
GOBP_PROXIMAL_DISTAL_PATTERN_FORMATION	19	0.531738	1.27433	0.165919	0.481385		GOBP_ESTABLISHMENT_OF_PROTEIN_LOCALIZATION_TO_VACUOLE	57	-0.133278	-0.494531	1	1
GOBP_REGULATION_OF_CELL_JUNCTION_ASSEMBLY	165	0.353789	1.17142	0.165948	0.636594		GOBP_PIGMENT_GRANULE_ORGANIZATION	37	-0.146563	-0.488915	1	1
GOBP_BLASTOCYST_FORMATION	37	0.464439	1.26398	0.166028	0.498251		GOBP_RNA_3_END_PROCESSING	96	-0.117732	-0.488499	1	1
GOBP_POSITIVE_REGULATION_OF_SMOOTH_MUSCLE_CONTRACTION	23	0.512189	1.27782	0.166189	0.478892		GOBP_NADH_DEHYDROGENASE_COMPLEX_ASSEMBLY	50	-0.133861	-0.486818	1	1
GOBP_SYNAPTONEMAL_COMPLEX_ORGANIZATION	15	0.573083	1.30624	0.166421	0.452589		GOBP_UBIQUITIN_DEPENDENT_PROTEIN_CATABOLIC_PROCESS_VIA_THE_MULTIVESICULAR_BODY_SORTING_PATHWAY	35	-0.14663	-0.485199	1	1
GOBP_DIGESTIVE_SYSTEM_PROCESS	54	0.43299	1.25509	0.166458	0.509905		GOBP_VIRAL_BUDDING	27	-0.146549	-0.465803	1	1
GOBP_CALCIUM_ION_TRANSMEMBRANE_IMPORT_INTO_CYTOSOL	123	0.372397	1.19525	0.166667	0.603525		GOBP_RRNA_MODIFICATION	34	-0.140458	-0.46515	1	1
GOBP_HEMATOPOIETIC_OR_LYMPHOID_ORGAN_DEVELOPMENT	72	0.407164	1.22696	0.167064	0.548106		GOBP_POSITIVE_REGULATION_OF_DNA_RECOMBINATION	61	-0.121194	-0.461352	1	1
GOBP_CELLULAR_RESPONSE_TO_HEAT	56	0.428309	1.23988	0.167076	0.525043		GOBP_ATP_BIOSYNTHETIC_PROCESS	82	-0.112772	-0.455786	1	1
GOBP_CARDIAC_VENTRICLE_MORPHOGENESIS	51	0.432268	1.24582	0.167085	0.519113		GOBP_REGULATION_OF_SYNAPSE_MATURATION	15	-0.169026	-0.448941	1	1
GOBP_NEGATIVE_REGULATION_OF_MUSCLE_CELL_APOPTOTIC_PROCESS	33	0.471448	1.25569	0.167341	0.510726		GOBP_BASIC_AMINO_ACID_TRANSPORT	18	-0.155926	-0.446173	1	1
GOBP_NEGATIVE_REGULATION_OF_PEPTIDASE_ACTIVITY	112	0.377702	1.19925	0.167592	0.59641		GOBP_SNRNA_METABOLIC_PROCESS	54	-0.121465	-0.443163	1	1
GOBP_CARDIAC_CONDUCTION_SYSTEM_DEVELOPMENT	27	0.49124	1.28194	0.167598	0.475858		GOBP_MITOTIC_CYTOKINESIS	79	-0.111217	-0.441748	1	1
GOBP_RESPONSE_TO_DSRNA	34	0.476145	1.26658	0.168643	0.494259		GOBP_MITOCHONDRIAL_RESPIRATORY_CHAIN_COMPLEX_ASSEMBLY	89	-0.107541	-0.432108	1	1
GOBP_NEGATIVE_REGULATION_OF_MONOATOMIC_ION_TRANSMEMBRANE_TRANSPORT	67	0.41839	1.23816	0.16866	0.526626		GOBP_MELANOSOME_ASSEMBLY	18	-0.148336	-0.428573	1	1
GOBP_G_PROTEIN_COUPLED_RECEPTOR_SIGNALING_PATHWAY_COUPLED_TO_CYCLIC_NUCLEOTIDE_SECOND_MESSENGER	28	0.480683	1.26389	0.168675	0.497852		GOBP_3_UTR_MEDIATED_MRNA_STABILIZATION	19	-0.147765	-0.427563	1	1
GOBP_ORGAN_GROWTH	120	0.367671	1.18686	0.168715	0.620118		GOBP_AUTOPHAGOSOME_MATURATION	57	-0.114719	-0.423526	1	1
GOBP_EPITHELIAL_CELL_DEVELOPMENT	165	0.360001	1.17778	0.168831	0.63341		GOBP_PROTON_MOTIVE_FORCE_DRIVEN_ATP_SYNTHESIS	60	-0.108975	-0.410076	1	0.999597
GOBP_POSITIVE_REGULATION_OF_PHAGOCYTOSIS	36	0.470932	1.27228	0.169128	0.484905
GOBP_REGULATION_OF_GENE_SILENCING_BY_RNA	30	0.468462	1.25911	0.169606	0.505352
GOBP_RESPONSE_TO_ESTROGEN	51	0.426822	1.2363	0.169856	0.529114
GOBP_SMOOTH_MUSCLE_CELL_DIFFERENTIATION	48	0.431212	1.23584	0.17	0.52928
GOBP_SKELETAL_MUSCLE_TISSUE_REGENERATION	26	0.493365	1.26065	0.170439	0.503325
GOBP_REGULATION_OF_PHAGOCYTOSIS	58	0.418922	1.23439	0.170468	0.529989
GOBP_EPITHELIAL_CELL_DIFFERENTIATION_INVOLVED_IN_KIDNEY_DEVELOPMENT	36	0.465184	1.253	0.170732	0.512337
GOBP_SEX_DIFFERENTIATION	193	0.350396	1.16024	0.170886	0.65022
GOBP_ACTIVATION_OF_INNATE_IMMUNE_RESPONSE	160	0.359409	1.1712	0.17094	0.636703
GOBP_NEGATIVE_REGULATION_OF_VIRAL_LIFE_CYCLE	16	0.550786	1.29122	0.171852	0.464403
GOBP_REGULATION_OF_SKELETAL_MUSCLE_CELL_DIFFERENTIATION	16	0.557081	1.27617	0.171965	0.480576
GOBP_PLATELET_AGGREGATION	53	0.42073	1.21823	0.17207	0.562885
GOBP_NEGATIVE_REGULATION_OF_CARBOHYDRATE_METABOLIC_PROCESS	38	0.461567	1.25882	0.17228	0.504876
GOBP_REGULATION_OF_MUSCLE_TISSUE_DEVELOPMENT	33	0.461941	1.25056	0.172872	0.513296
GOBP_POSITIVE_REGULATION_OF_INTRINSIC_APOPTOTIC_SIGNALING_PATHWAY	52	0.431111	1.24272	0.172914	0.524056
GOBP_EXOCYTOSIS	251	0.340128	1.15204	0.172979	0.662936
GOBP_BIOMINERAL_TISSUE_DEVELOPMENT	117	0.36909	1.17679	0.173141	0.634168
GOBP_COLLATERAL_SPROUTING	24	0.496572	1.25514	0.173611	0.510422
GOBP_RESPONSE_TO_PURINE_CONTAINING_COMPOUND	101	0.382556	1.20265	0.173865	0.593002
GOBP_GAMETE_GENERATION	478	0.322691	1.11029	0.173869	0.723701
GOBP_POSITIVE_REGULATION_OF_CELL_DEVELOPMENT	320	0.330914	1.13573	0.174089	0.689912
GOBP_MUSCLE_CELL_CELLULAR_HOMEOSTASIS	17	0.541079	1.27714	0.174962	0.479609
GOBP_REGULATION_OF_TRANSMEMBRANE_RECEPTOR_PROTEIN_SERINE_THREONINE_KINASE_SIGNALING_PATHWAY	219	0.350453	1.16385	0.175182	0.647853
GOBP_INFLAMMASOME_COMPLEX_ASSEMBLY	20	0.520806	1.26859	0.175464	0.489595
GOBP_LYMPHOCYTE_MIGRATION	60	0.408874	1.21167	0.175824	0.578812
GOBP_REGULATION_OF_MYELOID_LEUKOCYTE_MEDIATED_IMMUNITY	35	0.457327	1.23554	0.176471	0.529585
GOBP_RENAL_FILTRATION	20	0.517936	1.25466	0.176556	0.509263
GOBP_REGULATION_OF_EXTRINSIC_APOPTOTIC_SIGNALING_PATHWAY	116	0.369381	1.17615	0.176667	0.634987
GOBP_STEM_CELL_DIFFERENTIATION	199	0.34888	1.15982	0.176778	0.649793
GOBP_ACTIVIN_RECEPTOR_SIGNALING_PATHWAY	33	0.464268	1.25451	0.177398	0.508462
GOBP_GLIAL_CELL_ACTIVATION	26	0.498356	1.25834	0.177507	0.505084
GOBP_POSITIVE_REGULATION_OF_MACROPHAGE_CYTOKINE_PRODUCTION	18	0.526941	1.26403	0.178571	0.498771
GOBP_POSITIVE_REGULATION_OF_CELL_SUBSTRATE_JUNCTION_ORGANIZATION	29	0.484026	1.26241	0.179245	0.500469
GOBP_NEURONAL_ACTION_POTENTIAL	16	0.561646	1.28143	0.179792	0.475479
GOBP_PROTEIN_AUTOPROCESSING	20	0.522651	1.2831	0.179825	0.473791
GOBP_FACE_MORPHOGENESIS	28	0.480589	1.2344	0.179887	0.530593
GOBP_CELLULAR_RESPONSE_TO_HYDROGEN_PEROXIDE	70	0.397392	1.20084	0.181055	0.595038
GOBP_NEGATIVE_REGULATION_OF_LOCOMOTION	263	0.335356	1.14055	0.181159	0.682996
GOBP_MACROPHAGE_MIGRATION	37	0.452705	1.22747	0.181696	0.547134
GOBP_NEUROMUSCULAR_JUNCTION_DEVELOPMENT	39	0.44415	1.22847	0.181818	0.544606
GOBP_APOPTOTIC_SIGNALING_PATHWAY	486	0.323385	1.11511	0.181818	0.716023
GOBP_REGULATION_OF_VIRAL_INDUCED_CYTOPLASMIC_PATTERN_RECOGNITION_RECEPTOR_SIGNALING_PATHWAY	41	0.439799	1.21967	0.181934	0.56165
GOBP_INNATE_IMMUNE_RESPONSE_ACTIVATING_SIGNALING_PATHWAY	140	0.362676	1.1716	0.182217	0.637947
GOBP_REGULATION_OF_FAT_CELL_DIFFERENTIATION	110	0.371859	1.17559	0.182227	0.634139
GOBP_ANTIMICROBIAL_HUMORAL_RESPONSE	43	0.444447	1.24371	0.182398	0.523548
GOBP_CARDIAC_ATRIUM_DEVELOPMENT	29	0.47132	1.23741	0.18306	0.527628
GOBP_REGULATION_OF_B_CELL_ACTIVATION	83	0.383354	1.19814	0.183295	0.598148
GOBP_MRNA_CIS_SPLICING_VIA_SPLICEOSOME	35	0.465332	1.24404	0.184073	0.523187
GOBP_ARACHIDONIC_ACID_SECRETION	18	0.535654	1.2813	0.185022	0.475212
GOBP_RESPONSE_TO_INTERLEUKIN_6	24	0.494316	1.25724	0.186014	0.50711
GOBP_REGULATION_OF_MACROPHAGE_DIFFERENTIATION	17	0.536119	1.2687	0.18705	0.490549
GOBP_RIBONUCLEOSIDE_METABOLIC_PROCESS	22	0.506456	1.26464	0.187234	0.498228
GOBP_REGULATION_OF_NITRIC_OXIDE_SYNTHASE_ACTIVITY	25	0.496846	1.23817	0.1875	0.527203
GOBP_ANTIVIRAL_INNATE_IMMUNE_RESPONSE	17	0.528913	1.24675	0.188366	0.518731
GOBP_CELL_PROLIFERATION_IN_FOREBRAIN	17	0.529993	1.25167	0.188707	0.512529
GOBP_POSITIVE_REGULATION_OF_SMALL_GTPASE_MEDIATED_SIGNAL_TRANSDUCTION	41	0.439688	1.23762	0.189364	0.527617
GOBP_MITOTIC_DNA_INTEGRITY_CHECKPOINT_SIGNALING	82	0.386817	1.18729	0.189595	0.619359
GOBP_CRANIAL_NERVE_MORPHOGENESIS	22	0.498609	1.24	0.190542	0.525307
GOBP_POSITIVE_REGULATION_OF_JNK_CASCADE	68	0.403274	1.20156	0.19109	0.594003
GOBP_INTRINSIC_APOPTOTIC_SIGNALING_PATHWAY_BY_P53_CLASS_MEDIATOR	75	0.398524	1.20423	0.191991	0.592531
GOBP_GERM_CELL_DEVELOPMENT	194	0.343882	1.14685	0.192067	0.674258
GOBP_MACROPHAGE_CYTOKINE_PRODUCTION	28	0.482713	1.25145	0.193029	0.512596
GOBP_BLOOD_VESSEL_ENDOTHELIAL_CELL_PROLIFERATION_INVOLVED_IN_SPROUTING_ANGIOGENESIS	18	0.524552	1.25505	0.193084	0.509399
GOBP_REGULATION_OF_ACTION_POTENTIAL	43	0.428458	1.20835	0.193299	0.586308
GOBP_PYRIMIDINE_NUCLEOSIDE_METABOLIC_PROCESS	16	0.540623	1.27123	0.195159	0.486754
GOBP_REGULATION_OF_PEPTIDASE_ACTIVITY	256	0.336816	1.14181	0.195297	0.680637
GOBP_KIDNEY_MESENCHYME_DEVELOPMENT	17	0.526519	1.24228	0.195435	0.523442
GOBP_ETHER_METABOLIC_PROCESS	19	0.51863	1.257	0.195745	0.507223
GOBP_LEFT_RIGHT_AXIS_SPECIFICATION	15	0.54894	1.2697	0.196793	0.488746
GOBP_ATRIOVENTRICULAR_VALVE_DEVELOPMENT	24	0.485863	1.21988	0.197163	0.56159
GOBP_ORGAN_INDUCTION	17	0.527401	1.25268	0.198276	0.512631
GOBP_RESPONSE_TO_INORGANIC_SUBSTANCE	407	0.324296	1.11008	0.198389	0.723751
GOBP_POSITIVE_REGULATION_OF_LIPID_METABOLIC_PROCESS	107	0.373758	1.17965	0.198431	0.632437
GOBP_RESPONSE_TO_GONADOTROPIN	19	0.512639	1.23882	0.198519	0.527128
GOBP_CALCIUM_MEDIATED_SIGNALING	114	0.365162	1.16453	0.198857	0.646904
GOBP_SALIVARY_GLAND_DEVELOPMENT	26	0.488275	1.24432	0.198917	0.522966
GOBP_B_CELL_DIFFERENTIATION	95	0.376205	1.17168	0.2	0.638354
GOBP_HISTONE_DEMETHYLATION	20	0.516533	1.26476	0.200586	0.49854
GOBP_MRNA_SPLICE_SITE_SELECTION	39	0.44057	1.21284	0.200777	0.576937
GOBP_REGULATION_OF_HAIR_CYCLE	21	0.503421	1.23925	0.201133	0.526412
GOBP_MESONEPHRIC_TUBULE_MORPHOGENESIS	52	0.423895	1.20271	0.201242	0.593469
GOBP_NEGATIVE_REGULATION_OF_LEUKOCYTE_APOPTOTIC_PROCESS	38	0.445783	1.2184	0.201325	0.56302
GOBP_CARDIAC_CONDUCTION	74	0.381497	1.17843	0.201856	0.631951
GOBP_POSITIVE_REGULATION_OF_CELL_CYCLE	277	0.331404	1.12401	0.202454	0.703356
GOBP_MYOTUBE_CELL_DEVELOPMENT	29	0.467661	1.21561	0.202899	0.56947
GOBP_REGULATION_OF_CYSTEINE_TYPE_ENDOPEPTIDASE_ACTIVITY	162	0.352076	1.1669	0.203226	0.644574
GOBP_NEUROTRANSMITTER_METABOLIC_PROCESS	19	0.521435	1.24295	0.203785	0.524646
GOBP_NEUROEPITHELIAL_CELL_DIFFERENTIATION	29	0.471848	1.23836	0.205405	0.5279
GOBP_NEURON_CELLULAR_HOMEOSTASIS	53	0.409886	1.18793	0.206098	0.619882
GOBP_NEGATIVE_REGULATION_OF_INTERLEUKIN_6_PRODUCTION	21	0.506091	1.24625	0.206304	0.519714
GOBP_REGULATION_OF_STEM_CELL_PROLIFERATION	59	0.4116	1.20525	0.206771	0.591235
GOBP_REGULATION_OF_POTASSIUM_ION_TRANSMEMBRANE_TRANSPORTER_ACTIVITY	41	0.442622	1.20763	0.206853	0.587376
GOBP_SPECIFICATION_OF_SYMMETRY	99	0.374043	1.17084	0.207248	0.636589
GOBP_CARDIAC_MUSCLE_CELL_ACTION_POTENTIAL_INVOLVED_IN_CONTRACTION	39	0.423596	1.18954	0.207908	0.617804
GOBP_REGULATION_OF_MACROPHAGE_CHEMOTAXIS	17	0.53057	1.24598	0.208759	0.5199
GOBP_LIVER_REGENERATION	22	0.496741	1.22337	0.20904	0.555044
GOBP_REGULATION_OF_HEART_CONTRACTION	141	0.355073	1.16316	0.20915	0.649486
GOBP_CELLULAR_RESPONSE_TO_UNFOLDED_PROTEIN	87	0.383999	1.17723	0.209249	0.633977
GOBP_APPENDAGE_DEVELOPMENT	143	0.355021	1.15065	0.210184	0.665094
GOBP_NEGATIVE_REGULATION_OF_CELL_CELL_ADHESION	118	0.359819	1.15617	0.210234	0.656718
GOBP_REGULATION_OF_KERATINOCYTE_PROLIFERATION	33	0.454752	1.21715	0.210458	0.565733
GOBP_REGULATION_OF_PHOSPHATIDYLINOSITOL_3_KINASE_SIGNALING	76	0.385061	1.18053	0.211073	0.631507
GOBP_PURINE_DEOXYRIBONUCLEOTIDE_METABOLIC_PROCESS	15	0.550801	1.24988	0.211144	0.514766
GOBP_NEURAL_CREST_CELL_DIFFERENTIATION	82	0.382708	1.16717	0.212121	0.644323
GOBP_NEGATIVE_REGULATION_OF_MEMBRANE_PERMEABILITY	17	0.519043	1.23268	0.212339	0.534086
GOBP_ADENYLATE_CYCLASE_MODULATING_G_PROTEIN_COUPLED_RECEPTOR_SIGNALING_PATHWAY	150	0.355718	1.14968	0.212973	0.667082
GOBP_NEGATIVE_REGULATION_OF_BINDING	132	0.358212	1.14346	0.213732	0.680076
GOBP_MACROPHAGE_CHEMOTAXIS	25	0.476475	1.20799	0.214681	0.586874
GOBP_POSITIVE_REGULATION_OF_SMALL_MOLECULE_METABOLIC_PROCESS	96	0.371034	1.15747	0.214689	0.654888
GOBP_PRIMARY_MIRNA_PROCESSING	17	0.524903	1.22348	0.214826	0.555322
GOBP_REGULATION_OF_MORPHOGENESIS_OF_A_BRANCHING_STRUCTURE	36	0.442475	1.20247	0.215223	0.592343
GOBP_INCLUSION_BODY_ASSEMBLY	22	0.48932	1.22597	0.216066	0.548003
GOBP_REGULATION_OF_CAMP_DEPENDENT_PROTEIN_KINASE_ACTIVITY	17	0.516328	1.23513	0.216374	0.52961
GOBP_LEUKOCYTE_DEGRANULATION	44	0.419044	1.18071	0.217114	0.631552
GOBP_SUPEROXIDE_ANION_GENERATION	20	0.514674	1.22625	0.217201	0.548454
GOBP_PURINE_NUCLEOSIDE_METABOLIC_PROCESS	20	0.505909	1.21933	0.217877	0.561368
GOBP_CELL_SURFACE_PATTERN_RECOGNITION_RECEPTOR_SIGNALING_PATHWAY	31	0.449368	1.2084	0.219124	0.586803
GOBP_RESPONSE_TO_OXIDATIVE_STRESS	331	0.3255	1.10583	0.219289	0.733128
GOBP_MONOCARBOXYLIC_ACID_TRANSPORT	105	0.367174	1.16281	0.219348	0.649956
GOBP_REGULATION_OF_INCLUSION_BODY_ASSEMBLY	16	0.527971	1.22121	0.220117	0.560098
GOBP_SYNAPTIC_TRANSMISSION_CHOLINERGIC	18	0.521437	1.25171	0.220484	0.513063
GOBP_NEGATIVE_REGULATION_OF_CHEMOTAXIS	45	0.417257	1.18457	0.220715	0.62445
GOBP_MAINTENANCE_OF_BLOOD_BRAIN_BARRIER	32	0.449631	1.2188	0.220779	0.562423
GOBP_NEGATIVE_REGULATION_OF_RESPONSE_TO_CYTOKINE_STIMULUS	52	0.406335	1.17657	0.221001	0.634252
GOBP_PURINE_NUCLEOBASE_METABOLIC_PROCESS	17	0.510469	1.21273	0.221397	0.576668
GOBP_POSITIVE_REGULATION_OF_AXON_EXTENSION	33	0.448315	1.19692	0.221785	0.600089
GOBP_BONE_RESORPTION	41	0.433981	1.19166	0.221939	0.612093
GOBP_RIBONUCLEOTIDE_CATABOLIC_PROCESS	43	0.420482	1.18214	0.222661	0.628692
GOBP_MULTI_MULTICELLULAR_ORGANISM_PROCESS	135	0.354626	1.14579	0.223439	0.676642
GOBP_IMMUNE_RESPONSE_REGULATING_SIGNALING_PATHWAY	257	0.331072	1.11939	0.223481	0.70908
GOBP_POSITIVE_REGULATION_OF_MUSCLE_TISSUE_DEVELOPMENT	16	0.526742	1.22085	0.223529	0.560508
GOBP_EMBRYONIC_MORPHOGENESIS	466	0.318319	1.0982	0.224346	0.743383
GOBP_ESTABLISHMENT_OF_PLANAR_POLARITY_OF_EMBRYONIC_EPITHELIUM	16	0.519182	1.21012	0.224576	0.582521
GOBP_RAS_PROTEIN_SIGNAL_TRANSDUCTION	275	0.328785	1.11937	0.224615	0.708562
GOBP_REGULATION_OF_EXOCYTOSIS	141	0.354061	1.1568	0.224865	0.655875
GOBP_SIGNAL_TRANSDUCTION_IN_RESPONSE_TO_DNA_DAMAGE	170	0.346537	1.14411	0.22584	0.679794
GOBP_CARTILAGE_DEVELOPMENT	147	0.347259	1.13233	0.225946	0.696242
GOBP_MIRNA_METABOLIC_PROCESS	89	0.374376	1.16578	0.226744	0.647156
GOBP_REGULATION_OF_PROTEIN_TYROSINE_KINASE_ACTIVITY	63	0.4023	1.17385	0.226779	0.63811
GOBP_REGULATION_OF_CARDIAC_MUSCLE_CELL_PROLIFERATION	29	0.457844	1.20375	0.226846	0.592782
GOBP_RENAL_TUBULE_DEVELOPMENT	80	0.38314	1.16257	0.227059	0.64883
GOBP_NEGATIVE_REGULATION_OF_MITOCHONDRION_ORGANIZATION	41	0.426781	1.18632	0.227154	0.620626
GOBP_NEGATIVE_REGULATION_OF_HYDROLASE_ACTIVITY	194	0.33634	1.11849	0.227225	0.70844
GOBP_REGULATION_OF_NEUTROPHIL_CHEMOTAXIS	21	0.494237	1.21198	0.228412	0.578437
GOBP_REGULATION_OF_KIDNEY_DEVELOPMENT	25	0.473183	1.20568	0.22865	0.590474
GOBP_VESICLE_FUSION_TO_PLASMA_MEMBRANE	17	0.510859	1.23014	0.228659	0.541241
GOBP_REGULATION_OF_MIRNA_METABOLIC_PROCESS	74	0.386077	1.17201	0.230324	0.639137
GOBP_REGULATION_OF_HORMONE_LEVELS	328	0.324929	1.1033	0.23296	0.737267
GOBP_REGULATION_OF_GLUCOSE_METABOLIC_PROCESS	77	0.37638	1.14985	0.233449	0.667151
GOBP_REGULATION_OF_TYPE_I_INTERFERON_MEDIATED_SIGNALING_PATHWAY	34	0.451741	1.19641	0.233509	0.600453
GOBP_APOPTOTIC_CELL_CLEARANCE	35	0.438232	1.18532	0.233766	0.623309
GOBP_REGULATION_OF_COLLATERAL_SPROUTING	17	0.502585	1.20079	0.234399	0.594569
GOBP_GOLGI_ORGANIZATION	146	0.345224	1.13765	0.234409	0.687123
GOBP_PULMONARY_VALVE_DEVELOPMENT	20	0.492764	1.20313	0.234621	0.594092
GOBP_VENTRICULAR_CARDIAC_MUSCLE_TISSUE_MORPHOGENESIS	33	0.434399	1.17896	0.234987	0.632835
GOBP_CELLULAR_RESPONSE_TO_OXYGEN_LEVELS	138	0.348349	1.13657	0.235676	0.689592
GOBP_OSTEOBLAST_PROLIFERATION	27	0.465694	1.20742	0.235695	0.587416
GOBP_TEMPERATURE_HOMEOSTASIS	132	0.349421	1.14187	0.235943	0.681049
GOBP_CELLULAR_RESPONSE_TO_GLUCOSE_STARVATION	44	0.416971	1.17269	0.236271	0.638722
GOBP_CEREBELLAR_PURKINJE_CELL_LAYER_DEVELOPMENT	21	0.485141	1.19942	0.236919	0.596476
GOBP_RESPONSE_TO_CAMP	64	0.388708	1.16499	0.237204	0.647285
GOBP_MITOCHONDRIAL_TRANSCRIPTION	19	0.489463	1.18812	0.237288	0.620539
GOBP_BODY_FLUID_SECRETION	59	0.395653	1.16989	0.237454	0.637835
GOBP_COCHLEA_MORPHOGENESIS	16	0.512384	1.20249	0.237805	0.592906
GOBP_MALE_GAMETE_GENERATION	369	0.315979	1.09484	0.237854	0.748531
GOBP_FILOPODIUM_ASSEMBLY	60	0.394112	1.15602	0.238678	0.655974
GOBP_OSTEOBLAST_DIFFERENTIATION	184	0.340324	1.12854	0.238853	0.697274
GOBP_POSITIVE_REGULATION_OF_PRODUCTION_OF_MOLECULAR_MEDIATOR_OF_IMMUNE_RESPONSE	86	0.377965	1.15994	0.238857	0.650623
GOBP_EXECUTION_PHASE_OF_APOPTOSIS	60	0.391861	1.17107	0.239157	0.636533
GOBP_PRODUCTION_OF_MOLECULAR_MEDIATOR_OF_IMMUNE_RESPONSE	147	0.343828	1.13187	0.239316	0.69593
GOBP_REGULATION_OF_ORGAN_GROWTH	64	0.392291	1.15665	0.24	0.655747
GOBP_VASODILATION	27	0.457848	1.18445	0.240109	0.624198
GOBP_MUSCLE_ORGAN_MORPHOGENESIS	50	0.408689	1.1734	0.240811	0.638321
GOBP_REGULATION_OF_OSTEOBLAST_DIFFERENTIATION	101	0.363603	1.14792	0.241102	0.671165
GOBP_FEEDING_BEHAVIOR	61	0.393457	1.16224	0.241212	0.649301
GOBP_HORMONE_TRANSPORT	213	0.332871	1.1188	0.241379	0.70801
GOBP_RESPONSE_TO_FIBROBLAST_GROWTH_FACTOR	86	0.373905	1.145	0.242286	0.677456
GOBP_LUNG_CELL_DIFFERENTIATION	18	0.501014	1.19235	0.24238	0.610418
GOBP_DNA_DEALKYLATION	29	0.460506	1.21089	0.242588	0.580612
GOBP_DIGESTION	61	0.394694	1.15819	0.243309	0.654451
GOBP_REGULATION_OF_POSITIVE_CHEMOTAXIS	19	0.502582	1.2009	0.243478	0.595483
GOBP_RESPONSE_TO_INTERFERON_BETA	21	0.478806	1.18751	0.243722	0.61992
GOBP_AORTA_DEVELOPMENT	50	0.407943	1.17192	0.244389	0.638756
GOBP_SIGNAL_RELEASE	333	0.323899	1.09966	0.244692	0.741547
GOBP_SECRETION_BY_TISSUE	27	0.46179	1.18633	0.245098	0.621268
GOBP_NEGATIVE_REGULATION_OF_DNA_BINDING_TRANSCRIPTION_FACTOR_ACTIVITY	138	0.346147	1.12743	0.246781	0.699187
GOBP_REGULATION_OF_BLOOD_CIRCULATION	170	0.341952	1.12086	0.246822	0.707203
GOBP_UNSATURATED_FATTY_ACID_BIOSYNTHETIC_PROCESS	39	0.429193	1.1726	0.247163	0.638403
GOBP_REGULATION_OF_MAST_CELL_ACTIVATION	25	0.471339	1.18916	0.247283	0.618343
GOBP_NEGATIVE_REGULATION_OF_FAT_CELL_DIFFERENTIATION	43	0.416089	1.17567	0.247475	0.634526
GOBP_LIVER_MORPHOGENESIS	17	0.501396	1.19475	0.247482	0.604481
GOBP_MEMBRANE_REPOLARIZATION	35	0.432522	1.17153	0.247934	0.636909
GOBP_SENSORY_ORGAN_DEVELOPMENT	411	0.317503	1.0942	0.248227	0.747046
GOBP_INTRACELLULAR_RECEPTOR_SIGNALING_PATHWAY	234	0.328584	1.11004	0.249738	0.723272
GOBP_AORTA_MORPHOGENESIS	28	0.464055	1.18006	0.250696	0.631713
GOBP_POSITIVE_REGULATION_OF_RECEPTOR_SIGNALING_PATHWAY_VIA_STAT	27	0.45014	1.17207	0.251082	0.639587
GOBP_FC_GAMMA_RECEPTOR_SIGNALING_PATHWAY	23	0.466413	1.17183	0.251397	0.638457
GOBP_MESODERMAL_CELL_DIFFERENTIATION	20	0.497009	1.18808	0.251412	0.620018
GOBP_CELL_DIFFERENTIATION_INVOLVED_IN_KIDNEY_DEVELOPMENT	45	0.41816	1.17847	0.251928	0.63314
GOBP_REGULATION_OF_BICELLULAR_TIGHT_JUNCTION_ASSEMBLY	17	0.502357	1.18439	0.252137	0.623712
GOBP_MEIOTIC_CHROMOSOME_SEGREGATION	82	0.375495	1.14042	0.252326	0.682807
GOBP_REGULATION_OF_T_CELL_MIGRATION	27	0.45247	1.17598	0.252674	0.634185
GOBP_PEPTIDYL_TYROSINE_AUTOPHOSPHORYLATION	19	0.48745	1.19953	0.253275	0.596757
GOBP_NEGATIVE_REGULATION_OF_STEM_CELL_PROLIFERATION	18	0.498206	1.19974	0.253294	0.596742
GOBP_EMBRYONIC_DIGIT_MORPHOGENESIS	50	0.402562	1.16187	0.253383	0.64796
GOBP_CELLULAR_RESPONSE_TO_CHEMICAL_STRESS	273	0.321812	1.09412	0.254082	0.746705
GOBP_POSITIVE_REGULATION_OF_SMOOTH_MUSCLE_CELL_MIGRATION	27	0.45338	1.1879	0.254167	0.619329
GOBP_POSITIVE_REGULATION_OF_BONE_MINERALIZATION	36	0.431995	1.1653	0.254826	0.647439
GOBP_ACTIVATION_OF_IMMUNE_RESPONSE	282	0.326561	1.10778	0.255123	0.72777
GOBP_REGULATION_OF_BLOOD_PRESSURE	114	0.352618	1.1286	0.255605	0.697697
GOBP_PROTEIN_LOCALIZATION_TO_CELL_CELL_JUNCTION	19	0.502753	1.18745	0.255911	0.619461
GOBP_CALCIUM_ION_TRANSPORT_INTO_CYTOSOL	21	0.472128	1.17963	0.25641	0.631871
GOBP_POSITIVE_REGULATION_OF_NEURAL_PRECURSOR_CELL_PROLIFERATION	46	0.407007	1.16035	0.256473	0.651102
GOBP_DEVELOPMENTAL_INDUCTION	26	0.45291	1.18903	0.2567	0.618148
GOBP_MEMBRANE_RAFT_ORGANIZATION	20	0.485136	1.18079	0.257267	0.631983
GOBP_VESICLE_DOCKING	54	0.397228	1.15128	0.257282	0.664272
GOBP_POSITIVE_REGULATION_OF_OXIDOREDUCTASE_ACTIVITY	46	0.403657	1.15228	0.257325	0.662769
GOBP_REGULATION_OF_LAMELLIPODIUM_ORGANIZATION	41	0.419538	1.16275	0.2575	0.649502
GOBP_POST_EMBRYONIC_ANIMAL_ORGAN_DEVELOPMENT	16	0.517812	1.20612	0.257554	0.590431
GOBP_ACTION_POTENTIAL	98	0.363267	1.13013	0.257919	0.697507
GOBP_ESTABLISHMENT_OF_SKIN_BARRIER	19	0.503934	1.20245	0.258297	0.59175
GOBP_INTERLEUKIN_12_PRODUCTION	35	0.439261	1.17951	0.258322	0.631629
GOBP_POSITIVE_REGULATION_OF_LIPID_BIOSYNTHETIC_PROCESS	60	0.395119	1.16195	0.258454	0.648961
GOBP_FEMALE_GAMETE_GENERATION	108	0.358276	1.12878	0.258602	0.698341
GOBP_REGULATION_OF_CARDIAC_MUSCLE_CELL_DIFFERENTIATION	15	0.521439	1.17368	0.258721	0.638034
GOBP_REGULATION_OF_GROWTH	480	0.310932	1.07537	0.259858	0.776544
GOBP_REGULATION_OF_CENTRIOLE_REPLICATION	20	0.483275	1.18345	0.260174	0.624889
GOBP_NEURON_FATE_SPECIFICATION	25	0.461655	1.17303	0.260197	0.638238
GOBP_PEPTIDYL_SERINE_MODIFICATION	259	0.327747	1.10154	0.260204	0.740038
GOBP_RESPONSE_TO_TEMPERATURE_STIMULUS	138	0.346091	1.12559	0.260541	0.702291
GOBP_IRON_ION_TRANSPORT	38	0.416705	1.15305	0.260591	0.660769
GOBP_REGULATION_OF_CATION_CHANNEL_ACTIVITY	98	0.36414	1.14195	0.261117	0.681408
GOBP_REGULATION_OF_INTRINSIC_APOPTOTIC_SIGNALING_PATHWAY_BY_P53_CLASS_MEDIATOR	31	0.4305	1.1619	0.261518	0.648478
GOBP_RESPONSE_TO_KETONE	149	0.343619	1.1239	0.262136	0.702493
GOBP_REGULATION_OF_B_CELL_DIFFERENTIATION	20	0.48223	1.1716	0.262431	0.637313
GOBP_FEMALE_SEX_DIFFERENTIATION	85	0.362274	1.12831	0.262673	0.697464
GOBP_MEMBRANE_INVAGINATION	49	0.405536	1.15802	0.263224	0.653755
GOBP_LYMPHOCYTE_APOPTOTIC_PROCESS	57	0.387545	1.13812	0.263285	0.686735
GOBP_TRANSPORT_OF_VIRUS	18	0.500358	1.18398	0.264317	0.624407
GOBP_CELLULAR_RESPONSE_TO_UV	81	0.370026	1.13808	0.26474	0.686231
GOBP_NEUROBLAST_PROLIFERATION	58	0.388304	1.14374	0.264885	0.680395
GOBP_PROTEIN_HOMOTETRAMERIZATION	42	0.41447	1.16782	0.265045	0.642763
GOBP_CELLULAR_RESPONSE_TO_EXTRACELLULAR_STIMULUS	211	0.330927	1.11079	0.265349	0.722616
GOBP_REGULATION_OF_MACROPHAGE_ACTIVATION	31	0.439698	1.17704	0.266399	0.633987
GOBP_PEPTIDYL_ARGININE_MODIFICATION	19	0.489559	1.17608	0.266573	0.634523
GOBP_LINOLEIC_ACID_METABOLIC_PROCESS	15	0.533669	1.19002	0.266867	0.616803
GOBP_LYMPH_VESSEL_DEVELOPMENT	23	0.470583	1.17394	0.267229	0.638454
GOBP_REGULATION_OF_AEROBIC_RESPIRATION	27	0.457765	1.17321	0.267956	0.638292
GOBP_MATURE_B_CELL_DIFFERENTIATION	23	0.470756	1.18113	0.268188	0.631449
GOBP_FAT_CELL_DIFFERENTIATION	187	0.336937	1.11487	0.268625	0.715058
GOBP_NEGATIVE_REGULATION_OF_RNA_CATABOLIC_PROCESS	70	0.376016	1.13591	0.269231	0.689945
GOBP_PROSTANOID_BIOSYNTHETIC_PROCESS	21	0.485813	1.18352	0.269727	0.625322
GOBP_REGULATED_EXOCYTOSIS	153	0.343919	1.12023	0.269807	0.707536
GOBP_POSITIVE_REGULATION_OF_LEUKOCYTE_DEGRANULATION	17	0.493411	1.17845	0.270864	0.632558
GOBP_PULMONARY_VALVE_MORPHOGENESIS	17	0.513066	1.19348	0.27193	0.608058
GOBP_REGULATION_OF_SYNAPTIC_VESICLE_RECYCLING	23	0.450076	1.16461	0.271942	0.647276
GOBP_REGULATION_OF_NEURAL_PRECURSOR_CELL_PROLIFERATION	74	0.375096	1.1363	0.271961	0.689868
GOBP_REGULATION_OF_MYELOID_LEUKOCYTE_DIFFERENTIATION	75	0.373452	1.14149	0.272406	0.681065
GOBP_ENDOTHELIAL_CELL_APOPTOTIC_PROCESS	37	0.408463	1.12827	0.272727	0.696965
GOBP_CARDIAC_MUSCLE_CELL_CONTRACTION	55	0.392007	1.14288	0.274314	0.680117
GOBP_CELLULAR_RESPONSE_TO_RETINOIC_ACID	48	0.393969	1.13449	0.274314	0.691466
GOBP_REGULATION_OF_RESPONSE_TO_ENDOPLASMIC_RETICULUM_STRESS	73	0.372964	1.12479	0.274441	0.703212
GOBP_POSITIVE_REGULATION_OF_OSTEOBLAST_DIFFERENTIATION	55	0.391074	1.13032	0.27451	0.698707
GOBP_HEART_GROWTH	60	0.38678	1.1398	0.276332	0.683661
GOBP_REGULATION_OF_PRODUCTION_OF_MOLECULAR_MEDIATOR_OF_IMMUNE_RESPONSE	117	0.350531	1.12572	0.277348	0.70248
GOBP_REGULATION_OF_GLUCAN_BIOSYNTHETIC_PROCESS	20	0.476883	1.16029	0.277616	0.650679
GOBP_MAMMARY_GLAND_EPITHELIAL_CELL_DIFFERENTIATION	15	0.511972	1.17856	0.27786	0.633482
GOBP_CELLULAR_RESPONSE_TO_NUTRIENT	32	0.43631	1.1516	0.278308	0.663834
GOBP_REGULATION_OF_MICROTUBULE_POLYMERIZATION	48	0.399898	1.13996	0.278562	0.683749
GOBP_POSITIVE_REGULATION_OF_ERYTHROCYTE_DIFFERENTIATION	24	0.457098	1.15518	0.278689	0.656821
GOBP_RESPONSE_TO_XENOBIOTIC_STIMULUS	281	0.318394	1.08564	0.279214	0.756378
GOBP_VASCULAR_ASSOCIATED_SMOOTH_MUSCLE_CONTRACTION	16	0.509002	1.17082	0.279279	0.636024
GOBP_NEGATIVE_REGULATION_OF_KERATINOCYTE_PROLIFERATION	19	0.473841	1.15402	0.279522	0.658164
GOBP_REGULATION_OF_OSTEOBLAST_PROLIFERATION	22	0.465879	1.15802	0.280112	0.654367
GOBP_REGULATION_OF_LYMPHOCYTE_APOPTOTIC_PROCESS	41	0.415874	1.15541	0.280612	0.656671
GOBP_REGULATION_OF_OXIDOREDUCTASE_ACTIVITY	69	0.374425	1.12199	0.280765	0.705823
GOBP_REGULATION_OF_NEUROTRANSMITTER_SECRETION	59	0.384967	1.13472	0.280952	0.691357
GOBP_REACTIVE_OXYGEN_SPECIES_METABOLIC_PROCESS	153	0.34035	1.11444	0.281553	0.715234
GOBP_REGULATION_OF_PHOSPHATASE_ACTIVITY	61	0.380729	1.13127	0.282297	0.696713
GOBP_NEGATIVE_REGULATION_OF_ENDOTHELIAL_CELL_PROLIFERATION	27	0.446	1.15551	0.283401	0.656991
GOBP_RESPONSE_TO_TESTOSTERONE	31	0.433588	1.1431	0.283582	0.680041
GOBP_POSITIVE_REGULATION_OF_BIOMINERAL_TISSUE_DEVELOPMENT	41	0.412332	1.13261	0.285176	0.695921
GOBP_LYMPHOCYTE_COSTIMULATION	24	0.456525	1.15432	0.285319	0.658396
GOBP_RESPONSE_TO_MURAMYL_DIPEPTIDE	17	0.499659	1.17063	0.285924	0.636052
GOBP_NEGATIVE_REGULATION_OF_GROWTH	194	0.329916	1.09582	0.287344	0.747689
GOBP_MULTICELLULAR_ORGANISMAL_MOVEMENT	34	0.421892	1.146	0.287386	0.676488
GOBP_IMMUNE_SYSTEM_DEVELOPMENT	147	0.342972	1.11084	0.287393	0.723032
GOBP_REGULATION_OF_SYNAPTIC_VESICLE_ENDOCYTOSIS	16	0.507188	1.16569	0.287425	0.646817
GOBP_INTERFERON_BETA_PRODUCTION	42	0.404402	1.13909	0.28866	0.684742
GOBP_POSITIVE_REGULATION_OF_EPITHELIAL_CELL_PROLIFERATION	151	0.337045	1.10299	0.289588	0.737082
GOBP_SYMPATHETIC_NERVOUS_SYSTEM_DEVELOPMENT	17	0.489473	1.16856	0.289706	0.640915
GOBP_NEGATIVE_REGULATION_OF_CYTOKINE_PRODUCTION_INVOLVED_IN_IMMUNE_RESPONSE	17	0.488676	1.16133	0.290715	0.64852
GOBP_ORGANELLE_FUSION	130	0.340783	1.10422	0.290788	0.736047
GOBP_BIOLOGICAL_PROCESS_INVOLVED_IN_INTERACTION_WITH_SYMBIONT	77	0.367829	1.12058	0.290822	0.707563
GOBP_REGULATION_OF_NUCLEAR_TRANSCRIBED_MRNA_POLY_A_TAIL_SHORTENING	15	0.501457	1.1651	0.291351	0.647548
GOBP_DIENCEPHALON_DEVELOPMENT	54	0.390152	1.116	0.291563	0.713648
GOBP_TISSUE_HOMEOSTASIS	168	0.33627	1.09438	0.2918	0.747049
GOBP_RESPONSE_TO_ELECTRICAL_STIMULUS	28	0.434297	1.12226	0.29184	0.705505
GOBP_SPROUTING_ANGIOGENESIS	100	0.353351	1.11493	0.292045	0.715456
GOBP_STRIATED_MUSCLE_CELL_PROLIFERATION	54	0.390441	1.12663	0.292892	0.701285
GOBP_POSITIVE_REGULATION_OF_RELEASE_OF_SEQUESTERED_CALCIUM_ION_INTO_CYTOSOL	22	0.457983	1.14554	0.293878	0.67682
GOBP_POSITIVE_REGULATION_OF_SUPRAMOLECULAR_FIBER_ORGANIZATION	137	0.343459	1.10146	0.294372	0.739067
GOBP_REGULATION_OF_LYASE_ACTIVITY	40	0.407375	1.13178	0.294423	0.695584
GOBP_TRANSCRIPTION_INITIATION_COUPLED_CHROMATIN_REMODELING	26	0.440049	1.13021	0.294993	0.697894
GOBP_REGULATION_OF_LIPID_LOCALIZATION	111	0.35117	1.10879	0.295249	0.726183
GOBP_GLOMERULUS_DEVELOPMENT	51	0.385748	1.12493	0.295706	0.703372
GOBP_REGULATION_OF_JNK_CASCADE	104	0.352259	1.10667	0.296552	0.730957
GOBP_CAMP_METABOLIC_PROCESS	16	0.503418	1.15735	0.297533	0.654713
GOBP_WATER_SOLUBLE_VITAMIN_METABOLIC_PROCESS	45	0.39487	1.12598	0.297739	0.702245
GOBP_REGULATION_OF_RELEASE_OF_SEQUESTERED_CALCIUM_ION_INTO_CYTOSOL	50	0.390315	1.1304	0.297872	0.699065
GOBP_POSITIVE_REGULATION_OF_PROTEIN_TYROSINE_KINASE_ACTIVITY	32	0.432259	1.13228	0.298755	0.695774
GOBP_DETECTION_OF_MECHANICAL_STIMULUS	35	0.416282	1.13599	0.298865	0.690257
GOBP_XENOBIOTIC_METABOLIC_PROCESS	54	0.383194	1.12417	0.298906	0.70407
GOBP_EMBRYONIC_APPENDAGE_MORPHOGENESIS	94	0.355123	1.0994	0.299312	0.741862
GOBP_REGULATION_OF_PROTEIN_POLYUBIQUITINATION	26	0.438034	1.13293	0.300412	0.695442
GOBP_DETECTION_OF_ABIOTIC_STIMULUS	80	0.359197	1.10575	0.300716	0.732807
GOBP_OSSIFICATION	322	0.315489	1.08001	0.300912	0.767737
GOBP_EMBRYONIC_CAMERA_TYPE_EYE_MORPHOGENESIS	22	0.465335	1.13553	0.301329	0.689961
GOBP_TYPE_II_INTERFERON_MEDIATED_SIGNALING_PATHWAY	17	0.486554	1.13681	0.301471	0.68936
GOBP_NEGATIVE_REGULATION_OF_NIK_NF_KAPPAB_SIGNALING	18	0.485022	1.15411	0.302023	0.658436
GOBP_MATERNAL_PLACENTA_DEVELOPMENT	29	0.434388	1.14966	0.30274	0.666508
GOBP_RESPONSE_TO_ANGIOTENSIN	22	0.452768	1.13866	0.303621	0.685603
GOBP_EPITHELIAL_CELL_MORPHOGENESIS	25	0.449908	1.1455	0.303867	0.67634
GOBP_EMBRYONIC_DIGESTIVE_TRACT_DEVELOPMENT	26	0.449778	1.14363	0.304045	0.680144
GOBP_POSITIVE_REGULATION_OF_VIRAL_LIFE_CYCLE	18	0.495015	1.16258	0.304721	0.649424
GOBP_EXOCRINE_SYSTEM_DEVELOPMENT	34	0.414825	1.12412	0.304762	0.703618
GOBP_B_CELL_HOMEOSTASIS	27	0.429683	1.12391	0.304945	0.703067
GOBP_GASTRULATION	151	0.334057	1.08965	0.304957	0.752675
GOBP_CARDIAC_MUSCLE_CELL_MEMBRANE_REPOLARIZATION	27	0.441586	1.13418	0.306011	0.691841
GOBP_SYNAPTIC_VESICLE_MEMBRANE_ORGANIZATION	22	0.446696	1.12251	0.306294	0.705323
GOBP_REGULATION_OF_CELL_CYCLE_G1_S_PHASE_TRANSITION	166	0.33139	1.09078	0.306297	0.75013
GOBP_POSITIVE_REGULATION_OF_CYTOSKELETON_ORGANIZATION	154	0.3376	1.0944	0.306452	0.747586
GOBP_REGULATION_OF_LYMPHOCYTE_MIGRATION	39	0.402643	1.11894	0.306598	0.708156
GOBP_DETECTION_OF_MECHANICAL_STIMULUS_INVOLVED_IN_SENSORY_PERCEPTION	25	0.439527	1.1354	0.30663	0.689745
GOBP_POSITIVE_REGULATION_OF_HISTONE_ACETYLATION	24	0.447027	1.14197	0.307263	0.68197
GOBP_RESPONSE_TO_ORGANOPHOSPHORUS	91	0.353476	1.09459	0.307429	0.748749
GOBP_LIPID_EXPORT_FROM_CELL	33	0.415484	1.11799	0.307798	0.709441
GOBP_REGULATION_OF_MITOCHONDRIAL_MEMBRANE_PERMEABILITY_INVOLVED_IN_APOPTOTIC_PROCESS	39	0.409611	1.12517	0.308974	0.703166
GOBP_POSITIVE_REGULATION_OF_FAT_CELL_DIFFERENTIATION	57	0.38234	1.11924	0.309494	0.707777
GOBP_SPECIFICATION_OF_ANIMAL_ORGAN_IDENTITY	26	0.440336	1.13916	0.309686	0.685097
GOBP_REGULATION_OF_SMALL_MOLECULE_METABOLIC_PROCESS	229	0.320798	1.07622	0.309845	0.774953
GOBP_DEOXYRIBONUCLEOSIDE_MONOPHOSPHATE_METABOLIC_PROCESS	18	0.468627	1.12028	0.3099	0.707962
GOBP_PERK_MEDIATED_UNFOLDED_PROTEIN_RESPONSE	17	0.4834	1.14919	0.310294	0.667464
GOBP_UNSATURATED_FATTY_ACID_METABOLIC_PROCESS	68	0.364069	1.09827	0.310633	0.743744
GOBP_SEQUESTERING_OF_CALCIUM_ION	87	0.357461	1.10137	0.310905	0.738745
GOBP_CELLULAR_RESPONSE_TO_ESTROGEN_STIMULUS	15	0.495347	1.12873	0.311307	0.697896
GOBP_PROSTANOID_METABOLIC_PROCESS	32	0.420594	1.1289	0.311585	0.698564
GOBP_REGULATION_OF_CARDIAC_MUSCLE_CONTRACTION_BY_CALCIUM_ION_SIGNALING	20	0.463095	1.13204	0.312935	0.695977
GOBP_REGULATION_OF_POTASSIUM_ION_TRANSPORT	67	0.373809	1.10814	0.313325	0.727752
GOBP_DEMETHYLATION	52	0.381264	1.11155	0.314746	0.72252
GOBP_REGULATION_OF_MAST_CELL_ACTIVATION_INVOLVED_IN_IMMUNE_RESPONSE	21	0.464687	1.12934	0.314993	0.698374
GOBP_INOSITOL_PHOSPHATE_MEDIATED_SIGNALING	40	0.405567	1.11471	0.315121	0.714966
GOBP_CELL_MATURATION	120	0.339327	1.09308	0.315615	0.747218
GOBP_MICROVILLUS_ORGANIZATION	27	0.422992	1.11089	0.316076	0.723492
GOBP_ORGANIC_ACID_CATABOLIC_PROCESS	192	0.321198	1.07677	0.316284	0.774322
GOBP_DENDRITIC_CELL_DIFFERENTIATION	26	0.437055	1.12197	0.317348	0.705277
GOBP_REGULATION_OF_TRIGLYCERIDE_BIOSYNTHETIC_PROCESS	17	0.476201	1.12952	0.317919	0.698409
GOBP_AXIS_ELONGATION	22	0.460083	1.13026	0.317992	0.698314
GOBP_POSITIVE_REGULATION_OF_FATTY_ACID_TRANSPORT	16	0.491828	1.12933	0.318248	0.697806
GOBP_APOPTOTIC_MITOCHONDRIAL_CHANGES	89	0.357722	1.09492	0.318339	0.7489
GOBP_REGULATION_OF_FATTY_ACID_OXIDATION	25	0.443617	1.1296	0.318621	0.698766
GOBP_APPENDAGE_MORPHOGENESIS	115	0.343786	1.09792	0.319865	0.743125
GOBP_POSITIVE_REGULATION_OF_MITOTIC_SISTER_CHROMATID_SEPARATION	17	0.472918	1.11429	0.320122	0.715132
GOBP_MORPHOGENESIS_OF_AN_EPITHELIAL_FOLD	17	0.480999	1.126	0.320567	0.702788
GOBP_EPITHELIAL_TUBE_MORPHOGENESIS	271	0.314198	1.06949	0.320735	0.778419
GOBP_MESONEPHROS_DEVELOPMENT	78	0.356175	1.09265	0.323185	0.747451
GOBP_RELEASE_OF_SEQUESTERED_CALCIUM_ION_INTO_CYTOSOL_BY_ENDOPLASMIC_RETICULUM	21	0.448305	1.11149	0.323651	0.722121
GOBP_NEURAL_PRECURSOR_CELL_PROLIFERATION	129	0.33565	1.08466	0.324084	0.758454
GOBP_CELLULAR_RESPONSE_TO_IONIZING_RADIATION	68	0.365811	1.09672	0.324228	0.745891
GOBP_NEGATIVE_REGULATION_OF_LYMPHOCYTE_DIFFERENTIATION	37	0.419995	1.12257	0.324289	0.705761
GOBP_REGULATION_OF_NEUROTRANSMITTER_TRANSPORT	70	0.367201	1.10184	0.324292	0.739586
GOBP_ARACHIDONIC_ACID_METABOLIC_PROCESS	26	0.435392	1.11223	0.324513	0.720821
GOBP_REGULATION_OF_MORPHOGENESIS_OF_AN_EPITHELIUM	45	0.388753	1.10282	0.325466	0.737022
GOBP_CELL_CELL_ADHESION_MEDIATED_BY_CADHERIN	33	0.418722	1.12112	0.325581	0.706978
GOBP_SOMITOGENESIS	50	0.379284	1.09444	0.326708	0.748075
GOBP_POSITIVE_REGULATION_OF_TRANSPORTER_ACTIVITY	92	0.347799	1.09084	0.327526	0.750528
GOBP_REGULATION_OF_SYSTEM_PROCESS	385	0.309154	1.06185	0.327621	0.792068
GOBP_REGULATION_OF_AUTOPHAGY_OF_MITOCHONDRION	36	0.401621	1.09928	0.327698	0.741622
GOBP_ERYTHROCYTE_HOMEOSTASIS	104	0.342064	1.08636	0.328814	0.758238
GOBP_SECOND_MESSENGER_MEDIATED_SIGNALING	184	0.32488	1.0753	0.330169	0.775565
GOBP_REGULATION_OF_VESICLE_FUSION	17	0.478892	1.11001	0.330409	0.72275
GOBP_B_CELL_PROLIFERATION	43	0.396198	1.10399	0.330779	0.736183
GOBP_BEHAVIORAL_RESPONSE_TO_PAIN	15	0.495162	1.11686	0.331387	0.712009
GOBP_PROTEIN_K63_LINKED_UBIQUITINATION	52	0.384778	1.10566	0.331671	0.732468
GOBP_MAST_CELL_ACTIVATION	40	0.399464	1.10549	0.332061	0.732474
GOBP_HAIR_CELL_DIFFERENTIATION	38	0.410247	1.11613	0.332893	0.713852
GOBP_AMINOGLYCAN_CATABOLIC_PROCESS	18	0.475909	1.1015	0.333333	0.739561
GOBP_MYELOID_LEUKOCYTE_CYTOKINE_PRODUCTION	41	0.402152	1.11337	0.334635	0.717711
GOBP_BINDING_OF_SPERM_TO_ZONA_PELLUCIDA	18	0.474693	1.1176	0.335252	0.710146
GOBP_RESPONSE_TO_MUSCLE_ACTIVITY	15	0.48819	1.11932	0.335303	0.708122
GOBP_REGULATION_OF_BRANCHING_INVOLVED_IN_URETERIC_BUD_MORPHOGENESIS	16	0.47616	1.11975	0.335366	0.708503
GOBP_RESPONSE_TO_LITHIUM_ION	19	0.469483	1.1246	0.335684	0.703266
GOBP_LONG_CHAIN_FATTY_ACID_TRANSPORT	45	0.391815	1.08795	0.336722	0.756606
GOBP_POST_EMBRYONIC_DEVELOPMENT	78	0.356245	1.08245	0.33677	0.762131
GOBP_MITOCHONDRIAL_FISSION	35	0.398881	1.09816	0.336856	0.742934
GOBP_REGULATION_OF_EXTRINSIC_APOPTOTIC_SIGNALING_PATHWAY_VIA_DEATH_DOMAIN_RECEPTORS	37	0.399043	1.09891	0.337224	0.742224
GOBP_NEGATIVE_REGULATION_OF_APOPTOTIC_SIGNALING_PATHWAY	185	0.323597	1.07267	0.337866	0.777541
GOBP_NEGATIVE_REGULATION_OF_PLASMA_MEMBRANE_BOUNDED_CELL_PROJECTION_ASSEMBLY	27	0.426479	1.12349	0.339674	0.703314
GOBP_COMPLEMENT_ACTIVATION	21	0.456701	1.12149	0.340192	0.706341
GOBP_LIPID_DROPLET_ORGANIZATION	26	0.421894	1.09137	0.340456	0.749331
GOBP_AMINE_METABOLIC_PROCESS	79	0.354305	1.08733	0.341743	0.757442
GOBP_REGULATION_OF_INTEGRIN_MEDIATED_SIGNALING_PATHWAY	19	0.455213	1.108	0.342254	0.727602
GOBP_REGULATION_OF_GLUCONEOGENESIS	39	0.394266	1.08628	0.342629	0.75672
GOBP_CELLULAR_RESPONSE_TO_STEROID_HORMONE_STIMULUS	167	0.324114	1.07179	0.342767	0.776286
GOBP_REGULATION_OF_CALCIUM_ION_TRANSMEMBRANE_TRANSPORTER_ACTIVITY	66	0.365923	1.0936	0.343675	0.747886
GOBP_POSITIVE_REGULATION_OF_ANIMAL_ORGAN_MORPHOGENESIS	25	0.426215	1.08633	0.344147	0.757128
GOBP_PROTEIN_DEMETHYLATION	26	0.426232	1.10072	0.34543	0.740383
GOBP_POSITIVE_REGULATION_OF_EXOCYTOSIS	58	0.370133	1.08377	0.346154	0.759017
GOBP_PLATELET_ACTIVATION	94	0.344581	1.07838	0.346939	0.770758
GOBP_NEGATIVE_REGULATION_OF_TUMOR_NECROSIS_FACTOR_SUPERFAMILY_CYTOKINE_PRODUCTION	32	0.41503	1.08409	0.348226	0.759763
GOBP_FATTY_ACID_TRANSPORT	73	0.362939	1.09299	0.348395	0.746899
GOBP_INOSITOL_LIPID_MEDIATED_SIGNALING	124	0.334038	1.06785	0.348684	0.779681
GOBP_REGULATION_OF_HEART_GROWTH	43	0.384963	1.09333	0.349105	0.747554
GOBP_REGULATION_OF_HOMOTYPIC_CELL_CELL_ADHESION	30	0.414891	1.0901	0.349669	0.751775
GOBP_NEGATIVE_REGULATION_OF_INTRINSIC_APOPTOTIC_SIGNALING_PATHWAY_BY_P53_CLASS_MEDIATOR	21	0.448698	1.09582	0.349794	0.748292
GOBP_ACTIVATION_OF_CYSTEINE_TYPE_ENDOPEPTIDASE_ACTIVITY_INVOLVED_IN_APOPTOTIC_PROCESS	60	0.362359	1.07384	0.351051	0.777262
GOBP_TRANSMISSION_OF_NERVE_IMPULSE	37	0.40002	1.08775	0.351852	0.756696
GOBP_PRESYNAPTIC_ENDOCYTOSIS	60	0.362549	1.07242	0.35258	0.777147
GOBP_EMBRYONIC_HEMOPOIESIS	19	0.456631	1.10049	0.353933	0.740546
GOBP_ANATOMICAL_STRUCTURE_MATURATION	164	0.323712	1.06794	0.354011	0.779985
GOBP_RESPONSE_TO_AXON_INJURY	67	0.365035	1.08304	0.35434	0.760756
GOBP_ATTACHMENT_OF_MITOTIC_SPINDLE_MICROTUBULES_TO_KINETOCHORE	21	0.443189	1.09503	0.356322	0.749141
GOBP_RESPONSE_TO_VITAMIN_D	27	0.42015	1.08378	0.356354	0.759567
GOBP_REGULATION_OF_LIPID_STORAGE	32	0.411813	1.08485	0.356488	0.758431
GOBP_NEUROMUSCULAR_SYNAPTIC_TRANSMISSION	22	0.44113	1.08641	0.357542	0.758651
GOBP_ACROSOME_ASSEMBLY	17	0.461344	1.10033	0.358519	0.740482
GOBP_SPHINGOID_METABOLIC_PROCESS	18	0.452323	1.08636	0.358832	0.757648
GOBP_REGULATION_OF_DNA_DAMAGE_RESPONSE_SIGNAL_TRANSDUCTION_BY_P53_CLASS_MEDIATOR	34	0.406326	1.08953	0.358871	0.752473
GOBP_REGULATION_OF_NIK_NF_KAPPAB_SIGNALING	66	0.358225	1.07246	0.359338	0.777635
GOBP_MACROMOLECULE_DEACYLATION	114	0.33142	1.056	0.361171	0.798687
GOBP_INTRACELLULAR_MONOATOMIC_ION_HOMEOSTASIS	357	0.30687	1.05858	0.361336	0.797957
GOBP_VASCULAR_ENDOTHELIAL_GROWTH_FACTOR_SIGNALING_PATHWAY	35	0.399046	1.08573	0.36173	0.756718
GOBP_RESPONSE_TO_MANGANESE_ION	15	0.481193	1.10008	0.361862	0.740734
GOBP_RENAL_ABSORPTION	19	0.467039	1.10321	0.361919	0.736987
GOBP_POSITIVE_REGULATION_OF_MONONUCLEAR_CELL_MIGRATION	40	0.388348	1.07853	0.361955	0.771459
GOBP_MAGNESIUM_ION_TRANSPORT	15	0.488634	1.10361	0.362018	0.736861
GOBP_NEGATIVE_REGULATION_OF_NUCLEOTIDE_METABOLIC_PROCESS	19	0.461568	1.08653	0.362069	0.758832
GOBP_LEUKOTRIENE_METABOLIC_PROCESS	15	0.468868	1.09446	0.362121	0.748606
GOBP_REGULATION_OF_ADENYLATE_CYCLASE_ACTIVITY	34	0.393107	1.07321	0.362259	0.777553
GOBP_NUCLEOSIDE_MONOPHOSPHATE_CATABOLIC_PROCESS	15	0.487421	1.11495	0.362556	0.716009
GOBP_NEGATIVE_REGULATION_OF_ATP_METABOLIC_PROCESS	18	0.463441	1.09336	0.362731	0.748073
GOBP_SUPEROXIDE_METABOLIC_PROCESS	40	0.385489	1.07525	0.363081	0.775142
GOBP_REGULATION_OF_ANOIKIS	20	0.444942	1.07878	0.363636	0.77122
GOBP_POSITIVE_REGULATION_OF_MUSCLE_CELL_APOPTOTIC_PROCESS	18	0.457746	1.09731	0.363901	0.744548
GOBP_EMBRYONIC_CAMERA_TYPE_EYE_DEVELOPMENT	31	0.407632	1.07732	0.364005	0.773688
GOBP_GLUCOSE_METABOLIC_PROCESS	140	0.327089	1.05572	0.364026	0.79781
GOBP_DEFENSE_RESPONSE_TO_GRAM_NEGATIVE_BACTERIUM	24	0.441727	1.09183	0.364146	0.74845
GOBP_TYPE_I_INTERFERON_PRODUCTION	78	0.348284	1.06801	0.364377	0.780313
GOBP_SECONDARY_METABOLITE_BIOSYNTHETIC_PROCESS	17	0.454751	1.07181	0.364458	0.776774
GOBP_NEGATIVE_REGULATION_OF_TRANSFORMING_GROWTH_FACTOR_BETA_RECEPTOR_SIGNALING_PATHWAY	78	0.350725	1.07102	0.364497	0.77646
GOBP_MUSCLE_HYPERTROPHY	57	0.363323	1.07437	0.364796	0.776774
GOBP_COMPLEMENT_ACTIVATION_CLASSICAL_PATHWAY	15	0.474309	1.09327	0.365269	0.74713
GOBP_T_CELL_MIGRATION	37	0.396808	1.07059	0.365662	0.777266
GOBP_REGULATION_OF_BONE_MINERALIZATION	57	0.365813	1.06932	0.3657	0.777774
GOBP_NEGATIVE_REGULATION_OF_CELL_DEVELOPMENT	201	0.315389	1.05692	0.366212	0.798066
GOBP_LIMBIC_SYSTEM_DEVELOPMENT	86	0.347018	1.06545	0.366898	0.783974
GOBP_CELLULAR_RESPONSE_TO_VASCULAR_ENDOTHELIAL_GROWTH_FACTOR_STIMULUS	52	0.377672	1.07845	0.367168	0.771137
GOBP_POSITIVE_REGULATION_OF_STRESS_ACTIVATED_PROTEIN_KINASE_SIGNALING_CASCADE	93	0.3443	1.07109	0.367394	0.776834
GOBP_MITOCHONDRIAL_FUSION	32	0.405127	1.0862	0.367847	0.756383
GOBP_ORGANELLE_MEMBRANE_FUSION	97	0.337322	1.06254	0.368182	0.79044
GOBP_REGULATION_OF_AMINE_METABOLIC_PROCESS	24	0.433513	1.07533	0.368201	0.776088
GOBP_CELL_CELL_ADHESION_VIA_PLASMA_MEMBRANE_ADHESION_MOLECULES	172	0.322845	1.05814	0.368254	0.798274
GOBP_RESPONSE_TO_COPPER_ION	28	0.416094	1.08947	0.368421	0.752099
GOBP_POSITIVE_REGULATION_OF_T_CELL_MIGRATION	20	0.452044	1.09552	0.369844	0.748107
GOBP_CELLULAR_MODIFIED_AMINO_ACID_CATABOLIC_PROCESS	17	0.455537	1.07343	0.369942	0.778044
GOBP_NEUTRAL_LIPID_CATABOLIC_PROCESS	19	0.453703	1.09184	0.37106	0.749002
GOBP_NEGATIVE_REGULATION_OF_PRODUCTION_OF_MOLECULAR_MEDIATOR_OF_IMMUNE_RESPONSE	22	0.428164	1.07403	0.371631	0.777283
GOBP_RESPONSE_TO_TUMOR_NECROSIS_FACTOR	162	0.320778	1.05374	0.371767	0.798992
GOBP_GMP_METABOLIC_PROCESS	25	0.420296	1.08727	0.372028	0.757024
GOBP_ANTIMICROBIAL_HUMORAL_IMMUNE_RESPONSE_MEDIATED_BY_ANTIMICROBIAL_PEPTIDE	29	0.411498	1.0754	0.372061	0.777048
GOBP_TRIGLYCERIDE_BIOSYNTHETIC_PROCESS	30	0.403649	1.05504	0.372063	0.799456
GOBP_GLIAL_CELL_MIGRATION	45	0.378189	1.0606	0.3725	0.792576
GOBP_REGULATION_OF_DEFENSE_RESPONSE_TO_VIRUS	61	0.358356	1.05835	0.372902	0.798123
GOBP_ENDOCRINE_HORMONE_SECRETION	32	0.394923	1.06031	0.373333	0.792955
GOBP_REGULATION_OF_STEM_CELL_DIFFERENTIATION	68	0.355317	1.06434	0.373494	0.785783
GOBP_NON_MEMBRANE_BOUNDED_ORGANELLE_ASSEMBLY	345	0.306959	1.04205	0.373604	0.814465
GOBP_INTRINSIC_APOPTOTIC_SIGNALING_PATHWAY_IN_RESPONSE_TO_ENDOPLASMIC_RETICULUM_STRESS	56	0.369153	1.06498	0.374248	0.784346
GOBP_T_CELL_DIFFERENTIATION_IN_THYMUS	57	0.355094	1.05375	0.374536	0.799538
GOBP_HEART_PROCESS	172	0.320016	1.0541	0.3746	0.799599
GOBP_REGULATION_OF_ERBB_SIGNALING_PATHWAY	62	0.355645	1.05642	0.374704	0.799106
GOBP_HEMATOPOIETIC_STEM_CELL_HOMEOSTASIS	18	0.445747	1.07662	0.375731	0.774185
GOBP_PHOSPHATIDIC_ACID_METABOLIC_PROCESS	28	0.409233	1.06061	0.375848	0.793147
GOBP_CARDIAC_MUSCLE_CELL_ACTION_POTENTIAL	60	0.363249	1.06583	0.376068	0.783302
GOBP_POSITIVE_REGULATION_OF_MONOOXYGENASE_ACTIVITY	21	0.434129	1.07117	0.376569	0.77713
GOBP_POSITIVE_REGULATION_OF_NUCLEAR_TRANSCRIBED_MRNA_CATABOLIC_PROCESS_DEADENYLATION_DEPENDENT_DECAY	15	0.482162	1.09213	0.377493	0.748592
GOBP_CARBOHYDRATE_DERIVATIVE_CATABOLIC_PROCESS	130	0.323596	1.05016	0.378022	0.806495
GOBP_MAST_CELL_MEDIATED_IMMUNITY	37	0.390147	1.07238	0.378033	0.776691
GOBP_CELLULAR_RESPONSE_TO_TOPOLOGICALLY_INCORRECT_PROTEIN	105	0.333723	1.05182	0.378076	0.802873
GOBP_NEGATIVE_REGULATION_OF_PHOSPHATASE_ACTIVITY	29	0.415857	1.08049	0.378082	0.767349
GOBP_POSITIVE_REGULATION_OF_PROTEIN_POLYUBIQUITINATION	16	0.471586	1.08604	0.378378	0.756293
GOBP_CELL_COMMUNICATION_BY_ELECTRICAL_COUPLING_INVOLVED_IN_CARDIAC_CONDUCTION	24	0.430696	1.0734	0.378571	0.777542
GOBP_PLASMA_MEMBRANE_REPAIR	23	0.426864	1.06969	0.378641	0.778952
GOBP_MESENCHYMAL_TO_EPITHELIAL_TRANSITION	16	0.458287	1.06813	0.378655	0.780497
GOBP_RETINA_MORPHOGENESIS_IN_CAMERA_TYPE_EYE	44	0.387211	1.08404	0.378729	0.759321
GOBP_CARDIAC_MUSCLE_TISSUE_MORPHOGENESIS	39	0.390031	1.07268	0.378866	0.778089
GOBP_NAD_METABOLIC_PROCESS	35	0.393085	1.0714	0.378947	0.777004
GOBP_CHAPERONE_COFACTOR_DEPENDENT_PROTEIN_REFOLDING	29	0.418953	1.08051	0.379747	0.767896
GOBP_NEGATIVE_REGULATION_OF_MUSCLE_HYPERTROPHY	21	0.429544	1.06707	0.379943	0.781101
GOBP_REGULATION_OF_PATTERN_RECOGNITION_RECEPTOR_SIGNALING_PATHWAY	75	0.347307	1.04988	0.381753	0.80563
GOBP_SERTOLI_CELL_DIFFERENTIATION	16	0.45945	1.0802	0.381974	0.767687
GOBP_CELLULAR_RESPONSE_TO_ABIOTIC_STIMULUS	260	0.309611	1.04575	0.382172	0.811488
GOBP_MITOCHONDRIAL_OUTER_MEMBRANE_PERMEABILIZATION	34	0.394215	1.06719	0.383152	0.781282
GOBP_REGULATION_OF_ANIMAL_ORGAN_MORPHOGENESIS	101	0.332166	1.03844	0.383827	0.816799
GOBP_MITOCHONDRION_LOCALIZATION	46	0.371412	1.05462	0.38481	0.799087
GOBP_NEGATIVE_REGULATION_OF_MAP_KINASE_ACTIVITY	44	0.37507	1.05808	0.385093	0.797858
GOBP_REGULATION_OF_BROWN_FAT_CELL_DIFFERENTIATION	20	0.452991	1.07475	0.385593	0.776151
GOBP_POSITIVE_REGULATION_OF_MYELOID_LEUKOCYTE_CYTOKINE_PRODUCTION_INVOLVED_IN_IMMUNE_RESPONSE	29	0.407646	1.06818	0.386577	0.780933
GOBP_CELLULAR_RESPONSE_TO_CALCIUM_ION	64	0.35358	1.0727	0.386667	0.778641
GOBP_MYELOID_CELL_DEVELOPMENT	58	0.362015	1.06172	0.387342	0.791908
GOBP_JNK_CASCADE	128	0.327746	1.05102	0.387912	0.80488
GOBP_MORPHOGENESIS_OF_AN_EPITHELIUM	415	0.30164	1.03866	0.389058	0.816645
GOBP_MYOBLAST_PROLIFERATION	20	0.434804	1.06664	0.389902	0.781922
GOBP_PROTEIN_DESTABILIZATION	42	0.375724	1.05354	0.390645	0.799067
GOBP_TRANSMEMBRANE_RECEPTOR_PROTEIN_SERINE_THREONINE_KINASE_SIGNALING_PATHWAY	292	0.308678	1.04297	0.391084	0.81392
GOBP_LOW_DENSITY_LIPOPROTEIN_PARTICLE_CLEARANCE	19	0.44145	1.06945	0.391117	0.777975
GOBP_NEGATIVE_REGULATION_OF_PROTEOLYSIS	186	0.313037	1.04361	0.391213	0.814264
GOBP_MULTICELLULAR_ORGANISMAL_RESPONSE_TO_STRESS	70	0.346169	1.05426	0.391459	0.799643
GOBP_POSITIVE_REGULATION_OF_ENDOTHELIAL_CELL_PROLIFERATION	72	0.352527	1.0558	0.391924	0.798163
GOBP_INTRINSIC_APOPTOTIC_SIGNALING_PATHWAY	259	0.307876	1.03927	0.3926	0.817109
GOBP_DOPAMINERGIC_NEURON_DIFFERENTIATION	28	0.415469	1.06169	0.392758	0.791413
GOBP_NEGATIVE_REGULATION_OF_CELL_ADHESION	199	0.312272	1.04073	0.393235	0.815367
GOBP_REGULATION_OF_THE_FORCE_OF_HEART_CONTRACTION	15	0.473449	1.07731	0.394698	0.773131
GOBP_POSITIVE_REGULATION_OF_EPIDERMIS_DEVELOPMENT	23	0.426864	1.07215	0.39538	0.776892
GOBP_PURINE_CONTAINING_COMPOUND_CATABOLIC_PROCESS	51	0.359403	1.04868	0.395466	0.807265
GOBP_CELLULAR_RESPONSE_TO_XENOBIOTIC_STIMULUS	103	0.335836	1.05634	0.395556	0.798776
GOBP_INTEGRIN_MEDIATED_SIGNALING_PATHWAY	82	0.339718	1.0481	0.395709	0.807371
GOBP_TRNA_METHYLATION	42	0.383241	1.05731	0.395913	0.798579
GOBP_MITOCHONDRIAL_OUTER_MEMBRANE_PERMEABILIZATION_INVOLVED_IN_PROGRAMMED_CELL_DEATH	38	0.389226	1.05262	0.396053	0.800877
GOBP_REGULATION_OF_MUSCLE_ORGAN_DEVELOPMENT	16	0.459152	1.05399	0.396755	0.799351
GOBP_POSITIVE_REGULATION_OF_LIPID_KINASE_ACTIVITY	29	0.398109	1.04476	0.396783	0.812343
GOBP_TIGHT_JUNCTION_ORGANIZATION	56	0.362553	1.05727	0.397129	0.798114
GOBP_ODONTOGENESIS_OF_DENTIN_CONTAINING_TOOTH	59	0.359946	1.05695	0.397327	0.798577
GOBP_REGULATION_OF_PROTEIN_SERINE_THREONINE_KINASE_ACTIVITY	286	0.306635	1.03487	0.397751	0.822459
GOBP_PHOSPHATIDYLINOSITOL_3_KINASE_SIGNALING	98	0.335205	1.05807	0.397948	0.797315
GOBP_EYE_PHOTORECEPTOR_CELL_DEVELOPMENT	22	0.432315	1.06962	0.397974	0.778576
GOBP_POSITIVE_REGULATION_OF_SODIUM_ION_TRANSPORT	28	0.411584	1.07055	0.398363	0.776809
GOBP_RESPONSE_TO_TOXIC_SUBSTANCE	152	0.318374	1.04095	0.399137	0.815782
GOBP_REGULATION_OF_VENTRICULAR_CARDIAC_MUSCLE_CELL_MEMBRANE_REPOLARIZATION	18	0.449313	1.064	0.400281	0.786278
GOBP_PLASMA_LIPOPROTEIN_PARTICLE_CLEARANCE	24	0.42373	1.06599	0.400564	0.783402
GOBP_DETECTION_OF_BIOTIC_STIMULUS	15	0.459516	1.05487	0.400602	0.798844
GOBP_POSITIVE_REGULATION_OF_INTERFERON_ALPHA_PRODUCTION	15	0.460759	1.05503	0.401189	0.798892
GOBP_CHONDROCYTE_DEVELOPMENT	23	0.426452	1.06536	0.401351	0.783697
GOBP_POSITIVE_REGULATION_OF_CELL_JUNCTION_ASSEMBLY	74	0.344934	1.04257	0.401902	0.814018
GOBP_NEGATIVE_REGULATION_OF_CHONDROCYTE_DIFFERENTIATION	21	0.436485	1.07195	0.401975	0.776937
GOBP_SKIN_EPIDERMIS_DEVELOPMENT	83	0.338237	1.04347	0.402778	0.814086
GOBP_NEGATIVE_REGULATION_OF_MRNA_METABOLIC_PROCESS	80	0.340471	1.04382	0.402827	0.814155
GOBP_SMOOTH_MUSCLE_CELL_APOPTOTIC_PROCESS	16	0.452527	1.06161	0.402941	0.791066
GOBP_DEVELOPMENTAL_PIGMENTATION	39	0.377058	1.05013	0.403081	0.805984
GOBP_CHONDROCYTE_DIFFERENTIATION	91	0.340704	1.04952	0.403226	0.805641
GOBP_CELL_JUNCTION_ASSEMBLY	340	0.299636	1.03278	0.404665	0.824496
GOBP_AMYLOID_FIBRIL_FORMATION	28	0.399464	1.04723	0.404959	0.809573
GOBP_POSITIVE_REGULATION_OF_MORPHOGENESIS_OF_AN_EPITHELIUM	26	0.415415	1.06161	0.405135	0.790509
GOBP_REGULATION_OF_MUSCLE_HYPERTROPHY	41	0.368917	1.04068	0.405648	0.81492
GOBP_INOSITOL_PHOSPHATE_BIOSYNTHETIC_PROCESS	17	0.450334	1.0491	0.406977	0.806449
GOBP_RESPONSE_TO_METAL_ION	265	0.307136	1.04023	0.407369	0.815738
GOBP_AMINO_ACID_CATABOLIC_PROCESS	80	0.339867	1.04846	0.407407	0.806795
GOBP_NEPHRON_EPITHELIUM_DEVELOPMENT	89	0.336871	1.03832	0.407407	0.816592
GOBP_RESPONSE_TO_ACID_CHEMICAL	100	0.327994	1.03079	0.407701	0.826081
GOBP_MITOTIC_G2_DNA_DAMAGE_CHECKPOINT_SIGNALING	34	0.382398	1.04295	0.407742	0.813404
GOBP_INTESTINAL_ABSORPTION	21	0.427698	1.05311	0.407932	0.79994
GOBP_ECTODERM_DEVELOPMENT	15	0.455479	1.05794	0.408012	0.797118
GOBP_CELLULAR_RESPONSE_TO_CAMP	39	0.383489	1.04706	0.408054	0.809569
GOBP_REGULATION_OF_MITOCHONDRIAL_OUTER_MEMBRANE_PERMEABILIZATION_INVOLVED_IN_APOPTOTIC_SIGNALING_PATHWAY	24	0.414264	1.04645	0.409405	0.81091
GOBP_NADH_REGENERATION	16	0.454805	1.05623	0.41037	0.798556
GOBP_RESPONSE_TO_FATTY_ACID	44	0.364437	1.03313	0.410804	0.824557
GOBP_IMMUNE_RESPONSE_REGULATING_CELL_SURFACE_RECEPTOR_SIGNALING_PATHWAY	166	0.316836	1.03759	0.411579	0.816703
GOBP_PITUITARY_GLAND_DEVELOPMENT	27	0.412606	1.05008	0.411765	0.805571
GOBP_REGULATION_OF_PHOSPHOLIPASE_ACTIVITY	42	0.370689	1.0389	0.412224	0.817669
GOBP_POSITIVE_REGULATION_OF_VIRAL_PROCESS	52	0.354369	1.0389	0.412935	0.817103
GOBP_POSITIVE_REGULATION_OF_INTERLEUKIN_12_PRODUCTION	23	0.417214	1.03997	0.413889	0.815994
GOBP_POSITIVE_REGULATION_OF_B_CELL_ACTIVATION	54	0.358924	1.04228	0.414091	0.814327
GOBP_ALPHA_AMINO_ACID_CATABOLIC_PROCESS	65	0.354823	1.0394	0.414129	0.817268
GOBP_POSITIVE_REGULATION_OF_PROTEIN_MATURATION	20	0.434982	1.04588	0.414388	0.812224
GOBP_HISTONE_H3_K4_METHYLATION	58	0.35478	1.05102	0.414958	0.804318
GOBP_RESPONSE_TO_IONIZING_RADIATION	126	0.324987	1.03603	0.41557	0.819917
GOBP_RESPONSE_TO_TOPOLOGICALLY_INCORRECT_PROTEIN	141	0.316495	1.0308	0.416488	0.826634
GOBP_POSITIVE_REGULATION_OF_RESPONSE_TO_ENDOPLASMIC_RETICULUM_STRESS	32	0.394906	1.04149	0.41689	0.815778
GOBP_NEGATIVE_REGULATION_OF_CELLULAR_RESPONSE_TO_GROWTH_FACTOR_STIMULUS	74	0.347503	1.04546	0.417056	0.811214
GOBP_REGULATION_OF_REACTIVE_OXYGEN_SPECIES_METABOLIC_PROCESS	99	0.325042	1.02831	0.417341	0.830588
GOBP_PHOTOTRANSDUCTION	17	0.449381	1.04503	0.417647	0.812022
GOBP_CARDIAC_ATRIUM_MORPHOGENESIS	23	0.423256	1.05599	0.417827	0.798151
GOBP_NEGATIVE_REGULATION_OF_JNK_CASCADE	30	0.391722	1.03229	0.417891	0.824826
GOBP_CELL_SURFACE_TOLL_LIKE_RECEPTOR_SIGNALING_PATHWAY	29	0.390106	1.03155	0.418478	0.825471
GOBP_CELLULAR_RESPONSE_TO_REACTIVE_OXYGEN_SPECIES	114	0.323378	1.02529	0.418502	0.83489
GOBP_PROTEIN_TETRAMERIZATION	65	0.346606	1.03791	0.419394	0.817377
GOBP_RECEPTOR_MEDIATED_ENDOCYTOSIS	192	0.306815	1.02485	0.420063	0.835151
GOBP_LIPID_LOCALIZATION	335	0.303091	1.03417	0.420893	0.822966
GOBP_REGULATION_OF_CELL_CELL_ADHESION_MEDIATED_BY_CADHERIN	17	0.44452	1.04865	0.421127	0.806762
GOBP_REGULATION_OF_NEUROTRANSMITTER_RECEPTOR_ACTIVITY	48	0.361566	1.04145	0.421189	0.815319
GOBP_REGULATION_OF_ACTIVIN_RECEPTOR_SIGNALING_PATHWAY	22	0.420263	1.04559	0.421199	0.811403
GOBP_NEGATIVE_REGULATION_OF_PROTEIN_TYROSINE_KINASE_ACTIVITY	27	0.40106	1.03707	0.421348	0.817746
GOBP_PROTEIN_HOMOOLIGOMERIZATION	138	0.318487	1.04111	0.421791	0.815867
GOBP_NEGATIVE_REGULATION_OF_INTERLEUKIN_1_PRODUCTION	15	0.453445	1.04303	0.42268	0.814334
GOBP_PURINE_NUCLEOSIDE_MONOPHOSPHATE_METABOLIC_PROCESS	40	0.3765	1.04445	0.422879	0.812739
GOBP_REGULATION_OF_INTRINSIC_APOPTOTIC_SIGNALING_PATHWAY	144	0.315793	1.0332	0.424275	0.824885
GOBP_MITOCHONDRIAL_CALCIUM_ION_HOMEOSTASIS	23	0.39682	1.01567	0.424451	0.844912
GOBP_REGULATION_OF_CARDIAC_MUSCLE_CONTRACTION_BY_REGULATION_OF_THE_RELEASE_OF_SEQUESTERED_CALCIUM_ION	17	0.436547	1.03502	0.42532	0.822527
GOBP_PHAGOCYTOSIS_ENGULFMENT	33	0.384202	1.03008	0.426121	0.827219
GOBP_REGULATION_OF_APOPTOTIC_SIGNALING_PATHWAY	299	0.303064	1.02933	0.426213	0.828452
GOBP_NEGATIVE_CHEMOTAXIS	39	0.383471	1.03764	0.426546	0.817124
GOBP_REGULATION_OF_SKELETAL_MUSCLE_TISSUE_DEVELOPMENT	18	0.430067	1.03216	0.426724	0.824655
GOBP_G0_TO_G1_TRANSITION	33	0.375158	1.02828	0.427419	0.830091
GOBP_EMBRYO_IMPLANTATION	42	0.371079	1.02727	0.427461	0.832696
GOBP_RESPONSE_TO_GAMMA_RADIATION	47	0.358507	1.01809	0.427673	0.843761
GOBP_REGULATION_OF_T_CELL_APOPTOTIC_PROCESS	27	0.393745	1.02436	0.428188	0.836153
GOBP_REGULATION_OF_ACTIN_FILAMENT_BASED_PROCESS	301	0.299563	1.02229	0.428279	0.838703
GOBP_REGULATION_OF_HEART_RATE	75	0.33972	1.03481	0.428743	0.822073
GOBP_POSITIVE_REGULATION_OF_CELLULAR_RESPONSE_TO_TRANSFORMING_GROWTH_FACTOR_BETA_STIMULUS	30	0.38608	1.02584	0.430518	0.833753
GOBP_RAB_PROTEIN_SIGNAL_TRANSDUCTION	19	0.434305	1.04956	0.430882	0.806096
GOBP_LONG_TERM_SYNAPTIC_DEPRESSION	25	0.400536	1.02699	0.431034	0.832452
GOBP_RETINOIC_ACID_RECEPTOR_SIGNALING_PATHWAY	24	0.403509	1.03879	0.432099	0.816845
GOBP_CELLULAR_RESPONSE_TO_LIGHT_STIMULUS	95	0.331595	1.02585	0.432113	0.834301
GOBP_GLYCOLYTIC_PROCESS_THROUGH_FRUCTOSE_6_PHOSPHATE	18	0.436101	1.03767	0.433083	0.817568
GOBP_NEURON_MIGRATION	148	0.317863	1.03477	0.433404	0.821619
GOBP_REGULATION_OF_MEMBRANE_PROTEIN_ECTODOMAIN_PROTEOLYSIS	19	0.432003	1.03629	0.433616	0.819682
GOBP_PEROXISOME_PROLIFERATOR_ACTIVATED_RECEPTOR_SIGNALING_PATHWAY	20	0.422666	1.03038	0.433855	0.826816
GOBP_REGULATION_OF_LAMELLIPODIUM_ASSEMBLY	31	0.383347	1.02288	0.434383	0.837382
GOBP_REGULATION_OF_CELLULAR_RESPONSE_TO_TRANSFORMING_GROWTH_FACTOR_BETA_STIMULUS	120	0.320552	1.02336	0.434389	0.836473
GOBP_NEGATIVE_REGULATION_OF_LYMPHOCYTE_APOPTOTIC_PROCESS	27	0.390687	1.01953	0.436	0.843247
GOBP_CELL_DIFFERENTIATION_IN_HINDBRAIN	16	0.435683	1.01725	0.436391	0.844589
GOBP_POSITIVE_REGULATION_OF_LIPID_TRANSPORT	59	0.345838	1.02701	0.436603	0.832971
GOBP_RESPIRATORY_BURST	17	0.436246	1.03289	0.436765	0.824736
GOBP_REGULATION_OF_CELL_FATE_COMMITMENT	29	0.383389	1.02163	0.436828	0.839605
GOBP_VENTRICULAR_CARDIAC_MUSCLE_CELL_MEMBRANE_REPOLARIZATION	19	0.432851	1.04586	0.437048	0.811716
GOBP_REGULATION_OF_CARDIAC_MUSCLE_CELL_ACTION_POTENTIAL	25	0.402979	1.02392	0.4375	0.836986
GOBP_PROSTATE_GLAND_MORPHOGENESIS	22	0.414718	1.02936	0.438646	0.828943
GOBP_SMALL_MOLECULE_CATABOLIC_PROCESS	296	0.298321	1.02156	0.438775	0.83925
GOBP_BLOOD_VESSEL_REMODELING	29	0.393287	1.02343	0.43883	0.837387
GOBP_REGULATION_OF_DNA_TEMPLATED_TRANSCRIPTION_IN_RESPONSE_TO_STRESS	39	0.37596	1.03245	0.438961	0.824901
GOBP_REGULATION_OF_SECRETION	421	0.29781	1.02216	0.439394	0.838547
GOBP_NEGATIVE_REGULATION_OF_NF_KAPPAB_TRANSCRIPTION_FACTOR_ACTIVITY	68	0.334471	1.01405	0.439809	0.847138
GOBP_CGMP_MEDIATED_SIGNALING	20	0.417132	1.01917	0.439944	0.842696
GOBP_BONE_MINERALIZATION	87	0.329183	1.0192	0.440141	0.843133
GOBP_REGULATION_OF_CELLULAR_EXTRAVASATION	25	0.409316	1.04082	0.440329	0.815638
GOBP_CELLULAR_RESPONSE_TO_RADIATION	152	0.315307	1.02696	0.441239	0.831976
GOBP_REGULATION_OF_OXIDATIVE_PHOSPHORYLATION	19	0.417523	1.0177	0.441301	0.844384
GOBP_POSITIVE_REGULATION_OF_AXONOGENESIS	67	0.337258	1.01554	0.44186	0.844763
GOBP_POLYSACCHARIDE_BIOSYNTHETIC_PROCESS	54	0.354654	1.03212	0.442804	0.824201
GOBP_MESENCHYMAL_CELL_PROLIFERATION	36	0.379116	1.04311	0.442857	0.814627
GOBP_NERVE_DEVELOPMENT	71	0.338539	1.01893	0.443396	0.842862
GOBP_CELLULAR_MODIFIED_AMINO_ACID_METABOLIC_PROCESS	90	0.327874	1.0152	0.443418	0.84521
GOBP_CYTOSOLIC_PATTERN_RECOGNITION_RECEPTOR_SIGNALING_PATHWAY	74	0.329093	1.01485	0.443539	0.845742
GOBP_REGULATION_OF_CHONDROCYTE_DIFFERENTIATION	42	0.361493	1.00955	0.443559	0.849767
GOBP_VENTRAL_SPINAL_CORD_DEVELOPMENT	39	0.380071	1.03126	0.445019	0.825791
GOBP_ER_NUCLEUS_SIGNALING_PATHWAY	46	0.357573	1.02034	0.446134	0.841275
GOBP_POSITIVE_REGULATION_OF_GROWTH	194	0.30646	1.02487	0.446186	0.835635
GOBP_DE_NOVO_PROTEIN_FOLDING	38	0.366398	1.01072	0.446615	0.849553
GOBP_REGULATION_OF_HORMONE_SECRETION	164	0.311939	1.01662	0.446674	0.84541
GOBP_POSITIVE_REGULATION_OF_LIPID_LOCALIZATION	73	0.335205	1.0171	0.446934	0.844488
GOBP_RESPONSE_TO_STARVATION	165	0.311956	1.02365	0.447761	0.837253
GOBP_ERYTHROCYTE_DEVELOPMENT	25	0.404829	1.01012	0.447932	0.849704
GOBP_POSITIVE_REGULATION_OF_LYASE_ACTIVITY	24	0.393031	1.00742	0.448276	0.854074
GOBP_SYNAPTIC_MEMBRANE_ADHESION	19	0.430059	1.02065	0.448889	0.840896
GOBP_TUMOR_NECROSIS_FACTOR_MEDIATED_SIGNALING_PATHWAY	73	0.331346	1.01734	0.449819	0.844885
GOBP_CELL_REDOX_HOMEOSTASIS	35	0.376185	1.02155	0.450194	0.838719
GOBP_RUFFLE_ORGANIZATION	45	0.355776	1.01604	0.450323	0.8455
GOBP_REGULATION_OF_LIPID_BIOSYNTHETIC_PROCESS	125	0.316479	1.01931	0.450382	0.843358
GOBP_FATTY_ACID_BIOSYNTHETIC_PROCESS	103	0.321666	1.01153	0.450958	0.848177
GOBP_COPPER_ION_HOMEOSTASIS	15	0.442082	1.02631	0.451149	0.833406
GOBP_POSITIVE_REGULATION_OF_CYCLASE_ACTIVITY	24	0.397735	1.01325	0.451743	0.84906
GOBP_TUBULIN_DEACETYLATION	21	0.41561	1.01584	0.452347	0.844988
GOBP_LENS_FIBER_CELL_DIFFERENTIATION	31	0.375517	1.00386	0.452446	0.85764
GOBP_REGULATION_OF_INSULIN_SECRETION_INVOLVED_IN_CELLULAR_RESPONSE_TO_GLUCOSE_STIMULUS	38	0.37375	1.01594	0.452507	0.845228
GOBP_EXTRINSIC_APOPTOTIC_SIGNALING_PATHWAY_VIA_DEATH_DOMAIN_RECEPTORS	68	0.337137	1.01209	0.452555	0.85087
GOBP_MEMBRANE_DOCKING	78	0.338573	1.0285	0.453287	0.830487
GOBP_RESPONSE_TO_CALCIUM_ION	106	0.324924	1.0186	0.454241	0.842792
GOBP_NEGATIVE_REGULATION_OF_STEM_CELL_DIFFERENTIATION	25	0.397972	1.02338	0.454795	0.83698
GOBP_GLYCOSAMINOGLYCAN_CATABOLIC_PROCESS	17	0.433792	1.01662	0.455064	0.844877
GOBP_REGULATION_OF_VOLTAGE_GATED_CALCIUM_CHANNEL_ACTIVITY	30	0.373294	1.0069	0.455679	0.854523
GOBP_T_CELL_APOPTOTIC_PROCESS	39	0.371602	1.01861	0.456186	0.843332
GOBP_REGULATION_OF_BIOMINERAL_TISSUE_DEVELOPMENT	69	0.332589	1.00619	0.457447	0.853958
GOBP_NEGATIVE_REGULATION_OF_CATALYTIC_ACTIVITY	436	0.295542	1.01421	0.457661	0.847176
GOBP_POSITIVE_REGULATION_OF_STEM_CELL_DIFFERENTIATION	16	0.442745	1.03351	0.458522	0.824417
GOBP_RIBONUCLEOSIDE_DIPHOSPHATE_METABOLIC_PROCESS	98	0.319613	1.00999	0.458525	0.84955
GOBP_REGULATION_OF_PEPTIDE_TRANSPORT	130	0.315286	1.01044	0.459106	0.849256
GOBP_GLUCOCORTICOID_METABOLIC_PROCESS	16	0.435764	1.00692	0.459618	0.855004
GOBP_APICAL_JUNCTION_ASSEMBLY	53	0.348965	1.01163	0.459926	0.848993
GOBP_NEGATIVE_REGULATION_OF_PEPTIDYL_TYROSINE_PHOSPHORYLATION	45	0.355274	1.00479	0.460746	0.855393
GOBP_GRANULOCYTE_DIFFERENTIATION	24	0.399088	1.01156	0.461111	0.848634
GOBP_ADP_METABOLIC_PROCESS	78	0.32816	1.00291	0.461263	0.858335
GOBP_NEGATIVE_REGULATION_OF_MITOTIC_CELL_CYCLE	206	0.299975	1.00643	0.461297	0.85485
GOBP_MEMBRANE_BIOGENESIS	57	0.338274	1.00921	0.461823	0.850252
GOBP_NEGATIVE_REGULATION_OF_AXON_EXTENSION_INVOLVED_IN_AXON_GUIDANCE	24	0.396166	1.00596	0.462173	0.854124
GOBP_REGULATION_OF_PROTEIN_EXPORT_FROM_NUCLEUS	31	0.375951	1.00527	0.462366	0.855602
GOBP_REGULATION_OF_CALCIUM_ION_IMPORT	18	0.426555	1.01184	0.462411	0.850582
GOBP_EMBRYONIC_PLACENTA_DEVELOPMENT	77	0.334655	1.01234	0.463668	0.850732
GOBP_POSITIVE_REGULATION_OF_POTASSIUM_ION_TRANSPORT	33	0.379496	1.00128	0.463768	0.860373
GOBP_RESPONSE_TO_PROGESTERONE	29	0.385437	1.01075	0.464689	0.850025
GOBP_REGULATION_OF_HISTONE_METHYLATION	49	0.352085	1.00147	0.46472	0.860394
GOBP_SYNAPSE_MATURATION	27	0.388678	0.998881	0.465587	0.865437
GOBP_REGULATION_OF_LIPID_TRANSPORT	95	0.323755	1.01259	0.465692	0.850504
GOBP_POSITIVE_REGULATION_OF_EPIDERMAL_CELL_DIFFERENTIATION	20	0.414463	1.00508	0.465734	0.855096
GOBP_NEGATIVE_REGULATION_OF_PROTEIN_CATABOLIC_PROCESS	98	0.322876	1.01175	0.468254	0.84974
GOBP_POSITIVE_REGULATION_OF_CALCIUM_MEDIATED_SIGNALING	22	0.403119	1.00386	0.468481	0.857093
GOBP_CELLULAR_RESPONSE_TO_DEXAMETHASONE_STIMULUS	20	0.414933	1.01048	0.468571	0.849704
GOBP_NEGATIVE_REGULATION_OF_EXTRINSIC_APOPTOTIC_SIGNALING_PATHWAY_VIA_DEATH_DOMAIN_RECEPTORS	20	0.407242	0.998796	0.468935	0.864568
GOBP_RESPONSE_TO_UV	136	0.309338	1.00297	0.469163	0.858721
GOBP_SENSORY_PERCEPTION_OF_TEMPERATURE_STIMULUS	20	0.414497	0.998859	0.469188	0.864947
GOBP_REGULATION_OF_B_CELL_MEDIATED_IMMUNITY	39	0.359844	0.995853	0.469309	0.86885
GOBP_POSITIVE_REGULATION_OF_MITOTIC_CELL_CYCLE_PHASE_TRANSITION	83	0.319966	0.994135	0.469364	0.871237
GOBP_REGULATION_OF_HISTONE_MODIFICATION	121	0.311747	1.00642	0.469432	0.85434
GOBP_RENAL_SYSTEM_VASCULATURE_DEVELOPMENT	22	0.411385	1.012	0.470922	0.850617
GOBP_POSITIVE_REGULATION_OF_INSULIN_SECRETION_INVOLVED_IN_CELLULAR_RESPONSE_TO_GLUCOSE_STIMULUS	21	0.409233	1.00233	0.471671	0.859478
GOBP_ENDOCYTOSIS	434	0.292934	1.00962	0.473367	0.850125
GOBP_CRANIAL_NERVE_DEVELOPMENT	46	0.351253	1.00637	0.473819	0.853928
GOBP_NEGATIVE_REGULATION_OF_KINASE_ACTIVITY	189	0.303459	1.00523	0.474183	0.855184
GOBP_POSITIVE_REGULATION_OF_ORGANIC_ACID_TRANSPORT	28	0.383767	0.997368	0.474734	0.866023
GOBP_REGULATION_OF_NEURON_PROJECTION_REGENERATION	24	0.393048	1.00099	0.474964	0.860135
GOBP_BRANCHED_CHAIN_AMINO_ACID_CATABOLIC_PROCESS	21	0.420784	1.00673	0.476259	0.854476
GOBP_INORGANIC_ION_IMPORT_ACROSS_PLASMA_MEMBRANE	74	0.324538	0.991061	0.476303	0.873723
GOBP_REGULATION_OF_POLYSACCHARIDE_METABOLIC_PROCESS	33	0.365228	0.989552	0.477151	0.877157
GOBP_LONG_CHAIN_FATTY_ACID_BIOSYNTHETIC_PROCESS	15	0.431879	1.00233	0.477172	0.858926
GOBP_PROTEIN_AUTOUBIQUITINATION	69	0.331731	1.00869	0.477352	0.850735
GOBP_POSITIVE_REGULATION_OF_VASOCONSTRICTION	16	0.424384	0.999149	0.477372	0.865143
GOBP_INTEGRIN_ACTIVATION	20	0.404335	0.985642	0.478386	0.883118
GOBP_LYMPHOCYTE_HOMEOSTASIS	46	0.350625	0.992503	0.479034	0.87381
GOBP_TRANSCYTOSIS	17	0.433168	1.01661	0.479881	0.844345
GOBP_MONOATOMIC_ION_HOMEOSTASIS	426	0.295799	1.01179	0.480402	0.850161
GOBP_SARCOPLASMIC_RETICULUM_CALCIUM_ION_TRANSPORT	24	0.402592	1.01172	0.48169	0.849247
GOBP_CELLULAR_RESPONSE_TO_VITAMIN	23	0.391694	0.991185	0.483425	0.874449
GOBP_REGULATION_OF_INTRACELLULAR_ESTROGEN_RECEPTOR_SIGNALING_PATHWAY	30	0.371544	0.987381	0.483574	0.879137
GOBP_HOMOPHILIC_CELL_ADHESION_VIA_PLASMA_MEMBRANE_ADHESION_MOLECULES	105	0.320797	1.00358	0.48434	0.857409
GOBP_REGULATION_OF_T_HELPER_17_TYPE_IMMUNE_RESPONSE	19	0.412473	0.98876	0.484594	0.878956
GOBP_REGULATION_OF_CALCIUM_ION_DEPENDENT_EXOCYTOSIS	29	0.389542	0.997576	0.485411	0.865977
GOBP_POSITIVE_REGULATION_OF_G1_S_TRANSITION_OF_MITOTIC_CELL_CYCLE	41	0.362805	0.991256	0.485677	0.874786
GOBP_REGULATION_OF_TUBE_SIZE	87	0.321301	0.997959	0.485812	0.865359
GOBP_RESPONSE_TO_THYROID_HORMONE	24	0.394898	0.987501	0.488372	0.879894
GOBP_CHONDROITIN_SULFATE_PROTEOGLYCAN_METABOLIC_PROCESS	32	0.375445	0.988579	0.488975	0.878928
GOBP_MEMBRANE_FUSION	130	0.307662	0.99736	0.489107	0.865492
GOBP_POSITIVE_REGULATION_OF_PROTEIN_SECRETION	97	0.320166	0.998558	0.489842	0.864715
GOBP_REGULATION_OF_LIPASE_ACTIVITY	56	0.337384	0.995379	0.490123	0.868587
GOBP_PLACENTA_BLOOD_VESSEL_DEVELOPMENT	27	0.383695	0.991175	0.490141	0.873919
GOBP_POSITIVE_REGULATION_OF_KINASE_ACTIVITY	320	0.295345	1.00898	0.490296	0.850427
GOBP_SPERM_EGG_RECOGNITION	20	0.410875	1.00099	0.490566	0.860684
GOBP_BRANCHED_CHAIN_AMINO_ACID_METABOLIC_PROCESS	26	0.388418	0.983045	0.491228	0.886333
GOBP_POSITIVE_REGULATION_OF_PEPTIDYL_LYSINE_ACETYLATION	30	0.373352	0.993567	0.491275	0.871222
GOBP_POSITIVE_REGULATION_OF_ACTIN_FILAMENT_POLYMERIZATION	35	0.360167	0.981217	0.492188	0.890543
GOBP_NEGATIVE_REGULATION_OF_LIPID_BIOSYNTHETIC_PROCESS	43	0.349426	0.97805	0.494311	0.892196
GOBP_HISTONE_LYSINE_METHYLATION	88	0.318648	0.989791	0.494331	0.876961
GOBP_REGULATION_OF_FATTY_ACID_BIOSYNTHETIC_PROCESS	29	0.368432	0.976653	0.494595	0.891281
GOBP_NEURON_APOPTOTIC_PROCESS	203	0.294787	0.995589	0.49477	0.868512
GOBP_DEVELOPMENTAL_GROWTH_INVOLVED_IN_MORPHOGENESIS	198	0.298805	1.00213	0.495317	0.858986
GOBP_LIPOPOLYSACCHARIDE_MEDIATED_SIGNALING_PATHWAY	39	0.35387	0.971736	0.495425	0.895449
GOBP_NEGATIVE_REGULATION_OF_EPITHELIAL_CELL_PROLIFERATION	105	0.312501	0.991884	0.496036	0.87402
GOBP_KIDNEY_EPITHELIUM_DEVELOPMENT	114	0.315008	0.994578	0.497274	0.870435
GOBP_POSITIVE_REGULATION_OF_LYMPHOCYTE_MIGRATION	24	0.379395	0.969387	0.497925	0.897845
GOBP_NOTCH_SIGNALING_PATHWAY	134	0.305612	0.991957	0.498353	0.874363
GOBP_DEFENSE_RESPONSE_TO_GRAM_POSITIVE_BACTERIUM	39	0.357173	0.988309	0.49866	0.878049
GOBP_REGULATION_OF_PROTEIN_AUTOPHOSPHORYLATION	34	0.365246	0.980319	0.500669	0.890489
GOBP_PLACENTA_DEVELOPMENT	127	0.308052	0.993816	0.503792	0.871622
GOBP_REGULATION_OF_MULTICELLULAR_ORGANISM_GROWTH	55	0.338166	0.983447	0.504274	0.885728
GOBP_POSITIVE_REGULATION_OF_NEUROBLAST_PROLIFERATION	23	0.390916	0.978528	0.504965	0.89186
GOBP_CILIUM_OR_FLAGELLUM_DEPENDENT_CELL_MOTILITY	78	0.320423	0.984077	0.505239	0.885466
GOBP_REGULATION_OF_T_CELL_RECEPTOR_SIGNALING_PATHWAY	29	0.379616	0.984684	0.50545	0.884781
GOBP_REGULATION_OF_G_PROTEIN_COUPLED_RECEPTOR_SIGNALING_PATHWAY	98	0.314137	0.987497	0.507295	0.879363
GOBP_PROTEIN_PROCESSING	186	0.301112	0.992277	0.507384	0.873941
GOBP_CELL_SURFACE_RECEPTOR_SIGNALING_PATHWAY_INVOLVED_IN_HEART_DEVELOPMENT	24	0.39017	0.978936	0.507483	0.892324
GOBP_REGULATION_OF_MRNA_CATABOLIC_PROCESS	165	0.300478	0.991866	0.508056	0.873528
GOBP_REGULATION_OF_CELLULAR_RESPONSE_TO_GROWTH_FACTOR_STIMULUS	245	0.295936	0.997981	0.508214	0.86585
GOBP_DIGESTIVE_TRACT_MORPHOGENESIS	39	0.355676	0.973464	0.508541	0.894881
GOBP_DETECTION_OF_CHEMICAL_STIMULUS	23	0.39373	0.977743	0.509915	0.892511
GOBP_B_CELL_ACTIVATION	179	0.299639	0.988391	0.510096	0.878915
GOBP_NEGATIVE_REGULATION_OF_NEURAL_PRECURSOR_CELL_PROLIFERATION	19	0.4031	0.98387	0.510234	0.885524
GOBP_CELL_DIFFERENTIATION_IN_SPINAL_CORD	35	0.361057	0.978829	0.510309	0.892084
GOBP_DEVELOPMENT_OF_PRIMARY_SEXUAL_CHARACTERISTICS	159	0.306595	0.9936	0.51123	0.871689
GOBP_NEGATIVE_REGULATION_OF_MAPK_CASCADE	129	0.3065	0.981048	0.512222	0.889931
GOBP_LIPID_CATABOLIC_PROCESS	215	0.296342	0.995923	0.512526	0.869191
GOBP_POSITIVE_REGULATION_OF_P38MAPK_CASCADE	22	0.388764	0.976777	0.512535	0.892004
GOBP_NEGATIVE_REGULATION_OF_TYPE_I_INTERFERON_MEDIATED_SIGNALING_PATHWAY	15	0.429705	0.980161	0.51263	0.89042
GOBP_NEUROPEPTIDE_SIGNALING_PATHWAY	53	0.334931	0.976656	0.513109	0.891815
GOBP_NEGATIVE_REGULATION_OF_SMALL_MOLECULE_METABOLIC_PROCESS	68	0.328524	0.973084	0.51345	0.895393
GOBP_POSITIVE_REGULATION_OF_CELLULAR_CATABOLIC_PROCESS	364	0.290997	0.995825	0.514113	0.868383
GOBP_MITOCHONDRIAL_GENOME_MAINTENANCE	29	0.372912	0.978402	0.514247	0.891694
GOBP_NUCLEAR_TRANSCRIBED_MRNA_POLY_A_TAIL_SHORTENING	34	0.359954	0.974049	0.514286	0.89484
GOBP_REGULATION_OF_CYCLIN_DEPENDENT_PROTEIN_KINASE_ACTIVITY	87	0.314617	0.974648	0.514806	0.893681
GOBP_SENSORY_PERCEPTION_OF_LIGHT_STIMULUS	115	0.303584	0.980642	0.516022	0.890612
GOBP_REGULATION_OF_REGULATED_SECRETORY_PATHWAY	88	0.319373	0.981167	0.516055	0.890136
GOBP_POSITIVE_REGULATION_OF_CARDIAC_MUSCLE_CELL_PROLIFERATION	18	0.409806	0.967981	0.516084	0.899673
GOBP_REGULATION_OF_DIGESTIVE_SYSTEM_PROCESS	20	0.390255	0.971899	0.516358	0.895505
GOBP_INSULIN_SECRETION	139	0.303035	0.984118	0.517467	0.885899
GOBP_CELL_CELL_JUNCTION_ORGANIZATION	160	0.298898	0.980322	0.517497	0.891031
GOBP_REGULATION_OF_RAS_PROTEIN_SIGNAL_TRANSDUCTION	143	0.302929	0.983593	0.517799	0.885836
GOBP_POSITIVE_REGULATION_OF_CALCIUM_ION_TRANSMEMBRANE_TRANSPORTER_ACTIVITY	34	0.36081	0.965469	0.520942	0.90083
GOBP_LIPID_STORAGE	59	0.324823	0.970132	0.521525	0.897843
GOBP_EMBRYONIC_HEART_TUBE_DEVELOPMENT	64	0.325104	0.9624	0.521635	0.90569
GOBP_TRIGLYCERIDE_METABOLIC_PROCESS	61	0.326075	0.974748	0.522727	0.893964
GOBP_EXOCYTIC_PROCESS	70	0.325444	0.978712	0.523077	0.891885
GOBP_NEURAL_RETINA_DEVELOPMENT	57	0.326946	0.961381	0.523466	0.906337
GOBP_FATTY_ACID_DERIVATIVE_BIOSYNTHETIC_PROCESS	38	0.348891	0.960452	0.52381	0.906782
GOBP_POSITIVE_REGULATION_OF_OSSIFICATION	43	0.338112	0.959677	0.524422	0.908442
GOBP_HOMEOSTASIS_OF_NUMBER_OF_CELLS_WITHIN_A_TISSUE	24	0.377343	0.963269	0.524752	0.90435
GOBP_RESPONSE_TO_RADIATION	346	0.288818	0.988387	0.525406	0.878376
GOBP_REGULATION_OF_GENERATION_OF_PRECURSOR_METABOLITES_AND_ENERGY	109	0.305747	0.977108	0.525613	0.892711
GOBP_CEREBRAL_CORTEX_CELL_MIGRATION	41	0.342663	0.963851	0.52576	0.903771
GOBP_REGULATION_OF_ENDOPLASMIC_RETICULUM_STRESS_INDUCED_INTRINSIC_APOPTOTIC_SIGNALING_PATHWAY	27	0.375063	0.971324	0.527248	0.89558
GOBP_VITAMIN_METABOLIC_PROCESS	70	0.322923	0.970166	0.52755	0.898302
GOBP_RETINA_LAYER_FORMATION	20	0.399211	0.957783	0.527624	0.908842
GOBP_TRANSEPITHELIAL_TRANSPORT	25	0.378769	0.965788	0.527815	0.901013
GOBP_MAINTENANCE_OF_LOCATION	240	0.290618	0.984734	0.528066	0.885187
GOBP_VASCULAR_ASSOCIATED_SMOOTH_MUSCLE_CELL_DIFFERENTIATION	25	0.387655	0.975784	0.528354	0.891574
GOBP_PIGMENTATION	93	0.309523	0.967804	0.528736	0.899652
GOBP_REGULATION_OF_MICROTUBULE_BASED_MOVEMENT	35	0.348125	0.947764	0.528796	0.921822
GOBP_REGULATION_OF_NUCLEOCYTOPLASMIC_TRANSPORT	100	0.308554	0.965885	0.528868	0.901285
GOBP_POSITIVE_REGULATION_OF_GLIOGENESIS	50	0.336222	0.9633	0.529262	0.904801
GOBP_RESPONSE_TO_ACTIVITY	44	0.348205	0.974003	0.529335	0.894419
GOBP_REGULATION_OF_FIBROBLAST_APOPTOTIC_PROCESS	16	0.421089	0.973716	0.53037	0.894709
GOBP_NEGATIVE_REGULATION_OF_RECEPTOR_SIGNALING_PATHWAY_VIA_JAK_STAT	18	0.403084	0.968334	0.53125	0.89927
GOBP_CALCIUM_ION_IMPORT_ACROSS_PLASMA_MEMBRANE	30	0.367628	0.962769	0.532798	0.905204
GOBP_NEGATIVE_REGULATION_OF_NEURON_APOPTOTIC_PROCESS	123	0.305328	0.976008	0.532967	0.892025
GOBP_INTRACELLULAR_STEROL_TRANSPORT	29	0.363137	0.95373	0.533424	0.915627
GOBP_RUFFLE_ASSEMBLY	38	0.35185	0.959589	0.533509	0.9076
GOBP_REGULATION_OF_PEPTIDYL_LYSINE_ACETYLATION	56	0.326111	0.953461	0.533666	0.915834
GOBP_POSITIVE_REGULATION_OF_BMP_SIGNALING_PATHWAY	31	0.351703	0.950894	0.533967	0.919057
GOBP_PEPTIDYL_LYSINE_DIMETHYLATION	21	0.38569	0.954407	0.535613	0.915359
GOBP_CORTICAL_CYTOSKELETON_ORGANIZATION	43	0.344449	0.97215	0.535761	0.895359
GOBP_MONOCARBOXYLIC_ACID_CATABOLIC_PROCESS	103	0.309943	0.977092	0.536117	0.892205
GOBP_EPITHELIAL_STRUCTURE_MAINTENANCE	15	0.411423	0.95331	0.536547	0.915685
GOBP_CIRCADIAN_RHYTHM	166	0.296144	0.976884	0.536717	0.892244
GOBP_NEGATIVE_REGULATION_OF_ERK1_AND_ERK2_CASCADE	50	0.334832	0.96413	0.536737	0.904038
GOBP_INNATE_IMMUNE_RESPONSE_ACTIVATING_CELL_SURFACE_RECEPTOR_SIGNALING_PATHWAY	43	0.337546	0.950493	0.536802	0.919089
GOBP_PEPTIDE_TRANSPORT	174	0.297805	0.976047	0.536898	0.892457
GOBP_MITOTIC_G2_M_TRANSITION_CHECKPOINT	48	0.336726	0.952197	0.537676	0.917591
GOBP_PURINE_RIBONUCLEOSIDE_METABOLIC_PROCESS	15	0.422214	0.958158	0.537681	0.908865
GOBP_LACTATE_METABOLIC_PROCESS	15	0.409928	0.946872	0.538231	0.921076
GOBP_REGULATION_OF_INSULIN_SECRETION	113	0.300808	0.966537	0.538293	0.901652
GOBP_NEGATIVE_REGULATION_OF_LEUKOCYTE_MIGRATION	29	0.365645	0.951452	0.539084	0.918588
GOBP_CELLULAR_CARBOHYDRATE_METABOLIC_PROCESS	218	0.295007	0.982942	0.539095	0.88609
GOBP_GLANDULAR_EPITHELIAL_CELL_DIFFERENTIATION	50	0.334448	0.959659	0.53944	0.907959
GOBP_NEGATIVE_REGULATION_OF_FIBROBLAST_GROWTH_FACTOR_RECEPTOR_SIGNALING_PATHWAY	15	0.415298	0.949989	0.539755	0.919947
GOBP_NEGATIVE_REGULATION_OF_TRANSMEMBRANE_RECEPTOR_PROTEIN_SERINE_THREONINE_KINASE_SIGNALING_PATHWAY	117	0.300928	0.969483	0.539843	0.898124
GOBP_POSITIVE_REGULATION_OF_VASCULAR_ENDOTHELIAL_CELL_PROLIFERATION	15	0.412765	0.93992	0.541539	0.934011
GOBP_SMALL_GTPASE_MEDIATED_SIGNAL_TRANSDUCTION	402	0.286295	0.986068	0.541962	0.882434
GOBP_REGULATION_OF_CELLULAR_RESPONSE_TO_VASCULAR_ENDOTHELIAL_GROWTH_FACTOR_STIMULUS	18	0.393356	0.946988	0.542151	0.92181
GOBP_RESPONSE_TO_ZINC_ION	30	0.368667	0.957971	0.543569	0.908852
GOBP_REGULATION_OF_CELLULAR_SENESCENCE	40	0.345896	0.947525	0.543616	0.921944
GOBP_DEVELOPMENTAL_MATURATION	225	0.289099	0.97005	0.54395	0.89753
GOBP_NEGATIVE_REGULATION_OF_MITOTIC_CELL_CYCLE_PHASE_TRANSITION	164	0.295688	0.972678	0.544672	0.894387
GOBP_POSITIVE_REGULATION_OF_PROTEIN_POLYMERIZATION	70	0.31942	0.960607	0.544794	0.907402
GOBP_REGULATION_OF_RECEPTOR_BINDING	17	0.406335	0.949174	0.545322	0.920583
GOBP_RESPONSE_TO_MONOSACCHARIDE	138	0.297658	0.965914	0.546154	0.90175
GOBP_CELLULAR_EXTRAVASATION	40	0.339893	0.946452	0.546154	0.921123
GOBP_REGULATION_OF_INTRACELLULAR_PROTEIN_TRANSPORT	190	0.293149	0.979821	0.548421	0.89029
GOBP_ORGANIC_HYDROXY_COMPOUND_BIOSYNTHETIC_PROCESS	174	0.291284	0.965557	0.548872	0.901123
GOBP_INTERLEUKIN_1_MEDIATED_SIGNALING_PATHWAY	20	0.393597	0.954696	0.548991	0.915677
GOBP_ACTIN_FILAMENT_POLYMERIZATION	130	0.303374	0.969768	0.549189	0.897832
GOBP_MONOCARBOXYLIC_ACID_BIOSYNTHETIC_PROCESS	145	0.30018	0.971686	0.549356	0.895051
GOBP_SCHWANN_CELL_DEVELOPMENT	24	0.36993	0.937242	0.549356	0.935702
GOBP_NEGATIVE_REGULATION_OF_CELLULAR_SENESCENCE	19	0.394842	0.946829	0.549512	0.920674
GOBP_RENAL_SYSTEM_PROCESS	75	0.312365	0.959006	0.550058	0.908677
GOBP_POSITIVE_REGULATION_OF_MITOTIC_CELL_CYCLE	112	0.303979	0.966158	0.550111	0.901601
GOBP_REGULATION_OF_SMALL_GTPASE_MEDIATED_SIGNAL_TRANSDUCTION	237	0.290133	0.977645	0.550725	0.892234
GOBP_METANEPHRIC_EPITHELIUM_DEVELOPMENT	19	0.397374	0.938402	0.55081	0.933192
GOBP_POSITIVE_REGULATION_OF_PROTEIN_SERINE_THREONINE_KINASE_ACTIVITY	145	0.293932	0.958426	0.551351	0.908714
GOBP_NEGATIVE_REGULATION_OF_PHOSPHORYLATION	298	0.288603	0.977641	0.553279	0.891703
GOBP_RESPONSE_TO_CATECHOLAMINE	67	0.317766	0.942535	0.554087	0.930659
GOBP_DETECTION_OF_STIMULUS_INVOLVED_IN_SENSORY_PERCEPTION	54	0.326499	0.946925	0.554307	0.92147
GOBP_POSITIVE_REGULATION_OF_HEART_GROWTH	23	0.367035	0.927674	0.555085	0.945557
GOBP_POSITIVE_REGULATION_OF_INSULIN_SECRETION	57	0.322783	0.945821	0.555419	0.922326
GOBP_SPINDLE_ASSEMBLY	138	0.301446	0.96626	0.556634	0.901861
GOBP_AMINO_SUGAR_METABOLIC_PROCESS	32	0.353774	0.940573	0.557487	0.933866
GOBP_SECONDARY_PALATE_DEVELOPMENT	20	0.376182	0.930033	0.558239	0.944767
GOBP_CELLULAR_RESPONSE_TO_VITAMIN_D	17	0.404538	0.939181	0.558309	0.932749
GOBP_MITOCHONDRIAL_DNA_METABOLIC_PROCESS	21	0.378391	0.930434	0.558442	0.944751
GOBP_SENSORY_SYSTEM_DEVELOPMENT	288	0.285341	0.972715	0.558854	0.894826
GOBP_HEART_FORMATION	27	0.356001	0.929285	0.559023	0.944606
GOBP_NEGATIVE_REGULATION_OF_RESPONSE_TO_BIOTIC_STIMULUS	84	0.306332	0.958458	0.56	0.90915
GOBP_SYNAPTIC_VESICLE_RECYCLING	67	0.321847	0.952074	0.560241	0.917422
GOBP_RESPONSE_TO_PEPTIDE	381	0.286301	0.980147	0.560484	0.889899
GOBP_REGULATION_OF_CARDIAC_MUSCLE_CELL_MEMBRANE_REPOLARIZATION	21	0.381126	0.931863	0.560734	0.944702
GOBP_GLIOGENESIS	244	0.282207	0.961689	0.56095	0.906011
GOBP_POSITIVE_REGULATION_OF_ADENYLATE_CYCLASE_ACTIVITY	20	0.379589	0.926965	0.561379	0.94424
GOBP_ENERGY_RESERVE_METABOLIC_PROCESS	63	0.311058	0.939318	0.56151	0.933996
GOBP_RESPONSE_TO_NERVE_GROWTH_FACTOR	44	0.331548	0.9309	0.562108	0.944567
GOBP_RESPONSE_TO_PEPTIDE_HORMONE	320	0.280289	0.968514	0.562118	0.899305
GOBP_MYELOID_CELL_DIFFERENTIATION	301	0.286802	0.975925	0.562819	0.891706
GOBP_REGULATION_OF_ENDOPLASMIC_RETICULUM_UNFOLDED_PROTEIN_RESPONSE	27	0.355748	0.933433	0.563187	0.942137
GOBP_MITOTIC_CELL_CYCLE_CHECKPOINT_SIGNALING	135	0.294096	0.958459	0.563396	0.909682
GOBP_POSITIVE_REGULATION_OF_PROTEIN_CONTAINING_COMPLEX_ASSEMBLY	154	0.295351	0.967324	0.563441	0.900488
GOBP_ENDOPLASMIC_RETICULUM_UNFOLDED_PROTEIN_RESPONSE	69	0.31326	0.947367	0.563892	0.921853
GOBP_PHOSPHATIDYLCHOLINE_METABOLIC_PROCESS	48	0.329074	0.947276	0.564069	0.921551
GOBP_CATECHOL_CONTAINING_COMPOUND_METABOLIC_PROCESS	38	0.337939	0.939972	0.564496	0.934401
GOBP_CELLULAR_GLUCAN_METABOLIC_PROCESS	56	0.317788	0.939771	0.564951	0.933883
GOBP_PYRUVATE_METABOLIC_PROCESS	90	0.303498	0.948785	0.565564	0.921119
GOBP_REPLACEMENT_OSSIFICATION	25	0.365316	0.923696	0.565643	0.947898
GOBP_REGULATION_OF_GLIOGENESIS	80	0.30431	0.942372	0.566237	0.930588
GOBP_ORGANIC_HYDROXY_COMPOUND_TRANSPORT	178	0.287564	0.957327	0.567941	0.909557
GOBP_COCHLEA_DEVELOPMENT	38	0.33809	0.928285	0.568032	0.946141
GOBP_CARBOHYDRATE_TRANSMEMBRANE_TRANSPORT	81	0.298434	0.92947	0.569726	0.945178
GOBP_REGULATION_OF_TUMOR_NECROSIS_FACTOR_MEDIATED_SIGNALING_PATHWAY	39	0.337587	0.931506	0.569782	0.944062
GOBP_REGULATION_OF_ORGANIC_ACID_TRANSPORT	50	0.331787	0.941222	0.569948	0.932604
GOBP_POSITIVE_REGULATION_OF_INTERFERON_BETA_PRODUCTION	28	0.359259	0.940078	0.570432	0.934661
GOBP_MONOCYTE_DIFFERENTIATION	24	0.372354	0.931916	0.570461	0.9451
GOBP_REGULATION_OF_PHOSPHOLIPID_METABOLIC_PROCESS	28	0.364317	0.938592	0.571237	0.933239
GOBP_ALPHA_AMINO_ACID_METABOLIC_PROCESS	150	0.29508	0.953764	0.571276	0.916076
GOBP_STRESS_ACTIVATED_PROTEIN_KINASE_SIGNALING_CASCADE	182	0.289957	0.963892	0.571429	0.904186
GOBP_CELLULAR_RESPONSE_TO_STARVATION	140	0.299787	0.961759	0.571746	0.906348
GOBP_HORMONE_METABOLIC_PROCESS	126	0.299434	0.960535	0.571746	0.907068
GOBP_NEGATIVE_REGULATION_OF_ENDOTHELIAL_CELL_APOPTOTIC_PROCESS	22	0.37337	0.927323	0.572028	0.945407
GOBP_POSITIVE_REGULATION_OF_ANTIGEN_RECEPTOR_MEDIATED_SIGNALING_PATHWAY	17	0.38795	0.921654	0.57223	0.947276
GOBP_REGULATION_OF_ESTABLISHMENT_OR_MAINTENANCE_OF_CELL_POLARITY	23	0.365574	0.926973	0.572857	0.944744
GOBP_REGULATION_OF_EXTENT_OF_CELL_GROWTH	93	0.306837	0.949724	0.573529	0.92015
GOBP_PEPTIDYL_PROLINE_MODIFICATION	39	0.333596	0.92983	0.573624	0.94476
GOBP_SECRETORY_GRANULE_ORGANIZATION	48	0.326968	0.927311	0.573892	0.944916
GOBP_CARBOHYDRATE_TRANSPORT	104	0.298847	0.950822	0.574201	0.918711
GOBP_AGING	118	0.298248	0.954664	0.575055	0.915231
GOBP_DETECTION_OF_TEMPERATURE_STIMULUS	18	0.381381	0.921473	0.575714	0.947213
GOBP_ACTIVATION_OF_PROTEIN_KINASE_ACTIVITY	83	0.309452	0.949309	0.575758	0.920765
GOBP_PROTEIN_CATABOLIC_PROCESS_IN_THE_VACUOLE	21	0.369031	0.913718	0.575758	0.951982
GOBP_CELLULAR_RESPONSE_TO_SALT	148	0.292912	0.952409	0.575991	0.917564
GOBP_ADIPOSE_TISSUE_DEVELOPMENT	41	0.330358	0.922064	0.576184	0.948333
GOBP_ACTIN_POLYMERIZATION_OR_DEPOLYMERIZATION	156	0.292176	0.961288	0.577006	0.906051
GOBP_SPINAL_CORD_DEVELOPMENT	78	0.304295	0.931708	0.57715	0.944582
GOBP_INTRACELLULAR_ESTROGEN_RECEPTOR_SIGNALING_PATHWAY	45	0.336488	0.933702	0.579014	0.941954
GOBP_APOPTOTIC_DNA_FRAGMENTATION	16	0.404763	0.926789	0.579268	0.943626
GOBP_DIOL_METABOLIC_PROCESS	26	0.360854	0.930402	0.580214	0.944298
GOBP_NEGATIVE_REGULATION_OF_BLOOD_PRESSURE	29	0.349458	0.921951	0.581044	0.948085
GOBP_RESPONSE_TO_INTERLEUKIN_1	79	0.307818	0.942276	0.582264	0.930304
GOBP_ENDOCRINE_PROCESS	51	0.324062	0.926038	0.582404	0.943951
GOBP_BONE_GROWTH	22	0.366833	0.925768	0.58345	0.944104
GOBP_EPIBOLY	31	0.340564	0.908255	0.583784	0.95625
GOBP_SNRNA_TRANSCRIPTION	18	0.383266	0.899276	0.585714	0.96429
GOBP_THYMUS_DEVELOPMENT	35	0.340136	0.915879	0.585927	0.950216
GOBP_REGULATION_OF_PROTEIN_SECRETION	181	0.28978	0.955666	0.586794	0.913533
GOBP_POSITIVE_REGULATION_OF_MESENCHYMAL_CELL_PROLIFERATION	19	0.378393	0.908785	0.586861	0.956007
GOBP_SPERMATID_DIFFERENTIATION	115	0.297761	0.948776	0.586932	0.920607
GOBP_ESTABLISHMENT_OF_ENDOTHELIAL_INTESTINAL_BARRIER	15	0.396447	0.908359	0.587253	0.956517
GOBP_NEGATIVE_REGULATION_OF_CELL_SUBSTRATE_ADHESION	47	0.32945	0.937147	0.587708	0.935424
GOBP_NEGATIVE_REGULATION_OF_PROTEASOMAL_PROTEIN_CATABOLIC_PROCESS	44	0.329997	0.916201	0.589005	0.949954
GOBP_COENZYME_A_METABOLIC_PROCESS	17	0.384782	0.911571	0.589552	0.952703
GOBP_REGULATION_OF_PROTEASOMAL_PROTEIN_CATABOLIC_PROCESS	173	0.290947	0.953992	0.589688	0.915962
GOBP_EYE_PHOTORECEPTOR_CELL_DIFFERENTIATION	34	0.340632	0.922627	0.589777	0.947982
GOBP_RESPONSE_TO_MINERALOCORTICOID	26	0.358812	0.909359	0.59012	0.955153
GOBP_CELL_FATE_COMMITMENT_INVOLVED_IN_FORMATION_OF_PRIMARY_GERM_LAYER	23	0.361978	0.913739	0.590278	0.952454
GOBP_RHYTHMIC_PROCESS	234	0.28643	0.962156	0.590437	0.905811
GOBP_POSITIVE_REGULATION_OF_CARTILAGE_DEVELOPMENT	25	0.366339	0.927832	0.590463	0.946231
GOBP_MOLTING_CYCLE	74	0.30921	0.92931	0.592105	0.94507
GOBP_PURINERGIC_NUCLEOTIDE_RECEPTOR_SIGNALING_PATHWAY	15	0.397363	0.919678	0.592319	0.946994
GOBP_RESPONSE_TO_BMP	125	0.292791	0.939538	0.592795	0.933949
GOBP_DNA_METHYLATION_DEPENDENT_HETEROCHROMATIN_FORMATION	21	0.37884	0.920744	0.59353	0.947415
GOBP_PHOTOPERIODISM	25	0.348945	0.904552	0.59375	0.959238
GOBP_NEGATIVE_REGULATION_OF_NEURON_PROJECTION_DEVELOPMENT	122	0.29206	0.939244	0.594092	0.933107
GOBP_CELLULAR_RESPONSE_TO_ARSENIC_CONTAINING_SUBSTANCE	18	0.385606	0.912592	0.594181	0.951698
GOBP_REGULATION_OF_FIBROBLAST_MIGRATION	35	0.342446	0.915539	0.594631	0.950585
GOBP_POSITIVE_REGULATION_OF_ORGANELLE_ORGANIZATION	427	0.279485	0.966915	0.594784	0.901139
GOBP_CIRCULATORY_SYSTEM_PROCESS	398	0.281596	0.968731	0.594975	0.899237
GOBP_NEGATIVE_REGULATION_OF_PHOSPHORUS_METABOLIC_PROCESS	342	0.28701	0.972998	0.595723	0.895084
GOBP_HYALURONAN_METABOLIC_PROCESS	23	0.373304	0.920906	0.595833	0.948066
GOBP_REGULATION_OF_DENDRITE_EXTENSION	20	0.376447	0.916207	0.596491	0.950464
GOBP_HYDROGEN_PEROXIDE_CATABOLIC_PROCESS	15	0.390201	0.903145	0.596774	0.96059
GOBP_AMYLOID_BETA_CLEARANCE	27	0.362409	0.922887	0.596866	0.948367
GOBP_REGULATION_OF_RIG_I_SIGNALING_PATHWAY	16	0.387846	0.907832	0.597365	0.956776
GOBP_IMP_METABOLIC_PROCESS	15	0.3996	0.902591	0.597684	0.96138
GOBP_REGULATION_OF_RESPIRATORY_GASEOUS_EXCHANGE	16	0.390787	0.897902	0.59854	0.967115
GOBP_REGULATION_OF_MITOCHONDRIAL_MEMBRANE_PERMEABILITY	49	0.316068	0.904184	0.598985	0.958607
GOBP_NIK_NF_KAPPAB_SIGNALING	88	0.303349	0.935159	0.599771	0.93971
GOBP_REGULATION_OF_MICROTUBULE_POLYMERIZATION_OR_DEPOLYMERIZATION	78	0.30191	0.922961	0.6	0.948717
GOBP_HEART_FIELD_SPECIFICATION	16	0.386355	0.891	0.6	0.970553
GOBP_CRANIOFACIAL_SUTURE_MORPHOGENESIS	15	0.402708	0.916927	0.601236	0.949213
GOBP_CELL_JUNCTION_DISASSEMBLY	20	0.369104	0.913416	0.60177	0.95169
GOBP_REGULATION_OF_CARBOHYDRATE_CATABOLIC_PROCESS	48	0.324474	0.920811	0.6025	0.947776
GOBP_SYNAPTIC_VESICLE_CLUSTERING	15	0.387883	0.894958	0.602699	0.967909
GOBP_DNA_INTEGRITY_CHECKPOINT_SIGNALING	123	0.292645	0.93681	0.602845	0.93577
GOBP_REGULATION_OF_TOLL_LIKE_RECEPTOR_4_SIGNALING_PATHWAY	16	0.389616	0.896165	0.602878	0.967095
GOBP_POSITIVE_REGULATION_OF_REGULATED_SECRETORY_PATHWAY	31	0.34942	0.913334	0.603261	0.951386
GOBP_POSITIVE_REGULATION_OF_ALCOHOL_BIOSYNTHETIC_PROCESS	15	0.381739	0.874364	0.603659	0.98198
GOBP_REGULATION_OF_CALCIUM_MEDIATED_SIGNALING	48	0.316956	0.905098	0.603704	0.960481
GOBP_MEMBRANE_PROTEIN_ECTODOMAIN_PROTEOLYSIS	39	0.325679	0.901151	0.603822	0.961781
GOBP_REGULATION_OF_MITOTIC_SPINDLE_ASSEMBLY	23	0.360897	0.901035	0.604348	0.961538
GOBP_POSITIVE_REGULATION_OF_ORGAN_GROWTH	30	0.344147	0.909391	0.605333	0.955592
GOBP_POSITIVE_REGULATION_OF_CATABOLIC_PROCESS	446	0.281766	0.972826	0.605449	0.895023
GOBP_LIPID_OXIDATION	93	0.298032	0.920731	0.605473	0.946925
GOBP_REGULATION_OF_MITOTIC_NUCLEAR_DIVISION	104	0.290148	0.923689	0.605993	0.947388
GOBP_REGULATION_OF_NUCLEAR_TRANSCRIBED_MRNA_CATABOLIC_PROCESS_DEADENYLATION_DEPENDENT_DECAY	26	0.348831	0.90551	0.607094	0.959996
GOBP_CELLULAR_RESPONSE_TO_GAMMA_RADIATION	26	0.363169	0.917288	0.608289	0.948825
GOBP_REGULATION_OF_RECEPTOR_SIGNALING_PATHWAY_VIA_STAT	56	0.315614	0.917686	0.608642	0.948879
GOBP_NEGATIVE_REGULATION_OF_TRANSCRIPTION_REGULATORY_REGION_DNA_BINDING	17	0.380853	0.8978	0.608757	0.966827
GOBP_CELLULAR_RESPONSE_TO_ACID_CHEMICAL	67	0.305178	0.920723	0.609727	0.94643
GOBP_REGULATION_OF_RECEPTOR_RECYCLING	21	0.380402	0.921937	0.609859	0.947606
GOBP_POSITIVE_REGULATION_OF_PROTEIN_IMPORT_INTO_NUCLEUS	36	0.329448	0.894303	0.610473	0.968946
GOBP_NEGATIVE_REGULATION_OF_LIPID_LOCALIZATION	27	0.346252	0.897225	0.610644	0.966675
GOBP_POSITIVE_REGULATION_OF_VIRAL_GENOME_REPLICATION	26	0.351718	0.890006	0.610884	0.97036
GOBP_SUBSTRATE_ADHESION_DEPENDENT_CELL_SPREADING	85	0.292553	0.914345	0.611239	0.951973
GOBP_INSULIN_SECRETION_INVOLVED_IN_CELLULAR_RESPONSE_TO_GLUCOSE_STIMULUS	47	0.315866	0.912841	0.611602	0.95159
GOBP_RESPONSE_TO_RETINOIC_ACID	83	0.296201	0.917394	0.61215	0.949083
GOBP_POSITIVE_REGULATION_OF_RECEPTOR_MEDIATED_ENDOCYTOSIS	43	0.320619	0.902489	0.613402	0.960611
GOBP_NEGATIVE_REGULATION_OF_AXON_EXTENSION	39	0.328419	0.900208	0.615486	0.963035
GOBP_REGULATION_OF_PROTEIN_BINDING	168	0.286598	0.939317	0.615625	0.933464
GOBP_FIBROBLAST_GROWTH_FACTOR_RECEPTOR_SIGNALING_PATHWAY	59	0.31172	0.909752	0.617684	0.956243
GOBP_POSITIVE_REGULATION_OF_HISTONE_DEACETYLATION	18	0.368176	0.885629	0.617689	0.973983
GOBP_IMMUNOGLOBULIN_PRODUCTION	77	0.306779	0.929079	0.618312	0.944637
GOBP_NEUROTRANSMITTER_SECRETION	106	0.294299	0.92824	0.619369	0.945717
GOBP_GLYCEROLIPID_CATABOLIC_PROCESS	36	0.334179	0.906986	0.620733	0.957836
GOBP_PERIPHERAL_NERVOUS_SYSTEM_DEVELOPMENT	61	0.309632	0.909658	0.621156	0.955959
GOBP_POSITIVE_REGULATION_OF_SYNAPTIC_TRANSMISSION_GLUTAMATERGIC	23	0.357518	0.895427	0.621429	0.967839
GOBP_MEMBRANE_PROTEIN_PROTEOLYSIS	49	0.318109	0.904569	0.622549	0.959726
GOBP_ACTIN_FILAMENT_ORGANIZATION	350	0.278247	0.950968	0.624494	0.919405
GOBP_ENERGY_DERIVATION_BY_OXIDATION_OF_ORGANIC_COMPOUNDS	267	0.281738	0.948368	0.624744	0.921245
GOBP_TRANSITION_METAL_ION_TRANSPORT	69	0.30363	0.918493	0.625	0.947375
GOBP_POSITIVE_REGULATION_OF_MEMBRANE_PERMEABILITY	43	0.326016	0.912066	0.62516	0.952004
GOBP_ACTIN_CYTOSKELETON_REORGANIZATION	91	0.291718	0.90424	0.625866	0.958988
GOBP_POSITIVE_REGULATION_OF_EPITHELIAL_TO_MESENCHYMAL_TRANSITION	48	0.315407	0.893909	0.625926	0.968875
GOBP_PROTEIN_LOCALIZATION_TO_EXTRACELLULAR_REGION	255	0.281214	0.94798	0.626407	0.921768
GOBP_REGULATION_OF_MITOTIC_CELL_CYCLE_SPINDLE_ASSEMBLY_CHECKPOINT	20	0.358039	0.88769	0.626973	0.972754
GOBP_PROTEIN_METHYLATION	156	0.284319	0.931523	0.62701	0.94455
GOBP_FOREBRAIN_NEURON_DEVELOPMENT	20	0.360107	0.891118	0.627119	0.970772
GOBP_POSITIVE_REGULATION_OF_ENDOCYTOSIS	75	0.295258	0.901763	0.627404	0.961318
GOBP_POSITIVE_REGULATION_OF_CREB_TRANSCRIPTION_FACTOR_ACTIVITY	17	0.370921	0.885756	0.628294	0.974719
GOBP_GLUCOSE_CATABOLIC_PROCESS	23	0.349966	0.880817	0.628651	0.980471
GOBP_NEGATIVE_REGULATION_OF_PROTEIN_KINASE_B_SIGNALING	33	0.330951	0.880827	0.62938	0.980958
GOBP_POSITIVE_REGULATION_OF_LIPASE_ACTIVITY	39	0.325985	0.896807	0.62982	0.966621
GOBP_CEREBELLAR_CORTEX_FORMATION	20	0.369848	0.889883	0.630528	0.970142
GOBP_RESPONSE_TO_X_RAY	30	0.341564	0.891133	0.631016	0.971245
GOBP_POSITIVE_REGULATION_OF_HEART_RATE	19	0.373333	0.890317	0.631136	0.971147
GOBP_PEPTIDYL_LYSINE_TRIMETHYLATION	34	0.336527	0.894184	0.631649	0.968723
GOBP_REGULATION_OF_P38MAPK_CASCADE	32	0.331614	0.880764	0.632626	0.979575
GOBP_REGULATION_OF_MYELOID_CELL_DIFFERENTIATION	146	0.28142	0.922151	0.634385	0.948654
GOBP_REGULATION_OF_ATP_DEPENDENT_ACTIVITY	57	0.31058	0.904928	0.635922	0.960381
GOBP_REGULATION_OF_INTRACELLULAR_TRANSPORT	282	0.276343	0.939008	0.636831	0.932685
GOBP_MAINTENANCE_OF_LOCATION_IN_CELL	161	0.283345	0.925689	0.63762	0.94378
GOBP_LAMELLIPODIUM_MORPHOGENESIS	16	0.377039	0.87812	0.637982	0.979007
GOBP_POSITIVE_REGULATION_OF_PROTEASOMAL_PROTEIN_CATABOLIC_PROCESS	105	0.285237	0.909467	0.638393	0.95593
GOBP_ARF_PROTEIN_SIGNAL_TRANSDUCTION	18	0.371034	0.879478	0.638656	0.979967
GOBP_RETINOL_METABOLIC_PROCESS	22	0.349262	0.875542	0.638849	0.98086
GOBP_BONE_CELL_DEVELOPMENT	29	0.339661	0.88841	0.638851	0.972111
GOBP_CARBOHYDRATE_CATABOLIC_PROCESS	126	0.286892	0.920601	0.638889	0.946232
GOBP_REGULATION_OF_RUFFLE_ASSEMBLY	25	0.358878	0.890033	0.638965	0.970804
GOBP_POSITIVE_REGULATION_OF_LIPID_STORAGE	15	0.384231	0.884132	0.639098	0.975384
GOBP_POSITIVE_REGULATION_OF_CHROMOSOME_SEGREGATION	25	0.350555	0.88657	0.640541	0.973339
GOBP_FATTY_ACID_DERIVATIVE_METABOLIC_PROCESS	55	0.30926	0.889011	0.640931	0.971721
GOBP_CARBOHYDRATE_HOMEOSTASIS	168	0.279198	0.921778	0.640943	0.947476
GOBP_HISTONE_METHYLATION	116	0.287833	0.914697	0.641676	0.95162
GOBP_NEGATIVE_REGULATION_OF_STEROID_METABOLIC_PROCESS	20	0.353698	0.867658	0.641873	0.989368
GOBP_REGULATION_OF_BMP_SIGNALING_PATHWAY	79	0.299027	0.913094	0.642019	0.951452
GOBP_PLASMA_MEMBRANE_PHOSPHOLIPID_SCRAMBLING	19	0.358189	0.871318	0.642029	0.987757
GOBP_SNRNA_TRANSCRIPTION_BY_RNA_POLYMERASE_II	15	0.372856	0.866199	0.643275	0.99019
GOBP_REGULATION_OF_STRESS_ACTIVATED_PROTEIN_KINASE_SIGNALING_CASCADE	145	0.282005	0.913477	0.64364	0.952058
GOBP_ACTIN_FILAMENT_BUNDLE_ORGANIZATION	142	0.282414	0.918699	0.643791	0.947905
GOBP_PROTEIN_COMPLEX_OLIGOMERIZATION	182	0.281074	0.933927	0.644068	0.941904
GOBP_CIRCADIAN_REGULATION_OF_GENE_EXPRESSION	63	0.30375	0.897167	0.645356	0.966293
GOBP_COLUMNAR_CUBOIDAL_EPITHELIAL_CELL_DEVELOPMENT	37	0.326027	0.89584	0.645995	0.967325
GOBP_CELLULAR_COMPONENT_DISASSEMBLY_INVOLVED_IN_EXECUTION_PHASE_OF_APOPTOSIS	26	0.340189	0.877949	0.646006	0.978426
GOBP_REGULATION_OF_MESENCHYMAL_CELL_PROLIFERATION	26	0.345206	0.883197	0.647472	0.977047
GOBP_POSITIVE_REGULATION_OF_IMMUNOGLOBULIN_PRODUCTION	32	0.333313	0.881036	0.64779	0.980992
GOBP_INTRACELLULAR_ZINC_ION_HOMEOSTASIS	23	0.343973	0.870309	0.648022	0.989016
GOBP_POSITIVE_REGULATION_OF_SECRETION	207	0.279772	0.93403	0.648226	0.94217
GOBP_REGULATION_OF_FIBROBLAST_GROWTH_FACTOR_RECEPTOR_SIGNALING_PATHWAY	24	0.339569	0.869335	0.649052	0.988656
GOBP_REGULATION_OF_PROTEIN_POLYMERIZATION	157	0.28242	0.920371	0.649407	0.946298
GOBP_POSITIVE_REGULATION_OF_CELL_CYCLE_PROCESS	212	0.280445	0.932668	0.649635	0.943655
GOBP_PHOSPHOLIPID_TRANSLOCATION	43	0.313942	0.86771	0.649752	0.989764
GOBP_NEGATIVE_REGULATION_OF_EPITHELIAL_TO_MESENCHYMAL_TRANSITION	27	0.336141	0.865335	0.650069	0.990565
GOBP_ANIMAL_ORGAN_FORMATION	49	0.311648	0.887094	0.650437	0.972627
GOBP_POSITIVE_REGULATION_OF_TRANSLATION	120	0.284051	0.914208	0.650776	0.951812
GOBP_SEMAPHORIN_PLEXIN_SIGNALING_PATHWAY	39	0.317396	0.879476	0.651223	0.979468
GOBP_REGULATION_OF_MAP_KINASE_ACTIVITY	148	0.283472	0.918598	0.651892	0.947643
GOBP_ESTABLISHMENT_OF_PROTEIN_LOCALIZATION_TO_CHROMOSOME	27	0.331683	0.858375	0.652	0.993612
GOBP_SPLICEOSOMAL_COMPLEX_ASSEMBLY	77	0.290898	0.890458	0.652375	0.971335
GOBP_REGULATION_OF_CARTILAGE_DEVELOPMENT	56	0.307344	0.896501	0.654229	0.966808
GOBP_REGULATION_OF_TRIGLYCERIDE_METABOLIC_PROCESS	27	0.329817	0.868847	0.654321	0.989239
GOBP_NUCLEOTIDE_PHOSPHORYLATION	82	0.2999	0.911145	0.654378	0.953249
GOBP_CELLULAR_RESPONSE_TO_INORGANIC_SUBSTANCE	167	0.284947	0.930911	0.655283	0.945068
GOBP_REGULATION_OF_ESTABLISHMENT_OF_PROTEIN_LOCALIZATION_TO_MITOCHONDRION	42	0.309997	0.875599	0.658163	0.981225
GOBP_PEPTIDYL_LYSINE_METHYLATION	101	0.290236	0.904741	0.658257	0.960329
GOBP_REGULATION_OF_CALCINEURIN_MEDIATED_SIGNALING	27	0.340385	0.880405	0.658503	0.978869
GOBP_PHOSPHOLIPID_CATABOLIC_PROCESS	36	0.316018	0.86397	0.658761	0.992076
GOBP_NEUTRAL_LIPID_BIOSYNTHETIC_PROCESS	34	0.325361	0.869749	0.658999	0.989272
GOBP_ORGAN_OR_TISSUE_SPECIFIC_IMMUNE_RESPONSE	18	0.367898	0.87702	0.659226	0.979506
GOBP_REGULATION_OF_SMAD_PROTEIN_SIGNAL_TRANSDUCTION	26	0.337001	0.86433	0.659371	0.991765
GOBP_POSITIVE_REGULATION_OF_MEIOTIC_CELL_CYCLE	18	0.361628	0.863029	0.660294	0.992576
GOBP_FIBROBLAST_MIGRATION	49	0.309082	0.891734	0.660354	0.970357
GOBP_PLASMA_MEMBRANE_ORGANIZATION	118	0.281801	0.904621	0.660694	0.960112
GOBP_REGULATION_OF_NEURON_APOPTOTIC_PROCESS	171	0.280214	0.918984	0.660981	0.947711
GOBP_REGULATION_OF_PHOSPHOLIPASE_C_ACTIVITY	26	0.34126	0.865435	0.661725	0.990853
GOBP_MECHANORECEPTOR_DIFFERENTIATION	52	0.300229	0.875134	0.661954	0.980754
GOBP_NEGATIVE_REGULATION_OF_RELEASE_OF_CYTOCHROME_C_FROM_MITOCHONDRIA	15	0.368055	0.84508	0.66373	1
GOBP_ACTIVATION_OF_PROTEIN_KINASE_B_ACTIVITY	25	0.341268	0.859442	0.663842	0.994792
GOBP_REGULATION_OF_VASOCONSTRICTION	38	0.318588	0.875515	0.664042	0.980419
GOBP_REGULATION_OF_NEUROTRANSMITTER_LEVELS	155	0.280248	0.914704	0.664163	0.952123
GOBP_REGULATION_OF_PROTEIN_ACETYLATION	65	0.297538	0.884545	0.664269	0.974977
GOBP_EMBRYONIC_EYE_MORPHOGENESIS	29	0.326452	0.868263	0.664474	0.989053
GOBP_ACTIN_FILAMENT_BASED_TRANSPORT	17	0.355519	0.836877	0.665179	1
GOBP_NEGATIVE_REGULATION_OF_CARTILAGE_DEVELOPMENT	25	0.335423	0.860613	0.666211	0.995255
GOBP_AMINO_ACID_METABOLIC_PROCESS	224	0.272633	0.920239	0.666318	0.946115
GOBP_PEPTIDYL_TYROSINE_DEPHOSPHORYLATION	26	0.335889	0.858961	0.667131	0.99383
GOBP_LACTATION	30	0.330799	0.869715	0.667557	0.988843
GOBP_ORGANIC_ACID_BIOSYNTHETIC_PROCESS	223	0.275578	0.927101	0.668399	0.944941
GOBP_NUCLEOSIDE_DIPHOSPHATE_METABOLIC_PROCESS	108	0.282454	0.891814	0.669239	0.970691
GOBP_CRISTAE_FORMATION	17	0.360801	0.852578	0.669616	0.998891
GOBP_HISTONE_MRNA_CATABOLIC_PROCESS	15	0.373111	0.854367	0.669725	0.998136
GOBP_POSITIVE_REGULATION_OF_ATP_DEPENDENT_ACTIVITY	36	0.314803	0.858703	0.6703	0.993899
GOBP_ADULT_LOCOMOTORY_BEHAVIOR	63	0.293409	0.879415	0.670316	0.97911
GOBP_POSITIVE_REGULATION_OF_SIGNALING_RECEPTOR_ACTIVITY	36	0.328578	0.880767	0.670667	0.980078
GOBP_REGULATION_OF_HEMATOPOIETIC_PROGENITOR_CELL_DIFFERENTIATION	34	0.326111	0.87577	0.671141	0.981848
GOBP_CELL_CELL_RECOGNITION	30	0.33084	0.86384	0.671622	0.991856
GOBP_CEREBRAL_CORTEX_RADIALLY_ORIENTED_CELL_MIGRATION	31	0.320098	0.848253	0.672897	1
GOBP_RRNA_CATABOLIC_PROCESS	20	0.352336	0.859346	0.672911	0.994494
GOBP_ENDOCHONDRAL_BONE_MORPHOGENESIS	46	0.300052	0.852061	0.672932	0.998973
GOBP_XENOBIOTIC_TRANSPORT	29	0.322416	0.849534	0.673267	1
GOBP_REGULATION_OF_GLYCOGEN_METABOLIC_PROCESS	25	0.32811	0.845456	0.673387	1
GOBP_REGULATION_OF_NUCLEAR_DIVISION	120	0.280523	0.897277	0.673604	0.967067
GOBP_SPERM_MOTILITY	65	0.29508	0.878714	0.67362	0.979641
GOBP_REGULATION_OF_ERAD_PATHWAY	20	0.346526	0.854079	0.673653	0.998261
GOBP_NEGATIVE_REGULATION_OF_I_KAPPAB_KINASE_NF_KAPPAB_SIGNALING	36	0.319134	0.860687	0.674667	0.996096
GOBP_REGULATION_OF_CELLULAR_KETONE_METABOLIC_PROCESS	91	0.287432	0.888855	0.675174	0.971569
GOBP_ATRIAL_CARDIAC_MUSCLE_CELL_TO_AV_NODE_CELL_SIGNALING	15	0.368187	0.848487	0.675953	1
GOBP_POLYOL_BIOSYNTHETIC_PROCESS	44	0.305358	0.86361	0.676166	0.991834
GOBP_REGULATION_OF_SODIUM_ION_TRANSPORT	75	0.296585	0.890118	0.676505	0.971101
GOBP_RESPONSE_TO_SALT	277	0.27107	0.924113	0.676622	0.947316
GOBP_TRABECULA_FORMATION	20	0.343415	0.848818	0.676681	1
GOBP_BIOLOGICAL_PROCESS_INVOLVED_IN_INTRASPECIES_INTERACTION_BETWEEN_ORGANISMS	37	0.306727	0.848089	0.678161	1
GOBP_NITRIC_OXIDE_MEDIATED_SIGNAL_TRANSDUCTION	16	0.371192	0.846537	0.678727	1
GOBP_ADENYLATE_CYCLASE_INHIBITING_G_PROTEIN_COUPLED_RECEPTOR_SIGNALING_PATHWAY	54	0.293963	0.868619	0.679012	0.989248
GOBP_NEGATIVE_REGULATION_OF_RECEPTOR_SIGNALING_PATHWAY_VIA_STAT	19	0.35262	0.847883	0.681948	1
GOBP_NEGATIVE_REGULATION_OF_TYPE_I_INTERFERON_PRODUCTION	24	0.330701	0.842559	0.68232	1
GOBP_POSITIVE_REGULATION_OF_PROTEIN_BINDING	74	0.291644	0.879901	0.683157	0.979493
GOBP_PROTEIN_MATURATION	260	0.273941	0.926105	0.683505	0.944827
GOBP_POSITIVE_REGULATION_OF_OSTEOCLAST_DIFFERENTIATION	15	0.371837	0.848292	0.683748	1
GOBP_AEROBIC_RESPIRATION	161	0.274854	0.906394	0.685185	0.958293
GOBP_PURINE_NUCLEOSIDE_MONOPHOSPHATE_BIOSYNTHETIC_PROCESS	20	0.347651	0.837163	0.686798	1
GOBP_VASCULAR_ENDOTHELIAL_CELL_PROLIFERATION	20	0.336861	0.837085	0.686956	1
GOBP_REGULATION_OF_AUTOPHAGY	299	0.274751	0.927821	0.687373	0.945729
GOBP_REGULATION_OF_GLYCOLYTIC_PROCESS	40	0.306029	0.854495	0.688654	0.998381
GOBP_NUCLEAR_TRANSCRIBED_MRNA_CATABOLIC_PROCESS_DEADENYLATION_DEPENDENT_DECAY	67	0.28848	0.866165	0.688702	0.98976
GOBP_FEMALE_MEIOTIC_NUCLEAR_DIVISION	27	0.317057	0.832886	0.688732	1
GOBP_HISTONE_MRNA_METABOLIC_PROCESS	23	0.338799	0.841214	0.688797	1
GOBP_REGULATION_OF_EPIDERMIS_DEVELOPMENT	47	0.300359	0.858039	0.690955	0.993826
GOBP_INTRACELLULAR_LIPID_TRANSPORT	43	0.305281	0.847036	0.691099	1
GOBP_RESPONSE_TO_LIGHT_STIMULUS	243	0.270954	0.912175	0.691116	0.952251
GOBP_PROTEIN_O_LINKED_GLYCOSYLATION	80	0.280837	0.863001	0.691415	0.992132
GOBP_REGULATION_OF_VESICLE_MEDIATED_TRANSPORT	395	0.268572	0.927453	0.691532	0.945599
GOBP_REGULATION_OF_AUTOPHAGY_OF_MITOCHONDRION_IN_RESPONSE_TO_MITOCHONDRIAL_DEPOLARIZATION	15	0.368371	0.841623	0.692647	1
GOBP_POSITIVE_REGULATION_OF_CYSTEINE_TYPE_ENDOPEPTIDASE_ACTIVITY	104	0.279076	0.880628	0.69275	0.979389
GOBP_BLASTOCYST_DEVELOPMENT	92	0.281654	0.887231	0.693258	0.972798
GOBP_REGULATION_OF_OSSIFICATION	92	0.281378	0.878796	0.693714	0.979956
GOBP_CELLULAR_COMPONENT_DISASSEMBLY	414	0.269478	0.926928	0.693939	0.943803
GOBP_NEURON_PROJECTION_REGENERATION	45	0.303459	0.861226	0.694335	0.995461
GOBP_CORTICAL_ACTIN_CYTOSKELETON_ORGANIZATION	35	0.315094	0.85266	0.695709	0.999216
GOBP_SECONDARY_METABOLIC_PROCESS	29	0.324968	0.850331	0.695711	1
GOBP_HEART_TRABECULA_MORPHOGENESIS	26	0.321073	0.830695	0.696721	1
GOBP_CELLULAR_RESPONSE_TO_FATTY_ACID	21	0.335741	0.830641	0.696884	1
GOBP_STRESS_GRANULE_ASSEMBLY	27	0.328285	0.848426	0.69697	1
GOBP_POSITIVE_REGULATION_OF_PROTEIN_MODIFICATION_BY_SMALL_PROTEIN_CONJUGATION_OR_REMOVAL	126	0.274022	0.880419	0.697882	0.979337
GOBP_NEGATIVE_REGULATION_OF_CELL_PROJECTION_ORGANIZATION	159	0.273472	0.895351	0.698294	0.967505
GOBP_POSITIVE_REGULATION_OF_HISTONE_MODIFICATION	73	0.290962	0.870082	0.698598	0.989032
GOBP_RESPONSE_TO_NITRIC_OXIDE	15	0.364675	0.839592	0.698795	1
GOBP_CARBOHYDRATE_PHOSPHORYLATION	21	0.338621	0.831894	0.699042	1
GOBP_REGULATION_OF_CELL_CYCLE_CHECKPOINT	44	0.299532	0.848536	0.700125	1
GOBP_SEMAPHORIN_PLEXIN_SIGNALING_PATHWAY_INVOLVED_IN_NEURON_PROJECTION_GUIDANCE	15	0.346771	0.802745	0.701357	1
GOBP_PURINE_NUCLEOTIDE_TRANSPORT	28	0.321261	0.84132	0.701872	1
GOBP_POSITIVE_REGULATION_OF_CYCLIN_DEPENDENT_PROTEIN_KINASE_ACTIVITY	25	0.322745	0.82195	0.702098	1
GOBP_RIBONUCLEOSIDE_MONOPHOSPHATE_METABOLIC_PROCESS	50	0.300853	0.853405	0.70399	0.99865
GOBP_NEGATIVE_REGULATION_OF_INTRACELLULAR_SIGNAL_TRANSDUCTION	409	0.271297	0.930611	0.704225	0.94481
[truncated: 811 more rows]
