# Supplementary material for: SF3B1K700E mutation in human embryonic stem cells causes aberrant expression of immune-related genes
Source: PLoS One. 2025 Dec 17;20(12):e0334361. doi: 10.1371/journal.pone.0334361 (PMC12711085; doi:10.1371/journal.pone.0334361)
Supplement: S6 Table — (XLSX) [file pone.0334361.s008.xlsx]

## Sheet: Sheet1
S6 Table. Upregulated immune genes in SF3B1K700E ES cells.
GeneID	GeneName	GeneType	Chr	Start	Stop	Strand	FoldChange	log2FoldChange	lfcSE	pvalue	padj	Line1A_normalized_counts	Line1B_normalized_counts	Line1C_normalized_counts	Line2A_normalized_counts	Line2B_normalized_counts	Line2C_normalized_counts	Line3A_normalized_counts	Line3B_normalized_counts	Line3C_normalized_counts	WT1_normalized_counts	WT2_normalized_counts	WT3_normalized_counts
ENSG00000130513	GDF15	protein_coding	chr19	18386158	18389176	+	24.46	4.61235	0.548419	4.09048e-17	2.30146e-15	1039.84	1003.3	884.807	633.672	704.224	596.515	2780.52	2384.13	2671.73	49.5478	57.5217	65.9606
ENSG00000057593	F7	protein_coding	chr13	113105791	113120031	+	14.7912	3.88667	0.839559	3.66702e-06	2.90174e-05	25.2909	14.6467	19.4891	33.6038	43.4584	51.1018	7.99862	11.9152	6.40448	1.01118	1.85554	1.94002
ENSG00000164093	PITX2	protein_coding	chr4	110617423	110623069	-	14.2398	3.83186	0.452919	2.66564e-17	1.53607e-15	66.1453	70.0951	52.6207	80.6492	94.8183	74.6872	142.975	111.57	171.853	2.02236	7.42215	10.6701
ENSG00000138135	CH25H	protein_coding	chr10	89205629	89207317	-	13.6683	3.77276	1.11838	0.000742418	0.00311153	11.6727	12.5543	4.87229	3.84044	4.93845	4.91363	9.99827	14.0816	12.809	0	0.927769	0.970008
ENSG00000136244	IL6	protein_coding	chr7	22727200	22731729	+	9.45489	3.24106	0.707909	4.68646e-06	3.61047e-05	19.4545	15.6929	15.5913	18.2421	12.84	13.7582	17.9969	6.49922	17.0786	2.02236	0.927769	1.94002
ENSG00000144810	COL8A1	protein_coding	chr3	99638594	99799226	+	9.44514	3.23957	0.436308	1.12808e-13	3.90349e-12	44.7454	58.5869	50.6718	43.2049	36.5446	29.4818	76.9867	56.3266	42.6965	6.06708	6.49438	2.91003
ENSG00000162722	TRIM58	protein_coding	chr1	247857247	247880138	+	8.78379	3.13484	0.741298	2.3488e-05	0.000150207	252.909	253.179	232.895	182.421	178.772	169.029	33.9941	21.6641	30.955	19.2124	15.7721	16.4901
ENSG00000163737	PF4	protein_coding	chr4	73980825	73981924	-	7.9961	2.9993	0.833945	0.000322506	0.00151162	75.8726	99.3886	100.369	21.1224	25.68	19.6545	18.9967	21.6641	14.9438	4.04472	0.927769	11.6401
ENSG00000057657	PRDM1	protein_coding	chr6	106086373	106107508	+	6.67741	2.73929	0.589152	3.32661e-06	2.65739e-05	17.5091	31.3859	19.4891	13.4415	12.84	9.82727	33.9941	27.0801	29.8876	4.04472	0.927769	4.85004
ENSG00000124762	CDKN1A	protein_coding	chr6	36678714	36687332	+	6.5623	2.7142	0.274857	5.34574e-23	5.70119e-21	2247.97	2447.05	1914.81	1169.41	1307.7	1272.63	2485.57	2360.3	2615.16	277.063	309.875	318.163
ENSG00000197540	GZMM	protein_coding	chr19	544020	549922	+	6.45427	2.69025	0.748068	0.000322816	0.00151258	21.4	19.8777	17.5402	5.76066	12.84	15.7236	5.99896	6.49922	7.47189	3.03354	0	2.91003
ENSG00000243709	LEFTY1	protein_coding	chr1	225886282	225889146	-	6.309	2.65741	0.200747	5.32242e-40	1.46275e-37	5284.82	5490.43	5391.67	3381.51	3489.51	3183.05	3242.44	3043.8	2983.42	634.01	583.567	657.666
ENSG00000106366	SERPINE1	protein_coding	chr7	101127104	101139247	+	6.12825	2.61548	0.485577	7.19123e-08	8.36207e-07	221.781	218.655	228.997	158.418	229.144	184.753	621.892	623.925	530.504	60.6708	49.1717	54.3205
ENSG00000078081	LAMP3	protein_coding	chr3	183122215	183162734	-	6.03332	2.59295	0.589079	1.07403e-05	7.49796e-05	12.6454	16.7391	14.6169	19.2022	23.7046	15.7236	48.9915	42.2449	53.3706	6.06708	2.78331	4.85004
ENSG00000135046	ANXA1	protein_coding	chr9	73151865	73170393	+	5.95877	2.57501	0.375002	6.57177e-12	1.71069e-10	47.6635	87.8804	66.2631	42.2448	87.9045	83.5318	147.974	119.152	94.9997	14.1565	18.5554	10.6701
ENSG00000170542	SERPINB9	protein_coding	chr6	2887270	2903309	-	5.641	2.49595	0.129886	2.69665e-82	3.50343e-79	1422.12	1422.83	1302.85	1792.52	1643.52	1583.17	2001.65	1729.88	1936.29	306.388	276.475	293.913
ENSG00000188257	PLA2G2A	protein_coding	chr1	19975431	19979618	-	5.29062	2.40344	0.47645	4.5479e-07	4.42437e-06	214	192.5	139.347	149.777	147.166	116.944	430.926	372.622	484.605	52.5814	47.3162	41.7104
ENSG00000146592	CREB5	protein_coding	chr7	28686104	28825894	+	5.26597	2.3967	0.426384	1.89861e-08	2.51692e-07	52.5272	72.1875	42.8761	32.6437	35.5569	30.4645	76.9867	101.821	91.7975	13.1453	12.061	8.73008
ENSG00000137672	TRPC6	protein_coding	chr11	101451564	101584007	-	4.82561	2.27071	0.617948	0.000238224	0.00116233	15.5636	20.9239	11.6935	15.3618	31.6061	16.7064	61.9893	62.8258	74.7189	9.10062	3.71108	8.73008
ENSG00000129194	SOX15	protein_coding	chr17	7588178	7590094	-	4.72775	2.24115	0.473528	2.21347e-06	1.86734e-05	226.645	212.378	214.381	230.426	243.96	248.63	74.987	71.4914	78.9885	40.4472	48.244	24.2502
ENSG00000176358	TAC4	protein_coding	chr17	49838309	49848175	-	4.72151	2.23925	0.798551	0.00504509	0.0160828	8.75453	8.36956	10.719	7.68088	3.95076	8.84454	0.999827	12.9984	6.40448	2.02236	1.85554	0.970008
ENSG00000156574	NODAL	protein_coding	chr10	70431936	70441681	-	4.48067	2.16372	0.326549	3.44891e-11	7.82356e-10	974.67	890.312	903.322	442.611	458.289	413.728	1070.81	908.808	993.761	189.091	165.143	170.721
ENSG00000174600	CMKLR1	protein_coding	chr12	108288046	108339540	-	4.2965	2.10316	0.292816	6.84276e-13	2.08063e-11	154.663	161.114	181.249	62.4071	95.806	113.996	160.972	122.402	151.573	35.3913	21.3387	36.8603
ENSG00000141526	SLC16A3	protein_coding	chr17	82229055	82239479	+	4.19821	2.06977	0.69974	0.00309723	0.0105588	1525.23	1419.69	1343.78	193.942	211.366	168.046	644.889	571.932	537.976	245.717	163.287	116.401
ENSG00000119917	IFIT3	protein_coding	chr10	89327997	89340968	+	4.17431	2.06154	0.396603	2.01461e-07	2.13423e-06	35.9908	28.2473	26.3103	25.923	21.7292	28.4991	20.9964	21.6641	20.2808	4.04472	7.42215	6.79006
ENSG00000125657	TNFSF9	protein_coding	chr19	6531026	6535924	+	4.15116	2.05351	0.164772	1.19196e-35	2.83906e-33	168.281	180.992	180.275	175.7	184.698	198.511	196.966	218.807	245.505	47.5255	51.9551	40.7404
ENSG00000145632	PLK2	protein_coding	chr5	58453982	58460086	-	4.13036	2.04627	0.190711	7.38736e-27	1.16014e-24	975.643	1112.11	1049.49	890.982	908.676	873.644	1540.73	1441.74	1528.53	316.499	266.27	250.262
ENSG00000180353	HCLS1	protein_coding	chr3	121631399	121660903	-	4.08403	2.02999	0.288058	1.82597e-12	5.20857e-11	160.5	178.899	172.479	93.1306	115.56	116.944	202.965	252.386	249.775	37.4137	40.8218	47.5304
ENSG00000196569	LAMA2	protein_coding	chr6	128883170	129516566	+	4.05462	2.01957	0.149709	1.79154e-41	5.33393e-39	499.008	488.573	443.378	369.642	358.532	355.747	476.918	447.363	517.695	124.375	97.4157	103.791
ENSG00000091592	NLRP1	protein_coding	chr17	5514118	5584474	-	3.94933	1.98161	0.373992	1.16734e-07	1.29522e-06	64.1999	56.4946	63.3397	27.8432	48.3969	43.24	40.9929	22.7473	33.0898	11.123	13.9165	8.73008
ENSG00000159388	BTG2	protein_coding	chr1	203305519	203309602	+	3.94532	1.98014	0.16431	1.90934e-33	4.1343e-31	497.062	500.081	360.549	301.474	382.236	314.473	396.931	386.704	392.808	97.0733	94.6324	106.701
ENSG00000115008	IL1A	protein_coding	chr2	112773925	112784469	-	3.83581	1.93953	0.455545	2.06634e-05	0.000133923	24.3181	24.0625	20.4636	20.1623	17.7784	14.7409	13.9976	12.9984	18.146	5.0559	7.42215	1.94002
ENSG00000176928	GCNT4	protein_coding	chr5	75025346	75052558	-	3.7893	1.92193	0.346311	2.86107e-08	3.61836e-07	101.163	101.481	114.012	163.219	183.711	154.288	306.947	276.217	266.853	33.3689	49.1717	64.0206
ENSG00000105974	CAV1	protein_coding	chr7	116526362	116561176	+	3.69639	1.88612	0.193234	1.6586e-22	1.71761e-20	386.172	410.109	415.119	476.214	450.387	471.709	294.949	300.047	250.842	99.0956	102.055	110.581
ENSG00000165379	LRFN5	protein_coding	chr14	41606739	41904549	+	3.68918	1.8833	0.371084	3.87224e-07	3.82963e-06	57.3908	35.5706	41.9017	45.1252	47.4092	45.2054	98.9829	92.0723	93.9323	18.2012	19.4831	12.6101
ENSG00000126803	HSPA2	protein_coding	chr14	64540741	64543237	+	3.61221	1.85288	0.135119	8.4911e-43	2.82201e-40	3579.63	3490.11	3299.51	3488.08	3390.74	3304.91	2511.57	2342.97	2688.81	916.129	924.985	751.757
ENSG00000181381	DDX60L	protein_coding	chr4	168356735	168480492	-	3.53033	1.8198	0.35671	3.36752e-07	3.37248e-06	29.1818	44.9864	31.1826	47.0454	37.5323	34.3954	24.9957	25.9969	22.4157	11.123	6.49438	10.6701
ENSG00000111671	SPSB2	protein_coding	chr12	6870935	6873284	-	3.45003	1.78661	0.161074	1.37378e-28	2.42378e-26	213.027	268.872	236.793	294.754	342.729	329.213	250.957	263.218	304.213	71.7938	80.7159	89.2408
ENSG00000123146	ADGRE5	protein_coding	chr19	14381444	14408725	+	3.42549	1.77631	0.25977	8.03061e-12	2.05673e-10	178.009	198.777	209.508	198.743	245.935	195.563	119.979	115.903	105.674	58.6484	38.9663	55.2905
ENSG00000133121	STARD13	protein_coding	chr13	33103137	33285712	-	3.29529	1.72041	0.262798	5.8907e-11	1.27551e-09	157.581	201.916	190.994	158.418	174.821	181.804	331.943	330.377	323.426	68.7602	65.8716	72.7506
ENSG00000136167	LCP1	protein_coding	chr13	46125920	46211882	-	3.27919	1.71334	0.299081	1.01216e-08	1.4209e-07	236.372	247.948	211.457	169.939	197.538	190.649	452.922	410.534	446.178	84.9391	86.2825	89.2408
ENSG00000138772	ANXA3	protein_coding	chr4	78551732	78610447	+	3.24807	1.69958	0.342182	6.80328e-07	6.3298e-06	644.917	693.628	610.985	526.14	560.021	498.243	1269.78	1170.94	1285.16	246.728	242.148	256.082
ENSG00000068079	IFI35	protein_coding	chr17	43006817	43014456	+	3.24705	1.69913	0.243637	3.08029e-12	8.44922e-11	81.7089	69.0489	95.4968	79.6891	100.744	101.221	64.9888	62.8258	82.1908	29.3242	14.8443	32.0103
ENSG00000118004	COLEC11	protein_coding	chr2	3595112	3644644	+	3.17897	1.66856	0.299893	2.63891e-08	3.37022e-07	30.1545	42.894	43.8506	44.165	42.4707	41.2745	36.9936	44.4114	24.5505	11.123	11.1332	14.5501
ENSG00000163739	CXCL1	protein_coding	chr4	73869393	73871308	+	3.10357	1.63393	0.641606	0.0108771	0.0304675	19.4545	23.0163	16.5658	8.64099	10.8646	6.87909	11.9979	3.24961	7.47189	2.02236	1.85554	7.76007
ENSG00000026025	VIM	protein_coding	chr10	17229278	17237593	+	3.05083	1.6092	0.0849604	5.27653e-80	6.28391e-77	3666.2	3410.6	3365.78	4105.43	4253	3974.15	4108.29	3886.53	3696.45	1140.61	1258.05	1366.74
ENSG00000126218	F10	protein_coding	chr13	113122838	113149529	+	2.97358	1.5722	0.165145	1.72953e-21	1.60498e-19	151.745	155.883	121.807	145.937	147.166	156.254	115.98	120.236	129.157	50.559	44.5329	44.6204
ENSG00000074660	SCARF1	protein_coding	chr17	1634390	1645732	-	2.97309	1.57197	0.275291	1.1285e-08	1.56122e-07	157.581	112.989	155.913	74.8886	80.003	72.7218	112.98	93.1555	82.1908	39.436	34.3274	32.0103
ENSG00000100097	LGALS1	protein_coding	chr22	37675636	37679802	+	2.97219	1.57153	0.1589	4.59983e-23	4.98001e-21	625.462	709.32	598.317	582.787	798.054	760.631	547.905	483.109	466.459	213.359	202.254	209.522
ENSG00000150782	IL18	protein_coding	chr11	112143260	112164089	-	2.95225	1.56182	0.620255	0.0118016	0.0326284	14.5909	15.6929	8.77012	7.68088	31.6061	31.4473	20.9964	10.832	3.20224	3.03354	6.49438	6.79006
ENSG00000019549	SNAI2	protein_coding	chr8	48917598	48921429	-	2.94055	1.55609	0.396256	8.60221e-05	0.000475751	26.2636	17.7853	17.5402	20.1623	22.7169	13.7582	29.9948	23.8305	16.0112	7.07826	5.56661	8.73008
ENSG00000107738	VSIR	protein_coding	chr10	71747556	71773520	-	2.9364	1.55405	0.393815	7.94215e-05	0.000443364	30.1545	19.8777	34.106	17.282	26.6677	19.6545	13.9976	18.4145	24.5505	8.08944	6.49438	8.73008
ENSG00000054219	LY75	protein_coding	chr2	159803355	159904756	-	2.92485	1.54836	0.114549	1.24109e-41	3.77371e-39	386.172	382.908	346.907	313.956	333.84	320.369	410.929	355.291	360.785	111.23	122.465	131.921
ENSG00000137331	IER3	protein_coding	chr6	30743199	30744547	-	2.89711	1.53461	0.149446	9.74944e-25	1.24401e-22	174.118	200.87	181.249	163.219	176.797	149.374	196.966	158.148	164.382	51.5702	55.6661	72.7506
ENSG00000104368	PLAT	protein_coding	chr8	42175237	42207565	-	2.86946	1.52078	0.23238	5.97506e-11	1.28793e-09	583.635	540.883	572.006	616.39	555.082	531.655	286.95	330.377	295.673	175.945	164.215	161.021
ENSG00000160712	IL6R	protein_coding	chr1	154405582	154469450	+	2.84178	1.5068	0.156959	8.00116e-22	7.83182e-20	418.272	418.478	459.944	422.448	395.076	403.901	322.944	283.799	319.156	112.241	133.599	158.111
ENSG00000198959	TGM2	protein_coding	chr20	38137943	38165270	-	2.82602	1.49877	0.17416	7.58327e-18	4.65118e-16	126.454	120.312	108.165	112.333	148.154	141.513	104.982	119.152	109.944	44.4919	48.244	35.8903
ENSG00000065320	NTN1	protein_coding	chr17	9021510	9244000	+	2.82489	1.49819	0.236757	2.48371e-10	4.74529e-09	384.226	444.633	430.71	404.206	415.818	410.78	245.957	198.226	231.629	131.453	132.671	109.611
ENSG00000184588	PDE4B	protein_coding	chr1	66332414	66374579	+	2.81729	1.49431	0.44369	0.000757408	0.0031631	799.58	811.848	781.515	744.085	631.135	725.252	244.958	283.799	213.483	198.191	227.303	194.002
ENSG00000108379	WNT3	protein_coding	chr17	46762506	46819345	-	2.81367	1.49245	0.334992	8.38158e-06	6.04843e-05	52.5272	60.6793	61.3908	46.0853	31.6061	24.5682	48.9915	50.9106	68.3144	25.2795	10.2055	17.4602
ENSG00000188389	PDCD1	protein_coding	chr2	241849884	241858890	-	2.80769	1.48938	0.444334	0.000802462	0.00332309	27.2363	16.7391	19.4891	20.1623	20.7415	26.5336	11.9979	19.4977	8.5393	9.10062	8.34992	2.91003
ENSG00000204103	MAFB	protein_coding	chr20	40685848	40689236	-	2.79142	1.481	0.352158	2.60512e-05	0.000164515	107.972	117.174	125.705	107.532	74.0768	80.5836	221.962	206.892	270.055	47.5255	56.5939	52.3805
ENSG00000143507	DUSP10	protein_coding	chr1	221701424	221742089	-	2.785	1.47768	0.232526	2.0858e-10	4.06659e-09	52.5272	62.7717	56.5185	48.9656	60.2491	57.9809	67.9882	48.7442	71.5166	25.2795	16.6998	21.3402
ENSG00000184344	GDF3	protein_coding	chr12	7689784	7695775	-	2.77782	1.47395	0.193482	2.57558e-14	9.92121e-13	589.471	645.503	553.492	336.998	374.335	375.402	562.903	449.53	478.201	169.878	148.443	205.642
ENSG00000125144	MT1G	protein_coding	chr16	56666735	56668065	-	2.73332	1.45066	0.582996	0.0128362	0.0349481	1588.46	1776.44	1517.23	363.882	390.138	381.298	1949.66	2136.08	1790.05	463.12	516.767	470.454
ENSG00000215417	MIR17HG	lncRNA	chr13	91347687	91354579	+	2.72805	1.44787	0.173748	7.87066e-17	4.24451e-15	175.091	148.56	163.709	118.093	125.437	168.046	128.978	140.816	145.168	42.4696	52.8828	64.9906
ENSG00000175197	DDIT3	protein_coding	chr12	57516593	57520511	-	2.71359	1.4402	0.554111	0.0093461	0.0269242	113.809	121.359	116.935	112.333	144.203	124.806	430.926	365.04	480.336	77.8609	81.6437	87.3008
ENSG00000169403	PTAFR	protein_coding	chr1	28147166	28193859	-	2.62601	1.39287	0.190444	2.59646e-13	8.41406e-12	176.063	206.1	199.764	181.461	157.043	137.582	157.973	125.652	147.303	56.6261	49.1717	83.4207
ENSG00000100311	PDGFB	protein_coding	chr22	39223359	39244979	-	2.62529	1.39248	0.407391	0.00063075	0.00270572	423.135	491.712	374.192	216.025	287.418	204.407	660.886	621.759	792.02	178.979	184.626	153.261
ENSG00000123609	NMI	protein_coding	chr2	151270470	151289689	-	2.61462	1.3866	0.247706	2.17112e-08	2.82582e-07	159.527	148.56	122.782	168.979	140.252	172.96	101.982	92.0723	74.7189	45.5031	53.8106	51.4104
ENSG00000117115	PADI2	protein_coding	chr1	17066761	17119451	-	2.61348	1.38597	0.169672	3.12192e-16	1.52271e-14	471.772	463.465	450.199	418.608	409.892	361.643	621.892	575.181	596.684	225.493	164.215	167.811
ENSG00000105971	CAV2	protein_coding	chr7	116499738	116508541	+	2.60599	1.38183	0.221373	4.31805e-10	8.0038e-09	95.3271	94.1576	86.7267	83.5295	87.9045	74.6872	53.9907	80.1571	64.0448	33.3689	23.1942	35.8903
ENSG00000107798	LIPA	protein_coding	chr10	89213572	89251775	-	2.58207	1.36853	0.210703	8.29928e-11	1.74934e-09	1972.69	1961.62	1831.98	1556.34	1373.88	1429.87	1058.82	1006.3	958.537	509.635	603.05	584.915
ENSG00000204642	HLA-F	protein_coding	chr6	29723445	29726524	+	2.57044	1.36201	0.14991	1.03206e-19	7.68183e-18	155.636	125.543	160.785	137.296	152.104	175.908	136.976	147.316	136.629	59.6596	60.305	52.3805
ENSG00000129654	FOXJ1	protein_coding	chr17	76136333	76141245	-	2.56246	1.35753	0.336981	5.61296e-05	0.000325944	630.326	625.625	634.372	447.411	456.313	445.175	253.956	246.97	261.516	155.722	166.998	197.882
ENSG00000012779	ALOX5	protein_coding	chr10	45374216	45446117	+	2.55819	1.35512	0.216534	3.89349e-10	7.28281e-09	71.0089	56.4946	64.3142	57.6066	69.1384	71.7391	64.9888	70.4082	85.393	35.3913	25.0498	19.4002
ENSG00000124788	ATXN1	protein_coding	chr6	16299112	16761770	-	2.53049	1.33941	0.192893	3.81633e-12	1.03099e-10	104.082	107.758	90.6245	69.1279	98.7691	86.48	111.981	89.9059	103.539	46.5143	35.2552	32.0103
ENSG00000150347	ARID5B	protein_coding	chr10	61901699	62096944	+	2.502	1.32308	0.316472	2.90589e-05	0.000181504	40.8545	61.7255	51.6462	50.8858	52.3476	51.1018	37.9934	23.8305	28.8201	21.2348	20.4109	11.6401
ENSG00000099860	GADD45B	protein_coding	chr19	2476127	2478257	+	2.48648	1.3141	0.375955	0.000473407	0.00210499	262.636	274.103	282.593	245.788	235.07	246.664	571.901	580.597	630.841	161.789	141.021	143.561
ENSG00000123104	ITPR2	protein_coding	chr12	26335352	26833193	-	2.45756	1.29723	0.171008	3.30522e-14	1.2463e-12	2726.55	2804.85	2444.91	2357.07	1946.74	1913.37	3399.41	2771.92	3596.11	1201.28	1087.34	961.278
ENSG00000142347	MYO1F	protein_coding	chr19	8520778	8577438	-	2.42653	1.27889	0.180549	1.40688e-12	4.09485e-11	394.926	353.614	423.889	263.07	242.972	275.164	279.952	276.217	268.988	140.554	132.671	108.641
ENSG00000188372	ZP3	protein_coding	chr7	76397537	76442069	+	2.42292	1.27675	0.371248	0.000583726	0.00253403	17.5091	21.9701	25.3359	35.5241	32.5938	36.3609	22.996	21.6641	19.2134	14.1565	4.63884	13.5801
ENSG00000174004	NRROS	protein_coding	chr3	196639694	196662004	+	2.4075	1.26754	0.156158	4.77713e-16	2.29865e-14	395.899	361.984	420.966	436.85	430.633	429.452	320.945	296.798	270.055	154.711	149.371	161.991
ENSG00000258659	TRIM34	protein_coding	chr11	5625057	5644398	+	2.4017	1.26406	0.270059	2.85934e-06	2.32307e-05	65.1726	52.3098	63.3397	31.6836	60.2491	54.05	51.991	37.9121	52.3032	28.313	15.7721	21.3402
ENSG00000127507	ADGRE2	protein_coding	chr19	14736107	14776841	-	2.36727	1.24322	0.360813	0.000569756	0.00248033	49.609	62.7717	46.7739	96.011	79.0153	91.3936	33.9941	28.1633	41.6291	25.2795	23.1942	26.1902
ENSG00000164136	IL15	protein_coding	chr4	141636583	141733123	+	2.33934	1.2261	0.344036	0.000365408	0.00167642	43.7726	34.5244	37.0294	41.2847	20.7415	22.6027	25.9955	33.5793	27.7527	22.246	8.34992	10.6701
ENSG00000175592	FOSL1	protein_coding	chr11	65892645	65900383	-	2.32173	1.2152	0.177111	6.82527e-12	1.77024e-10	536.944	529.375	442.404	325.477	388.163	313.49	535.907	510.189	543.313	201.225	192.048	198.852
ENSG00000092969	TGFB2	protein_coding	chr1	218345337	218444619	+	2.31734	1.21247	0.395302	0.00216077	0.00772955	36.9636	48.125	36.0549	27.8432	52.3476	43.24	36.9936	12.9984	19.2134	11.123	22.2665	11.6401
ENSG00000205336	ADGRG1	protein_coding	chr16	57628695	57665016	+	2.30429	1.20432	0.19889	1.40224e-09	2.38565e-08	120.618	114.035	115.96	72.0082	105.683	101.221	109.981	85.5731	98.202	50.559	51.9551	31.0403
ENSG00000021355	SERPINB1	protein_coding	chr6	2832332	2841860	-	2.29555	1.19884	0.105618	7.3563e-30	1.43358e-27	617.68	630.856	511.59	505.978	554.095	503.156	511.912	467.944	528.369	234.594	250.498	216.312
ENSG00000185345	PRKN	protein_coding	chr6	161347417	162727735	-	2.28703	1.19348	0.465488	0.0103496	0.0292477	32.0999	10.462	19.4891	20.1623	18.7661	18.6718	34.994	46.5778	53.3706	18.2012	10.2055	8.73008
ENSG00000108798	ABI3	protein_coding	chr17	49210711	49223225	+	2.25878	1.17555	0.209398	1.97767e-08	2.59769e-07	130.345	140.19	165.658	131.535	131.363	128.737	87.9848	87.7395	102.472	44.4919	55.6661	63.0506
ENSG00000185278	ZBTB37	protein_coding	chr1	173868380	173886636	+	2.25566	1.17355	0.197281	2.70444e-09	4.31351e-08	87.5453	98.3424	104.267	77.7689	94.8183	87.4627	66.9884	115.903	101.404	49.5478	40.8218	32.9803
ENSG00000102871	TRADD	protein_coding	chr16	67154185	67159887	-	2.2521	1.17127	0.454548	0.00997256	0.0283618	13.6182	20.9239	4.87229	16.3219	18.7661	18.6718	22.996	9.74883	18.146	8.08944	7.42215	5.82005
ENSG00000108846	ABCC3	protein_coding	chr17	50634823	50692253	+	2.2458	1.16723	0.395241	0.00314493	0.0106934	11.6727	21.9701	26.3103	13.4415	30.6184	32.43	19.9965	22.7473	16.0112	7.07826	11.1332	10.6701
ENSG00000162576	MXRA8	protein_coding	chr1	1352691	1358543	-	2.23791	1.16215	0.367803	0.00157926	0.00596438	553.481	542.975	515.488	662.476	732.867	652.531	253.956	249.137	251.909	218.415	216.17	223.102
ENSG00000166888	STAT6	protein_coding	chr12	57096341	57129037	-	2.22365	1.15293	0.122027	3.44881e-21	3.0613e-19	2438.62	2299.54	2480.97	1982.63	2262.8	2079.45	1561.73	1849.03	1916.01	955.565	928.697	944.788
ENSG00000076641	PAG1	protein_coding	chr8	80967810	81112068	-	2.21223	1.1455	0.438634	0.00901393	0.0261506	7.7818	16.7391	18.5147	17.282	7.90153	14.7409	14.9974	14.0816	17.0786	9.10062	4.63884	5.82005
ENSG00000162775	RBM15	protein_coding	chr1	110339447	110346677	+	2.19112	1.13167	0.111721	4.09273e-24	5.04217e-22	1062.22	1047.24	1069.95	922.665	935.343	927.694	934.838	1076.7	1323.59	522.78	452.751	439.414
ENSG00000185745	IFIT1	protein_coding	chr10	89392623	89406487	+	2.18982	1.13081	0.241811	2.91933e-06	2.36728e-05	101.163	81.6032	89.6501	69.1279	83.9537	72.7218	75.9869	57.4098	57.6403	37.4137	20.4109	47.5304
ENSG00000130222	GADD45G	protein_coding	chr9	89605012	89606555	+	2.18462	1.12739	0.112529	1.26206e-23	1.44288e-21	443.563	409.062	428.761	385.004	413.843	400.953	493.915	461.445	544.38	202.236	205.965	198.852
ENSG00000137486	ARRB1	protein_coding	chr11	75265599	75352259	-	2.16134	1.11193	0.401627	0.00563055	0.0176384	1489.24	1552.55	1506.51	498.297	603.479	510.035	1424.75	1089.7	1478.37	601.652	468.523	495.674
ENSG00000104419	NDRG1	protein_coding	chr8	133237175	133297252	-	2.15321	1.10649	0.157816	2.36169e-12	6.60488e-11	160.5	164.253	190.994	117.133	139.264	136.599	151.974	164.647	171.853	77.8609	69.5827	68.8706
ENSG00000139211	AMIGO2	protein_coding	chr12	47076447	47079957	-	2.14889	1.10359	0.103751	2.00606e-26	2.95552e-24	353.099	358.845	378.089	433.009	409.892	382.281	379.934	441.947	355.448	198.191	180.915	162.961
ENSG00000196154	S100A4	protein_coding	chr1	153543621	153545806	-	2.14795	1.10296	0.303706	0.000281604	0.00134776	397.845	424.755	392.706	292.833	340.753	342.972	153.973	158.148	154.775	143.588	139.165	129.981
ENSG00000163251	FZD5	protein_coding	chr2	207762598	207769906	-	2.14472	1.10079	0.0635884	3.87235e-67	2.91262e-64	4830.55	5039.52	4773.87	4661.33	4436.71	4215.9	4610.2	4236.41	4296.34	2166.96	2062.43	2159.24
ENSG00000056558	TRAF1	protein_coding	chr9	120902393	120929138	-	2.13901	1.09694	0.289761	0.000153284	0.000789116	94.3543	100.435	106.216	43.2049	81.9784	89.4281	43.9924	97.4883	67.247	44.4919	28.7608	39.7703
ENSG00000104783	KCNN4	protein_coding	chr19	43766533	43780973	-	2.13473	1.09405	0.40792	0.00731781	0.0220259	30.1545	39.7554	39.9527	25.923	63.2122	40.2918	25.9955	29.2465	9.60671	19.2124	15.7721	12.6101
ENSG00000117322	CR2	protein_coding	chr1	207454329	207489895	+	2.12666	1.08859	0.189944	9.97832e-09	1.40631e-07	489.281	463.465	445.327	410.927	412.855	439.279	277.952	292.465	260.449	186.057	176.276	185.272
ENSG00000155897	ADCY8	protein_coding	chr8	130780301	131041538	-	2.12457	1.08717	0.35203	0.00201314	0.00728586	173.145	179.946	189.045	83.5295	61.2368	73.7045	73.9872	72.5746	100.337	58.6484	51.9551	47.5304
ENSG00000132274	TRIM22	protein_coding	chr11	5689790	5710863	+	2.11131	1.07814	0.194045	2.75832e-08	3.50704e-07	1287.89	1337.04	1221.97	758.487	844.476	875.61	1208.79	1463.41	1520	595.585	472.234	592.675
ENSG00000111199	TRPV4	protein_coding	chr12	109783089	109833394	-	2.10919	1.07669	0.189477	1.32789e-08	1.81771e-07	149.8	155.883	129.603	111.373	108.646	114.979	160.972	134.317	143.033	83.9279	43.6051	64.0206
ENSG00000164342	TLR3	protein_coding	chr4	186081405	186084889	+	2.10873	1.07638	0.31628	0.000665918	0.00283909	40.8545	50.2174	50.6718	46.0853	40.4953	49.1363	21.9962	24.9137	30.955	17.1901	13.9165	25.2202
ENSG00000168264	IRF2BP2	protein_coding	chr1	234604269	234611028	-	2.07024	1.0498	0.167833	3.97546e-10	7.40721e-09	2818.96	2970.15	2788.9	2341.71	2452.44	2354.61	1683.71	1751.54	1761.23	1062.75	1160.64	1145.58
ENSG00000100285	NEFH	protein_coding	chr22	29480220	29491390	+	2.06867	1.04871	0.140168	7.33376e-14	2.61724e-12	380.335	451.956	446.301	361.001	299.27	311.524	350.939	359.624	438.707	198.191	182.77	166.841
ENSG00000151414	NEK7	protein_coding	chr1	198157036	198322420	+	2.06592	1.04678	0.195621	8.74248e-08	9.97914e-07	470.799	445.679	408.298	369.642	367.421	356.73	349.94	324.961	193.202	177.968	159.576	193.032
ENSG00000125508	SRMS	protein_coding	chr20	63538489	63547747	-	2.0419	1.02991	0.351167	0.00335902	0.011319	59.3362	63.8179	41.9017	38.4044	44.4461	51.1018	17.9969	36.8289	24.5505	20.2236	25.9775	15.5201
ENSG00000204632	HLA-G	protein_coding	chr6	29827825	29831125	+	2.03658	1.02615	0.255052	5.73908e-05	0.000331919	144.936	140.19	142.271	126.734	131.363	141.513	64.9888	85.5731	83.2582	71.7938	58.4494	43.6504
ENSG00000180287	PLD5	protein_coding	chr1	242088387	242524694	-	2.02188	1.0157	0.269364	0.000162781	0.000831417	140.072	127.636	126.679	209.304	166.92	167.064	100.983	72.5746	85.393	64.7155	66.7994	65.9606
ENSG00000179630	LACC1	protein_coding	chr13	43879904	43893932	+	2.00897	1.00646	0.210301	1.70313e-06	1.46712e-05	170.227	165.299	135.45	119.054	119.511	122.841	192.967	213.391	193.202	70.7826	69.5827	97.0008
ENSG00000184384	MAML2	protein_coding	chr11	95976598	96343148	-	2.00641	1.00461	0.189004	1.06476e-07	1.19345e-06	345.317	356.753	323.52	281.312	244.947	244.699	418.928	381.288	472.864	188.079	153.082	168.781
ENSG00000184216	IRAK1	protein_coding	chrX	154010507	154019897	-	2.00023	1.00017	0.142338	2.11499e-12	5.97337e-11	2870.51	2889.59	3095.85	3186.6	3332.47	3190.91	2176.62	2153.41	2183.93	1339.81	1433.4	1406.51
ENSG00000179750	APOBEC3B	protein_coding	chr22	38982347	38992779	+	1.99421	0.995819	0.251851	7.68556e-05	0.000430723	232.481	286.658	268.95	275.551	314.086	326.265	153.973	154.898	143.033	112.241	106.693	141.621
ENSG00000167232	ZNF91	protein_coding	chr19	23357696	23395433	-	1.99172	0.994016	0.142543	3.09246e-12	8.46636e-11	697.444	685.258	628.525	573.185	519.525	541.482	778.865	797.238	785.616	310.432	319.152	375.393
ENSG00000234741	GAS5	lncRNA	chr1	173863901	173867989	-	1.98746	0.990924	0.10674	1.63995e-20	1.33923e-18	9491.85	9143.75	9623.74	7752.89	9130.22	9072.53	6694.84	7554.26	7874.3	4533.12	3970.85	4300.05
ENSG00000115828	QPCT	protein_coding	chr2	37344630	37373322	+	1.98648	0.990218	0.189292	1.68455e-07	1.80735e-06	238.318	225.978	208.534	148.817	168.895	143.478	213.963	148.399	152.64	106.174	81.6437	89.2408
ENSG00000235568	NFAM1	protein_coding	chr22	42380407	42437961	-	1.98513	0.989234	0.197376	5.38884e-07	5.16512e-06	69.0635	64.8641	70.1609	50.8858	61.2368	69.7736	65.9886	63.909	68.3144	41.4584	25.0498	32.0103
ENSG00000182718	ANXA2	protein_coding	chr15	60347327	60397986	-	1.9833	0.987903	0.176192	2.05889e-08	2.69201e-07	2300.49	2214.8	2235.4	2189.05	2481.08	2381.15	1582.73	1409.25	1358.82	1069.83	963.024	1018.51
ENSG00000115414	FN1	protein_coding	chr2	215360865	215436068	-	1.9824	0.987249	0.149656	4.20158e-11	9.47079e-10	5960.86	5972.73	5684.01	6722.69	6030.84	5850.17	8964.45	7047.32	8955.59	3808.1	2958.65	3522.1
ENSG00000239713	APOBEC3G	protein_coding	chr22	39077340	39087743	+	1.98099	0.986222	0.341934	0.00392354	0.0129608	49.609	64.8641	49.6973	42.2448	48.3969	44.2227	16.9971	28.1633	29.8876	24.2683	22.2665	16.4901
ENSG00000204472	AIF1	protein_coding	chr6	31616043	31617015	+	1.97337	0.980665	0.306902	0.00139651	0.00535638	67.118	76.3723	106.216	46.0853	58.2738	57.9809	58.9898	28.1633	55.5055	26.2907	31.5441	35.8903
ENSG00000185129	PURA	protein_coding	chr5	140114128	140125619	+	1.96943	0.977779	0.1193	2.48607e-16	1.24225e-14	262.636	287.704	292.337	291.873	286.43	254.526	365.937	309.796	301.01	143.588	166.071	138.711
ENSG00000113742	CPEB4	protein_coding	chr5	173888344	173961980	+	1.96876	0.977288	0.0906636	4.3123e-27	6.9244e-25	497.062	459.28	438.506	503.097	403.966	461.882	466.919	420.283	449.381	224.482	220.809	249.292
ENSG00000116741	RGS2	protein_coding	chr1	192809040	192812275	+	1.96362	0.973513	0.117961	1.54682e-16	7.98038e-15	525.272	591.1	512.565	605.829	513.599	599.463	501.913	484.192	399.212	269.985	270.908	262.872
ENSG00000137573	SULF1	protein_coding	chr8	69466797	69660915	+	1.96062	0.971311	0.374743	0.00954367	0.027385	887.125	954.13	879.935	415.727	370.384	352.799	974.831	851.398	956.402	498.512	310.803	320.103
ENSG00000243646	IL10RB	protein_coding	chr21	33266399	33297221	+	1.95357	0.966115	0.177464	5.20954e-08	6.23531e-07	86.5725	128.682	91.599	77.7689	106.671	96.3072	101.982	85.5731	100.337	53.5925	47.3162	48.5004
ENSG00000158615	PPP1R15B	protein_coding	chr1	204403381	204411817	-	1.9362	0.953226	0.149239	1.68881e-10	3.35205e-09	3223.61	3295.52	2953.58	2326.35	2317.12	2427.34	1848.68	2351.64	2423.03	1404.53	1192.18	1391.96
ENSG00000049130	KITLG	protein_coding	chr12	88492793	88580471	-	1.93546	0.952677	0.219369	1.40672e-05	9.51868e-05	221.781	232.255	189.045	177.62	163.957	164.115	344.94	292.465	251.909	111.23	105.766	133.861
ENSG00000111859	NEDD9	protein_coding	chr6	11183298	11232668	-	1.93475	0.952144	0.0772592	6.72483e-35	1.55007e-32	556.399	546.114	539.849	599.108	610.393	605.36	594.897	581.68	540.111	321.555	292.247	278.392
ENSG00000006638	TBXA2R	protein_coding	chr19	3594507	3607776	-	1.92411	0.944188	0.322037	0.00336873	0.0113437	35.9908	41.8478	37.0294	30.7235	33.5815	25.5509	14.9974	27.0801	21.3483	16.1789	15.7721	14.5501
ENSG00000111913	RIPOR2	protein_coding	chr6	24804284	24935960	-	1.91793	0.939546	0.176036	9.4371e-08	1.07121e-06	1316.1	1239.74	1301.87	1149.25	1126.96	1118.34	1849.68	1898.86	1850.89	763.441	716.237	753.697
ENSG00000177606	JUN	protein_coding	chr1	58780791	58784043	-	1.91137	0.934605	0.201461	3.49884e-06	2.78253e-05	781.098	762.676	841.931	669.196	767.436	723.287	1165.8	1204.52	1271.29	492.445	556.661	378.303
ENSG00000116539	ASH1L	protein_coding	chr1	155335268	155562802	-	1.90506	0.929839	0.13721	1.22905e-11	3.02313e-10	1503.83	1482.46	1358.39	1282.71	1226.71	1202.86	1030.82	905.558	1128.26	705.804	593.772	646.996
ENSG00000075388	FGF4	protein_coding	chr11	69771022	69775341	-	1.88558	0.915009	0.336343	0.00651903	0.0199879	96.2998	97.2962	111.088	80.6492	97.7814	77.6354	31.9945	43.3281	45.8987	33.3689	44.5329	42.6804
ENSG00000175893	ZDHHC21	protein_coding	chr9	14611071	14693432	-	1.8854	0.914874	0.131049	2.92724e-12	8.05731e-11	286.954	277.242	255.308	299.554	203.464	257.474	274.952	275.134	235.898	125.386	128.032	164.901
ENSG00000140937	CDH11	protein_coding	chr16	64947547	65122063	-	1.88517	0.914693	0.153807	2.73082e-09	4.35074e-08	527.217	606.793	522.309	531.901	532.365	568.999	414.928	363.956	378.932	240.661	285.753	259.962
ENSG00000139192	TAPBPL	protein_coding	chr12	6451310	6462316	+	1.88305	0.913071	0.261477	0.000479455	0.00212726	56.4181	73.2337	68.212	58.5667	71.1137	68.7909	31.9945	50.9106	55.5055	33.3689	40.8218	20.3702
ENSG00000134780	DAGLA	protein_coding	chr11	61680439	61747001	+	1.85557	0.891859	0.177973	5.40903e-07	5.18099e-06	579.744	586.916	721.098	718.162	775.337	830.404	458.921	498.274	468.594	310.432	359.974	342.413
ENSG00000100031	GGT1	protein_coding	chr22	24603222	24628996	+	1.83733	0.877611	0.186311	2.47166e-06	2.06304e-05	917.28	935.299	859.471	699.92	756.571	735.08	508.912	512.355	535.841	388.293	399.868	384.123
ENSG00000075651	PLD1	protein_coding	chr3	171600404	171810426	-	1.82961	0.87154	0.199618	1.26518e-05	8.63455e-05	65.1726	79.5109	61.3908	52.806	51.3599	58.9636	64.9888	55.2434	58.7077	35.3913	31.5441	32.9803
ENSG00000113721	PDGFRB	protein_coding	chr5	150113839	150155872	-	1.8252	0.868056	0.106421	3.44004e-16	1.67216e-14	741.216	782.554	665.554	701.84	644.962	615.187	801.861	800.488	829.38	423.684	422.135	355.993
ENSG00000258839	MC1R	protein_coding	chr16	89917874	89920977	+	1.82373	0.866894	0.204101	2.16292e-05	0.000139235	108.945	93.1114	94.5224	112.333	88.8922	78.6181	67.9882	61.7426	76.8537	45.5031	45.4607	52.3805
ENSG00000111679	PTPN6	protein_coding	chr12	6946577	6961316	+	1.82362	0.866807	0.112519	1.32226e-14	5.24899e-13	960.08	1034.69	1048.52	871.78	935.343	879.541	758.869	758.243	798.425	531.881	483.368	455.904
ENSG00000110719	TCIRG1	protein_coding	chr11	68039053	68050895	+	1.82069	0.864486	0.128309	1.61116e-11	3.87627e-10	766.507	751.168	721.098	681.678	701.261	797.974	510.912	659.671	563.594	378.181	339.563	409.344
ENSG00000137801	THBS1	protein_coding	chr15	39581079	39599466	+	1.82002	0.863958	0.283607	0.00231663	0.00820292	891.016	895.543	834.135	998.514	987.691	868.731	1873.68	1430.91	1767.64	623.898	613.255	694.526
ENSG00000126562	WNK4	protein_coding	chr17	42780699	42797066	+	1.81278	0.858205	0.309441	0.00554724	0.0174364	56.4181	39.7554	39.9527	29.7634	24.6923	36.3609	59.9896	55.2434	69.3818	26.2907	25.9775	23.2802
ENSG00000137628	DDX60	protein_coding	chr4	168216294	168318749	-	1.80471	0.85177	0.189564	7.01284e-06	5.14743e-05	98.2452	151.698	89.6501	97.9312	94.8183	91.3936	119.979	124.568	116.348	68.7602	50.0995	63.0506
ENSG00000185885	IFITM1	protein_coding	chr11	314040	315272	+	1.7994	0.847518	0.0983613	6.91086e-18	4.25703e-16	6780.87	6613	6559.07	5000.25	5415.51	5522.92	6680.85	6224.09	6601.95	3660.47	3407.69	3194.24
ENSG00000135124	P2RX4	protein_coding	chr12	121210129	121234106	+	1.79567	0.844518	0.11172	4.05464e-14	1.51292e-12	249.99	232.255	243.614	204.503	237.046	221.114	225.961	272.967	260.449	140.554	125.249	132.891
ENSG00000139832	RAB20	protein_coding	chr13	110523066	110561694	-	1.79291	0.842307	0.146605	9.16971e-09	1.30133e-07	829.734	887.174	814.646	599.108	569.898	545.413	765.868	727.913	769.605	427.729	414.713	367.633
ENSG00000184381	PLA2G6	protein_coding	chr22	38111495	38181714	-	1.79109	0.840839	0.187219	7.08222e-06	5.19303e-05	382.281	359.891	351.779	216.985	296.307	334.127	406.93	407.285	497.414	229.538	181.843	194.002
ENSG00000182511	FES	protein_coding	chr15	90884506	90895776	+	1.79092	0.8407	0.114383	1.9841e-13	6.56361e-12	259.718	225.978	257.257	261.15	248.898	207.355	202.965	228.556	229.494	128.42	131.743	134.831
ENSG00000158473	CD1D	protein_coding	chr1	158180938	158184896	+	1.7832	0.834469	0.340221	0.0141778	0.0380355	79.7635	108.804	88.6756	119.054	134.326	131.685	60.9895	37.9121	45.8987	52.5814	53.8106	44.6204
ENSG00000101335	MYL9	protein_coding	chr20	36541529	36549825	+	1.77285	0.826069	0.115931	1.03679e-12	3.07402e-11	3083.54	3098.83	3075.39	3221.17	3422.35	3246.93	4002.31	3851.87	4506.62	1892.93	2036.45	1994.34
ENSG00000196126	HLA-DRB1	protein_coding	chr6	32578775	32589805	-	1.77049	0.824147	0.0900053	5.3531e-20	4.09097e-18	696.471	636.087	644.116	673.037	730.891	684.961	659.886	654.255	667.133	454.02	365.541	320.103
ENSG00000125730	C3	protein_coding	chr19	6677704	6720650	-	1.76738	0.821616	0.143401	1.00718e-08	1.4167e-07	722.735	723.967	652.886	530.941	576.812	529.69	474.918	479.859	507.021	356.947	314.514	309.433
ENSG00000151650	VENTX	protein_coding	chr10	133237858	133241928	+	1.76419	0.819006	0.224811	0.000269384	0.00129578	473.717	458.234	441.429	280.352	277.541	305.628	566.902	549.184	578.538	276.052	231.942	234.742
ENSG00000075945	KIFAP3	protein_coding	chr1	169921329	170074652	-	1.75429	0.810886	0.139102	5.56091e-09	8.32157e-08	203.3	197.731	197.815	212.184	177.784	153.305	176.969	162.481	150.505	94.0397	114.116	101.851
ENSG00000102575	ACP5	protein_coding	chr19	11574660	11578948	-	1.75173	0.808783	0.170311	2.04564e-06	1.736e-05	281.118	306.535	326.443	205.463	205.44	210.304	248.957	249.137	252.977	179.99	117.827	137.741
ENSG00000140853	NLRC5	protein_coding	chr16	56989567	57083524	+	1.74747	0.80527	0.235237	0.000618815	0.0026621	52.5272	53.356	53.5952	68.1678	68.1507	81.5663	53.9907	62.8258	72.5841	36.4025	50.0995	21.3402
ENSG00000100385	IL2RB	protein_coding	chr22	37125843	37149916	-	1.74074	0.799703	0.18304	1.24807e-05	8.52995e-05	85.5998	99.3886	119.858	108.492	114.572	114.979	87.9848	76.9075	76.8537	60.6708	52.8828	56.2605
ENSG00000117707	PROX1	protein_coding	chr1	213987957	214041510	+	1.73779	0.79725	0.290768	0.00610897	0.0188886	41.8272	46.0326	44.825	35.5241	33.5815	41.2745	22.996	28.1633	24.5505	27.3019	16.6998	17.4602
ENSG00000138080	EMILIN1	protein_coding	chr2	27078615	27086403	+	1.73267	0.792994	0.152672	2.05695e-07	2.17425e-06	427.026	400.693	435.582	337.959	273.59	324.3	301.948	284.883	333.033	179.99	215.242	204.672
ENSG00000000457	SCYL3	protein_coding	chr1	169853074	169893894	-	1.73185	0.79231	0.174989	5.96109e-06	4.4554e-05	356.99	314.905	352.754	317.796	288.406	317.421	215.963	215.558	215.617	162.8	159.576	177.512
ENSG00000243811	APOBEC3D	protein_coding	chr22	39020919	39033277	+	1.72399	0.785753	0.13553	6.72594e-09	9.84841e-08	396.872	396.508	331.315	289.953	352.606	270.25	338.941	324.961	403.482	225.493	176.276	198.852
ENSG00000029993	HMGB3	protein_coding	chrX	150983358	150987932	+	1.71692	0.77982	0.121479	1.36839e-10	2.78174e-09	9667.91	10291.4	10169.4	10230.9	9940.12	10281.3	7625.68	7100.4	7676.83	5427	5371.78	5312.74
ENSG00000162434	JAK1	protein_coding	chr1	64833229	64966497	-	1.70756	0.771934	0.118668	7.76871e-11	1.64967e-09	1571.92	1682.28	1594.21	1236.62	1290.91	1244.13	1755.7	1541.4	1703.59	945.453	820.148	893.378
ENSG00000185532	PRKG1	protein_coding	chr10	51074527	52062862	+	1.70386	0.76881	0.15828	1.19013e-06	1.04989e-05	114.782	106.712	134.475	122.894	111.609	115.962	108.981	152.732	156.91	71.7938	72.366	75.6607
ENSG00000160685	ZBTB7B	protein_coding	chr1	155001834	155018522	+	1.70366	0.768638	0.198002	0.000103617	0.000559845	1961.99	1968.94	2018.1	2113.2	2086.99	2181.65	1088.81	1245.68	1251.01	1047.58	1049.31	1017.54
ENSG00000244509	APOBEC3C	protein_coding	chr22	39014257	39020352	+	1.70055	0.766003	0.133474	9.52629e-09	1.34792e-07	1217.85	1233.46	1130.37	906.343	999.543	920.815	863.851	800.488	878.481	592.551	616.966	545.145
ENSG00000163435	ELF3	protein_coding	chr1	202010583	202016009	+	1.69913	0.764799	0.302849	0.0115584	0.0320991	172.172	173.668	179.3	239.067	238.034	239.785	86.985	107.237	86.4604	93.0286	102.055	103.791
ENSG00000204592	HLA-E	protein_coding	chr6	30489512	30494194	+	1.68803	0.755339	0.121072	4.41078e-10	8.15453e-09	824.871	867.296	874.088	925.546	834.599	890.351	1129.8	1092.95	1194.43	568.283	567.794	568.425
ENSG00000088881	EBF4	protein_coding	chr20	2692755	2760108	+	1.68748	0.754875	0.209589	0.000316147	0.00148474	95.3271	86.8342	92.5734	62.4071	93.8306	66.8254	82.9857	115.903	82.1908	67.7491	41.7496	44.6204
ENSG00000188763	FZD9	protein_coding	chr7	73433789	73436120	+	1.68599	0.753597	0.143957	1.65111e-07	1.77414e-06	320.999	325.367	257.257	271.711	316.061	276.146	247.957	249.137	206.011	143.588	186.482	158.111
ENSG00000142798	HSPG2	protein_coding	chr1	21822244	21937307	-	1.6843	0.752152	0.170038	9.71401e-06	6.88606e-05	7856.7	7210.38	6874.8	6449.06	5778.98	4864.5	9516.35	6858.85	9869.3	4567.5	4053.42	4298.11
ENSG00000169871	TRIM56	protein_coding	chr7	101085426	101097967	+	1.68263	0.75072	0.0672963	6.73638e-29	1.2186e-26	1876.39	1904.08	1781.31	1636.99	1620.8	1700.12	1724.7	1687.63	1926.68	1067.81	1024.26	1049.55
ENSG00000163735	CXCL5	protein_coding	chr4	73995642	73998884	-	1.67254	0.742037	0.172973	1.78746e-05	0.00011788	428.972	358.845	421.94	324.517	278.529	297.766	351.939	297.881	229.494	209.314	219.881	166.841
ENSG00000179046	TRIML2	protein_coding	chr4	188091272	188109379	-	1.66619	0.736551	0.202443	0.00027444	0.00131656	1386.13	1390.39	1332.08	705.681	738.793	841.214	1002.83	1147.11	1244.6	674.457	563.156	720.716
ENSG00000132256	TRIM5	protein_coding	chr11	5663195	5685029	-	1.65835	0.729745	0.0999783	2.89828e-13	9.32868e-12	802.498	880.897	809.774	697.04	770.399	771.441	905.843	925.056	933.986	558.171	464.812	484.034
ENSG00000159714	ZDHHC1	protein_coding	chr16	67394152	67416456	-	1.65571	0.727449	0.143315	3.85718e-07	3.82002e-06	119.645	132.867	146.169	116.173	131.363	127.754	102.982	129.984	109.944	77.8609	67.7271	79.5407
ENSG00000164430	CGAS	protein_coding	chr6	73423711	73452276	-	1.65308	0.725153	0.273579	0.00803453	0.0238021	118.672	112.989	115.96	148.817	101.732	139.547	62.9891	61.7426	66.1796	69.7714	53.8106	64.0206
ENSG00000180694	TMEM64	protein_coding	chr8	90622000	90646083	-	1.6524	0.72456	0.174814	3.40184e-05	0.00020946	939.652	874.619	869.216	1016.76	964.974	841.214	1467.75	1388.67	1363.09	660.301	624.388	677.066
ENSG00000003436	TFPI	protein_coding	chr2	187478578	187554950	-	1.64795	0.720676	0.226499	0.00146356	0.00557605	113.809	131.821	114.986	59.5268	77.0399	70.7563	105.982	88.8227	100.337	62.6932	57.5217	54.3205
ENSG00000028137	TNFRSF1B	protein_coding	chr1	12166991	12209220	+	1.64137	0.7149	0.208286	0.000598494	0.00258479	233.454	269.918	252.384	247.708	238.034	225.044	155.973	132.151	149.438	124.375	136.382	126.101
ENSG00000217128	FNIP1	protein_coding	chr5	131641714	131797017	-	1.63728	0.711305	0.143431	7.07738e-07	6.53378e-06	387.145	423.709	338.137	384.044	356.556	314.473	505.913	459.278	485.673	256.84	256.992	229.892
ENSG00000007171	NOS2	protein_coding	chr17	27756796	27793727	-	1.635	0.709294	0.298805	0.0176078	0.0456518	142.991	163.206	161.76	216.985	201.489	183.77	70.9877	98.5715	78.9885	92.0174	96.488	80.5107
ENSG00000132510	KDM6B	protein_coding	chr17	7833961	7854796	+	1.63382	0.708251	0.240139	0.00318461	0.0108103	444.535	402.785	388.808	293.794	308.16	284.991	653.887	619.593	572.133	282.119	262.559	264.812
ENSG00000010327	STAB1	protein_coding	chr3	52494508	52524495	+	1.6264	0.701681	0.294561	0.0172129	0.044758	60.309	55.4484	42.8761	44.165	40.4953	51.1018	23.9959	33.5793	26.6853	31.3466	22.2665	24.2502
ENSG00000076662	ICAM3	protein_coding	chr19	10333776	10339842	-	1.61771	0.693949	0.129031	7.52577e-08	8.72269e-07	1655.58	1594.4	1643.91	1276.95	1289.92	1266.73	1148.8	1172.03	1176.29	919.163	792.315	808.017
ENSG00000131724	IL13RA1	protein_coding	chrX	118727608	118794533	+	1.61337	0.690074	0.0966089	9.13399e-13	2.72513e-11	1313.18	1311.93	1277.51	1093.56	982.753	1085.91	1209.79	1090.79	1115.45	764.452	661.499	740.116
ENSG00000161513	FDXR	protein_coding	chr17	74862497	74872968	-	1.60864	0.685845	0.0925962	1.29351e-13	4.4224e-12	1581.65	1587.08	1410.04	1422.88	1524.01	1365.99	1701.71	1808.95	1764.43	1029.38	941.685	964.188
ENSG00000158856	DMTN	protein_coding	chr8	22066440	22082525	+	1.60854	0.685756	0.253154	0.00675176	0.0206042	136.182	109.851	136.424	93.1306	81.9784	86.48	90.9843	71.4914	68.3144	62.6932	79.7881	38.8003
ENSG00000170961	HAS2	protein_coding	chr8	121612116	121641441	-	1.60662	0.684025	0.286398	0.0169232	0.0441091	203.3	180.992	198.789	153.618	161.981	141.513	369.936	334.71	353.314	153.699	146.587	134.831
ENSG00000150593	PDCD4	protein_coding	chr10	110871928	110900006	+	1.58741	0.666673	0.119235	2.2542e-08	2.92329e-07	759.698	823.356	726.945	572.225	639.036	687.909	588.898	631.508	559.324	439.863	422.135	395.763
ENSG00000168062	BATF2	protein_coding	chr11	64987945	64996971	-	1.58295	0.66262	0.200945	0.000975428	0.00392893	69.0635	94.1576	88.6756	65.2875	66.1753	70.7563	70.9877	62.8258	64.0448	48.5366	56.5939	32.0103
ENSG00000166750	SLFN5	protein_coding	chr17	35243071	35266360	+	1.58242	0.662135	0.149934	1.00467e-05	7.07628e-05	136.182	164.253	115.96	126.734	115.56	119.893	142.975	111.57	137.696	75.8385	93.7046	76.6307
ENSG00000196083	IL1RAP	protein_coding	chr3	190514090	190651519	+	1.57841	0.658475	0.133537	8.18014e-07	7.45551e-06	265.554	266.78	204.636	188.181	211.366	188.684	222.961	250.22	225.224	146.621	147.515	132.891
ENSG00000128016	ZFP36	protein_coding	chr19	39406847	39409407	+	1.57675	0.656951	0.106508	6.91201e-10	1.24095e-08	215.945	216.562	207.559	209.304	209.39	196.545	185.968	202.559	220.954	121.342	123.393	149.381
ENSG00000064012	CASP8	protein_coding	chr2	201233470	201286729	+	1.5765	0.656725	0.166292	7.83999e-05	0.000438346	97.2725	83.6956	94.5224	86.4099	101.732	78.6181	85.9851	82.3235	81.1234	63.7043	63.0883	40.7404
ENSG00000217555	CKLF	protein_coding	chr16	66552649	66566072	+	1.57348	0.653954	0.166913	8.93091e-05	0.000491647	385.199	379.769	288.439	353.32	410.879	403.901	260.955	240.471	320.224	241.672	216.17	187.212
ENSG00000019582	CD74	protein_coding	chr5	150401670	150412751	-	1.5671	0.648098	0.182443	0.000381848	0.00174089	1456.17	1565.11	1476.3	1207.82	1409.44	1374.83	909.843	882.811	851.795	799.843	760.77	808.017
ENSG00000087074	PPP1R15A	protein_coding	chr19	48872421	48876058	+	1.56679	0.647812	0.160134	5.2228e-05	0.000305272	663.398	700.951	714.277	605.829	774.35	711.494	968.833	982.466	1064.21	543.004	490.79	494.704
ENSG00000172020	GAP43	protein_coding	chr3	115623269	115721490	+	1.56648	0.64753	0.11966	6.25248e-08	7.3482e-07	1047.62	984.47	1020.26	1107.01	1170.41	1187.13	816.859	884.977	865.672	676.479	684.693	572.305
ENSG00000158270	COLEC12	protein_coding	chr18	316737	500698	-	1.56642	0.647469	0.148245	1.2564e-05	8.58278e-05	106.027	110.897	114.986	110.413	102.72	104.169	102.982	86.6563	102.472	59.6596	59.3772	81.4807
ENSG00000118058	KMT2A	protein_coding	chr11	118436497	118526832	+	1.55805	0.639744	0.162215	8.0197e-05	0.000446821	2010.62	1893.61	1728.69	2108.4	1742.29	1650	2274.61	2160.99	3195.83	1452.05	1285.89	1276.53
ENSG00000154237	LRRK1	protein_coding	chr15	100919357	101078257	+	1.55186	0.633996	0.185834	0.000645761	0.00276387	308.354	327.459	251.41	196.822	233.095	188.684	241.958	216.641	265.786	140.554	128.96	209.522
ENSG00000185338	SOCS1	protein_coding	chr16	11254417	11256200	-	1.54986	0.632139	0.109625	8.09905e-09	1.16092e-07	887.125	811.848	893.577	726.803	800.03	748.838	974.831	917.474	755.728	459.076	539.034	617.895
ENSG00000143322	ABL2	protein_coding	chr1	179099330	179229672	-	1.54791	0.630322	0.122008	2.38828e-07	2.48045e-06	1271.35	1248.11	1153.76	1325.91	1175.35	1135.05	1046.82	829.734	959.604	752.318	714.382	718.776
ENSG00000120889	TNFRSF10B	protein_coding	chr8	23020133	23069024	-	1.53547	0.618683	0.111988	3.30301e-08	4.11896e-07	3957.05	4012.16	3730.22	2936.98	3299.88	3330.46	3755.35	4109.67	4359.31	2634.12	2133.87	2502.62
ENSG00000106327	TFR2	protein_coding	chr7	100620420	100633529	-	1.53454	0.617805	0.136439	5.9523e-06	4.4554e-05	260.69	222.84	272.848	253.469	237.046	227.01	188.967	180.895	212.415	154.711	134.526	158.111
ENSG00000143437	ARNT	protein_coding	chr1	150811961	150876710	-	1.5312	0.614665	0.149548	3.95391e-05	0.000239227	1496.05	1574.52	1462.66	1332.63	1299.8	1244.13	959.834	986.799	1005.5	863.548	785.82	824.507
ENSG00000117335	CD46	protein_coding	chr1	207752112	207795504	+	1.52833	0.61196	0.180736	0.000709389	0.00299229	3267.38	3335.27	3108.52	2021.03	2408.98	2488.26	1688.71	2175.07	2106.01	1818.1	1527.11	1584.02
ENSG00000122861	PLAU	protein_coding	chr10	73911132	73917494	+	1.52739	0.611066	0.16086	0.000145437	0.000754701	612.817	626.671	622.678	612.55	634.098	574.895	877.848	916.39	907.301	500.534	417.496	475.304
ENSG00000118689	FOXO3	protein_coding	chr6	108560960	108684774	+	1.52695	0.610648	0.145564	2.72818e-05	0.000171383	631.299	625.625	543.747	566.465	518.538	498.243	801.861	721.414	778.144	426.718	422.135	391.883
ENSG00000171223	JUNB	protein_coding	chr19	12791486	12793315	+	1.52345	0.607339	0.131872	4.1143e-06	3.21123e-05	315.163	310.72	312.801	218.905	264.701	259.44	256.956	310.879	229.494	187.068	186.482	168.781
ENSG00000121281	ADCY7	protein_coding	chr16	50266551	50318135	+	1.52339	0.607288	0.1254	1.28009e-06	1.123e-05	479.553	416.386	476.51	427.249	511.624	447.141	386.933	331.46	420.561	297.287	243.075	313.313
ENSG00000136628	EPRS1	protein_coding	chr1	219968600	220046530	-	1.51938	0.603479	0.114823	1.47434e-07	1.60471e-06	9792.42	9897.01	9755.29	9057.67	8234.38	8671.58	7706.67	6916.26	6941.38	5675.75	5467.34	5744.39
ENSG00000107957	SH3PXD2A	protein_coding	chr10	103594027	103855547	-	1.51856	0.602704	0.100168	1.77777e-09	2.94394e-08	1179.92	1214.63	1162.53	1152.13	1195.11	1203.84	960.834	873.062	1072.75	755.351	719.021	724.596
ENSG00000121236	TRIM6	protein_coding	chr11	5596111	5612952	+	1.51853	0.60268	0.143749	2.75806e-05	0.000173102	1285.94	1320.3	1312.59	1075.32	1023.25	1089.84	825.857	852.481	962.806	753.329	662.427	724.596
ENSG00000169860	P2RY1	protein_coding	chr3	152835131	152841439	+	1.51597	0.600246	0.214254	0.00508563	0.0161976	1793.7	1671.82	1688.73	878.5	979.789	924.746	1337.77	1544.65	1711.06	1069.83	861.897	823.537
ENSG00000115963	RND3	protein_coding	chr2	150468195	150487665	-	1.51421	0.598567	0.203679	0.00329506	0.0111297	1199.37	1206.26	1121.6	977.392	997.568	974.865	1933.67	1714.71	1733.48	901.973	848.908	859.428
ENSG00000177125	ZBTB34	protein_coding	chr9	126860669	126885878	+	1.51132	0.595807	0.145524	4.23573e-05	0.000254339	794.716	805.57	727.92	619.271	539.279	590.619	715.876	821.068	905.166	543.004	458.318	436.504
ENSG00000150093	ITGB1	protein_coding	chr10	32900318	32957934	-	1.51024	0.594778	0.116484	3.28854e-07	3.29801e-06	10828.4	10404.4	9897.56	8208.94	7581.52	7600.41	11039.1	9593.94	9449.8	6247.07	6234.61	6191.56
ENSG00000164038	SLC9B2	protein_coding	chr4	103025956	103076719	-	1.50867	0.593281	0.168629	0.000434365	0.00194837	87.5453	87.8804	81.8544	93.1306	116.548	111.048	96.9832	126.735	97.1346	58.6484	64.016	75.6607
ENSG00000131196	NFATC1	protein_coding	chr18	79395930	79529325	+	1.50867	0.593279	0.134885	1.09052e-05	7.58746e-05	328.781	284.565	353.728	318.756	366.433	305.628	454.921	370.456	384.269	209.314	224.52	265.782
ENSG00000101000	PROCR	protein_coding	chr20	35172072	35177362	+	1.50744	0.592103	0.0809011	2.5011e-13	8.15714e-12	517.49	502.174	485.28	573.185	537.304	534.603	556.904	477.693	469.662	350.879	338.636	340.473
ENSG00000164930	FZD6	protein_coding	chr8	103298876	103331994	+	1.50458	0.589359	0.105002	1.99047e-08	2.60971e-07	284.036	287.704	232.895	229.466	295.32	276.146	282.951	280.55	277.527	191.113	175.348	175.572
ENSG00000188313	PLSCR1	protein_coding	chr3	146515817	146544717	-	1.50237	0.587237	0.0638337	3.59688e-20	2.80891e-18	1068.05	1046.2	1029.03	1017.72	983.74	972.9	1112.81	981.383	1100.5	716.927	703.249	646.026
