# Supplementary material for: SF3B1K700E mutation in human embryonic stem cells causes aberrant expression of immune-related genes
Source: PLoS One. 2025 Dec 17;20(12):e0334361. doi: 10.1371/journal.pone.0334361 (PMC12711085; doi:10.1371/journal.pone.0334361)
Supplement: S7 Table — (XLSX) [file pone.0334361.s009.xlsx]

## Sheet: GSEA MDS
S7 Table. GSEA analysis in SF3B1MT and SF3B1WT MDS patients. See S1 Table for patient information.
Gene sets with the most positive NES. Hematopoietic/Immune pathways are highlighted in red.							Gene sets with the most negative NES. Hematopoietic/Immune pathways are highlighted in green.
Gene sets	SIZE	ES	NES	NOM p-val	FDR q-val		Gene sets	SIZE	ES	NES	NOM p-val	FDR q-val
GOBP_RDNA_HETEROCHROMATIN_ASSEMBLY	35	0.769441	2.67735	0	0		GOBP_ADENYLATE_CYCLASE_ACTIVATING_G_PROTEIN_COUPLED_RECEPTOR_SIGNALING_PATHWAY	109	-0.557681	-2.05138	0	0.0228841
GOBP_TETRAPYRROLE_BIOSYNTHETIC_PROCESS	28	0.777877	2.56759	0	0		GOBP_INTERFERON_GAMMA_MEDIATED_SIGNALING_PATHWAY	88	-0.56373	-2.04842	0	0.0123918
GOBP_CENTROMERE_COMPLEX_ASSEMBLY	55	0.68912	2.5608	0	0		GOBP_REGULATION_OF_ALPHA_BETA_T_CELL_DIFFERENTIATION	66	-0.595866	-2.04014	0	0.0101743
GOBP_CHROMATIN_REMODELING_AT_CENTROMERE	46	0.701921	2.55141	0	0		GOBP_REGULATION_OF_ALPHA_BETA_T_CELL_ACTIVATION	98	-0.553647	-2.02007	0	0.0116754
GOBP_DNA_REPLICATION_DEPENDENT_NUCLEOSOME_ORGANIZATION	30	0.745594	2.54316	0	0		GOBP_POSITIVE_REGULATION_OF_CELL_KILLING	62	-0.60411	-2.01794	0	0.0095305
GOBP_DNA_REPLICATION_INDEPENDENT_NUCLEOSOME_ORGANIZATION	53	0.67298	2.52651	0	0		GOBP_CELLULAR_RESPONSE_TO_MOLECULE_OF_BACTERIAL_ORIGIN	190	-0.509247	-2.01703	0	0.00826295
GOBP_NUCLEOSOME_ASSEMBLY	123	0.560226	2.47647	0	0		GOBP_ADENYLATE_CYCLASE_MODULATING_G_PROTEIN_COUPLED_RECEPTOR_SIGNALING_PATHWAY	175	-0.51256	-2.00346	0	0.0093949
GOBP_AMINO_ACID_ACTIVATION	49	0.639171	2.39918	0	0.000137075		GOBP_LEUKOCYTE_MEDIATED_CYTOTOXICITY	107	-0.539795	-1.98752	0	0.0109673
GOBP_HISTONE_EXCHANGE	53	0.652691	2.39851	0	0.000121845		GOBP_REGULATION_OF_LEUKOCYTE_MEDIATED_CYTOTOXICITY	77	-0.568563	-1.98303	0	0.0102776
GOBP_TELOMERE_ORGANIZATION	168	0.52534	2.37691	0	0.00010966		GOBP_INTERLEUKIN_6_PRODUCTION	131	-0.514518	-1.97318	0	0.0117322
GOBP_MITOTIC_SISTER_CHROMATID_SEGREGATION	161	0.523285	2.36323	0	9.9691e-05		GOBP_CELLULAR_RESPONSE_TO_BIOTIC_STIMULUS	214	-0.491206	-1.97082	0	0.0110126
GOBP_HEME_METABOLIC_PROCESS	30	0.706762	2.34281	0	9.13834e-05		GOBP_NEGATIVE_REGULATION_OF_CYTOKINE_PRODUCTION_INVOLVED_IN_IMMUNE_RESPONSE	25	-0.694405	-1.96847	0	0.0107323
GOBP_NUCLEOSOME_ORGANIZATION	156	0.520277	2.34279	0	8.43539e-05		GOBP_INTERLEUKIN_2_PRODUCTION	58	-0.592419	-1.96846	0	0.00990675
GOBP_DNA_PACKAGING	209	0.503348	2.34238	0	7.83286e-05		GOBP_RESPONSE_TO_INTERFERON_GAMMA	181	-0.500664	-1.96522	0	0.00967659
GOBP_MITOCHONDRIAL_TRANSLATION	133	0.525694	2.32826	0	7.31067e-05		GOBP_INTERLEUKIN_12_PRODUCTION	57	-0.579609	-1.95848	0	0.0106175
GOBP_CELL_CYCLE_DNA_REPLICATION	64	0.592092	2.31844	0	6.85376e-05		GOBP_ALPHA_BETA_T_CELL_ACTIVATION	143	-0.514034	-1.95721	0	0.0102521
GOBP_DNA_REPLICATION_INITIATION	39	0.648511	2.31142	0	6.4506e-05		GOBP_ALPHA_BETA_T_CELL_DIFFERENTIATION	104	-0.530083	-1.93575	0	0.0143656
GOBP_PROTEIN_DNA_COMPLEX_SUBUNIT_ORGANIZATION	252	0.496067	2.28512	0	0.000183979		GOBP_GLOMERULAR_EPITHELIUM_DEVELOPMENT	23	-0.685579	-1.93003	0	0.0143629
GOBP_TELOMERE_MAINTENANCE_VIA_SEMI_CONSERVATIVE_REPLICATION	27	0.710417	2.26433	0	0.000234601		GOBP_REGULATION_OF_CELL_KILLING	95	-0.526027	-1.92613	0	0.0146651
GOBP_ATTACHMENT_OF_SPINDLE_MICROTUBULES_TO_KINETOCHORE	35	0.635606	2.24351	0	0.000448865		GOBP_REGULATION_OF_CD4_POSITIVE_ALPHA_BETA_T_CELL_DIFFERENTIATION	50	-0.601203	-1.92582	0	0.0139801
GOBP_PROTEIN_LOCALIZATION_TO_CHROMOSOME	90	0.537693	2.24217	0	0.000427491		GOBP_POSITIVE_REGULATION_OF_PRI_MIRNA_TRANSCRIPTION_BY_RNA_POLYMERASE_II	40	-0.604802	-1.90303	0	0.0196298
GOBP_DNA_CONFORMATION_CHANGE	320	0.45966	2.23997	0	0.000408059		GOBP_REGULATION_OF_NATURAL_KILLER_CELL_MEDIATED_IMMUNITY	45	-0.59425	-1.89709	0	0.0208217
GOBP_NEGATIVE_REGULATION_OF_MEGAKARYOCYTE_DIFFERENTIATION	17	0.78212	2.23723	0	0.000439356		GOBP_REGULATION_OF_CD4_POSITIVE_ALPHA_BETA_T_CELL_ACTIVATION	64	-0.558527	-1.89293	0	0.0212428
GOBP_DNA_DEPENDENT_DNA_REPLICATION	155	0.500475	2.23606	0	0.000421049		GOBP_CYTOKINE_PRODUCTION_INVOLVED_IN_IMMUNE_RESPONSE	91	-0.523938	-1.89139	0	0.0205968
GOBP_MITOCHONDRIAL_GENE_EXPRESSION	164	0.493945	2.2315	0	0.000404207		GOBP_POSITIVE_REGULATION_OF_ALPHA_BETA_T_CELL_ACTIVATION	64	-0.550041	-1.8784	0	0.023785
GOBP_CHROMATIN_ASSEMBLY_OR_DISASSEMBLY	196	0.482756	2.22269	0	0.00043118		GOBP_NEGATIVE_REGULATION_OF_INTERLEUKIN_2_PRODUCTION	26	-0.64148	-1.87409	0	0.0245621
GOBP_TRANSLATIONAL_TERMINATION	104	0.512127	2.19624	0	0.000705941		GOBP_REGULATION_OF_T_CELL_DIFFERENTIATION	141	-0.483874	-1.87266	0	0.0242183
GOBP_PROTEIN_LOCALIZATION_TO_CHROMOSOME_CENTROMERIC_REGION	25	0.675585	2.17729	0	0.000962241		GOBP_POSITIVE_REGULATION_OF_LEUKOCYTE_MEDIATED_IMMUNITY	122	-0.495607	-1.87228	0	0.0235578
GOBP_PORPHYRIN_CONTAINING_COMPOUND_METABOLIC_PROCESS	36	0.632193	2.16614	0	0.00116215		GOBP_POSITIVE_REGULATION_OF_T_CELL_MEDIATED_CYTOTOXICITY	29	-0.628501	-1.87124	0	0.0231048
GOBP_CHROMOSOME_SEGREGATION	322	0.447781	2.16513	0	0.00116112		GOBP_POSITIVE_REGULATION_OF_LEUKOCYTE_CELL_CELL_ADHESION	227	-0.466179	-1.86999	0	0.0228122
GOBP_MITOCHONDRIAL_TRANSLATIONAL_TERMINATION	88	0.531434	2.15468	0	0.00140806		GOBP_POSITIVE_REGULATION_OF_ALPHA_BETA_T_CELL_DIFFERENTIATION	48	-0.577982	-1.86754	0	0.0230002
GOBP_SISTER_CHROMATID_SEGREGATION	193	0.468837	2.15442	0	0.00143217		GOBP_ANIMAL_ORGAN_FORMATION	47	-0.567291	-1.86279	0	0.0239815
GOBP_NUCLEAR_CHROMOSOME_SEGREGATION	261	0.450356	2.1529	0	0.00138877		GOBP_RECEPTOR_SIGNALING_PATHWAY_VIA_STAT	138	-0.486559	-1.86217	0	0.0234289
GOBP_KINETOCHORE_ORGANIZATION	22	0.700809	2.15029	0	0.00138097		GOBP_REGULATION_OF_KILLING_OF_CELLS_OF_OTHER_ORGANISM	15	-0.746271	-1.86132	0.00159744	0.0229927
GOBP_DNA_STRAND_ELONGATION	26	0.667097	2.14358	0	0.00150073		GOBP_RESPONSE_TO_MOLECULE_OF_BACTERIAL_ORIGIN	310	-0.449749	-1.86029	0	0.0226082
GOBP_NEGATIVE_REGULATION_OF_GENE_EXPRESSION_EPIGENETIC	109	0.506051	2.14052	0	0.00149034		GOBP_NATURAL_KILLER_CELL_MEDIATED_IMMUNITY	63	-0.548079	-1.85936	0	0.0223508
GOBP_CHROMOSOME_ORGANIZATION_INVOLVED_IN_MEIOTIC_CELL_CYCLE	59	0.552697	2.13656	0	0.00154104		GOBP_REGULATION_OF_T_HELPER_CELL_DIFFERENTIATION	38	-0.594761	-1.85657	0.00143062	0.0228572
GOBP_ATP_DEPENDENT_CHROMATIN_REMODELING	84	0.522997	2.12612	0	0.00188229		GOBP_POSITIVE_REGULATION_OF_INTERFERON_GAMMA_PRODUCTION	64	-0.545902	-1.85572	0	0.0225838
GOBP_PROTEIN_LOCALIZATION_TO_KINETOCHORE	19	0.72204	2.12386	0	0.00189048		GOBP_T_CELL_MEDIATED_IMMUNITY	99	-0.510352	-1.85391	0	0.0225676
GOBP_CHROMOSOME_SEPARATION	93	0.5007	2.11541	0	0.00209238		GOBP_POSITIVE_REGULATION_OF_CELL_CELL_ADHESION	261	-0.455205	-1.84318	0	0.0265779
GOBP_HETEROCHROMATIN_ORGANIZATION	75	0.531371	2.10261	0	0.0024259		GOBP_REGULATION_OF_T_CELL_ACTIVATION	313	-0.446519	-1.83434	0	0.0297945
GOBP_GAS_TRANSPORT	16	0.735366	2.1024	0	0.00236814		GOBP_POSITIVE_REGULATION_OF_RHO_PROTEIN_SIGNAL_TRANSDUCTION	33	-0.604872	-1.82741	0	0.0327422
GOBP_CRISTAE_FORMATION	35	0.619017	2.10112	0	0.00236473		GOBP_GLOMERULAR_EPITHELIAL_CELL_DIFFERENTIATION	20	-0.688959	-1.82734	0	0.0320254
GOBP_CHROMATIN_ORGANIZATION_INVOLVED_IN_REGULATION_OF_TRANSCRIPTION	137	0.477856	2.10061	0	0.00236055		GOBP_T_CELL_DIFFERENTIATION	239	-0.450272	-1.82188	0	0.0336176
GOBP_REGULATION_OF_MEGAKARYOCYTE_DIFFERENTIATION	79	0.516109	2.09821	0	0.00235672		GOBP_POSITIVE_REGULATION_OF_NATURAL_KILLER_CELL_MEDIATED_IMMUNITY	29	-0.62533	-1.81867	0	0.0344407
GOBP_REGULATION_OF_CHROMOSOME_SEGREGATION	84	0.513957	2.08688	0	0.00272378		GOBP_REGULATION_OF_ANIMAL_ORGAN_FORMATION	19	-0.668262	-1.81383	0.00153139	0.0363247
GOBP_REGULATION_OF_CHROMOSOME_SEPARATION	69	0.521795	2.06749	0	0.00337541		GOBP_T_HELPER_17_TYPE_IMMUNE_RESPONSE	31	-0.609205	-1.81164	0	0.0366688
GOBP_METAPHASE_ANAPHASE_TRANSITION_OF_CELL_CYCLE	62	0.538543	2.06253	0	0.00349084		GOBP_POSITIVE_REGULATION_OF_CD4_POSITIVE_ALPHA_BETA_T_CELL_ACTIVATION	37	-0.594054	-1.81062	0	0.0364805
GOBP_CHROMOSOME_CONDENSATION	39	0.591321	2.05217	0	0.00396436		GOBP_REGULATION_OF_LYMPHOCYTE_DIFFERENTIATION	169	-0.461396	-1.80948	0	0.0364197
GOBP_DNA_REPLICATION	275	0.428679	2.03186	0	0.0051185		GOBP_POSITIVE_REGULATION_OF_T_CELL_MEDIATED_IMMUNITY	51	-0.555624	-1.80837	0.00141844	0.0362056
GOBP_DNA_STRAND_ELONGATION_INVOLVED_IN_DNA_REPLICATION	19	0.682584	2.01659	0	0.00619219		GOBP_T_CELL_ACTIVATION	443	-0.426947	-1.80813	0	0.0356633
GOBP_REGULATION_OF_CHROMATIN_SILENCING	15	0.71461	2.01429	0	0.00613842		GOBP_REGULATION_OF_LYMPHOCYTE_MEDIATED_IMMUNITY	152	-0.464489	-1.80657	0	0.0356914
GOBP_TRNA_METABOLIC_PROCESS	178	0.440645	2.01193	0	0.00621192		GOBP_CD4_POSITIVE_ALPHA_BETA_T_CELL_DIFFERENTIATION	79	-0.508191	-1.80599	0	0.0354865
GOBP_PIGMENT_BIOSYNTHETIC_PROCESS	51	0.541742	1.99368	0	0.00776453		GOBP_RESPONSE_TO_MURAMYL_DIPEPTIDE	20	-0.655965	-1.80373	0.00147929	0.0358552
GOBP_INNER_MITOCHONDRIAL_MEMBRANE_ORGANIZATION	56	0.524268	1.98679	0	0.00815045		GOBP_NEGATIVE_REGULATION_OF_TYPE_I_INTERFERON_PRODUCTION	46	-0.556187	-1.80279	0	0.0357754
GOBP_INTERSTRAND_CROSS_LINK_REPAIR	55	0.526378	1.97865	0	0.00872225		GOBP_INTERLEUKIN_10_PRODUCTION	57	-0.535885	-1.79967	0.00142857	0.0365017
GOBP_IRON_ION_HOMEOSTASIS	82	0.488962	1.96957	0	0.00981508		GOBP_PRI_MIRNA_TRANSCRIPTION_BY_RNA_POLYMERASE_II	52	-0.54516	-1.7947	0	0.0382551
GOBP_REGULATION_OF_GENE_SILENCING	133	0.450074	1.95808	0	0.0113185		GOBP_POSITIVE_REGULATION_OF_INTERLEUKIN_6_PRODUCTION	80	-0.507293	-1.79409	0	0.0380062
GOBP_REGULATION_OF_DNA_DEPENDENT_DNA_REPLICATION	47	0.52483	1.93967	0	0.0137157		GOBP_REGULATION_OF_LEUKOCYTE_MEDIATED_IMMUNITY	202	-0.447264	-1.79317	0	0.0378484
GOBP_DOUBLE_STRAND_BREAK_REPAIR	259	0.399544	1.9343	0	0.0140627		GOBP_POSITIVE_REGULATION_OF_INTERLEUKIN_12_PRODUCTION	38	-0.574642	-1.79267	0.00142653	0.0375366
GOBP_POSITIVE_REGULATION_OF_TELOMERASE_RNA_LOCALIZATION_TO_CAJAL_BODY	15	0.693157	1.93429	0	0.0138322		GOBP_AMINE_TRANSPORT	76	-0.502656	-1.7923	0	0.0370934
GOBP_NON_RECOMBINATIONAL_REPAIR	103	0.462386	1.92382	0	0.0153842		GOBP_REGULATION_OF_T_HELPER_17_TYPE_IMMUNE_RESPONSE	20	-0.660379	-1.78829	0	0.0384181
GOBP_ANAPHASE_PROMOTING_COMPLEX_DEPENDENT_CATABOLIC_PROCESS	80	0.479825	1.91952	0	0.0159022		GOBP_SPECIFICATION_OF_ANIMAL_ORGAN_IDENTITY	26	-0.617253	-1.78812	0.0015528	0.037899
GOBP_DNA_UNWINDING_INVOLVED_IN_DNA_REPLICATION	16	0.697029	1.91717	0	0.0160751		GOBP_POSITIVE_REGULATION_OF_ADAPTIVE_IMMUNE_RESPONSE	101	-0.484138	-1.78794	0	0.0373958
GOBP_SERINE_FAMILY_AMINO_ACID_METABOLIC_PROCESS	41	0.527757	1.89929	0	0.0192088		GOBP_CD4_POSITIVE_ALPHA_BETA_T_CELL_ACTIVATION	96	-0.489276	-1.78736	0	0.0372323
GOBP_PIGMENT_METABOLIC_PROCESS	59	0.497482	1.89748	0	0.0193756		GOBP_ANTIGEN_PROCESSING_AND_PRESENTATION_OF_ENDOGENOUS_ANTIGEN	26	-0.622157	-1.78692	0.00147929	0.0368272
GOBP_MITOTIC_NUCLEAR_DIVISION	286	0.394162	1.88763	0	0.0209361		GOBP_REGULATION_OF_T_CELL_MEDIATED_CYTOTOXICITY	38	-0.575309	-1.78233	0.00147929	0.038716
GOBP_COPPER_ION_TRANSPORT	16	0.649943	1.88389	0.00849858	0.021533		GOBP_POSITIVE_REGULATION_OF_IMMUNE_EFFECTOR_PROCESS	204	-0.445943	-1.78169	0	0.0384684
GOBP_NEGATIVE_REGULATION_OF_METAPHASE_ANAPHASE_TRANSITION_OF_CELL_CYCLE	40	0.535067	1.87655	0	0.0227452		GOBP_NEGATIVE_REGULATION_OF_LYMPHOCYTE_DIFFERENTIATION	51	-0.539656	-1.78111	0.00139082	0.0381735
GOBP_KINETOCHORE_ASSEMBLY	17	0.663378	1.86857	0.00263158	0.0244745		GOBP_INTERFERON_GAMMA_PRODUCTION	105	-0.484392	-1.77708	0.00130208	0.039807
GOBP_ATP_SYNTHESIS_COUPLED_ELECTRON_TRANSPORT	97	0.444608	1.86808	0	0.0242861		GOBP_CELL_KILLING	151	-0.460442	-1.77609	0	0.0398777
GOBP_MITOTIC_RECOMBINATION	24	0.589568	1.86746	0.00290698	0.024106		GOBP_MATURE_B_CELL_DIFFERENTIATION	30	-0.589658	-1.77432	0.0030349	0.0403566
GOBP_MEIOTIC_CHROMOSOME_SEGREGATION	80	0.460463	1.86635	0.00393701	0.0240501		GOBP_REGULATION_OF_T_CELL_MEDIATED_IMMUNITY	76	-0.51298	-1.77107	0	0.0415683
GOBP_MITOCHONDRIAL_ATP_SYNTHESIS_COUPLED_PROTON_TRANSPORT	22	0.604677	1.86197	0	0.0246768		GOBP_POSITIVE_REGULATION_OF_LEUKOCYTE_ADHESION_TO_VASCULAR_ENDOTHELIAL_CELL	20	-0.651057	-1.76957	0.00306748	0.0418315
GOBP_CELLULAR_IRON_ION_HOMEOSTASIS	66	0.479185	1.85987	0	0.0247673		GOBP_LEUKOCYTE_CELL_CELL_ADHESION	344	-0.425712	-1.76875	0	0.0418215
GOBP_TELOMERASE_RNA_LOCALIZATION	19	0.630548	1.85561	0.0027248	0.0255563		GOBP_RESPONSE_TO_CORTICOSTERONE	15	-0.696102	-1.76753	0.00152672	0.041987
GOBP_MEGAKARYOCYTE_DIFFERENTIATION	96	0.442865	1.85328	0	0.0257778		GOBP_PROSTATE_GLAND_DEVELOPMENT	34	-0.587408	-1.76714	0	0.0416638
GOBP_REGULATION_OF_MITOTIC_SISTER_CHROMATID_SEGREGATION	45	0.517424	1.84941	0	0.0264369		GOBP_MONONUCLEAR_CELL_DIFFERENTIATION	381	-0.423356	-1.76494	0	0.042429
GOBP_METAPHASE_PLATE_CONGRESSION	63	0.474926	1.83648	0	0.0301557		GOBP_NEGATIVE_REGULATION_OF_ALPHA_BETA_T_CELL_DIFFERENTIATION	26	-0.608212	-1.76361	0.00748503	0.0426778
GOBP_NONRIBOSOMAL_PEPTIDE_BIOSYNTHETIC_PROCESS	17	0.631683	1.83547	0.00276243	0.0300163		GOBP_POSITIVE_REGULATION_OF_CD4_POSITIVE_ALPHA_BETA_T_CELL_DIFFERENTIATION	31	-0.603419	-1.7596	0.005997	0.0445877
GOBP_REGULATION_OF_MITOCHONDRIAL_GENE_EXPRESSION	29	0.55717	1.83524	0.0031746	0.0297417		GOBP_DORSAL_VENTRAL_PATTERN_FORMATION	55	-0.532458	-1.75893	0.00140647	0.0445083
GOBP_HOMOLOGOUS_CHROMOSOME_SEGREGATION	53	0.489281	1.82967	0	0.0308946		GOBP_REGULATORY_T_CELL_DIFFERENTIATION	34	-0.579859	-1.75858	0.002886	0.0441407
GOBP_TELOMERE_CAPPING	52	0.490703	1.81928	0	0.0341432		GOBP_CRANIAL_NERVE_DEVELOPMENT	36	-0.570927	-1.75841	0.00291121	0.0437351
GOBP_REGULATION_OF_GENE_EXPRESSION_EPIGENETIC	188	0.3942	1.81456	0	0.0355187		GOBP_LIPOPOLYSACCHARIDE_MEDIATED_SIGNALING_PATHWAY	56	-0.524486	-1.75788	0.00142653	0.0435098
GOBP_GLYCOSYLCERAMIDE_METABOLIC_PROCESS	17	0.631218	1.81239	0.00578035	0.0357426		GOBP_T_CELL_ACTIVATION_INVOLVED_IN_IMMUNE_RESPONSE	95	-0.482134	-1.75486	0	0.0449947
GOBP_NEGATIVE_REGULATION_OF_CHROMOSOME_ORGANIZATION	88	0.436546	1.80933	0	0.0363414		GOBP_POSITIVE_REGULATION_OF_CELL_ACTIVATION	384	-0.418907	-1.75469	0	0.0445604
GOBP_NEGATIVE_REGULATION_OF_NUCLEAR_DIVISION	51	0.485776	1.8066	0	0.0367575		GOBP_HEART_FIELD_SPECIFICATION	15	-0.690133	-1.75401	0.00320513	0.0444543
GOBP_MITOCHONDRIAL_ELECTRON_TRANSPORT_NADH_TO_UBIQUINONE	54	0.476777	1.80657	0	0.0363524		GOBP_REGULATION_OF_CELL_CELL_ADHESION	405	-0.416318	-1.75107	0	0.0454991
GOBP_VASCULAR_TRANSPORT	83	0.436358	1.80101	0	0.0381251		GOBP_POSITIVE_REGULATION_OF_INTERLEUKIN_10_PRODUCTION	37	-0.572267	-1.75086	0	0.045106
GOBP_CHROMOSOME_LOCALIZATION	76	0.451448	1.79527	0	0.0400068		GOBP_T_CELL_MEDIATED_CYTOTOXICITY	46	-0.540984	-1.75067	0	0.0447
GOBP_REGULATION_OF_GENE_SILENCING_BY_RNA	117	0.416873	1.78015	0	0.0453227		GOBP_REGULATION_OF_LYMPHOCYTE_ACTIVATION	477	-0.411896	-1.74843	0	0.0453497
GOBP_TETRAHYDROFOLATE_METABOLIC_PROCESS	19	0.608076	1.77749	0.00874636	0.0459981		GOBP_POSITIVE_REGULATION_OF_LYMPHOCYTE_DIFFERENTIATION	99	-0.478994	-1.74706	0	0.0457918
GOBP_REGULATION_OF_CELL_CYCLE_G2_M_PHASE_TRANSITION	213	0.381545	1.77736	0	0.0455651		GOBP_PROSTATE_GLAND_MORPHOGENESIS	21	-0.648309	-1.7467	0.00624025	0.0456283
GOBP_CHROMATIN_REMODELING	197	0.386479	1.77303	0	0.0466475		GOBP_MATURE_B_CELL_DIFFERENTIATION_INVOLVED_IN_IMMUNE_RESPONSE	25	-0.618138	-1.74533	0	0.0459451
GOBP_MICROTUBULE_CYTOSKELETON_ORGANIZATION_INVOLVED_IN_MITOSIS	141	0.394052	1.76666	0	0.0489815		GOBP_INTERLEUKIN_1_PRODUCTION	100	-0.48161	-1.74125	0	0.0476409
GOBP_DNA_REPLICATION_CHECKPOINT	17	0.622775	1.76581	0.00265957	0.0488686		GOBP_POSITIVE_REGULATION_OF_CYTOKINE_PRODUCTION_INVOLVED_IN_INFLAMMATORY_RESPONSE	18	-0.656175	-1.74049	0.00160514	0.0477307
GOBP_SYNAPTONEMAL_COMPLEX_ORGANIZATION	22	0.577097	1.76563	0.0132979	0.0484823		GOBP_CD8_POSITIVE_ALPHA_BETA_T_CELL_ACTIVATION	25	-0.603347	-1.74025	0.00930233	0.0473367
GOBP_ORGANELLE_FISSION	459	0.347715	1.76499	0	0.0482496		GOBP_POSITIVE_REGULATION_OF_NATURAL_KILLER_CELL_MEDIATED_CYTOTOXICITY	25	-0.6184	-1.73813	0	0.0481766
GOBP_MICROTUBULE_ORGANIZING_CENTER_ORGANIZATION	135	0.405213	1.75984	0	0.0505143		GOBP_REGULATION_OF_CELL_FATE_COMMITMENT	26	-0.604937	-1.73541	0.00612557	0.0496183
GOBP_CENTROSOME_DUPLICATION	69	0.437877	1.75119	0	0.0538324		GOBP_LEUKOCYTE_PROLIFERATION	282	-0.422095	-1.73287	0	0.0508977
GOBP_PROTEIN_LOCALIZATION_TO_CHROMATIN	29	0.539886	1.7481	0.00595238	0.0547817		GOBP_POSITIVE_REGULATION_OF_AMYLOID_PRECURSOR_PROTEIN_CATABOLIC_PROCESS	22	-0.622267	-1.73278	0	0.050441
GOBP_DNA_GEOMETRIC_CHANGE	113	0.404184	1.74217	0	0.0575493		GOBP_POSITIVE_REGULATION_OF_CYTOKINE_PRODUCTION	408	-0.4113	-1.73051	0	0.051695
GOBP_HYDROGEN_PEROXIDE_CATABOLIC_PROCESS	29	0.534857	1.74168	0.00296736	0.0571863		GOBP_NEGATIVE_REGULATION_OF_CD4_POSITIVE_ALPHA_BETA_T_CELL_DIFFERENTIATION	22	-0.630514	-1.72454	0.00151976	0.0549692
GOBP_MATURATION_OF_5_8S_RRNA_FROM_TRICISTRONIC_RRNA_TRANSCRIPT_SSU_RRNA_5_8S_RRNA_LSU_RRNA	24	0.548222	1.73735	0.0058309	0.0588903		GOBP_INTERLEUKIN_1_BETA_PRODUCTION	88	-0.477675	-1.72446	0.00131926	0.0544863
GOBP_MEIOSIS_I_CELL_CYCLE_PROCESS	115	0.403624	1.73397	0	0.0602442		GOBP_MESONEPHROS_DEVELOPMENT	76	-0.485266	-1.72258	0	0.0551488
GOBP_PTERIDINE_CONTAINING_COMPOUND_METABOLIC_PROCESS	33	0.503629	1.73389	0.00284091	0.0597384		GOBP_POSITIVE_REGULATION_OF_INTERLEUKIN_2_PRODUCTION	30	-0.568859	-1.72191	0.00296736	0.05498
GOBP_MITOTIC_SISTER_CHROMATID_COHESION	26	0.532424	1.73064	0.00557103	0.0604948		GOBP_REGULATION_OF_ICOSANOID_SECRETION	15	-0.677561	-1.72135	0.00782473	0.0548042
GOBP_SHORT_CHAIN_FATTY_ACID_METABOLIC_PROCESS	16	0.614156	1.72958	0.0103896	0.0604408		GOBP_KIDNEY_EPITHELIUM_DEVELOPMENT	110	-0.459605	-1.71832	0	0.0562417
GOBP_RECOMBINATIONAL_REPAIR	137	0.396946	1.72811	0	0.0606833		GOBP_TYPE_2_IMMUNE_RESPONSE	35	-0.573951	-1.71775	0.00149031	0.0560401
GOBP_MITOCHONDRIAL_RNA_METABOLIC_PROCESS	47	0.480263	1.72632	0	0.060856		GOBP_T_HELPER_2_CELL_DIFFERENTIATION	15	-0.678443	-1.71732	0.00476191	0.0557996
GOBP_ESTABLISHMENT_OF_PROTEIN_LOCALIZATION_TO_CHROMOSOME	27	0.550445	1.72433	0.0144928	0.0614146		GOBP_REGULATION_OF_LEUKOCYTE_PROLIFERATION	226	-0.426112	-1.71648	0	0.0560712
GOBP_RESPIRATORY_ELECTRON_TRANSPORT_CHAIN	114	0.400539	1.72387	0	0.0610967		GOBP_REGULATION_OF_PROTEIN_LOCALIZATION_TO_SYNAPSE	27	-0.603077	-1.71646	0.00764526	0.0555793
GOBP_MITOTIC_DNA_REPLICATION	16	0.617783	1.71639	0.0105541	0.0645161		GOBP_CELL_SURFACE_RECEPTOR_SIGNALING_PATHWAY_INVOLVED_IN_HEART_DEVELOPMENT	25	-0.594714	-1.71362	0.00312012	0.0569281
GOBP_MATURATION_OF_5_8S_RRNA	35	0.497635	1.71318	0.00906344	0.0655771		GOBP_RESPONSE_TO_INTERFERON_BETA	29	-0.581493	-1.70964	0.00301205	0.0593613
GOBP_MITOTIC_SPINDLE_ORGANIZATION	117	0.391918	1.70776	0	0.0678881		GOBP_REGULATION_OF_CD8_POSITIVE_ALPHA_BETA_T_CELL_ACTIVATION	19	-0.640716	-1.70194	0.00643087	0.0648964
GOBP_NUCLEOTIDE_EXCISION_REPAIR_DNA_GAP_FILLING	23	0.539368	1.70421	0.00569801	0.06926		GOBP_REGULATION_OF_NITRIC_OXIDE_METABOLIC_PROCESS	54	-0.507697	-1.7018	0.0027894	0.0644029
GOBP_VENTRICULAR_SYSTEM_DEVELOPMENT	25	0.533056	1.70235	0.00867052	0.0697601		GOBP_OUTFLOW_TRACT_MORPHOGENESIS	62	-0.503324	-1.70094	0.00276625	0.0644881
GOBP_PSEUDOURIDINE_SYNTHESIS	18	0.581903	1.70078	0.0141643	0.0700756		GOBP_PROTEIN_KINASE_C_SIGNALING	28	-0.581124	-1.70029	0.00747384	0.064411
GOBP_HOMOLOGOUS_RECOMBINATION	57	0.453737	1.70011	0.00344828	0.0699096		GOBP_NEGATIVE_REGULATION_OF_INTERLEUKIN_12_PRODUCTION	17	-0.637992	-1.69792	0.00775194	0.0659232
GOBP_NCRNA_3_END_PROCESSING	40	0.485414	1.69592	0.00297619	0.0715041		GOBP_REGULATION_OF_B_CELL_PROLIFERATION	60	-0.506336	-1.69728	0	0.0659949
GOBP_BASE_EXCISION_REPAIR	39	0.480592	1.68358	0.003125	0.0783232		GOBP_RESPONSE_TO_AUDITORY_STIMULUS	21	-0.623217	-1.69354	0.00618238	0.0681956
GOBP_REGULATION_OF_GENE_EXPRESSION_BY_GENETIC_IMPRINTING	16	0.589904	1.68267	0.0245232	0.078359		GOBP_POSITIVE_REGULATION_OF_ACUTE_INFLAMMATORY_RESPONSE	24	-0.599207	-1.69208	0.0046729	0.0686071
GOBP_REGULATION_OF_MITOTIC_NUCLEAR_DIVISION	105	0.387017	1.68254	0	0.0777845		GOBP_B_CELL_PROLIFERATION	80	-0.475848	-1.69172	0	0.0684136
GOBP_CLEAVAGE_INVOLVED_IN_RRNA_PROCESSING	27	0.517948	1.67988	0.00573066	0.0786164		GOBP_RESPONSE_TO_PROGESTERONE	42	-0.528221	-1.69051	0.0027894	0.0687018
GOBP_ATTACHMENT_OF_MITOTIC_SPINDLE_MICROTUBULES_TO_KINETOCHORE	15	0.596564	1.67392	0.0114943	0.0816256		GOBP_PROTEIN_LOCALIZATION_TO_SYNAPSE	73	-0.480582	-1.68842	0.00408719	0.0698617
GOBP_TRANSITION_METAL_ION_HOMEOSTASIS	126	0.389409	1.66989	0	0.0837631		GOBP_CELL_DIFFERENTIATION_INVOLVED_IN_KIDNEY_DEVELOPMENT	49	-0.515167	-1.6854	0.00715308	0.071864
GOBP_HOMOLOGOUS_CHROMOSOME_PAIRING_AT_MEIOSIS	44	0.469038	1.66947	0.00699301	0.0833855		GOBP_MYELOID_DENDRITIC_CELL_ACTIVATION	27	-0.588312	-1.68418	0.00301659	0.072407
GOBP_FOLIC_ACID_CONTAINING_COMPOUND_METABOLIC_PROCESS	27	0.506421	1.66663	0.00308642	0.0847202		GOBP_RESPONSE_TO_ISCHEMIA	48	-0.519818	-1.68255	0.00141243	0.0732416
GOBP_AMINO_ACID_IMPORT	44	0.459188	1.65913	0.00331126	0.0893686		GOBP_RESPONSE_TO_TYPE_I_INTERFERON	86	-0.468293	-1.68074	0.00257732	0.0740708
GOBP_PYRIMIDINE_NUCLEOSIDE_TRIPHOSPHATE_BIOSYNTHETIC_PROCESS	19	0.557679	1.65887	0.0217984	0.0888713		GOBP_NOREPINEPHRINE_SECRETION	15	-0.675535	-1.67999	0.00803858	0.0742217
GOBP_ONE_CARBON_METABOLIC_PROCESS	38	0.469094	1.6578	0.00295858	0.08886		GOBP_ORGAN_INDUCTION	15	-0.650932	-1.67991	0.0110935	0.0737496
GOBP_NEGATIVE_REGULATION_OF_DNA_RECOMBINATION	41	0.46052	1.65528	0.00626959	0.0901438		GOBP_REACTIVE_NITROGEN_SPECIES_METABOLIC_PROCESS	70	-0.48063	-1.67923	0.00135318	0.0737772
GOBP_SULFUR_AMINO_ACID_BIOSYNTHETIC_PROCESS	17	0.572369	1.65342	0.0255682	0.090878		GOBP_GLOMERULUS_DEVELOPMENT	55	-0.502495	-1.6778	0.00136799	0.0744776
GOBP_NADH_DEHYDROGENASE_COMPLEX_ASSEMBLY	65	0.416791	1.65095	0.00352113	0.091852		GOBP_REGULATION_OF_ADAPTIVE_IMMUNE_RESPONSE	166	-0.433092	-1.67762	0	0.0740361
GOBP_MITOTIC_CELL_CYCLE_CHECKPOINT	156	0.361327	1.6494	0	0.0923319		GOBP_POSITIVE_REGULATION_OF_REGULATORY_T_CELL_DIFFERENTIATION	16	-0.647942	-1.6757	0.0046729	0.0751065
GOBP_TELOMERE_MAINTENANCE_VIA_TELOMERE_LENGTHENING	77	0.405689	1.64918	0	0.0917912		GOBP_RESPONSE_TO_KETONE	175	-0.418618	-1.67501	0.00122249	0.0752417
GOBP_TETRAPYRROLE_METABOLIC_PROCESS	56	0.434755	1.64841	0	0.0917029		GOBP_MESONEPHRIC_TUBULE_MORPHOGENESIS	49	-0.514538	-1.67481	0.00702247	0.0748737
GOBP_NEGATIVE_REGULATION_OF_DNA_DEPENDENT_DNA_REPLICATION	17	0.580848	1.64172	0.0286458	0.0960135		GOBP_PEPTIDYL_THREONINE_DEPHOSPHORYLATION	21	-0.62242	-1.67346	0.010989	0.0754584
GOBP_NCRNA_EXPORT_FROM_NUCLEUS	38	0.480919	1.64016	0.00615385	0.0965047		GOBP_NEGATIVE_REGULATION_OF_CYTOKINE_PRODUCTION	279	-0.407269	-1.67238	0	0.0757821
GOBP_RESOLUTION_OF_MEIOTIC_RECOMBINATION_INTERMEDIATES	18	0.552657	1.6384	0.0107527	0.0972532		GOBP_DOPAMINERGIC_NEURON_DIFFERENTIATION	25	-0.59395	-1.67231	0.00589102	0.0752885
GOBP_PYRIMIDINE_NUCLEOSIDE_TRIPHOSPHATE_METABOLIC_PROCESS	24	0.518933	1.63504	0.0153374	0.0990345		GOBP_NEGATIVE_REGULATION_OF_T_HELPER_CELL_DIFFERENTIATION	18	-0.628752	-1.66871	0.0089955	0.0780293
GOBP_TRANSLATIONAL_ELONGATION	131	0.373298	1.63051	0	0.101392		GOBP_REGULATION_OF_EPITHELIAL_TO_MESENCHYMAL_TRANSITION	87	-0.460989	-1.66774	0.00265957	0.0784408
GOBP_POSITIVE_REGULATION_OF_MITOCHONDRIAL_TRANSLATION	16	0.575473	1.62425	0.0291005	0.105533		GOBP_CYTOKINE_PRODUCTION_INVOLVED_IN_INFLAMMATORY_RESPONSE	50	-0.508614	-1.66603	0.00551724	0.0793401
GOBP_MITOTIC_METAPHASE_PLATE_CONGRESSION	50	0.438029	1.62245	0.0121581	0.106345		GOBP_NEGATIVE_REGULATION_OF_LEUKOCYTE_CELL_CELL_ADHESION	124	-0.441143	-1.66387	0	0.0808041
GOBP_NUCLEOBASE_CONTAINING_SMALL_MOLECULE_INTERCONVERSION	27	0.506672	1.61769	0.0132626	0.10955		GOBP_HEART_FORMATION	23	-0.597357	-1.66351	0.00624025	0.080503
GOBP_TRANSCRIPTION_COUPLED_NUCLEOTIDE_EXCISION_REPAIR	73	0.403468	1.61695	0	0.10937		GOBP_POSITIVE_REGULATION_OF_PHAGOCYTOSIS	61	-0.495247	-1.66223	0.00281294	0.0812661
GOBP_SISTER_CHROMATID_COHESION	59	0.425794	1.61306	0.00364964	0.111884		GOBP_POSITIVE_REGULATION_OF_LEUKOCYTE_PROLIFERATION	139	-0.440927	-1.66181	0.001221	0.081109
GOBP_MITOTIC_CHROMOSOME_CONDENSATION	15	0.595199	1.61156	0.0454545	0.112265		GOBP_SECONDARY_PALATE_DEVELOPMENT	20	-0.616167	-1.66143	0.0110063	0.0809408
GOBP_MEIOTIC_CELL_CYCLE	224	0.342346	1.60785	0	0.114548		GOBP_B_CELL_HOMEOSTASIS	28	-0.570805	-1.66074	0.00776398	0.0809169
GOBP_TRNA_PROCESSING	129	0.372671	1.60332	0	0.117319		GOBP_NEGATIVE_REGULATION_OF_IMMUNE_EFFECTOR_PROCESS	119	-0.441744	-1.66017	0.00128205	0.0808734
GOBP_GLYCOSPHINGOLIPID_BIOSYNTHETIC_PROCESS	25	0.511198	1.59861	0.00852273	0.120764		GOBP_NEGATIVE_REGULATION_OF_ALPHA_BETA_T_CELL_ACTIVATION	40	-0.527839	-1.65782	0.00595238	0.0823025
GOBP_NUCLEOTIDE_EXCISION_REPAIR	106	0.377819	1.59552	0.004329	0.122502		GOBP_GLIAL_CELL_MIGRATION	48	-0.507407	-1.65659	0.00581395	0.0829156
GOBP_OXIDATIVE_PHOSPHORYLATION	141	0.356161	1.59324	0	0.123649		GOBP_PRODUCTION_OF_MOLECULAR_MEDIATOR_OF_IMMUNE_RESPONSE	266	-0.407357	-1.65372	0	0.0851249
GOBP_MEIOTIC_CELL_CYCLE_PROCESS	170	0.351921	1.59161	0	0.124347		GOBP_NEPHRON_EPITHELIUM_DEVELOPMENT	89	-0.459291	-1.64763	0.001321	0.0906264
GOBP_ATP_SYNTHESIS_COUPLED_PROTON_TRANSPORT	27	0.502942	1.58786	0.0175953	0.126998		GOBP_REGULATION_OF_ANTIGEN_RECEPTOR_MEDIATED_SIGNALING_PATHWAY	63	-0.483408	-1.64737	0	0.0902141
GOBP_ESTABLISHMENT_OF_MITOTIC_SPINDLE_LOCALIZATION	31	0.472103	1.58575	0.0246914	0.128241		GOBP_POSITIVE_REGULATION_OF_MUSCLE_CELL_APOPTOTIC_PROCESS	23	-0.591462	-1.64714	0.0103704	0.0898686
GOBP_MITOCHONDRIAL_RESPIRATORY_CHAIN_COMPLEX_ASSEMBLY	101	0.381361	1.58505	0.00452489	0.128171		GOBP_PROSTAGLANDIN_TRANSPORT	16	-0.639021	-1.64603	0.00822368	0.090324
GOBP_ERROR_PRONE_TRANSLESION_SYNTHESIS	21	0.52606	1.58452	0.0268097	0.127848		GOBP_REGULATION_OF_LIPID_CATABOLIC_PROCESS	51	-0.504837	-1.64248	0.00289017	0.0932313
GOBP_DNA_RECOMBINATION	283	0.32744	1.58159	0	0.12932		GOBP_NEGATIVE_REGULATION_OF_LIPID_CATABOLIC_PROCESS	22	-0.597391	-1.64216	0.00593472	0.0929093
GOBP_CELLULAR_TRANSITION_METAL_ION_HOMEOSTASIS	105	0.376683	1.5812	0.0041841	0.12896		GOBP_MORPHOGENESIS_OF_AN_EPITHELIAL_FOLD	18	-0.635714	-1.64206	0.0117253	0.0924838
GOBP_ERYTHROCYTE_DEVELOPMENT	32	0.474592	1.58008	0.00323625	0.129406		GOBP_NEGATIVE_REGULATION_OF_LYMPHOCYTE_ACTIVATION	144	-0.432207	-1.64154	0	0.092437
GOBP_INTRA_S_DNA_DAMAGE_CHECKPOINT	17	0.543303	1.57989	0.0319149	0.128772		GOBP_NEGATIVE_REGULATION_OF_LYMPHOCYTE_MEDIATED_IMMUNITY	43	-0.509916	-1.64072	0.00572246	0.0928212
GOBP_SPINDLE_ORGANIZATION	180	0.34522	1.57888	0	0.128923		GOBP_NEGATIVE_REGULATION_OF_PRODUCTION_OF_MOLECULAR_MEDIATOR_OF_IMMUNE_RESPONSE	37	-0.538139	-1.63964	0.00841515	0.0932743
GOBP_CELLULAR_MODIFIED_AMINO_ACID_BIOSYNTHETIC_PROCESS	43	0.432614	1.57404	0.0133779	0.13242		GOBP_REGULATION_OF_IMMUNE_EFFECTOR_PROCESS	433	-0.387583	-1.63899	0	0.0934791
GOBP_NUCLEOBASE_BIOSYNTHETIC_PROCESS	18	0.53683	1.57264	0.0322581	0.132883		GOBP_EPITHELIAL_TUBE_BRANCHING_INVOLVED_IN_LUNG_MORPHOGENESIS	22	-0.588577	-1.63807	0.0183486	0.093688
GOBP_NEGATIVE_REGULATION_OF_CELL_CYCLE_G2_M_PHASE_TRANSITION	107	0.3694	1.57219	0	0.132486		GOBP_NEGATIVE_REGULATION_OF_INTERLEUKIN_6_PRODUCTION	42	-0.518551	-1.6379	0.00282885	0.0932847
GOBP_RESPONSE_TO_NERVE_GROWTH_FACTOR	44	0.430409	1.57144	0.0198676	0.132415		GOBP_P38MAPK_CASCADE	41	-0.519764	-1.6364	0.00749625	0.0943265
GOBP_REGULATION_OF_TRANSCRIPTION_INVOLVED_IN_G1_S_TRANSITION_OF_MITOTIC_CELL_CYCLE	35	0.452298	1.5686	0.0234899	0.134185		GOBP_POSITIVE_REGULATION_OF_LEUKOCYTE_APOPTOTIC_PROCESS	23	-0.588203	-1.63571	0.0107527	0.0943944
GOBP_REGULATION_OF_UBIQUITIN_PROTEIN_LIGASE_ACTIVITY	22	0.527688	1.56203	0.0311615	0.1399		GOBP_ICOSANOID_TRANSPORT	40	-0.523315	-1.6353	0.00854701	0.0942651
GOBP_DNA_DAMAGE_RESPONSE_DETECTION_OF_DNA_DAMAGE	38	0.458852	1.56122	0.030303	0.139841		GOBP_POSITIVE_REGULATION_OF_CHEMOKINE_PRODUCTION	56	-0.488122	-1.63506	0.0056899	0.0939801
GOBP_CHROMATIN_SILENCING	65	0.407687	1.55961	0.0110294	0.140846		GOBP_RESPONSE_TO_DSRNA	39	-0.517666	-1.63391	0.012894	0.0947144
GOBP_MICROTUBULE_ORGANIZING_CENTER_LOCALIZATION	29	0.477825	1.55853	0.0223464	0.141123		GOBP_REGULATION_OF_SIGNALING_RECEPTOR_ACTIVITY	155	-0.421239	-1.6338	0	0.0942632
GOBP_CILIARY_BASAL_BODY_PLASMA_MEMBRANE_DOCKING	95	0.371162	1.55849	0.0123967	0.140327		GOBP_RUFFLE_ORGANIZATION	52	-0.499585	-1.6337	0.0084507	0.093801
GOBP_IRON_ION_TRANSPORT	72	0.384405	1.55508	0.00719425	0.143105		GOBP_POSITIVE_REGULATION_OF_FATTY_ACID_BIOSYNTHETIC_PROCESS	17	-0.631308	-1.63335	0.0135338	0.0935912
GOBP_POSITIVE_REGULATION_OF_BMP_SIGNALING_PATHWAY	30	0.472818	1.55471	0.0273224	0.142645		GOBP_POSITIVE_REGULATION_OF_SIGNALING_RECEPTOR_ACTIVITY	41	-0.513001	-1.63272	0.00590842	0.0937059
GOBP_ESTABLISHMENT_OF_PROTEIN_LOCALIZATION_TO_TELOMERE	18	0.543967	1.55302	0.0435967	0.143483		GOBP_POSITIVE_REGULATION_OF_EPITHELIAL_TO_MESENCHYMAL_TRANSITION	45	-0.506844	-1.63226	0.00289436	0.093694
GOBP_RESPONSE_TO_MITOCHONDRIAL_DEPOLARISATION	20	0.52344	1.55111	0.048	0.144589		GOBP_NEGATIVE_REGULATION_OF_B_CELL_ACTIVATION	33	-0.53408	-1.63218	0.00735294	0.0932456
GOBP_CELL_CYCLE_G2_M_PHASE_TRANSITION	268	0.32123	1.54764	0	0.147348		GOBP_POSITIVE_REGULATION_OF_CYTOKINE_PRODUCTION_INVOLVED_IN_IMMUNE_RESPONSE	52	-0.503274	-1.6321	0.0114286	0.0927699
GOBP_ERROR_FREE_TRANSLESION_SYNTHESIS	22	0.50717	1.54708	0.0433526	0.147031		GOBP_KILLING_OF_CELLS_OF_OTHER_ORGANISM	45	-0.502846	-1.63157	0.00881057	0.0927422
GOBP_REGULATION_OF_CENTROSOME_CYCLE	47	0.421524	1.54236	0.0103093	0.151363		GOBP_VITAMIN_D_METABOLIC_PROCESS	18	-0.631365	-1.62992	0.0103704	0.0938547
GOBP_PTERIDINE_CONTAINING_COMPOUND_BIOSYNTHETIC_PROCESS	15	0.554951	1.54054	0.0428954	0.152411		GOBP_POSITIVE_REGULATION_OF_EPIDERMAL_CELL_DIFFERENTIATION	23	-0.577054	-1.62896	0.00742942	0.0943689
GOBP_CELL_CYCLE_CHECKPOINT	202	0.335118	1.53879	0	0.153299		GOBP_RESPONSE_TO_MINERALOCORTICOID	26	-0.557977	-1.62686	0.00934579	0.0960739
GOBP_NEGATIVE_REGULATION_OF_DNA_REPLICATION	32	0.464345	1.53646	0.0172911	0.154735		GOBP_T_CELL_PROLIFERATION	188	-0.411379	-1.6268	0	0.0956428
GOBP_TRNA_TRANSPORT	37	0.441966	1.53265	0.0276817	0.158091		GOBP_T_CELL_DIFFERENTIATION_INVOLVED_IN_IMMUNE_RESPONSE	72	-0.467773	-1.62572	0.00662252	0.0961804
GOBP_GLYCOLIPID_BIOSYNTHETIC_PROCESS	61	0.402068	1.53218	0.0109489	0.157773		GOBP_POSITIVE_REGULATION_OF_REACTIVE_OXYGEN_SPECIES_METABOLIC_PROCESS	92	-0.448504	-1.62537	0.00263852	0.096037
GOBP_FOLIC_ACID_METABOLIC_PROCESS	20	0.517625	1.52852	0.0438356	0.160755		GOBP_RESPONSE_TO_PROSTAGLANDIN_E	22	-0.583363	-1.62465	0.00611621	0.0962401
GOBP_REGULATION_OF_CELLULAR_AMINO_ACID_METABOLIC_PROCESS	57	0.391887	1.52724	0.0077821	0.161236		GOBP_RESPONSE_TO_CHEMOKINE	88	-0.449825	-1.62432	0.004	0.0960219
GOBP_REGULATION_OF_HEMATOPOIETIC_STEM_CELL_DIFFERENTIATION	72	0.382497	1.52492	0.00401606	0.163162		GOBP_CELLULAR_RESPONSE_TO_LIPID	496	-0.382048	-1.62341	0	0.09648
GOBP_NUCLEOTIDE_EXCISION_REPAIR_DNA_INCISION	39	0.438481	1.52424	0.0402477	0.163117		GOBP_REGULATION_OF_THE_FORCE_OF_HEART_CONTRACTION	23	-0.581291	-1.62192	0.00746269	0.0974517
GOBP_CELLULAR_AMINO_ACID_METABOLIC_PROCESS	309	0.313006	1.52264	0	0.164009		GOBP_EPITHELIAL_CELL_DIFFERENTIATION_INVOLVED_IN_KIDNEY_DEVELOPMENT	41	-0.519205	-1.62117	0.00584795	0.0977684
GOBP_POSITIVE_REGULATION_OF_CELL_CYCLE_G2_M_PHASE_TRANSITION	29	0.465015	1.52258	0.0397727	0.163208		GOBP_ICOSANOID_SECRETION	32	-0.545217	-1.62073	0.00598802	0.0976958
GOBP_POSITIVE_REGULATION_OF_CHROMOSOME_SEPARATION	17	0.533096	1.519	0.0503979	0.166227		GOBP_NEGATIVE_REGULATION_OF_INFLAMMATORY_RESPONSE	118	-0.433336	-1.62018	0.00129199	0.0977582
GOBP_NEGATIVE_REGULATION_OF_SINGLE_STRANDED_VIRAL_RNA_REPLICATION_VIA_DOUBLE_STRANDED_DNA_INTERMEDIATE	16	0.540617	1.51726	0.0529101	0.167302		GOBP_MACROPHAGE_ACTIVATION	92	-0.450994	-1.61964	0	0.0977415
GOBP_IRON_ION_TRANSMEMBRANE_TRANSPORT	19	0.513457	1.51672	0.0483871	0.167094		GOBP_POSITIVE_REGULATION_OF_T_HELPER_CELL_DIFFERENTIATION	21	-0.591699	-1.61891	0.00946372	0.0980695
GOBP_CELL_AGGREGATION	16	0.530287	1.51129	0.0507463	0.172415		GOBP_NEGATIVE_REGULATION_OF_LIPID_LOCALIZATION	45	-0.5097	-1.61887	0.00859599	0.0975862
GOBP_GENETIC_IMPRINTING	24	0.48246	1.5089	0.0588235	0.174125		GOBP_POSITIVE_REGULATION_OF_EXTRINSIC_APOPTOTIC_SIGNALING_PATHWAY	46	-0.499665	-1.61552	0.011611	0.100632
GOBP_REGULATION_OF_CHOLESTEROL_BIOSYNTHETIC_PROCESS	43	0.421504	1.50625	0.0181159	0.176189		GOBP_NEGATIVE_REGULATION_OF_CELL_ACTIVATION	184	-0.407216	-1.61486	0	0.100852
GOBP_EYE_PHOTORECEPTOR_CELL_DEVELOPMENT	23	0.495843	1.50562	0.0429448	0.176023		GOBP_INTERLEUKIN_6_MEDIATED_SIGNALING_PATHWAY	22	-0.585395	-1.61432	0.00952381	0.100878
GOBP_COENZYME_A_METABOLIC_PROCESS	15	0.551734	1.50404	0.0637755	0.177054		GOBP_LEUKOCYTE_DIFFERENTIATION	486	-0.379465	-1.61405	0	0.100669
GOBP_TRANSFERRIN_TRANSPORT	33	0.445797	1.50174	0.038835	0.178826		GOBP_POSITIVE_REGULATION_OF_NITRIC_OXIDE_METABOLIC_PROCESS	35	-0.528983	-1.61015	0.0127841	0.104308
GOBP_PROTEIN_LOCALIZATION_TO_CHROMOSOME_TELOMERIC_REGION	30	0.45248	1.49813	0.0363636	0.182064		GOBP_NEGATIVE_REGULATION_OF_INTERLEUKIN_1_PRODUCTION	31	-0.542491	-1.60982	0.014556	0.104226
GOBP_MITOTIC_SPINDLE_ASSEMBLY	64	0.389228	1.49663	0.0235294	0.18283		GOBP_NEGATIVE_REGULATION_OF_IMMUNE_SYSTEM_PROCESS	367	-0.38235	-1.60926	0	0.104348
GOBP_MICROTUBULE_NUCLEATION	30	0.457047	1.49438	0.046729	0.184795		GOBP_CHEMOKINE_PRODUCTION	88	-0.449987	-1.60834	0.00520833	0.104797
GOBP_DICARBOXYLIC_ACID_METABOLIC_PROCESS	88	0.362659	1.49391	0.00393701	0.184518		GOBP_MACROPHAGE_MIGRATION	48	-0.502593	-1.60758	0.0056101	0.105111
GOBP_RNA_CAPPING	34	0.432936	1.49316	0.0303867	0.184544		GOBP_CATECHOLAMINE_SECRETION	43	-0.509334	-1.6066	0.00587371	0.105539
GOBP_RETINA_VASCULATURE_DEVELOPMENT_IN_CAMERA_TYPE_EYE	16	0.529522	1.4869	0.0702703	0.191808		GOBP_NEGATIVE_REGULATION_OF_AMINE_TRANSPORT	21	-0.593037	-1.60547	0.0138889	0.106169
GOBP_COLLAGEN_FIBRIL_ORGANIZATION	50	0.395644	1.48169	0.00675676	0.197481		GOBP_NEGATIVE_REGULATION_OF_INTERLEUKIN_1_BETA_PRODUCTION	26	-0.546631	-1.60451	0.0230061	0.106634
GOBP_TRNA_5_END_PROCESSING	16	0.524907	1.47091	0.0552632	0.21038		GOBP_REGULATION_OF_LEUKOCYTE_DIFFERENTIATION	262	-0.395074	-1.60256	0	0.108185
GOBP_NEGATIVE_REGULATION_OF_GENE_SILENCING	31	0.440001	1.46754	0.0401146	0.21401		GOBP_LYMPHOCYTE_MEDIATED_IMMUNITY	334	-0.385737	-1.60046	0	0.109964
GOBP_GENE_SILENCING	325	0.297799	1.46749	0	0.213092		GOBP_NEUROINFLAMMATORY_RESPONSE	33	-0.527658	-1.60011	0.00870827	0.10979
GOBP_MEMBRANE_DISASSEMBLY	15	0.541428	1.4645	0.084507	0.216398		GOBP_FAT_SOLUBLE_VITAMIN_METABOLIC_PROCESS	37	-0.515772	-1.59803	0.00839161	0.111566
GOBP_PROTEIN_KINASE_A_SIGNALING	31	0.440248	1.46405	0.0565476	0.215969		GOBP_NEGATIVE_REGULATION_OF_HEMOPOIESIS	98	-0.440259	-1.59724	0.00257732	0.111841
GOBP_NEGATIVE_REGULATION_OF_VASCULAR_PERMEABILITY	16	0.511625	1.46385	0.0596591	0.215207		GOBP_POSITIVE_REGULATION_OF_AMYLOID_BETA_FORMATION	17	-0.613818	-1.59596	0.029595	0.112705
GOBP_NEURON_PROJECTION_EXTENSION_INVOLVED_IN_NEURON_PROJECTION_GUIDANCE	35	0.427097	1.45963	0.0517241	0.220209		GOBP_REGULATION_OF_RECEPTOR_SIGNALING_PATHWAY_VIA_STAT	80	-0.453531	-1.59532	0.0070028	0.112878
GOBP_POSTREPLICATION_REPAIR	52	0.386459	1.45864	0.0261438	0.220499		GOBP_POSITIVE_REGULATION_OF_ANIMAL_ORGAN_MORPHOGENESIS	24	-0.559396	-1.59451	0.0154083	0.113306
GOBP_CELLULAR_OXIDANT_DETOXIFICATION	90	0.357214	1.45815	0.00796813	0.220204		GOBP_RESPONSE_TO_COLD	44	-0.499434	-1.59355	0.00285307	0.113864
GOBP_NEGATIVE_REGULATION_OF_MUSCLE_CELL_APOPTOTIC_PROCESS	32	0.437477	1.45747	0.0432277	0.220142		GOBP_POSITIVE_REGULATION_OF_EPIDERMIS_DEVELOPMENT	28	-0.550892	-1.59351	0.0119581	0.113414
GOBP_PROTEIN_REFOLDING	23	0.475319	1.45486	0.0888889	0.222818		GOBP_POSITIVE_REGULATION_OF_HEMOPOIESIS	146	-0.412461	-1.59253	0.00125786	0.114011
GOBP_EMBRYONIC_HEMOPOIESIS	22	0.481702	1.45458	0.058309	0.222194		GOBP_LYMPHOCYTE_ACTIVATION_INVOLVED_IN_IMMUNE_RESPONSE	171	-0.409475	-1.59185	0	0.114184
GOBP_SCHWANN_CELL_DEVELOPMENT	28	0.431813	1.45383	0.0588235	0.222185		GOBP_POSITIVE_REGULATION_OF_INTERLEUKIN_1_PRODUCTION	57	-0.474946	-1.58909	0.00682128	0.116953
GOBP_NEGATIVE_REGULATION_OF_GLUCONEOGENESIS	16	0.50697	1.45004	0.0759494	0.226703		GOBP_NEGATIVE_REGULATION_OF_LEUKOCYTE_MEDIATED_IMMUNITY	50	-0.479735	-1.58854	0.0118519	0.116998
GOBP_CAMERA_TYPE_EYE_PHOTORECEPTOR_CELL_DIFFERENTIATION	21	0.481664	1.4489	0.0599455	0.227388		GOBP_AORTA_DEVELOPMENT	48	-0.49586	-1.58783	0.012894	0.117293
GOBP_CELLULAR_RESPONSE_TO_TOXIC_SUBSTANCE	107	0.339891	1.44753	0.0210084	0.228353		GOBP_POSITIVE_REGULATION_OF_ERBB_SIGNALING_PATHWAY	40	-0.505785	-1.58544	0.0112202	0.11959
GOBP_CELLULAR_RESPONSE_TO_DEXAMETHASONE_STIMULUS	28	0.457693	1.44585	0.0426829	0.229813		GOBP_NEGATIVE_REGULATION_OF_CD4_POSITIVE_ALPHA_BETA_T_CELL_ACTIVATION	31	-0.522658	-1.58426	0.0149701	0.120492
GOBP_STEROID_HORMONE_SECRETION	16	0.496684	1.44144	0.0693642	0.235554		GOBP_PARAXIAL_MESODERM_DEVELOPMENT	16	-0.61834	-1.5822	0.0231481	0.12257
GOBP_HEPATOCYTE_GROWTH_FACTOR_RECEPTOR_SIGNALING_PATHWAY	15	0.529784	1.44044	0.0576369	0.235916		GOBP_WNT_SIGNALING_PATHWAY_CALCIUM_MODULATING_PATHWAY	38	-0.505383	-1.58027	0.0164918	0.124485
GOBP_SPINDLE_ASSEMBLY	113	0.336998	1.43678	0.0131004	0.24042		GOBP_RUFFLE_ASSEMBLY	41	-0.505239	-1.57969	0.0128571	0.124663
GOBP_DNA_DEPENDENT_DNA_REPLICATION_MAINTENANCE_OF_FIDELITY	48	0.387239	1.4359	0.0305085	0.240555		GOBP_TUMOR_NECROSIS_FACTOR_SUPERFAMILY_CYTOKINE_PRODUCTION	140	-0.412802	-1.5773	0	0.126891
GOBP_ALPHA_AMINO_ACID_METABOLIC_PROCESS	174	0.317419	1.43589	0	0.239528		GOBP_REGULATION_OF_LEUKOCYTE_ADHESION_TO_VASCULAR_ENDOTHELIAL_CELL	27	-0.546321	-1.57713	0.0251479	0.126553
GOBP_POSITIVE_REGULATION_OF_MITOCHONDRIAL_FISSION	17	0.496301	1.43269	0.0743802	0.243371		GOBP_POSITIVE_REGULATION_OF_FATTY_ACID_METABOLIC_PROCESS	31	-0.529107	-1.57557	0.0133333	0.127828
GOBP_IRON_SULFUR_CLUSTER_ASSEMBLY	24	0.464715	1.43173	0.0505952	0.24394		GOBP_POSITIVE_REGULATION_OF_MAST_CELL_ACTIVATION	18	-0.604338	-1.57515	0.0263566	0.127774
GOBP_RESPONSE_TO_ACID_CHEMICAL	107	0.327696	1.4312	0.00851064	0.243635		GOBP_TYROSINE_PHOSPHORYLATION_OF_STAT_PROTEIN	73	-0.447941	-1.57429	0.00670241	0.128285
GOBP_TELOMERE_MAINTENANCE_VIA_RECOMBINATION	15	0.524757	1.43032	0.0939948	0.243945		GOBP_REGULATION_OF_ANTIGEN_PROCESSING_AND_PRESENTATION	19	-0.594611	-1.57307	0.0213115	0.129183
GOBP_RNA_MODIFICATION	166	0.313594	1.42799	0	0.246608		GOBP_REGULATION_OF_B_CELL_ACTIVATION	180	-0.402394	-1.57171	0	0.130328
GOBP_ESTABLISHMENT_OF_MITOTIC_SPINDLE_ORIENTATION	26	0.45009	1.42681	0.0521978	0.247166		GOBP_RENAL_SYSTEM_VASCULATURE_DEVELOPMENT	22	-0.571035	-1.57049	0.0115274	0.131361
GOBP_NEGATIVE_REGULATION_OF_TORC1_SIGNALING	17	0.485356	1.42389	0.0569801	0.250423		GOBP_NEPHRON_DEVELOPMENT	118	-0.419625	-1.56942	0.00257069	0.132087
GOBP_G0_TO_G1_TRANSITION	44	0.396137	1.42268	0.0418006	0.251418		GOBP_REGULATION_OF_VASOCONSTRICTION	52	-0.484157	-1.56813	0.0102639	0.133041
GOBP_INTEGRIN_ACTIVATION	24	0.454078	1.4194	0.0635359	0.255693		GOBP_REGULATION_OF_MACROPHAGE_ACTIVATION	52	-0.475037	-1.56755	0.00985915	0.133227
GOBP_POSITIVE_REGULATION_OF_GENE_EXPRESSION_EPIGENETIC	55	0.367183	1.41663	0.0267559	0.258979		GOBP_REGULATION_OF_TYPE_2_IMMUNE_RESPONSE	29	-0.538114	-1.5673	0.0151515	0.133009
GOBP_ERYTHROCYTE_HOMEOSTASIS	121	0.326552	1.41257	0.00980392	0.264281		GOBP_POSITIVE_REGULATION_OF_REACTIVE_OXYGEN_SPECIES_BIOSYNTHETIC_PROCESS	48	-0.480085	-1.56714	0.0104012	0.132618
GOBP_NEGATIVE_REGULATION_OF_PROTEIN_LOCALIZATION_TO_NUCLEUS	30	0.422768	1.4112	0.0615836	0.265465		GOBP_REGULATION_OF_RECEPTOR_LOCALIZATION_TO_SYNAPSE	18	-0.603425	-1.56679	0.027735	0.13257
GOBP_POSITIVE_REGULATION_OF_METAPHASE_ANAPHASE_TRANSITION_OF_CELL_CYCLE	15	0.51149	1.41083	0.0608466	0.265041		GOBP_POSITIVE_REGULATION_OF_TUMOR_NECROSIS_FACTOR_SUPERFAMILY_CYTOKINE_PRODUCTION	84	-0.445772	-1.56588	0.00401069	0.133256
GOBP_POSITIVE_REGULATION_OF_CELL_CYCLE_PHASE_TRANSITION	93	0.343075	1.41001	0.0207469	0.26534		GOBP_NEGATIVE_REGULATION_OF_LEUKOCYTE_CHEMOTAXIS	17	-0.604385	-1.56474	0.0286145	0.134121
GOBP_NEGATIVE_REGULATION_OF_CELL_CYCLE_PHASE_TRANSITION	240	0.29682	1.40571	0.00793651	0.271283		GOBP_TOLERANCE_INDUCTION	28	-0.536909	-1.5645	0.0218409	0.13379
GOBP_REGULATION_OF_SPINDLE_CHECKPOINT	15	0.506698	1.40529	0.0735695	0.270857		GOBP_RESPONSE_TO_STIMULUS_INVOLVED_IN_REGULATION_OF_MUSCLE_ADAPTATION	15	-0.630296	-1.56317	0.0177419	0.134957
GOBP_REGULATION_OF_CELL_CYCLE_PHASE_TRANSITION	431	0.280687	1.4029	0	0.273736		GOBP_RESPONSE_TO_VIRUS	322	-0.375886	-1.56313	0	0.134436
GOBP_NUCLEOTIDE_EXCISION_REPAIR_PREINCISION_COMPLEX_STABILIZATION	21	0.464782	1.4018	0.0676923	0.274595		GOBP_EXCITATORY_SYNAPSE_ASSEMBLY	23	-0.566373	-1.56298	0.0285714	0.134081
GOBP_MEIOTIC_CHROMOSOME_SEPARATION	24	0.451016	1.40008	0.0576369	0.276442		GOBP_REGULATION_OF_INFLAMMATORY_RESPONSE	303	-0.380057	-1.56253	0	0.134079
GOBP_REGULATION_OF_CELL_CYCLE_CHECKPOINT	30	0.424063	1.39872	0.0597015	0.277469		GOBP_ALPHA_BETA_T_CELL_PROLIFERATION	36	-0.510739	-1.56118	0.0243553	0.135276
GOBP_REGULATION_OF_PROTEIN_KINASE_A_SIGNALING	20	0.454731	1.39737	0.103245	0.278647		GOBP_REGULATION_OF_B_CELL_DIFFERENTIATION	30	-0.530464	-1.56053	0.0176211	0.135513
GOBP_L_ALPHA_AMINO_ACID_TRANSMEMBRANE_TRANSPORT	56	0.372431	1.39447	0.0364963	0.282249		GOBP_NERVE_DEVELOPMENT	55	-0.465706	-1.55951	0.0122283	0.136182
GOBP_REGULATION_OF_NUCLEAR_DIVISION	126	0.32116	1.3917	0.00497512	0.285851		GOBP_DEFENSE_RESPONSE_TO_VIRUS	234	-0.386289	-1.55865	0	0.136729
GOBP_TRICARBOXYLIC_ACID_CYCLE	33	0.413075	1.39088	0.0562914	0.286279		GOBP_BILE_ACID_METABOLIC_PROCESS	42	-0.488222	-1.55849	0.0157143	0.136389
GOBP_HYDROGEN_PEROXIDE_METABOLIC_PROCESS	51	0.36582	1.38971	0.0413793	0.287173		GOBP_POSITIVE_REGULATION_OF_RESPONSE_TO_ENDOPLASMIC_RETICULUM_STRESS	35	-0.504599	-1.55837	0.0143472	0.135971
GOBP_OLIGOSACCHARIDE_LIPID_INTERMEDIATE_BIOSYNTHETIC_PROCESS	21	0.456848	1.38749	0.0914286	0.289965		GOBP_MEMBRANE_DEPOLARIZATION_DURING_CARDIAC_MUSCLE_CELL_ACTION_POTENTIAL	19	-0.586235	-1.55744	0.0271084	0.136646
GOBP_ASPARTATE_FAMILY_AMINO_ACID_CATABOLIC_PROCESS	22	0.454068	1.38479	0.110778	0.293667		GOBP_POSITIVE_REGULATION_OF_T_CELL_PROLIFERATION	96	-0.428352	-1.55597	0.00389105	0.137954
GOBP_CENTRIOLE_ASSEMBLY	41	0.389448	1.38281	0.0456026	0.296106		GOBP_REGULATION_OF_CYTOSOLIC_CALCIUM_ION_CONCENTRATION	300	-0.377595	-1.55404	0	0.139987
GOBP_ASPARTATE_FAMILY_AMINO_ACID_BIOSYNTHETIC_PROCESS	20	0.472113	1.38211	0.0852273	0.296239		GOBP_I_KAPPAB_KINASE_NF_KAPPAB_SIGNALING	271	-0.378953	-1.55342	0	0.140183
GOBP_FEMALE_MEIOTIC_NUCLEAR_DIVISION	25	0.441711	1.37969	0.0814607	0.299465		GOBP_SPINAL_CORD_MOTOR_NEURON_DIFFERENTIATION	22	-0.563319	-1.55307	0.0284006	0.140036
GOBP_FATTY_ACYL_COA_METABOLIC_PROCESS	41	0.39823	1.37719	0.0393443	0.302865		GOBP_REGULATION_OF_MONONUCLEAR_CELL_MIGRATION	106	-0.42648	-1.55266	0.00661376	0.140044
GOBP_TRANSLESION_SYNTHESIS	42	0.379772	1.37221	0.0476191	0.310869		GOBP_NEGATIVE_REGULATION_OF_ANION_TRANSMEMBRANE_TRANSPORT	29	-0.524025	-1.55109	0.0267857	0.141497
GOBP_PHYSIOLOGICAL_CARDIAC_MUSCLE_HYPERTROPHY	22	0.448495	1.37093	0.082153	0.311998		GOBP_ARACHIDONIC_ACID_METABOLIC_PROCESS	49	-0.478232	-1.54958	0.0154494	0.142927
GOBP_MALE_MEIOTIC_NUCLEAR_DIVISION	38	0.396028	1.36757	0.0701754	0.317292		GOBP_PRODUCTION_OF_MOLECULAR_MEDIATOR_INVOLVED_IN_INFLAMMATORY_RESPONSE	67	-0.449001	-1.54947	0.00546448	0.142547
GOBP_NEURAL_RETINA_DEVELOPMENT	53	0.369738	1.3672	0.0580205	0.316835		GOBP_POSITIVE_REGULATION_OF_DNA_BINDING_TRANSCRIPTION_FACTOR_ACTIVITY	249	-0.382214	-1.54804	0	0.143858
GOBP_NEGATIVE_REGULATION_OF_RHO_PROTEIN_SIGNAL_TRANSDUCTION	20	0.456958	1.36681	0.106145	0.316328		GOBP_POSITIVE_REGULATION_OF_DEFENSE_RESPONSE	322	-0.371772	-1.54652	0	0.145286
GOBP_CLATHRIN_DEPENDENT_ENDOCYTOSIS	45	0.3808	1.35793	0.0555556	0.331832		GOBP_CONVERGENT_EXTENSION	16	-0.597281	-1.54642	0.0327103	0.144876
GOBP_PROTEIN_LOCALIZATION_TO_MICROTUBULE_ORGANIZING_CENTER	35	0.387494	1.35756	0.0641026	0.331292		GOBP_CELLULAR_RESPONSE_TO_PROSTAGLANDIN_E_STIMULUS	15	-0.618824	-1.54418	0.0256822	0.147334
GOBP_SNRNA_PROCESSING	26	0.418568	1.35715	0.0804954	0.330803		GOBP_NEGATIVE_REGULATION_OF_BMP_SIGNALING_PATHWAY	43	-0.491866	-1.54282	0.0125874	0.148636
GOBP_CELLULAR_AMINO_ACID_BIOSYNTHETIC_PROCESS	71	0.334448	1.35692	0.028	0.330098		GOBP_ADRENAL_GLAND_DEVELOPMENT	18	-0.580041	-1.54076	0.0351145	0.151001
GOBP_CELLULAR_PROTEIN_COMPLEX_DISASSEMBLY	216	0.296847	1.35482	0	0.332921		GOBP_POSITIVE_REGULATION_OF_PEPTIDYL_TYROSINE_PHOSPHORYLATION	172	-0.394947	-1.53989	0.00369458	0.151579
GOBP_DNA_INTEGRITY_CHECKPOINT	152	0.306971	1.35465	0.0111111	0.331977		GOBP_PRIMARY_NEURAL_TUBE_FORMATION	84	-0.427237	-1.53807	0.00532623	0.153746
GOBP_REGULATION_OF_CHOLESTEROL_METABOLIC_PROCESS	53	0.365294	1.35447	0.0684039	0.331066		GOBP_OSTEOCLAST_DIFFERENTIATION	86	-0.433806	-1.53728	0.00413793	0.15437
GOBP_DNA_METHYLATION_INVOLVED_IN_GAMETE_GENERATION	17	0.486794	1.35388	0.128947	0.330971		GOBP_NATURAL_KILLER_CELL_ACTIVATION	67	-0.446189	-1.53714	0.00539811	0.154018
GOBP_ENDONUCLEOLYTIC_CLEAVAGE_INVOLVED_IN_RRNA_PROCESSING	15	0.48419	1.35194	0.127479	0.333661		GOBP_POSITIVE_REGULATION_OF_TYROSINE_PHOSPHORYLATION_OF_STAT_PROTEIN	58	-0.459978	-1.53627	0.012605	0.154585
GOBP_NEUTRAL_AMINO_ACID_TRANSPORT	37	0.384304	1.3517	0.0707071	0.332842		GOBP_NEGATIVE_REGULATION_OF_INTRINSIC_APOPTOTIC_SIGNALING_PATHWAY_BY_P53_CLASS_MEDIATOR	20	-0.562571	-1.53563	0.0255591	0.154988
GOBP_TRANSITION_METAL_ION_TRANSPORT	115	0.30883	1.3517	0.0376569	0.331652		GOBP_POSITIVE_REGULATION_OF_CELL_ADHESION	403	-0.364753	-1.53498	0	0.155425
GOBP_DNA_SYNTHESIS_INVOLVED_IN_DNA_REPAIR	51	0.359226	1.34966	0.0592334	0.334458		GOBP_POSITIVE_REGULATION_OF_LIPID_CATABOLIC_PROCESS	21	-0.551309	-1.53481	0.029052	0.155074
GOBP_EYE_PHOTORECEPTOR_CELL_DIFFERENTIATION	34	0.398797	1.34725	0.0860534	0.337825		GOBP_RELAXATION_OF_CARDIAC_MUSCLE	16	-0.600592	-1.53453	0.028754	0.154886
GOBP_ASPARTATE_FAMILY_AMINO_ACID_METABOLIC_PROCESS	48	0.37039	1.34679	0.0677419	0.337557		GOBP_CELLULAR_RESPONSE_TO_INTERFERON_BETA	20	-0.569181	-1.53411	0.0315315	0.154967
GOBP_REGULATION_OF_CHROMOSOME_ORGANIZATION	262	0.286787	1.34614	0.0149254	0.33764		GOBP_POSITIVE_REGULATION_OF_NF_KAPPAB_TRANSCRIPTION_FACTOR_ACTIVITY	155	-0.397174	-1.53398	0.00238949	0.154612
GOBP_MITOCHONDRIAL_DEPOLARIZATION	21	0.451871	1.34345	0.0936639	0.341678		GOBP_RENAL_TUBULE_DEVELOPMENT	74	-0.444077	-1.53345	0.00932091	0.154791
GOBP_CELLULAR_RESPIRATION	181	0.294701	1.34237	0	0.342551		GOBP_LYMPHOID_PROGENITOR_CELL_DIFFERENTIATION	20	-0.57177	-1.53321	0.0235849	0.154577
GOBP_SPINDLE_LOCALIZATION	47	0.369508	1.34125	0.0733333	0.343484		GOBP_REGULATION_OF_RESPONSE_TO_CYTOKINE_STIMULUS	165	-0.392587	-1.53269	0.00245399	0.154738
GOBP_DIOL_BIOSYNTHETIC_PROCESS	22	0.424922	1.34059	0.100295	0.343686		GOBP_REGULATION_OF_PRODUCTION_OF_MOLECULAR_MEDIATOR_OF_IMMUNE_RESPONSE	137	-0.400588	-1.5322	0.00123762	0.154854
GOBP_RESPONSE_TO_PH	34	0.392109	1.33876	0.0725076	0.346268		GOBP_LIVER_MORPHOGENESIS	19	-0.566056	-1.53173	0.0231125	0.155008
GOBP_NEGATIVE_REGULATION_OF_PEPTIDYL_LYSINE_ACETYLATION	18	0.462154	1.33726	0.114058	0.347983		GOBP_REGULATION_OF_EXTRINSIC_APOPTOTIC_SIGNALING_PATHWAY	145	-0.399965	-1.53096	0.00122249	0.155496
GOBP_BASE_CONVERSION_OR_SUBSTITUTION_EDITING	17	0.475824	1.33694	0.116667	0.347477		GOBP_NEURON_PROJECTION_ARBORIZATION	28	-0.517704	-1.53069	0.0224888	0.155324
GOBP_NEGATIVE_REGULATION_OF_CELL_CYCLE_PROCESS	321	0.275419	1.3346	0.010101	0.351044		GOBP_MACROPHAGE_CHEMOTAXIS	34	-0.502138	-1.52981	0.0224888	0.156021
GOBP_NEGATIVE_REGULATION_OF_CELL_DIVISION	15	0.47784	1.33132	0.144385	0.356512		GOBP_REGULATION_OF_GLIAL_CELL_MIGRATION	19	-0.574958	-1.52979	0.0298273	0.155514
GOBP_POSITIVE_REGULATION_OF_FOCAL_ADHESION_ASSEMBLY	24	0.411963	1.33009	0.102564	0.357815		GOBP_HINDLIMB_MORPHOGENESIS	28	-0.524009	-1.52875	0.0249221	0.15647
GOBP_NEUROTRANSMITTER_METABOLIC_PROCESS	20	0.446272	1.3277	0.117486	0.361474		GOBP_REGULATION_OF_CALCIUM_ION_DEPENDENT_EXOCYTOSIS	36	-0.5002	-1.52853	0.0204082	0.156264
GOBP_NEGATIVE_REGULATION_OF_PROTEIN_ACETYLATION	20	0.448355	1.32734	0.143713	0.361042		GOBP_FIBRINOLYSIS	19	-0.565868	-1.52795	0.0449775	0.156523
GOBP_GLUTAMINE_FAMILY_AMINO_ACID_METABOLIC_PROCESS	67	0.331986	1.32716	0.0355872	0.360192		GOBP_POSITIVE_REGULATION_OF_B_CELL_PROLIFERATION	39	-0.4933	-1.52781	0.019774	0.156171
GOBP_REGULATION_OF_CENTRIOLE_REPLICATION	20	0.439198	1.32363	0.117166	0.366299		GOBP_REGULATION_OF_DEFENSE_RESPONSE_TO_VIRUS_BY_HOST	39	-0.491323	-1.52759	0.0203193	0.155952
GOBP_TRNA_MODIFICATION	89	0.327738	1.32358	0.0708333	0.365171		GOBP_T_CELL_CYTOKINE_PRODUCTION	35	-0.499686	-1.5273	0.0233236	0.155817
GOBP_DNA_DOUBLE_STRAND_BREAK_PROCESSING	23	0.423787	1.32342	0.115044	0.364205		GOBP_HOMOPHILIC_CELL_ADHESION_VIA_PLASMA_MEMBRANE_ADHESION_MOLECULES	129	-0.406054	-1.52658	0.00367197	0.156369
GOBP_REGULATION_OF_DNA_REPLICATION	105	0.310439	1.32285	0.031746	0.36424		GOBP_NEGATIVE_REGULATION_OF_CELL_CELL_ADHESION	171	-0.389903	-1.5264	0.00235018	0.156081
GOBP_ALPHA_AMINO_ACID_BIOSYNTHETIC_PROCESS	63	0.341744	1.32041	0.0597015	0.367813		GOBP_INTERLEUKIN_17_PRODUCTION	33	-0.502285	-1.52573	0.0224888	0.156464
GOBP_SULFUR_COMPOUND_TRANSPORT	46	0.364869	1.3177	0.0687285	0.372288		GOBP_T_CELL_SELECTION	48	-0.462874	-1.52552	0.0175182	0.156247
GOBP_PREASSEMBLY_OF_GPI_ANCHOR_IN_ER_MEMBRANE	16	0.474956	1.31658	0.140401	0.373402		GOBP_POSITIVE_REGULATION_OF_MACROPHAGE_MIGRATION	23	-0.556982	-1.52521	0.0298063	0.156146
GOBP_ESTABLISHMENT_OF_SPINDLE_ORIENTATION	30	0.406911	1.31485	0.0971787	0.375786		GOBP_POSITIVE_REGULATION_OF_ANTIGEN_RECEPTOR_MEDIATED_SIGNALING_PATHWAY	21	-0.552321	-1.52326	0.0263158	0.15836
GOBP_AMINO_ACID_TRANSMEMBRANE_TRANSPORT	81	0.318312	1.31409	0.0354331	0.376165		GOBP_SENSORY_PERCEPTION_OF_TASTE	45	-0.470661	-1.52304	0.021398	0.158105
GOBP_NUCLEOTIDE_EXCISION_REPAIR_PREINCISION_COMPLEX_ASSEMBLY	29	0.400906	1.31243	0.0760234	0.37863		GOBP_CELLULAR_RESPONSE_TO_ALCOHOL	79	-0.43665	-1.52215	0.0148048	0.158796
GOBP_POSITIVE_REGULATION_OF_CELL_CYCLE_PROCESS	269	0.270455	1.31183	0	0.37871		GOBP_ARTERY_DEVELOPMENT	78	-0.430055	-1.52155	0.0121951	0.159109
GOBP_NCRNA_METABOLIC_PROCESS	474	0.261993	1.31004	0	0.381296		GOBP_LUNG_MORPHOGENESIS	39	-0.483299	-1.52084	0.0281899	0.159604
GOBP_RESPONSE_TO_GLUCAGON	34	0.386909	1.30738	0.102804	0.38579		GOBP_RESPONSE_TO_INTERLEUKIN_6	37	-0.500738	-1.51997	0.0289017	0.16037
GOBP_MITOCHONDRIAL_TRANSMEMBRANE_TRANSPORT	105	0.309504	1.30655	0.0497925	0.386461		GOBP_DIGESTION	95	-0.422628	-1.51911	0.00521512	0.161144
GOBP_SOMATIC_DIVERSIFICATION_OF_IMMUNE_RECEPTORS_VIA_SOMATIC_MUTATION	16	0.466345	1.305	0.156566	0.388643		GOBP_DENDRITIC_CELL_DIFFERENTIATION	44	-0.47541	-1.51878	0.02	0.161073
GOBP_VASCULAR_ENDOTHELIAL_GROWTH_FACTOR_SIGNALING_PATHWAY	42	0.368457	1.30271	0.0686275	0.392557		GOBP_REGULATION_OF_MONOCYTE_DIFFERENTIATION	19	-0.564368	-1.51864	0.036566	0.160694
GOBP_PLASMA_MEMBRANE_FUSION	17	0.457205	1.30214	0.146132	0.392448		GOBP_IMMUNE_RESPONSE_REGULATING_SIGNALING_PATHWAY	484	-0.35787	-1.51791	0	0.161232
GOBP_CELLULAR_RESPONSE_TO_ACID_CHEMICAL	65	0.332445	1.30173	0.0711611	0.392019		GOBP_LYMPHOCYTE_COSTIMULATION	58	-0.453867	-1.51695	0.015625	0.162116
GOBP_MATERNAL_PLACENTA_DEVELOPMENT	27	0.410115	1.30165	0.152439	0.390964		GOBP_CELLULAR_DEFENSE_RESPONSE	50	-0.459802	-1.51692	0.0253521	0.161639
GOBP_PROTEIN_AUTOPROCESSING	21	0.4332	1.29979	0.125348	0.393861		GOBP_EMBRYONIC_PATTERN_SPECIFICATION	51	-0.462166	-1.51675	0.0144928	0.16134
GOBP_MISMATCH_REPAIR	36	0.385838	1.29667	0.116352	0.399552		GOBP_ANTIGEN_RECEPTOR_MEDIATED_SIGNALING_PATHWAY	302	-0.367541	-1.51675	0	0.160835
GOBP_CELLULAR_RESPONSE_TO_PH	20	0.444821	1.29554	0.128655	0.400922		GOBP_UNSATURATED_FATTY_ACID_METABOLIC_PROCESS	96	-0.417179	-1.51601	0.0157895	0.161357
GOBP_NEGATIVE_REGULATION_OF_DNA_METABOLIC_PROCESS	115	0.304844	1.29344	0.0552995	0.404274		GOBP_REGULATION_OF_PRESYNAPSE_ORGANIZATION	22	-0.547824	-1.5148	0.0238095	0.16258
GOBP_RNA_5_END_PROCESSING	23	0.419177	1.29335	0.137536	0.403218		GOBP_REGULATION_OF_CHEMOTAXIS	202	-0.381159	-1.51473	0	0.162131
GOBP_REGULATION_OF_CYTOKINESIS	81	0.316388	1.2919	0.0522088	0.405307		GOBP_POSITIVE_REGULATION_OF_KERATINOCYTE_DIFFERENTIATION	16	-0.585975	-1.51409	0.0435459	0.162535
GOBP_INTERLEUKIN_7_MEDIATED_SIGNALING_PATHWAY	27	0.408718	1.29093	0.127329	0.406026		GOBP_DEVELOPMENTAL_INDUCTION	24	-0.531942	-1.51208	0.0326594	0.164891
GOBP_TRANSCRIPTION_ELONGATION_FROM_RNA_POLYMERASE_I_PROMOTER	30	0.388609	1.29058	0.135542	0.405587		GOBP_SOMATIC_STEM_CELL_POPULATION_MAINTENANCE	60	-0.44678	-1.51123	0.0164384	0.165574
GOBP_NUCLEOLAR_LARGE_RRNA_TRANSCRIPTION_BY_RNA_POLYMERASE_I	17	0.442675	1.28933	0.141304	0.407111		GOBP_NEGATIVE_REGULATION_OF_SMOOTH_MUSCLE_CELL_PROLIFERATION	43	-0.475157	-1.51063	0.02391	0.165989
GOBP_REGULATION_OF_HEMATOPOIETIC_PROGENITOR_CELL_DIFFERENTIATION	87	0.320308	1.2884	0.0701754	0.407896		GOBP_REGULATION_OF_OSTEOCLAST_DIFFERENTIATION	57	-0.442662	-1.51016	0.0155148	0.166182
GOBP_SNRNA_METABOLIC_PROCESS	37	0.370108	1.2857	0.117825	0.412982		GOBP_AXIS_ELONGATION	23	-0.54559	-1.50951	0.0335878	0.166654
GOBP_CHONDROCYTE_PROLIFERATION	18	0.449	1.28525	0.156156	0.412776		GOBP_ADAPTIVE_IMMUNE_RESPONSE_BASED_ON_SOMATIC_RECOMBINATION_OF_IMMUNE_RECEPTORS_BUILT_FROM_IMMUNOGLOBULIN_SUPERFAMILY_DOMAINS	343	-0.363992	-1.50948	0	0.166199
GOBP_ATRIAL_SEPTUM_DEVELOPMENT	18	0.432292	1.28332	0.164265	0.415719		GOBP_NEGATIVE_REGULATION_OF_DEFENSE_RESPONSE	187	-0.384716	-1.50905	0.00118483	0.166287
GOBP_PROTEIN_DEPOLYMERIZATION	108	0.299388	1.28141	0.0701754	0.418707		GOBP_POSITIVE_REGULATION_OF_RECEPTOR_SIGNALING_PATHWAY_VIA_STAT	43	-0.470414	-1.50894	0.0292826	0.165935
GOBP_NEGATIVE_REGULATION_OF_CHROMATIN_ORGANIZATION	57	0.337435	1.2774	0.10989	0.426888		GOBP_POSITIVE_REGULATION_OF_RESPONSE_TO_CYTOKINE_STIMULUS	55	-0.448868	-1.5085	0.0124654	0.166025
GOBP_CELLULAR_CARBOHYDRATE_BIOSYNTHETIC_PROCESS	77	0.313119	1.27689	0.0685921	0.426777		GOBP_CELLULAR_RESPONSE_TO_ZINC_ION	15	-0.608344	-1.50842	0.0438312	0.165627
GOBP_ESTABLISHMENT_OF_PIGMENT_GRANULE_LOCALIZATION	24	0.401569	1.27563	0.14377	0.428453		GOBP_PULMONARY_VALVE_DEVELOPMENT	19	-0.554576	-1.50833	0.0462963	0.165216
GOBP_URETER_DEVELOPMENT	15	0.459827	1.27559	0.176	0.427243		GOBP_VENTRICULAR_SEPTUM_MORPHOGENESIS	32	-0.5097	-1.50821	0.0256776	0.16488
GOBP_WALKING_BEHAVIOR	20	0.422811	1.27548	0.169355	0.426194		GOBP_REGULATION_OF_MACROPHAGE_MIGRATION	36	-0.499418	-1.50817	0.0281065	0.164442
GOBP_MYELOID_CELL_HOMEOSTASIS	145	0.284539	1.2729	0.0344828	0.431138		GOBP_REGULATION_OF_CAMP_MEDIATED_SIGNALING	32	-0.504484	-1.50737	0.0178306	0.16512
GOBP_INTERMEDIATE_FILAMENT_BASED_PROCESS	44	0.355549	1.27089	0.096463	0.434411		GOBP_INTERLEUKIN_8_PRODUCTION	82	-0.423204	-1.50662	0.0150273	0.165755
GOBP_CELLULAR_ALDEHYDE_METABOLIC_PROCESS	54	0.336846	1.26911	0.0859107	0.437229		GOBP_POSITIVE_REGULATION_OF_NEUROBLAST_PROLIFERATION	18	-0.565042	-1.5066	0.0481541	0.165288
GOBP_POSITIVE_REGULATION_OF_UBIQUITIN_PROTEIN_TRANSFERASE_ACTIVITY	30	0.375006	1.26812	0.138365	0.438297		GOBP_POSITIVE_REGULATION_OF_RESPONSE_TO_EXTERNAL_STIMULUS	458	-0.353614	-1.50591	0	0.165783
GOBP_CLATHRIN_COAT_ASSEMBLY	17	0.444528	1.26745	0.163934	0.43866		GOBP_B_CELL_RECEPTOR_SIGNALING_PATHWAY	119	-0.401467	-1.50566	0.00887199	0.165676
GOBP_G2_DNA_DAMAGE_CHECKPOINT	34	0.367834	1.26619	0.173633	0.440463		GOBP_GAMMA_DELTA_T_CELL_ACTIVATION	19	-0.566155	-1.50401	0.028125	0.167537
GOBP_NADH_METABOLIC_PROCESS	43	0.35417	1.26548	0.115756	0.440848		GOBP_BIOLOGICAL_PROCESS_INVOLVED_IN_INTRASPECIES_INTERACTION_BETWEEN_ORGANISMS	45	-0.470465	-1.50372	0.0142653	0.167504
GOBP_PIGMENT_GRANULE_LOCALIZATION	26	0.395573	1.2648	0.110749	0.441206		GOBP_TOLL_LIKE_RECEPTOR_2_SIGNALING_PATHWAY	17	-0.566999	-1.50355	0.0274636	0.167232
GOBP_MEMBRANE_FISSION	15	0.458364	1.26395	0.180822	0.44201		GOBP_CD4_POSITIVE_ALPHA_BETA_T_CELL_CYTOKINE_PRODUCTION	17	-0.570874	-1.50336	0.0436137	0.167012
GOBP_FOREBRAIN_CELL_MIGRATION	47	0.341001	1.26378	0.115756	0.441101		GOBP_REGULATION_OF_INNATE_IMMUNE_RESPONSE	291	-0.369588	-1.50288	0.00346821	0.167175
GOBP_NCRNA_PROCESSING	385	0.257611	1.26355	0.00943396	0.440427		GOBP_POSITIVE_REGULATION_OF_ENDOTHELIAL_CELL_APOPTOTIC_PROCESS	17	-0.573848	-1.50144	0.0382775	0.168678
GOBP_REGULATION_OF_KETONE_BIOSYNTHETIC_PROCESS	16	0.45124	1.26339	0.155172	0.439486		GOBP_POSITIVE_REGULATION_OF_SMALL_GTPASE_MEDIATED_SIGNAL_TRANSDUCTION	74	-0.428085	-1.50116	0.00776197	0.168603
GOBP_RETINA_MORPHOGENESIS_IN_CAMERA_TYPE_EYE	46	0.344687	1.26285	0.0944056	0.439493		GOBP_BILE_ACID_BIOSYNTHETIC_PROCESS	33	-0.492969	-1.50047	0.03003	0.169091
GOBP_DNA_LIGATION	15	0.462984	1.26245	0.188144	0.439292		GOBP_POSITIVE_REGULATION_OF_MACROPHAGE_ACTIVATION	24	-0.529196	-1.4998	0.0489209	0.169597
GOBP_SCF_DEPENDENT_PROTEASOMAL_UBIQUITIN_DEPENDENT_PROTEIN_CATABOLIC_PROCESS	91	0.30592	1.26199	0.084	0.439103		GOBP_PROTEIN_LOCALIZATION_TO_CELL_JUNCTION	102	-0.4096	-1.49962	0.011658	0.169388
GOBP_GPI_ANCHOR_METABOLIC_PROCESS	31	0.382868	1.26191	0.168067	0.438027		GOBP_REGULATION_OF_RESPONSE_TO_BIOTIC_STIMULUS	383	-0.356883	-1.49899	0	0.169909
GOBP_FATTY_ACYL_COA_BIOSYNTHETIC_PROCESS	31	0.381736	1.25909	0.133127	0.44328		GOBP_CELL_DIFFERENTIATION_IN_SPINAL_CORD	32	-0.50996	-1.4986	0.026393	0.170041
GOBP_MITOCHONDRIAL_TRANSCRIPTION	17	0.437606	1.25803	0.172414	0.444529		GOBP_REGULATION_OF_RESPONSE_TO_INTERFERON_GAMMA	24	-0.536551	-1.49642	0.042618	0.172744
GOBP_MITOTIC_DNA_INTEGRITY_CHECKPOINT	104	0.298835	1.25792	0.08	0.443547		GOBP_REGULATION_OF_RECEPTOR_INTERNALIZATION	50	-0.453675	-1.49641	0.0208623	0.172261
GOBP_CELLULAR_MODIFIED_AMINO_ACID_CATABOLIC_PROCESS	24	0.399127	1.25454	0.161677	0.450271		GOBP_HORMONE_MEDIATED_SIGNALING_PATHWAY	163	-0.385483	-1.49636	0.00245399	0.171844
GOBP_REGULATION_OF_GLUCAN_BIOSYNTHETIC_PROCESS	27	0.387967	1.2541	0.14121	0.449985		GOBP_NEGATIVE_REGULATION_OF_EPITHELIAL_CELL_PROLIFERATION	118	-0.40038	-1.49538	0.00758534	0.172694
GOBP_CELLULAR_RESPONSE_TO_GROWTH_HORMONE_STIMULUS	21	0.413953	1.25229	0.169139	0.45303		GOBP_NEGATIVE_REGULATION_OF_RESPONSE_TO_EXTERNAL_STIMULUS	320	-0.360035	-1.49529	0.00112867	0.172337
GOBP_POSITIVE_REGULATION_OF_TRANSMEMBRANE_RECEPTOR_PROTEIN_SERINE_THREONINE_KINASE_SIGNALING_PATHWAY	94	0.305787	1.25047	0.0884956	0.456452		GOBP_LYMPH_NODE_DEVELOPMENT	16	-0.57591	-1.49526	0.0480769	0.171907
GOBP_METANEPHRIC_TUBULE_DEVELOPMENT	16	0.448471	1.25039	0.191667	0.455353		GOBP_ICOSANOID_METABOLIC_PROCESS	97	-0.41057	-1.49522	0.00795756	0.171485
GOBP_DETOXIFICATION	119	0.292166	1.24961	0.0757576	0.45596		GOBP_MONOCYTE_DIFFERENTIATION	34	-0.492674	-1.49391	0.0278592	0.172826
GOBP_CELLULAR_MODIFIED_AMINO_ACID_METABOLIC_PROCESS	166	0.276828	1.2495	0.0335196	0.454946		GOBP_REGULATION_OF_PEPTIDYL_TYROSINE_PHOSPHORYLATION	234	-0.371534	-1.49377	0	0.17255
GOBP_RESPONSE_TO_OXYGEN_RADICAL	24	0.408897	1.24712	0.175792	0.459412		GOBP_EPITHELIAL_TO_MESENCHYMAL_TRANSITION	136	-0.394003	-1.49367	0.00750939	0.172183
GOBP_MALE_GAMETE_GENERATION	445	0.244111	1.24672	0.0123457	0.459093		GOBP_GLAND_MORPHOGENESIS	98	-0.407504	-1.49256	0.0118577	0.173367
GOBP_ANATOMICAL_STRUCTURE_HOMEOSTASIS	423	0.250953	1.24649	0	0.458447		GOBP_POSITIVE_REGULATION_OF_DEFENSE_RESPONSE_TO_VIRUS_BY_HOST	31	-0.49618	-1.49245	0.0424242	0.173029
GOBP_SPROUTING_ANGIOGENESIS	121	0.286143	1.24273	0.0590909	0.46633		GOBP_POSITIVE_REGULATION_OF_WOUND_HEALING	51	-0.453198	-1.49168	0.0267983	0.173662
GOBP_DNA_BIOSYNTHETIC_PROCESS	183	0.272642	1.24192	0.0538922	0.467071		GOBP_NEURAL_TUBE_FORMATION	91	-0.415428	-1.49061	0.00272851	0.174743
GOBP_MRNA_MODIFICATION	23	0.410023	1.24107	0.18984	0.468011		GOBP_REGULATION_OF_PHAGOCYTOSIS	87	-0.414158	-1.48974	0.00664894	0.175682
GOBP_BASEMENT_MEMBRANE_ORGANIZATION	29	0.382719	1.24095	0.178363	0.467054		GOBP_NEGATIVE_REGULATION_OF_TRANSMEMBRANE_RECEPTOR_PROTEIN_SERINE_THREONINE_KINASE_SIGNALING_PATHWAY	115	-0.400217	-1.48843	0.00381194	0.177199
GOBP_NEGATIVE_REGULATION_OF_MITOTIC_CELL_CYCLE	290	0.257945	1.23882	0.0238095	0.471157		GOBP_REGULATION_OF_LYMPHOCYTE_MIGRATION	60	-0.441422	-1.48821	0.0178326	0.177052
GOBP_POSITIVE_REGULATION_OF_LONG_TERM_SYNAPTIC_POTENTIATION	21	0.409272	1.23805	0.18	0.471741		GOBP_DORSAL_VENTRAL_NEURAL_TUBE_PATTERNING	19	-0.552577	-1.48578	0.0475436	0.180236
GOBP_RESPONSE_TO_INTERLEUKIN_7	37	0.355954	1.2373	0.14557	0.472317		GOBP_POSITIVE_REGULATION_OF_GLIOGENESIS	57	-0.435143	-1.48562	0.0152778	0.179997
GOBP_RNA_DEPENDENT_DNA_BIOSYNTHETIC_PROCESS	68	0.316695	1.23723	0.0996016	0.471181		GOBP_COCHLEA_DEVELOPMENT	36	-0.48462	-1.48552	0.0318841	0.179664
GOBP_SIGNAL_TRANSDUCTION_INVOLVED_IN_CELL_CYCLE_CHECKPOINT	72	0.313053	1.23591	0.118705	0.473198		GOBP_TOLL_LIKE_RECEPTOR_4_SIGNALING_PATHWAY	38	-0.471165	-1.48501	0.041958	0.179958
GOBP_RETROGRADE_VESICLE_MEDIATED_TRANSPORT_GOLGI_TO_ENDOPLASMIC_RETICULUM	86	0.300726	1.23557	0.0890688	0.472825		GOBP_VASCULAR_ENDOTHELIAL_CELL_PROLIFERATION	22	-0.530475	-1.4846	0.0457317	0.180118
GOBP_SMOOTH_MUSCLE_CELL_MIGRATION	65	0.309746	1.23364	0.10989	0.476126		GOBP_REGULATION_OF_B_CELL_RECEPTOR_SIGNALING_PATHWAY	25	-0.527204	-1.48457	0.0358209	0.179669
GOBP_REPLICATION_FORK_PROCESSING	39	0.350599	1.23272	0.149837	0.477213		GOBP_REGULATION_OF_MAST_CELL_ACTIVATION	39	-0.471409	-1.48222	0.0418994	0.182756
GOBP_WATER_TRANSPORT	17	0.429335	1.23012	0.199475	0.482521		GOBP_NEGATIVE_REGULATION_OF_NATURAL_KILLER_CELL_MEDIATED_IMMUNITY	18	-0.571722	-1.48025	0.0445545	0.185299
GOBP_NUCLEIC_ACID_PHOSPHODIESTER_BOND_HYDROLYSIS	282	0.257826	1.22941	0.0540541	0.483037		GOBP_B_CELL_ACTIVATION	294	-0.3602	-1.48022	0.00113379	0.18485
GOBP_SULFUR_COMPOUND_CATABOLIC_PROCESS	47	0.340588	1.22823	0.136213	0.484771		GOBP_NEGATIVE_REGULATION_OF_PEPTIDYL_SERINE_PHOSPHORYLATION	27	-0.510773	-1.47998	0.0351391	0.184738
GOBP_RRNA_CATABOLIC_PROCESS	20	0.411442	1.22632	0.186301	0.48822		GOBP_POSITIVE_REGULATION_OF_INFLAMMATORY_RESPONSE	116	-0.398663	-1.47994	0.011335	0.184321
GOBP_SULFUR_AMINO_ACID_METABOLIC_PROCESS	34	0.359311	1.22356	0.165714	0.493937		GOBP_NEPHRON_MORPHOGENESIS	59	-0.437142	-1.47836	0.0263158	0.186236
GOBP_PURINE_CONTAINING_COMPOUND_TRANSMEMBRANE_TRANSPORT	15	0.444013	1.22338	0.185185	0.493135		GOBP_REGULATION_OF_SMOOTH_MUSCLE_CELL_DIFFERENTIATION	30	-0.500804	-1.47796	0.0273556	0.186324
GOBP_GLUTAMINE_FAMILY_AMINO_ACID_BIOSYNTHETIC_PROCESS	16	0.439283	1.22325	0.203804	0.492176		GOBP_PERICARDIUM_DEVELOPMENT	15	-0.583208	-1.47783	0.0546022	0.186021
GOBP_ALDITOL_METABOLIC_PROCESS	20	0.404985	1.22037	0.196676	0.49849		GOBP_POSITIVE_REGULATION_OF_ALPHA_BETA_T_CELL_PROLIFERATION	21	-0.538843	-1.47764	0.0495208	0.185853
GOBP_RNA_METHYLATION	84	0.300094	1.21996	0.0974576	0.498214		GOBP_DETECTION_OF_CHEMICAL_STIMULUS	118	-0.395152	-1.4772	0.0175659	0.186002
GOBP_NEGATIVE_REGULATION_OF_SMOOTH_MUSCLE_CELL_MIGRATION	20	0.404908	1.21863	0.205128	0.500354		GOBP_EXTRINSIC_APOPTOTIC_SIGNALING_PATHWAY	206	-0.368927	-1.47709	0.00239808	0.185697
GOBP_POTASSIUM_ION_IMPORT_ACROSS_PLASMA_MEMBRANE	41	0.345658	1.21657	0.170492	0.504488		GOBP_NEGATIVE_REGULATION_OF_CARTILAGE_DEVELOPMENT	21	-0.537924	-1.47704	0.050536	0.185277
GOBP_POSITIVE_REGULATION_OF_MITOTIC_CELL_CYCLE	107	0.288434	1.21428	0.0921053	0.50924		GOBP_VENTRAL_SPINAL_CORD_DEVELOPMENT	30	-0.503007	-1.47596	0.0322108	0.186432
GOBP_BLOOD_VESSEL_REMODELING	37	0.346037	1.21135	0.16358	0.515781		GOBP_PYROPTOSIS	18	-0.567898	-1.47575	0.0490046	0.186265
GOBP_FATTY_ACID_DERIVATIVE_BIOSYNTHETIC_PROCESS	53	0.320774	1.21099	0.158491	0.515413		GOBP_PROSTANOID_BIOSYNTHETIC_PROCESS	26	-0.513246	-1.47536	0.0393701	0.18639
GOBP_POSITIVE_REGULATION_OF_STEM_CELL_DIFFERENTIATION	16	0.433561	1.2074	0.238636	0.523738		GOBP_REGULATION_OF_MICROGLIAL_CELL_ACTIVATION	17	-0.551634	-1.47444	0.0517241	0.187255
GOBP_REGULATION_OF_POLYSACCHARIDE_BIOSYNTHETIC_PROCESS	35	0.350962	1.2066	0.193878	0.524522		GOBP_ANTIGEN_PROCESSING_AND_PRESENTATION_OF_ENDOGENOUS_PEPTIDE_ANTIGEN	19	-0.556249	-1.47379	0.0418535	0.187886
GOBP_PROTEIN_CONTAINING_COMPLEX_REMODELING	25	0.381858	1.20643	0.202857	0.523599		GOBP_TRABECULA_FORMATION	20	-0.539468	-1.47193	0.0520674	0.19043
GOBP_GLYCINE_METABOLIC_PROCESS	18	0.420671	1.20631	0.207865	0.5226		GOBP_LEUKOCYTE_CHEMOTAXIS	208	-0.369032	-1.47167	0.00238949	0.190377
GOBP_VASCULAR_ENDOTHELIAL_GROWTH_FACTOR_RECEPTOR_SIGNALING_PATHWAY	88	0.294134	1.20397	0.102459	0.527586		GOBP_ESTABLISHMENT_OF_PROTEIN_LOCALIZATION_TO_ENDOPLASMIC_RETICULUM	119	-0.392728	-1.4704	0.00884956	0.191766
GOBP_DECIDUALIZATION	19	0.405988	1.20367	0.202817	0.527059		GOBP_NEGATIVE_REGULATION_OF_T_CELL_PROLIFERATION	63	-0.433701	-1.46902	0.0249307	0.19351
GOBP_REGULATION_OF_CLATHRIN_DEPENDENT_ENDOCYTOSIS	18	0.413502	1.2022	0.207101	0.529756		GOBP_REGULATION_OF_T_CELL_RECEPTOR_SIGNALING_PATHWAY	40	-0.471296	-1.46867	0.0356125	0.193615
GOBP_TERTIARY_ALCOHOL_METABOLIC_PROCESS	18	0.412864	1.20096	0.227273	0.531845		GOBP_REGULATION_OF_DNA_BINDING_TRANSCRIPTION_FACTOR_ACTIVITY	396	-0.348686	-1.46853	0.00223214	0.193332
GOBP_RESPONSE_TO_IRON_ION	26	0.37834	1.20081	0.204334	0.53094		GOBP_REGULATION_OF_SKELETAL_MUSCLE_TISSUE_DEVELOPMENT	21	-0.529209	-1.46655	0.0526316	0.195966
GOBP_POSITIVE_REGULATION_OF_SMOOTH_MUSCLE_CELL_MIGRATION	37	0.33492	1.20004	0.178218	0.531727		GOBP_CELL_CHEMOTAXIS	274	-0.358669	-1.4663	0.00112613	0.195952
GOBP_RESPONSE_TO_DEXAMETHASONE	35	0.345576	1.19944	0.180124	0.532153		GOBP_NEGATIVE_REGULATION_OF_LIPASE_ACTIVITY	16	-0.565015	-1.46593	0.0512	0.196069
GOBP_CELLULAR_RESPONSE_TO_VASCULAR_ENDOTHELIAL_GROWTH_FACTOR_STIMULUS	60	0.317532	1.1992	0.164875	0.531538		GOBP_ESTROGEN_METABOLIC_PROCESS	26	-0.507903	-1.46584	0.0452489	0.195696
GOBP_POSITIVE_REGULATION_OF_CELL_CYCLE_ARREST	77	0.300277	1.19914	0.152893	0.530399		GOBP_NEURAL_TUBE_DEVELOPMENT	135	-0.384722	-1.46581	0.00898588	0.195263
GOBP_REGULATION_OF_WATER_LOSS_VIA_SKIN	23	0.391201	1.1991	0.219444	0.529193		GOBP_PULMONARY_VALVE_MORPHOGENESIS	15	-0.583844	-1.46499	0.0590062	0.196145
GOBP_REGULATION_OF_CELL_DIVISION	151	0.261194	1.19773	0.0893855	0.531541		GOBP_NEGATIVE_REGULATION_OF_T_CELL_MEDIATED_IMMUNITY	21	-0.534429	-1.46494	0.0375375	0.195761
GOBP_POSITIVE_REGULATION_OF_GLYCOGEN_METABOLIC_PROCESS	16	0.42295	1.19632	0.251366	0.534144		GOBP_ADENYLATE_CYCLASE_ACTIVATING_ADRENERGIC_RECEPTOR_SIGNALING_PATHWAY	18	-0.557211	-1.46463	0.0474684	0.195765
GOBP_TRIGLYCERIDE_BIOSYNTHETIC_PROCESS	37	0.343557	1.19502	0.160991	0.536275		GOBP_REACTIVE_OXYGEN_SPECIES_BIOSYNTHETIC_PROCESS	106	-0.397758	-1.46426	0.00762389	0.195831
GOBP_V_D_J_RECOMBINATION	16	0.416463	1.19091	0.229462	0.546588		GOBP_REGULATION_OF_MONOCYTE_CHEMOTAXIS	24	-0.514359	-1.46417	0.0439394	0.195459
GOBP_AUTOPHAGY_OF_MITOCHONDRION	74	0.295492	1.18782	0.15748	0.553606		GOBP_POSTSYNAPTIC_SPECIALIZATION_ASSEMBLY	17	-0.573867	-1.46415	0.0583717	0.195026
GOBP_PYRIMIDINE_NUCLEOSIDE_METABOLIC_PROCESS	34	0.351228	1.18773	0.200637	0.552465		GOBP_UROGENITAL_SYSTEM_DEVELOPMENT	281	-0.355971	-1.46329	0	0.195933
GOBP_ORGANIC_CATION_TRANSPORT	30	0.357825	1.18459	0.219136	0.559908		GOBP_MYELOID_DENDRITIC_CELL_DIFFERENTIATION	18	-0.552702	-1.46321	0.0616114	0.195576
GOBP_REGULATION_OF_MITOCHONDRIAL_MEMBRANE_POTENTIAL	69	0.296567	1.1841	0.163823	0.56001		GOBP_STORE_OPERATED_CALCIUM_ENTRY	18	-0.563904	-1.46286	0.0377074	0.195657
GOBP_MUSCLE_HYPERTROPHY	78	0.290909	1.18395	0.1417	0.559048		GOBP_REGULATION_OF_LYMPHOCYTE_CHEMOTAXIS	24	-0.516568	-1.46092	0.0516224	0.198257
GOBP_NUCLEOSIDE_BISPHOSPHATE_BIOSYNTHETIC_PROCESS	66	0.304885	1.17923	0.180392	0.571242		GOBP_DEFENSE_RESPONSE_TO_BACTERIUM	245	-0.358466	-1.4599	0.0022805	0.199554
GOBP_POSITIVE_REGULATION_OF_GLUCOSE_METABOLIC_PROCESS	36	0.340816	1.17813	0.194969	0.573335		GOBP_NEGATIVE_REGULATION_OF_CELLULAR_RESPONSE_TO_GROWTH_FACTOR_STIMULUS	88	-0.409276	-1.45895	0.0238727	0.200501
GOBP_NEGATIVE_REGULATION_OF_ACTIN_FILAMENT_DEPOLYMERIZATION	44	0.327713	1.17696	0.203279	0.575383		GOBP_MYELOID_LEUKOCYTE_MIGRATION	198	-0.368938	-1.45735	0.00118343	0.202659
GOBP_LONG_CHAIN_FATTY_ACYL_COA_METABOLIC_PROCESS	25	0.375762	1.17502	0.227811	0.579924		GOBP_POSITIVE_REGULATION_OF_INTERLEUKIN_17_PRODUCTION	17	-0.560179	-1.45692	0.0680062	0.202873
GOBP_L_AMINO_ACID_TRANSPORT	60	0.309616	1.17374	0.173432	0.582255		GOBP_NEGATIVE_REGULATION_OF_IMMUNE_RESPONSE	133	-0.385209	-1.4567	0.00512821	0.202795
GOBP_CARTILAGE_DEVELOPMENT	162	0.258386	1.17204	0.0843373	0.585911		GOBP_RESPONSE_TO_PROTOZOAN	25	-0.515224	-1.45644	0.0364188	0.202788
GOBP_ACTIN_FILAMENT_DEPOLYMERIZATION	58	0.31131	1.17184	0.205298	0.585088		GOBP_REGULATION_OF_POSTSYNAPTIC_MEMBRANE_NEUROTRANSMITTER_RECEPTOR_LEVELS	54	-0.444401	-1.4558	0.0355677	0.203343
GOBP_THIOESTER_BIOSYNTHETIC_PROCESS	52	0.313467	1.17148	0.195035	0.584774		GOBP_RECEPTOR_LOCALIZATION_TO_SYNAPSE	47	-0.452988	-1.45558	0.0400572	0.20327
GOBP_BRANCHING_INVOLVED_IN_BLOOD_VESSEL_MORPHOGENESIS	29	0.35615	1.17086	0.214706	0.585305		GOBP_B_CELL_DIFFERENTIATION	120	-0.389863	-1.45546	0.00912647	0.20295
GOBP_MITOTIC_G2_M_TRANSITION_CHECKPOINT	36	0.336186	1.17039	0.198083	0.585321		GOBP_MICROGLIAL_CELL_ACTIVATION	43	-0.457828	-1.45488	0.0348837	0.203352
GOBP_AEROBIC_RESPIRATION	83	0.285467	1.16684	0.154812	0.594565		GOBP_CORONARY_VASCULATURE_DEVELOPMENT	38	-0.469963	-1.45382	0.0321637	0.204586
GOBP_POSITIVE_REGULATION_OF_AXON_EXTENSION	37	0.33681	1.16436	0.203593	0.600466		GOBP_FEMALE_SEX_DIFFERENTIATION	96	-0.400358	-1.45333	0.0160214	0.204918
GOBP_REGULATION_OF_TRANSLATIONAL_FIDELITY	20	0.40112	1.16244	0.264151	0.604972		GOBP_INSULIN_SECRETION	183	-0.364746	-1.45327	0.00607533	0.204518
GOBP_VASCULAR_PROCESS_IN_CIRCULATORY_SYSTEM	219	0.249927	1.16144	0.0965517	0.606611		GOBP_RESPONSE_TO_TESTOSTERONE	39	-0.462698	-1.45301	0.0427099	0.204482
GOBP_IMPORT_ACROSS_PLASMA_MEMBRANE	144	0.26516	1.16115	0.135417	0.606113		GOBP_KIDNEY_MESENCHYME_DEVELOPMENT	16	-0.559563	-1.45263	0.0510367	0.204643
GOBP_TRIGLYCERIDE_CATABOLIC_PROCESS	24	0.374728	1.16019	0.25	0.607629		GOBP_POSITIVE_REGULATION_OF_P38MAPK_CASCADE	24	-0.523812	-1.45213	0.0529595	0.20499
GOBP_PROTEIN_LIPID_COMPLEX_SUBUNIT_ORGANIZATION	44	0.317085	1.15957	0.20743	0.607974		GOBP_GENITALIA_DEVELOPMENT	31	-0.493263	-1.44939	0.0489297	0.209069
GOBP_VASCULAR_ASSOCIATED_SMOOTH_MUSCLE_CELL_MIGRATION	21	0.373639	1.15938	0.25	0.607192		GOBP_NEGATIVE_REGULATION_OF_CELL_JUNCTION_ASSEMBLY	27	-0.495784	-1.44857	0.0571429	0.209975
GOBP_DNA_METHYLATION_DEPENDENT_HETEROCHROMATIN_ASSEMBLY	19	0.393736	1.15915	0.236686	0.606494		GOBP_NEGATIVE_REGULATION_OF_PEPTIDASE_ACTIVITY	186	-0.368536	-1.44775	0.00120048	0.210834
GOBP_PYRIMIDINE_RIBONUCLEOSIDE_TRIPHOSPHATE_BIOSYNTHETIC_PROCESS	15	0.426953	1.15682	0.271739	0.612201		GOBP_NEUROTRANSMITTER_RECEPTOR_INTERNALIZATION	21	-0.522617	-1.4476	0.06298	0.210598
GOBP_REGULATION_OF_LONG_TERM_SYNAPTIC_POTENTIATION	41	0.330911	1.15642	0.202572	0.61208		GOBP_NEGATIVE_REGULATION_OF_OSSIFICATION	30	-0.494683	-1.44699	0.060241	0.211028
GOBP_NUCLEOSIDE_PHOSPHATE_BIOSYNTHETIC_PROCESS	252	0.24473	1.15613	0.0731707	0.611523		GOBP_NEURAL_TUBE_PATTERNING	31	-0.486662	-1.44631	0.0594059	0.211637
GOBP_CELL_CYCLE_G1_S_PHASE_TRANSITION	261	0.24264	1.15411	0.101562	0.616461		GOBP_POSITIVE_REGULATION_OF_SKELETAL_MUSCLE_TISSUE_DEVELOPMENT	15	-0.575998	-1.44628	0.0496894	0.211211
GOBP_NUCLEOBASE_METABOLIC_PROCESS	33	0.347366	1.15206	0.241935	0.62134		GOBP_REGULATION_OF_WOUND_HEALING	111	-0.386538	-1.44583	0.0153453	0.211479
GOBP_BRANCHED_CHAIN_AMINO_ACID_METABOLIC_PROCESS	23	0.367679	1.15188	0.241279	0.620452		GOBP_POSITIVE_REGULATION_OF_CHEMOTAXIS	132	-0.383061	-1.4457	0.0197044	0.211167
GOBP_SINGLE_STRANDED_VIRAL_RNA_REPLICATION_VIA_DOUBLE_STRANDED_DNA_INTERMEDIATE	20	0.377597	1.15154	0.243323	0.620078		GOBP_SMOOTH_MUSCLE_CELL_PROLIFERATION	130	-0.377893	-1.44547	0.0100125	0.211072
GOBP_GLUTATHIONE_METABOLIC_PROCESS	50	0.306966	1.15025	0.192547	0.622531		GOBP_RESPONSE_TO_FLUID_SHEAR_STRESS	30	-0.47744	-1.4451	0.0558824	0.211193
GOBP_REGULATION_OF_INSULIN_LIKE_GROWTH_FACTOR_RECEPTOR_SIGNALING_PATHWAY	18	0.401475	1.1492	0.258312	0.624359		GOBP_EPITHELIAL_TUBE_FORMATION	114	-0.389916	-1.44494	0.0152672	0.210974
GOBP_RNA_SPLICING_VIA_ENDONUCLEOLYTIC_CLEAVAGE_AND_LIGATION	16	0.395104	1.14845	0.295652	0.625224		GOBP_T_CELL_CHEMOTAXIS	25	-0.503049	-1.44476	0.0535714	0.210839
GOBP_HISTONE_PHOSPHORYLATION	39	0.334023	1.14805	0.219672	0.625014		GOBP_NEGATIVE_REGULATION_OF_EPITHELIAL_TO_MESENCHYMAL_TRANSITION	33	-0.476501	-1.44473	0.0416048	0.210398
GOBP_RETINA_DEVELOPMENT_IN_CAMERA_TYPE_EYE	116	0.27023	1.14794	0.136986	0.623892		GOBP_NOREPINEPHRINE_TRANSPORT	21	-0.525908	-1.44429	0.0574374	0.210711
GOBP_BICARBONATE_TRANSPORT	40	0.331111	1.14783	0.220183	0.622879		GOBP_NEGATIVE_REGULATION_OF_VASCULATURE_DEVELOPMENT	96	-0.39266	-1.444	0.0206327	0.210729
GOBP_RESPONSE_TO_TOXIC_SUBSTANCE	214	0.244144	1.1477	0.10274	0.621855		GOBP_CALCIUM_ION_IMPORT_INTO_CYTOSOL	18	-0.545825	-1.44292	0.0564885	0.211972
GOBP_POSITIVE_REGULATION_OF_CYTOKINESIS	31	0.350341	1.14672	0.240854	0.623505		GOBP_SPLICEOSOMAL_TRI_SNRNP_COMPLEX_ASSEMBLY	23	-0.508581	-1.44268	0.0574534	0.211876
GOBP_AXON_ENSHEATHMENT_IN_CENTRAL_NERVOUS_SYSTEM	20	0.391387	1.14667	0.271955	0.622217		GOBP_REGIONALIZATION	259	-0.352754	-1.4425	0.00117233	0.211688
GOBP_PYRIMIDINE_RIBONUCLEOSIDE_TRIPHOSPHATE_METABOLIC_PROCESS	18	0.394931	1.14607	0.259669	0.622696		GOBP_SEX_DETERMINATION	15	-0.569015	-1.44247	0.0763116	0.211264
GOBP_CELLULAR_RESPONSE_TO_CORTICOSTEROID_STIMULUS	52	0.311285	1.14587	0.211221	0.621916		GOBP_REGULATION_OF_NEUROTRANSMITTER_RECEPTOR_ACTIVITY	69	-0.416935	-1.44132	0.0414938	0.212695
GOBP_NEGATIVE_REGULATION_OF_PLATELET_ACTIVATION	16	0.399367	1.14579	0.277457	0.620775		GOBP_NEGATIVE_REGULATION_OF_CHEMOKINE_PRODUCTION	22	-0.514641	-1.44083	0.0682493	0.212968
GOBP_AMINO_ACID_TRANSPORT	131	0.261848	1.14556	0.129353	0.620139		GOBP_RESPONSE_TO_FUNGUS	36	-0.47028	-1.44076	0.0617647	0.212591
GOBP_PYRIMIDINE_NUCLEOTIDE_BIOSYNTHETIC_PROCESS	29	0.350749	1.14523	0.258258	0.619756		GOBP_REGULATION_OF_EPIDERMAL_GROWTH_FACTOR_ACTIVATED_RECEPTOR_ACTIVITY	29	-0.497929	-1.43902	0.04414	0.214967
GOBP_2_OXOGLUTARATE_METABOLIC_PROCESS	16	0.408669	1.14509	0.276536	0.618817		GOBP_NUCLEOTIDE_BINDING_DOMAIN_LEUCINE_RICH_REPEAT_CONTAINING_RECEPTOR_SIGNALING_PATHWAY	41	-0.453439	-1.43845	0.0529328	0.215539
GOBP_MICROTUBULE_POLYMERIZATION_OR_DEPOLYMERIZATION	109	0.268468	1.14488	0.170306	0.618068		GOBP_POSITIVE_CHEMOTAXIS	54	-0.436887	-1.43841	0.0308989	0.215118
GOBP_MUSCLE_CELL_MIGRATION	78	0.280146	1.1441	0.205776	0.618969		GOBP_REGULATION_OF_LEUKOCYTE_CHEMOTAXIS	112	-0.385703	-1.43779	0.0128866	0.215665
GOBP_POSITIVE_REGULATION_OF_GLUCOSE_IMPORT	32	0.338075	1.14402	0.257764	0.617812		GOBP_NEGATIVE_REGULATION_OF_LIPID_TRANSPORT	29	-0.499293	-1.43774	0.0673653	0.215284
GOBP_NEGATIVE_REGULATION_OF_MYELOID_CELL_DIFFERENTIATION	88	0.27558	1.14218	0.199115	0.621992		GOBP_PEPTIDYL_GLUTAMIC_ACID_MODIFICATION	27	-0.504135	-1.43692	0.0550314	0.216182
GOBP_THIOESTER_METABOLIC_PROCESS	100	0.272547	1.14196	0.16	0.621324		GOBP_DETECTION_OF_BIOTIC_STIMULUS	33	-0.47342	-1.43689	0.0550459	0.215742
GOBP_RETINA_LAYER_FORMATION	20	0.377621	1.14035	0.255556	0.625109		GOBP_DIGESTIVE_TRACT_MORPHOGENESIS	38	-0.467881	-1.43646	0.0396947	0.216019
GOBP_TORC1_SIGNALING	47	0.313132	1.13927	0.241935	0.627094		GOBP_POSITIVE_REGULATION_OF_T_CELL_CYTOKINE_PRODUCTION	20	-0.523389	-1.43478	0.0769231	0.218342
GOBP_ALCOHOL_BIOSYNTHETIC_PROCESS	143	0.259469	1.13895	0.132353	0.626731		GOBP_ACTIVATION_OF_NF_KAPPAB_INDUCING_KINASE_ACTIVITY	18	-0.538114	-1.43477	0.0710901	0.217888
GOBP_RIBOSOME_BIOGENESIS	303	0.235915	1.13729	0.125	0.630516		GOBP_POSITIVE_REGULATION_OF_MONONUCLEAR_CELL_MIGRATION	59	-0.422795	-1.43441	0.0263158	0.218016
GOBP_NEGATIVE_REGULATION_OF_STRIATED_MUSCLE_CELL_APOPTOTIC_PROCESS	20	0.377153	1.13671	0.275072	0.630894		GOBP_POSITIVE_REGULATION_OF_RESPONSE_TO_BIOTIC_STIMULUS	231	-0.353886	-1.4324	0.00459242	0.220914
GOBP_RESPONSE_TO_AXON_INJURY	70	0.286078	1.13618	0.195572	0.631123		GOBP_UTERUS_DEVELOPMENT	15	-0.564627	-1.43217	0.0659164	0.220869
GOBP_REGULATION_OF_INTEGRIN_ACTIVATION	16	0.408549	1.13564	0.27809	0.631486		GOBP_ADENYLATE_CYCLASE_INHIBITING_G_PROTEIN_COUPLED_RECEPTOR_SIGNALING_PATHWAY	64	-0.430522	-1.43148	0.0403338	0.221636
GOBP_POSITIVE_REGULATION_OF_CELL_SUBSTRATE_JUNCTION_ORGANIZATION	29	0.35154	1.13551	0.270517	0.630527		GOBP_TRABECULA_MORPHOGENESIS	40	-0.446354	-1.43143	0.040404	0.221244
GOBP_INSULIN_LIKE_GROWTH_FACTOR_RECEPTOR_SIGNALING_PATHWAY	29	0.346269	1.13347	0.245098	0.635726		GOBP_MAMMARY_GLAND_ALVEOLUS_DEVELOPMENT	15	-0.569325	-1.43085	0.0671031	0.221753
GOBP_MITOTIC_CYTOKINESIS	70	0.289862	1.13236	0.232	0.637856		GOBP_CALCIUM_ION_IMPORT	72	-0.408145	-1.43028	0.0283784	0.222273
GOBP_PROXIMAL_DISTAL_PATTERN_FORMATION	24	0.361577	1.13154	0.290323	0.639122		GOBP_MONOAMINE_TRANSPORT	64	-0.420234	-1.43023	0.0326531	0.22188
GOBP_STEROL_BIOSYNTHETIC_PROCESS	70	0.288142	1.13129	0.219231	0.638495		GOBP_COTRANSLATIONAL_PROTEIN_TARGETING_TO_MEMBRANE	105	-0.387671	-1.43015	0.0232859	0.221544
GOBP_PURINE_CONTAINING_COMPOUND_BIOSYNTHETIC_PROCESS	196	0.239977	1.13069	0.125	0.639152		GOBP_SECRETORY_GRANULE_ORGANIZATION	29	-0.48533	-1.4299	0.0617647	0.221493
GOBP_REGULATION_OF_TORC1_SIGNALING	39	0.315295	1.13045	0.271875	0.638576		GOBP_NUCLEOTIDE_BINDING_OLIGOMERIZATION_DOMAIN_CONTAINING_2_SIGNALING_PATHWAY	16	-0.56346	-1.42987	0.0764331	0.221069
GOBP_PROTEIN_TARGETING_TO_MITOCHONDRION	99	0.271288	1.1297	0.211009	0.639632		GOBP_REGULATION_OF_ENDOTHELIAL_CELL_DIFFERENTIATION	34	-0.464524	-1.42908	0.0424886	0.221881
GOBP_REGULATION_OF_CHROMATIN_ASSEMBLY_OR_DISASSEMBLY	24	0.369548	1.1281	0.295322	0.643234		GOBP_MACROPHAGE_DIFFERENTIATION	45	-0.441722	-1.42756	0.03125	0.224162
GOBP_CORNIFICATION	57	0.298289	1.12804	0.2397	0.642044		GOBP_REGULATION_OF_DEFENSE_RESPONSE_TO_VIRUS	67	-0.41311	-1.42705	0.0375522	0.224574
GOBP_GLUTAMATE_METABOLIC_PROCESS	29	0.342939	1.12774	0.28655	0.641631		GOBP_CELL_CELL_ADHESION_MEDIATED_BY_INTEGRIN	17	-0.54738	-1.42691	0.0686901	0.22437
GOBP_IMPORT_INTO_CELL	205	0.239917	1.12485	0.125786	0.649328		GOBP_NEGATIVE_REGULATION_OF_CALCIUM_MEDIATED_SIGNALING	17	-0.550199	-1.42618	0.0829421	0.225239
GOBP_REGULATION_OF_CELLULAR_AMINE_METABOLIC_PROCESS	69	0.283616	1.12376	0.244526	0.651526		GOBP_REGULATION_OF_LEUKOCYTE_MIGRATION	193	-0.359672	-1.42554	0.00822562	0.225837
GOBP_VESICLE_MEDIATED_TRANSPORT_IN_SYNAPSE	180	0.244494	1.12275	0.155556	0.653318		GOBP_INTERFERON_BETA_PRODUCTION	52	-0.437891	-1.42496	0.0352609	0.226398
GOBP_ISOPRENOID_BIOSYNTHETIC_PROCESS	25	0.357095	1.12272	0.311111	0.652028		GOBP_MAST_CELL_ACTIVATION	58	-0.421916	-1.42395	0.0357143	0.227747
GOBP_BONE_MORPHOGENESIS	82	0.28002	1.1224	0.211155	0.651681		GOBP_REGULATION_OF_CALCIUM_ION_IMPORT	33	-0.479028	-1.42384	0.0549928	0.22743
GOBP_RRNA_MODIFICATION	40	0.320496	1.12195	0.250814	0.651676		GOBP_HEAT_GENERATION	16	-0.558224	-1.42329	0.0723271	0.227845
GOBP_NEGATIVE_REGULATION_OF_SMALL_MOLECULE_METABOLIC_PROCESS	82	0.274087	1.12177	0.240458	0.650879		GOBP_REGULATION_OF_TUBE_SIZE	107	-0.384203	-1.42324	0.0203046	0.22746
GOBP_BONE_MINERALIZATION	103	0.267815	1.12162	0.198276	0.650018		GOBP_NEGATIVE_REGULATION_OF_LEUKOCYTE_MEDIATED_CYTOTOXICITY	21	-0.525625	-1.42321	0.0690209	0.227031
GOBP_RESPONSE_TO_HEPATOCYTE_GROWTH_FACTOR	16	0.395839	1.12089	0.321244	0.650987		GOBP_T_CELL_RECEPTOR_SIGNALING_PATHWAY	198	-0.357777	-1.4227	0.00591716	0.227488
GOBP_NEGATIVE_REGULATION_OF_OXIDATIVE_STRESS_INDUCED_CELL_DEATH	39	0.313219	1.1204	0.272152	0.651233		GOBP_SPINAL_CORD_DEVELOPMENT	75	-0.401778	-1.42189	0.0240964	0.228366
GOBP_HEMATOPOIETIC_STEM_CELL_DIFFERENTIATION	86	0.268202	1.11997	0.207407	0.651227		GOBP_REGULATION_OF_NERVOUS_SYSTEM_PROCESS	119	-0.373131	-1.42052	0.0141207	0.230235
GOBP_CELLULAR_AMINO_ACID_CATABOLIC_PROCESS	96	0.269442	1.11872	0.262009	0.653926		GOBP_REGULATION_OF_EPITHELIAL_CELL_DIFFERENTIATION	122	-0.378469	-1.41974	0.0175439	0.231213
GOBP_GLIAL_CELL_DIFFERENTIATION	190	0.242575	1.11858	0.152047	0.653045		GOBP_RETINAL_GANGLION_CELL_AXON_GUIDANCE	15	-0.555167	-1.41945	0.0914928	0.231214
GOBP_POSITIVE_REGULATION_OF_GLUCOSE_TRANSMEMBRANE_TRANSPORT	37	0.322998	1.11821	0.27	0.652949		GOBP_TRANSFORMING_GROWTH_FACTOR_BETA_PRODUCTION	39	-0.452529	-1.41877	0.0495356	0.231927
GOBP_NAD_METABOLIC_PROCESS	50	0.305553	1.11794	0.256757	0.652438		GOBP_AXIS_SPECIFICATION	64	-0.41283	-1.41873	0.0405954	0.231528
GOBP_NEGATIVE_REGULATION_OF_CELL_DEVELOPMENT	152	0.246198	1.11516	0.167539	0.65993		GOBP_KIDNEY_MORPHOGENESIS	73	-0.403898	-1.418	0.0393258	0.232371
GOBP_RIBOSE_PHOSPHATE_BIOSYNTHETIC_PROCESS	190	0.243372	1.11505	0.159236	0.658944		GOBP_CALCIUM_MEDIATED_SIGNALING	184	-0.358225	-1.41787	0.00958084	0.232146
GOBP_ADAPTATION_OF_SIGNALING_PATHWAY	20	0.369142	1.11422	0.292754	0.660305		GOBP_NEGATIVE_REGULATION_OF_CHEMOTAXIS	53	-0.42964	-1.41709	0.0367107	0.233016
GOBP_SCHWANN_CELL_DIFFERENTIATION	36	0.327027	1.11363	0.29653	0.660871		GOBP_POSITIVE_REGULATION_OF_COAGULATION	21	-0.514095	-1.41704	0.0722135	0.232634
GOBP_TRIGLYCERIDE_METABOLIC_PROCESS	83	0.271923	1.11332	0.235521	0.66051		GOBP_POSITIVE_REGULATION_OF_TRANSFORMING_GROWTH_FACTOR_BETA_PRODUCTION	19	-0.526428	-1.41523	0.0700152	0.235288
GOBP_RESPONSE_TO_ACIDIC_PH	21	0.362427	1.11196	0.30117	0.663673		GOBP_POSITIVE_REGULATION_OF_LIPID_BIOSYNTHETIC_PROCESS	71	-0.412443	-1.41428	0.033195	0.236501
GOBP_GLOBAL_GENOME_NUCLEOTIDE_EXCISION_REPAIR	26	0.347856	1.11071	0.30226	0.666305		GOBP_POSITIVE_REGULATION_OF_EPITHELIAL_CELL_APOPTOTIC_PROCESS	32	-0.470521	-1.41326	0.0753012	0.237876
GOBP_RRNA_METABOLIC_PROCESS	236	0.230877	1.11003	0.107143	0.667064		GOBP_POSITIVE_REGULATION_OF_B_CELL_ACTIVATION	137	-0.372834	-1.41221	0.0173482	0.239333
GOBP_RESPONSE_TO_ATP	31	0.328371	1.1099	0.295775	0.66616		GOBP_REGULATION_OF_EPIDERMIS_DEVELOPMENT	58	-0.421118	-1.41167	0.0416089	0.239849
GOBP_PYRIMIDINE_CONTAINING_COMPOUND_METABOLIC_PROCESS	82	0.268122	1.10907	0.234615	0.667654		GOBP_REGULATION_OF_NEURON_PROJECTION_ARBORIZATION	15	-0.563008	-1.41081	0.0902141	0.240938
GOBP_LIPID_IMPORT_INTO_CELL	34	0.321971	1.10876	0.257426	0.667348		GOBP_MULTICELLULAR_ORGANISMAL_RESPONSE_TO_STRESS	54	-0.422912	-1.4079	0.0371389	0.245876
GOBP_ESTABLISHMENT_OR_MAINTENANCE_OF_CELL_POLARITY	204	0.241017	1.10809	0.186667	0.668318		GOBP_RESPONSE_TO_ALCOHOL	210	-0.352407	-1.40725	0.00708383	0.246559
GOBP_POSITIVE_REGULATION_OF_TELOMERE_MAINTENANCE_VIA_TELOMERE_LENGTHENING	36	0.322158	1.10746	0.291429	0.669142		GOBP_MONONUCLEAR_CELL_MIGRATION	175	-0.359502	-1.40679	0.00852619	0.246922
GOBP_DNA_TEMPLATED_TRANSCRIPTION_TERMINATION	75	0.27972	1.10636	0.251968	0.671396		GOBP_SKELETAL_MUSCLE_ORGAN_DEVELOPMENT	135	-0.373013	-1.40679	0.0210396	0.24644
GOBP_ANION_TRANSMEMBRANE_TRANSPORT	476	0.218615	1.10631	0.0428571	0.670198		GOBP_T_CELL_MIGRATION	63	-0.416524	-1.40662	0.0364146	0.246281
GOBP_NEGATIVE_REGULATION_OF_CELLULAR_AMIDE_METABOLIC_PROCESS	166	0.245731	1.10584	0.205263	0.670481		GOBP_DIVALENT_INORGANIC_CATION_HOMEOSTASIS	433	-0.332803	-1.40659	0.00433369	0.245859
GOBP_PURINE_NUCLEOSIDE_MONOPHOSPHATE_BIOSYNTHETIC_PROCESS	23	0.357502	1.10578	0.289086	0.669319		GOBP_RAB_PROTEIN_SIGNAL_TRANSDUCTION	21	-0.519359	-1.40648	0.0765625	0.245554
GOBP_AMINO_ACID_BETAINE_METABOLIC_PROCESS	15	0.401494	1.10511	0.31016	0.670179		GOBP_DIGESTIVE_SYSTEM_DEVELOPMENT	112	-0.377171	-1.40642	0.0237467	0.245199
GOBP_MEMBRANE_REPOLARIZATION_DURING_ACTION_POTENTIAL	25	0.34658	1.10492	0.291291	0.669432		GOBP_PEPTIDYL_SERINE_DEPHOSPHORYLATION	19	-0.530103	-1.40637	0.0832049	0.244813
GOBP_SULFUR_COMPOUND_BIOSYNTHETIC_PROCESS	176	0.243365	1.10489	0.225275	0.668211		GOBP_REGULATION_OF_PEPTIDYL_THREONINE_PHOSPHORYLATION	44	-0.444432	-1.40625	0.0491573	0.244526
GOBP_POSITIVE_REGULATION_OF_CELL_CYCLE	353	0.223451	1.10465	0.156627	0.667622		GOBP_POSITIVE_REGULATION_OF_NUCLEOCYTOPLASMIC_TRANSPORT	60	-0.414686	-1.40566	0.039548	0.245023
GOBP_MYELIN_MAINTENANCE	16	0.392215	1.10448	0.318302	0.666899		GOBP_ACID_SECRETION	34	-0.46011	-1.40559	0.0597015	0.244694
GOBP_CELLULAR_RESPONSE_TO_OXYGEN_RADICAL	20	0.374327	1.10358	0.320359	0.66853		GOBP_STEROID_CATABOLIC_PROCESS	22	-0.512397	-1.40505	0.0717629	0.245264
GOBP_REGULATION_OF_CHROMATIN_BINDING	21	0.365376	1.10248	0.315493	0.670645		GOBP_REGULATION_OF_T_HELPER_1_TYPE_IMMUNE_RESPONSE	26	-0.490592	-1.40434	0.0781955	0.246081
GOBP_LACTATE_METABOLIC_PROCESS	15	0.395511	1.10193	0.29397	0.671129		GOBP_REGULATION_OF_DENDRITE_EXTENSION	22	-0.502676	-1.40405	0.0712025	0.24609
GOBP_BILE_ACID_AND_BILE_SALT_TRANSPORT	25	0.351437	1.10188	0.290909	0.669971		GOBP_NEGATIVE_REGULATION_OF_BLOOD_PRESSURE	33	-0.465162	-1.40323	0.0511278	0.247136
GOBP_LIPOPROTEIN_CATABOLIC_PROCESS	15	0.408275	1.10112	0.316527	0.671086		GOBP_INFLAMMATORY_RESPONSE_TO_ANTIGENIC_STIMULUS	50	-0.428387	-1.40053	0.0665722	0.251682
GOBP_REGULATION_OF_AUTOPHAGY_OF_MITOCHONDRION	31	0.330128	1.0992	0.294461	0.675981		GOBP_EXTRACELLULAR_VESICLE_BIOGENESIS	22	-0.504072	-1.40046	0.0777778	0.251318
GOBP_ORGANIC_ACID_CATABOLIC_PROCESS	241	0.234196	1.09868	0.159722	0.67634		GOBP_ENDOTHELIAL_CELL_APOPTOTIC_PROCESS	52	-0.423724	-1.40019	0.0524823	0.251319
GOBP_REGULATION_OF_DNA_RECOMBINATION	100	0.267255	1.09836	0.246575	0.67606		GOBP_SPHINGOLIPID_MEDIATED_SIGNALING_PATHWAY	15	-0.560531	-1.39927	0.0829346	0.252587
GOBP_PHOTORECEPTOR_CELL_MAINTENANCE	36	0.320902	1.09756	0.322785	0.677443		GOBP_REGULATION_OF_PROTEIN_KINASE_C_SIGNALING	15	-0.552975	-1.39877	0.0912162	0.253072
GOBP_NEURON_PROJECTION_REGENERATION	54	0.289608	1.0973	0.247423	0.676993		GOBP_METANEPHRIC_NEPHRON_DEVELOPMENT	29	-0.471776	-1.39823	0.0626822	0.253571
GOBP_SERINE_FAMILY_AMINO_ACID_BIOSYNTHETIC_PROCESS	20	0.370172	1.09681	0.32687	0.677211		GOBP_MYOBLAST_DIFFERENTIATION	70	-0.407609	-1.39687	0.0317881	0.255728
GOBP_INTERMEDIATE_FILAMENT_ORGANIZATION	19	0.369762	1.09583	0.305638	0.679119		GOBP_NEGATIVE_REGULATION_OF_LEUKOCYTE_PROLIFERATION	83	-0.386231	-1.39675	0.036	0.255483
GOBP_REGULATION_OF_MITOCHONDRIAL_FISSION	27	0.35049	1.09562	0.310559	0.678503		GOBP_POSITIVE_REGULATION_OF_MEMBRANE_PROTEIN_ECTODOMAIN_PROTEOLYSIS	15	-0.556473	-1.3955	0.0871492	0.257259
GOBP_POSITIVE_REGULATION_OF_CELL_DIVISION	70	0.276342	1.09561	0.276515	0.677234		GOBP_PROSTANOID_METABOLIC_PROCESS	40	-0.446958	-1.39532	0.0433526	0.257097
GOBP_REGULATION_OF_MULTICELLULAR_ORGANISM_GROWTH	52	0.296751	1.09545	0.292517	0.676451		GOBP_G_PROTEIN_COUPLED_RECEPTOR_SIGNALING_PATHWAY_COUPLED_TO_CYCLIC_NUCLEOTIDE_SECOND_MESSENGER	35	-0.458282	-1.39519	0.0800582	0.256862
GOBP_WATER_SOLUBLE_VITAMIN_METABOLIC_PROCESS	82	0.268518	1.09491	0.259259	0.676974		GOBP_SOMITE_DEVELOPMENT	72	-0.406053	-1.39421	0.0387701	0.258202
GOBP_POSITIVE_REGULATION_OF_CELL_MATRIX_ADHESION	52	0.284749	1.09383	0.313869	0.679133		GOBP_SECOND_MESSENGER_MEDIATED_SIGNALING	273	-0.339198	-1.39416	0.00465116	0.257801
GOBP_CGMP_MEDIATED_SIGNALING	22	0.351749	1.09138	0.339031	0.686069		GOBP_MUSCLE_ORGAN_DEVELOPMENT	275	-0.340383	-1.39414	0.00903955	0.257352
GOBP_PROTEIN_INSERTION_INTO_ER_MEMBRANE	19	0.369648	1.09001	0.334262	0.689305		GOBP_HUMORAL_IMMUNE_RESPONSE	290	-0.342154	-1.3939	0.00463499	0.257287
GOBP_NUCLEOTIDE_EXCISION_REPAIR_DNA_DAMAGE_RECOGNITION	23	0.348608	1.08944	0.303951	0.689984		GOBP_POSITIVE_REGULATION_OF_SMALL_MOLECULE_METABOLIC_PROCESS	120	-0.375877	-1.3934	0.0203562	0.257806
GOBP_PROTEIN_TETRAMERIZATION	76	0.27214	1.08856	0.291188	0.691545		GOBP_NEGATIVE_REGULATION_OF_EPITHELIAL_CELL_DIFFERENTIATION	35	-0.454446	-1.39329	0.0644678	0.257568
GOBP_PURINE_NUCLEOBASE_METABOLIC_PROCESS	18	0.37938	1.08729	0.321229	0.694403		GOBP_VASOCONSTRICTION	66	-0.406253	-1.3927	0.0535966	0.258188
GOBP_FEEDING_BEHAVIOR	67	0.274598	1.08696	0.283688	0.694265		GOBP_NEGATIVE_REGULATION_OF_TISSUE_REMODELING	17	-0.539743	-1.39227	0.100156	0.258439
GOBP_PROTEIN_LOCALIZATION_TO_CYTOSKELETON	58	0.283855	1.08544	0.262136	0.697942		GOBP_REGULATION_OF_RUFFLE_ASSEMBLY	27	-0.485024	-1.39217	0.070073	0.25815
GOBP_POLYAMINE_METABOLIC_PROCESS	17	0.365674	1.08372	0.353261	0.702429		GOBP_SENSORY_PERCEPTION_OF_CHEMICAL_STIMULUS	129	-0.369791	-1.39167	0.0210396	0.258711
GOBP_BLASTOCYST_GROWTH	19	0.365104	1.08322	0.34294	0.70279		GOBP_MODULATION_BY_SYMBIONT_OF_ENTRY_INTO_HOST	42	-0.434545	-1.39136	0.0527086	0.258853
GOBP_APOPTOTIC_PROCESS_INVOLVED_IN_DEVELOPMENT	28	0.33328	1.08311	0.33642	0.701815		GOBP_NEGATIVE_REGULATION_OF_CELL_KILLING	24	-0.491864	-1.39113	0.0765766	0.258799
GOBP_GLYCOLYTIC_PROCESS_THROUGH_FRUCTOSE_6_PHOSPHATE	29	0.326983	1.08284	0.32948	0.701368		GOBP_REGULATION_OF_NMDA_RECEPTOR_ACTIVITY	33	-0.456538	-1.38972	0.057101	0.261196
GOBP_REGULATION_OF_PROTEIN_DEPOLYMERIZATION	83	0.267872	1.08265	0.268775	0.700662		GOBP_MUSCLE_CELL_PROLIFERATION	176	-0.354341	-1.38958	0.013597	0.260993
GOBP_REGULATION_OF_ALCOHOL_BIOSYNTHETIC_PROCESS	68	0.275966	1.08188	0.31	0.701806		GOBP_IMMUNOGLOBULIN_PRODUCTION	187	-0.352417	-1.38867	0.0118064	0.262247
GOBP_NEUTRAL_LIPID_BIOSYNTHETIC_PROCESS	43	0.299081	1.08147	0.280936	0.701844		GOBP_NEGATIVE_REGULATION_OF_INNATE_IMMUNE_RESPONSE	58	-0.416713	-1.38814	0.0556328	0.262812
GOBP_PHOTORECEPTOR_CELL_DEVELOPMENT	35	0.317402	1.08135	0.302326	0.700908		GOBP_TOOTH_MINERALIZATION	18	-0.534866	-1.38798	0.0887097	0.262667
GOBP_CARDIAC_ATRIUM_DEVELOPMENT	29	0.324661	1.07986	0.342857	0.704588		GOBP_REGULATION_OF_REACTIVE_OXYGEN_SPECIES_BIOSYNTHETIC_PROCESS	85	-0.389581	-1.3873	0.0380952	0.263538
GOBP_REGULATION_OF_TELOMERE_MAINTENANCE_VIA_TELOMERE_LENGTHENING	58	0.28412	1.07958	0.329825	0.704208		GOBP_DRUG_METABOLIC_PROCESS	34	-0.457479	-1.38721	0.0713267	0.263247
GOBP_CELLULAR_PROCESS_INVOLVED_IN_REPRODUCTION_IN_MULTICELLULAR_ORGANISM	289	0.223476	1.07923	0.214953	0.70408		GOBP_POSITIVE_REGULATION_OF_G_PROTEIN_COUPLED_RECEPTOR_SIGNALING_PATHWAY	22	-0.497261	-1.38681	0.080916	0.263566
GOBP_MITOTIC_G1_S_TRANSITION_CHECKPOINT	62	0.281825	1.07889	0.295533	0.703994		GOBP_INNER_EAR_AUDITORY_RECEPTOR_CELL_DIFFERENTIATION	31	-0.460285	-1.38657	0.0895522	0.263562
GOBP_EPITHELIAL_CELL_MORPHOGENESIS	28	0.330525	1.07884	0.327434	0.702921		GOBP_PEPTIDYL_TYROSINE_MODIFICATION	339	-0.334167	-1.38621	0.00111235	0.263846
GOBP_LONG_CHAIN_FATTY_ACYL_COA_BIOSYNTHETIC_PROCESS	19	0.358518	1.0784	0.349296	0.703033		GOBP_ESTABLISHMENT_OF_ENDOTHELIAL_BARRIER	46	-0.424009	-1.38618	0.0618847	0.263416
GOBP_CELLULAR_GLUCOSE_HOMEOSTASIS	127	0.250834	1.07752	0.276498	0.704727		GOBP_CELL_CELL_ADHESION_VIA_PLASMA_MEMBRANE_ADHESION_MOLECULES	219	-0.346996	-1.38601	0.00595238	0.263293
GOBP_BONE_GROWTH	23	0.34856	1.07701	0.357349	0.705244		GOBP_CHAPERONE_MEDIATED_AUTOPHAGY	16	-0.537653	-1.38499	0.0853081	0.26485
GOBP_TERMINATION_OF_RNA_POLYMERASE_II_TRANSCRIPTION	35	0.318971	1.07664	0.305389	0.705228		GOBP_DENDRITIC_SPINE_MORPHOGENESIS	60	-0.415544	-1.38498	0.0338028	0.264377
GOBP_INORGANIC_ION_IMPORT_ACROSS_PLASMA_MEMBRANE	85	0.263357	1.07574	0.275862	0.707039		GOBP_NEGATIVE_REGULATION_OF_ORGANIC_ACID_TRANSPORT	16	-0.54	-1.38494	0.105678	0.263977
GOBP_NEGATIVE_REGULATION_OF_PROTEIN_CONTAINING_COMPLEX_DISASSEMBLY	79	0.266515	1.07556	0.328413	0.70632		GOBP_NEGATIVE_REGULATION_OF_RECEPTOR_SIGNALING_PATHWAY_VIA_STAT	23	-0.492603	-1.38474	0.0814697	0.263897
GOBP_VIRAL_TRANSLATION	16	0.377879	1.0717	0.347826	0.717847		GOBP_POSITIVE_REGULATION_OF_PRODUCTION_OF_MOLECULAR_MEDIATOR_OF_IMMUNE_RESPONSE	93	-0.376858	-1.38308	0.0260078	0.266521
GOBP_AUTONOMIC_NERVOUS_SYSTEM_DEVELOPMENT	36	0.314448	1.07085	0.344411	0.719359		GOBP_ADRENERGIC_RECEPTOR_SIGNALING_PATHWAY	22	-0.507459	-1.38219	0.107544	0.267709
GOBP_DNA_CATABOLIC_PROCESS	35	0.306769	1.07018	0.31761	0.720302		GOBP_COLUMNAR_CUBOIDAL_EPITHELIAL_CELL_DIFFERENTIATION	68	-0.403163	-1.38188	0.0570236	0.267833
GOBP_ENDOCARDIAL_CUSHION_DEVELOPMENT	36	0.307144	1.07011	0.316923	0.71921		GOBP_PHOSPHOLIPASE_C_ACTIVATING_G_PROTEIN_COUPLED_RECEPTOR_SIGNALING_PATHWAY	80	-0.393311	-1.3816	0.0424658	0.267923
GOBP_VENTRICULAR_CARDIAC_MUSCLE_CELL_MEMBRANE_REPOLARIZATION	23	0.346042	1.06915	0.340782	0.721278		GOBP_REGULATION_OF_SYSTEM_PROCESS	490	-0.324373	-1.3814	0.00213447	0.267867
GOBP_RENAL_ABSORPTION	17	0.380866	1.0685	0.360215	0.722094		GOBP_REGULATION_OF_BLOOD_CIRCULATION	240	-0.340617	-1.38039	0.007109	0.269337
GOBP_DNA_MODIFICATION	109	0.254076	1.06824	0.3125	0.721722		GOBP_PEPTIDE_HORMONE_SECRETION	215	-0.345661	-1.38019	0.0161893	0.269239
GOBP_REGULATION_OF_HISTONE_H3_K9_METHYLATION	20	0.362529	1.06791	0.34072	0.721568		GOBP_REGULATION_OF_PEPTIDE_HORMONE_SECRETION	181	-0.350803	-1.37987	0.00970874	0.269434
GOBP_ATP_METABOLIC_PROCESS	299	0.223356	1.06787	0.214953	0.720405		GOBP_POLARIZED_EPITHELIAL_CELL_DIFFERENTIATION	20	-0.515148	-1.37967	0.085758	0.269349
GOBP_ATRIOVENTRICULAR_VALVE_DEVELOPMENT	23	0.347847	1.06786	0.345133	0.71921		GOBP_LIPID_TRANSLOCATION	45	-0.42003	-1.37855	0.0607815	0.271122
GOBP_INNATE_IMMUNE_RESPONSE_IN_MUCOSA	24	0.338078	1.06777	0.341246	0.718229		GOBP_POSITIVE_REGULATION_OF_I_KAPPAB_KINASE_NF_KAPPAB_SIGNALING	178	-0.352417	-1.3784	0.0156438	0.270943
GOBP_MITOCHONDRIAL_RNA_PROCESSING	17	0.377436	1.06775	0.358974	0.717049		GOBP_EPITHELIAL_CELL_DEVELOPMENT	187	-0.350765	-1.37798	0.0120627	0.271298
GOBP_HISTONE_MRNA_METABOLIC_PROCESS	24	0.342536	1.06752	0.341737	0.71651		GOBP_NEGATIVE_REGULATION_OF_INTERLEUKIN_8_PRODUCTION	20	-0.515633	-1.37788	0.0806962	0.271022
GOBP_RESPONSE_TO_MANGANESE_ION	18	0.373807	1.06662	0.365169	0.718235		GOBP_SYNCYTIUM_FORMATION	51	-0.418271	-1.37504	0.069241	0.276236
GOBP_GLYCEROL_ETHER_METABOLIC_PROCESS	21	0.350849	1.06613	0.350829	0.718608		GOBP_POSTSYNAPTIC_NEUROTRANSMITTER_RECEPTOR_INTERNALIZATION	18	-0.518096	-1.37451	0.0974026	0.276845
GOBP_POSITIVE_REGULATION_OF_PROTEASOMAL_UBIQUITIN_DEPENDENT_PROTEIN_CATABOLIC_PROCESS	86	0.256727	1.06513	0.311024	0.720645		GOBP_3_UTR_MEDIATED_MRNA_DESTABILIZATION	17	-0.518826	-1.37431	0.0907716	0.276787
GOBP_CALCIUM_INDEPENDENT_CELL_CELL_ADHESION_VIA_PLASMA_MEMBRANE_CELL_ADHESION_MOLECULES	18	0.369996	1.06321	0.388571	0.725831		GOBP_CELLULAR_RESPONSE_TO_CALCIUM_ION	73	-0.393294	-1.3742	0.0481771	0.276521
GOBP_FEMALE_GAMETE_GENERATION	112	0.249462	1.06321	0.333333	0.724566		GOBP_UNSATURATED_FATTY_ACID_BIOSYNTHETIC_PROCESS	45	-0.426724	-1.37393	0.0696023	0.276563
GOBP_REGULATION_OF_TELOMERE_MAINTENANCE	77	0.261929	1.06311	0.281955	0.723595		GOBP_IMMUNE_RESPONSE_TO_TUMOR_CELL	20	-0.510566	-1.37388	0.0848485	0.276164
GOBP_OLIGODENDROCYTE_DIFFERENTIATION	83	0.268321	1.06299	0.329502	0.722776		GOBP_NEGATIVE_REGULATION_OF_ADAPTIVE_IMMUNE_RESPONSE	51	-0.419009	-1.37255	0.0566038	0.278326
GOBP_POSITIVE_REGULATION_OF_LIPASE_ACTIVITY	61	0.275874	1.06127	0.342373	0.727306		GOBP_SOMITOGENESIS	54	-0.418407	-1.37163	0.0637394	0.279712
GOBP_TRNA_METHYLATION	40	0.308108	1.06112	0.352542	0.726484		GOBP_LEUKOCYTE_MIGRATION	478	-0.323348	-1.37139	0.00106952	0.279715
GOBP_ORGANIC_ACID_TRANSMEMBRANE_TRANSPORT	136	0.240953	1.06103	0.309524	0.72551		GOBP_POSITIVE_REGULATION_OF_MYELOID_LEUKOCYTE_MEDIATED_IMMUNITY	17	-0.532019	-1.37068	0.0970724	0.28067
GOBP_WATER_HOMEOSTASIS	64	0.273222	1.06018	0.338182	0.72709		GOBP_MYELOID_LEUKOCYTE_DIFFERENTIATION	190	-0.349987	-1.37035	0.0167264	0.280866
GOBP_REGULATION_OF_GRANULOCYTE_DIFFERENTIATION	15	0.37912	1.05811	0.361538	0.73289		GOBP_POSITIVE_REGULATION_OF_VASOCONSTRICTION	25	-0.475246	-1.36995	0.0853293	0.281134
GOBP_MOLTING_CYCLE	84	0.25271	1.05787	0.320988	0.73245		GOBP_NEGATIVE_REGULATION_OF_MACROPHAGE_ACTIVATION	16	-0.53768	-1.36944	0.0927673	0.281655
GOBP_REGULATION_OF_SISTER_CHROMATID_COHESION	22	0.34727	1.05637	0.351744	0.736098		GOBP_CYTOLYSIS	21	-0.501469	-1.36923	0.091047	0.281624
GOBP_DNA_METHYLATION_OR_DEMETHYLATION	88	0.255444	1.05505	0.338645	0.739169		GOBP_POSITIVE_REGULATION_OF_INTERLEUKIN_8_PRODUCTION	56	-0.409871	-1.36861	0.0625	0.282369
GOBP_NEGATIVE_REGULATION_OF_LIPID_BIOSYNTHETIC_PROCESS	45	0.290851	1.05398	0.327759	0.7416		GOBP_MYOTUBE_DIFFERENTIATION	96	-0.374499	-1.36804	0.0372836	0.283033
GOBP_DNA_DEMETHYLATION	26	0.332726	1.05344	0.353293	0.742173		GOBP_POSITIVE_REGULATION_OF_REGULATED_SECRETORY_PATHWAY	47	-0.420914	-1.36802	0.0737589	0.282599
GOBP_CARBOHYDRATE_BIOSYNTHETIC_PROCESS	190	0.231658	1.05218	0.3	0.745171		GOBP_REGULATION_OF_TRANSPORTER_ACTIVITY	245	-0.334171	-1.36767	0.00579374	0.282757
GOBP_DEVELOPMENTAL_CELL_GROWTH	195	0.231793	1.05199	0.281879	0.744499		GOBP_REGULATION_OF_EXTRINSIC_APOPTOTIC_SIGNALING_PATHWAY_VIA_DEATH_DOMAIN_RECEPTORS	56	-0.404184	-1.36724	0.056101	0.283067
GOBP_DNA_DEALKYLATION	32	0.311658	1.0509	0.376855	0.746959		GOBP_PROTEIN_LOCALIZATION_TO_POSTSYNAPSE	38	-0.436504	-1.36692	0.0721501	0.283214
GOBP_NUCLEOTIDE_EXCISION_REPAIR_DNA_DUPLEX_UNWINDING	22	0.346695	1.05084	0.361878	0.745909		GOBP_NEGATIVE_REGULATION_OF_ERK1_AND_ERK2_CASCADE	68	-0.397635	-1.36508	0.0537931	0.286426
GOBP_NEGATIVE_REGULATION_OF_DEVELOPMENTAL_GROWTH	92	0.253471	1.04959	0.347458	0.749032		GOBP_EMBRYONIC_AXIS_SPECIFICATION	28	-0.474498	-1.36504	0.0968703	0.286031
GOBP_PROTEIN_CONTAINING_COMPLEX_DISASSEMBLY	319	0.211166	1.04832	0.256881	0.752227		GOBP_REGULATION_OF_FATTY_ACID_BETA_OXIDATION	19	-0.508295	-1.36492	0.093949	0.285809
GOBP_CARDIAC_CELL_DEVELOPMENT	63	0.271249	1.04592	0.356115	0.759259		GOBP_REGULATION_OF_PROTEIN_LOCALIZATION_TO_CELL_PERIPHERY	113	-0.366155	-1.36465	0.0272727	0.285894
GOBP_LIPID_DROPLET_ORGANIZATION	26	0.328847	1.04529	0.387283	0.760256		GOBP_NUCLEAR_TRANSCRIBED_MRNA_CATABOLIC_PROCESS_NONSENSE_MEDIATED_DECAY	120	-0.362356	-1.36422	0.0339869	0.286305
GOBP_TERMINATION_OF_RNA_POLYMERASE_I_TRANSCRIPTION	31	0.31277	1.0452	0.38206	0.759259		GOBP_NEGATIVE_REGULATION_OF_SECRETION	137	-0.360723	-1.3638	0.0346106	0.286721
GOBP_RNA_3_END_PROCESSING	141	0.232679	1.04454	0.359788	0.760348		GOBP_NEGATIVE_REGULATION_OF_HORMONE_SECRETION	55	-0.408622	-1.36372	0.0670241	0.286418
GOBP_REGULATION_OF_CELL_SUBSTRATE_JUNCTION_ORGANIZATION	68	0.262318	1.04389	0.353383	0.761276		GOBP_REGULATION_OF_MEMBRANE_PROTEIN_ECTODOMAIN_PROTEOLYSIS	23	-0.489127	-1.36326	0.0885496	0.28685
GOBP_REGULATION_OF_CELL_CYCLE_ARREST	98	0.249631	1.04358	0.325893	0.761091		GOBP_REGULATION_OF_ENDOTHELIAL_CELL_DEVELOPMENT	17	-0.538629	-1.36314	0.108597	0.286631
GOBP_HOMEOSTASIS_OF_NUMBER_OF_CELLS	245	0.217768	1.04297	0.328244	0.761918		GOBP_POSITIVE_REGULATION_OF_NON_CANONICAL_WNT_SIGNALING_PATHWAY	15	-0.540538	-1.36256	0.0933126	0.287363
GOBP_ALPHA_AMINO_ACID_CATABOLIC_PROCESS	78	0.260049	1.04276	0.372	0.761379		GOBP_CELLULAR_RESPONSE_TO_LOW_DENSITY_LIPOPROTEIN_PARTICLE_STIMULUS	18	-0.508089	-1.36225	0.10443	0.287487
GOBP_SUBSTRATE_DEPENDENT_CELL_MIGRATION	23	0.340248	1.04206	0.402266	0.762588		GOBP_NEGATIVE_REGULATION_OF_LOCOMOTION	293	-0.330253	-1.36196	0.00897868	0.287637
GOBP_REGULATION_OF_STEM_CELL_DIFFERENTIATION	104	0.24228	1.04189	0.323944	0.761942		GOBP_MULTI_MULTICELLULAR_ORGANISM_PROCESS	173	-0.348082	-1.36077	0.0186335	0.289553
GOBP_POSITIVE_REGULATION_OF_MITOTIC_NUCLEAR_DIVISION	40	0.298237	1.04151	0.385382	0.761905		GOBP_TUBE_FORMATION	129	-0.362907	-1.3606	0.028607	0.28942
GOBP_REGULATION_OF_CAMP_DEPENDENT_PROTEIN_KINASE_ACTIVITY	19	0.358623	1.04096	0.38253	0.76257		GOBP_NEGATIVE_REGULATION_OF_CYCLIN_DEPENDENT_PROTEIN_KINASE_ACTIVITY	29	-0.464553	-1.3602	0.102339	0.289734
GOBP_POSITIVE_REGULATION_OF_TELOMERE_MAINTENANCE	50	0.282024	1.04005	0.351792	0.764323		GOBP_POSITIVE_REGULATION_OF_CYTOSOLIC_CALCIUM_ION_CONCENTRATION_INVOLVED_IN_PHOSPHOLIPASE_C_ACTIVATING_G_PROTEIN_COUPLED_SIGNALING_PATHWAY	30	-0.464267	-1.35896	0.0958084	0.291836
GOBP_OOCYTE_DIFFERENTIATION	43	0.290738	1.03877	0.369775	0.767487		GOBP_MEMBRANE_DEPOLARIZATION_DURING_ACTION_POTENTIAL	31	-0.454648	-1.35887	0.0898716	0.291537
GOBP_NUCLEOSIDE_TRIPHOSPHATE_BIOSYNTHETIC_PROCESS	83	0.252883	1.03849	0.393574	0.767195		GOBP_MEMBRANE_INVAGINATION	130	-0.358718	-1.35777	0.0394904	0.293345
GOBP_MICROTUBULE_DEPOLYMERIZATION	42	0.292369	1.03802	0.357576	0.767419		GOBP_CD40_SIGNALING_PATHWAY	15	-0.541821	-1.357	0.102439	0.294501
GOBP_SIGNALING_RECEPTOR_LIGAND_PRECURSOR_PROCESSING	27	0.322177	1.037	0.399351	0.76988		GOBP_EMBRYONIC_HINDLIMB_MORPHOGENESIS	25	-0.476733	-1.35686	0.0951638	0.294286
GOBP_NEGATIVE_REGULATION_OF_ORGANELLE_ORGANIZATION	329	0.213592	1.03679	0.299065	0.769301		GOBP_SIGNAL_RELEASE	414	-0.324426	-1.35655	0.00535906	0.294448
GOBP_NEUROTROPHIN_TRK_RECEPTOR_SIGNALING_PATHWAY	27	0.323149	1.03613	0.379747	0.770328		GOBP_NEGATIVE_REGULATION_OF_REPRODUCTIVE_PROCESS	44	-0.425356	-1.35594	0.069869	0.295267
GOBP_POSITIVE_REGULATION_OF_ENDOTHELIAL_CELL_PROLIFERATION	87	0.24922	1.03563	0.406504	0.770825		GOBP_DEFENSE_RESPONSE_TO_FUNGUS	23	-0.489545	-1.35552	0.112179	0.295698
GOBP_MEMBRANE_REPOLARIZATION	40	0.289735	1.03486	0.398693	0.772369		GOBP_LENS_FIBER_CELL_DIFFERENTIATION	25	-0.485128	-1.35506	0.0945946	0.296151
GOBP_MYELOID_CELL_DEVELOPMENT	66	0.265811	1.03414	0.377289	0.773622		GOBP_REGULATION_OF_MYOBLAST_DIFFERENTIATION	42	-0.428744	-1.35495	0.0642336	0.295888
GOBP_POSITIVE_REGULATION_OF_BONE_RESORPTION	18	0.363221	1.03311	0.401099	0.776105		GOBP_POSITIVE_REGULATION_OF_RECEPTOR_INTERNALIZATION	22	-0.48736	-1.3549	0.113069	0.295513
GOBP_REGULATION_OF_VASCULAR_PERMEABILITY	41	0.288813	1.03302	0.407767	0.775147		GOBP_REGULATION_OF_ACUTE_INFLAMMATORY_RESPONSE	43	-0.421692	-1.35433	0.069209	0.296146
GOBP_POSITIVE_REGULATION_OF_PATHWAY_RESTRICTED_SMAD_PROTEIN_PHOSPHORYLATION	42	0.292064	1.03289	0.40264	0.774339		GOBP_ROOF_OF_MOUTH_DEVELOPMENT	74	-0.387642	-1.35324	0.0557769	0.297907
GOBP_NEGATIVE_REGULATION_OF_CELLULAR_SENESCENCE	19	0.355199	1.0328	0.423497	0.773405		GOBP_ANGIOGENESIS_INVOLVED_IN_WOUND_HEALING	25	-0.479636	-1.35279	0.0848765	0.298363
GOBP_NEGATIVE_REGULATION_OF_COLD_INDUCED_THERMOGENESIS	46	0.282778	1.03195	0.396226	0.775197		GOBP_POSITIVE_REGULATION_OF_NEUROTRANSMITTER_SECRETION	17	-0.518525	-1.35083	0.100775	0.302086
GOBP_CELLULAR_RESPONSE_TO_GLUCAGON_STIMULUS	23	0.32746	1.03071	0.396067	0.778161		GOBP_REGULATION_OF_NIK_NF_KAPPAB_SIGNALING	92	-0.371975	-1.35077	0.0414993	0.301721
GOBP_MICROTUBULE_POLYMERIZATION	74	0.257537	1.03054	0.384058	0.777521		GOBP_SENSORY_PERCEPTION_OF_BITTER_TASTE	25	-0.475528	-1.35074	0.107413	0.301292
GOBP_RESPONSE_TO_AMYLOID_BETA	41	0.295094	1.02968	0.412371	0.77922		GOBP_NEUROTRANSMITTER_RECEPTOR_LOCALIZATION_TO_POSTSYNAPTIC_SPECIALIZATION_MEMBRANE	15	-0.535486	-1.35061	0.11875	0.301102
GOBP_MONOSACCHARIDE_BIOSYNTHETIC_PROCESS	88	0.25494	1.02851	0.349442	0.782212		GOBP_NEGATIVE_REGULATION_OF_LEUKOCYTE_MIGRATION	41	-0.433377	-1.34999	0.0854573	0.301977
GOBP_ORGAN_OR_TISSUE_SPECIFIC_IMMUNE_RESPONSE	35	0.303829	1.02697	0.391437	0.786262		GOBP_TYPE_I_INTERFERON_PRODUCTION	126	-0.356388	-1.34961	0.0514429	0.302228
GOBP_PHOTORECEPTOR_CELL_DIFFERENTIATION	49	0.27922	1.02515	0.396166	0.791457		GOBP_B_CELL_ACTIVATION_INVOLVED_IN_IMMUNE_RESPONSE	78	-0.380294	-1.34937	0.0510067	0.302247
GOBP_CELL_MATRIX_ADHESION	214	0.222865	1.02511	0.356643	0.79034		GOBP_NEGATIVE_REGULATION_OF_LIPID_STORAGE	20	-0.501398	-1.34862	0.119195	0.303314
GOBP_REGENERATION	173	0.224861	1.02477	0.374359	0.790225		GOBP_B_CELL_APOPTOTIC_PROCESS	25	-0.474981	-1.34611	0.0932722	0.30816
GOBP_GLUCOSE_CATABOLIC_PROCESS	36	0.294097	1.02235	0.436893	0.797559		GOBP_REGULATION_OF_PROTEIN_LOCALIZATION_TO_PLASMA_MEMBRANE	94	-0.371425	-1.3461	0.0557717	0.307693
GOBP_ADULT_LOCOMOTORY_BEHAVIOR	49	0.279452	1.02215	0.412969	0.796985		GOBP_DEFENSE_RESPONSE_TO_GRAM_POSITIVE_BACTERIUM	70	-0.38326	-1.34591	0.0593923	0.307561
GOBP_CHONDROITIN_SULFATE_BIOSYNTHETIC_PROCESS	24	0.328072	1.02213	0.376855	0.795803		GOBP_DETECTION_OF_OTHER_ORGANISM	17	-0.51195	-1.34548	0.137318	0.307927
GOBP_ENSHEATHMENT_OF_NEURONS	121	0.23485	1.02078	0.405941	0.799289		GOBP_OUTFLOW_TRACT_SEPTUM_MORPHOGENESIS	21	-0.490093	-1.34546	0.115385	0.307486
GOBP_REGULATION_OF_DNA_REPAIR	127	0.232691	1.02055	0.418605	0.798824		GOBP_POSITIVE_REGULATION_OF_ORGANIC_ACID_TRANSPORT	32	-0.451892	-1.34539	0.11226	0.307145
GOBP_PLATELET_MORPHOGENESIS	21	0.343765	1.01986	0.432277	0.799978		GOBP_RESPONSE_TO_CALCIUM_ION	128	-0.354482	-1.34481	0.0428752	0.307883
GOBP_TOXIN_TRANSPORT	38	0.285952	1.01973	0.393939	0.799142		GOBP_REGULATION_OF_NUCLEOTIDE_BIOSYNTHETIC_PROCESS	35	-0.436436	-1.34325	0.102489	0.31067
GOBP_CELL_DEATH_IN_RESPONSE_TO_HYDROGEN_PEROXIDE	23	0.327294	1.01953	0.409471	0.798531		GOBP_ENDOCRINE_PROCESS	69	-0.389621	-1.34179	0.0662906	0.313277
GOBP_PROTEIN_K11_LINKED_UBIQUITINATION	29	0.319445	1.01867	0.424855	0.800321		GOBP_POSITIVE_REGULATION_OF_TYPE_2_IMMUNE_RESPONSE	16	-0.527086	-1.34132	0.110937	0.31381
GOBP_MODULATION_BY_HOST_OF_VIRAL_PROCESS	29	0.306561	1.01608	0.403614	0.808642		GOBP_NEGATIVE_REGULATION_OF_FIBROBLAST_GROWTH_FACTOR_RECEPTOR_SIGNALING_PATHWAY	18	-0.50628	-1.34107	0.117829	0.313851
GOBP_REGULATION_OF_CARBOHYDRATE_BIOSYNTHETIC_PROCESS	88	0.24445	1.01569	0.396624	0.808764		GOBP_REGULATION_OF_ORGANIC_ACID_TRANSPORT	52	-0.410171	-1.34101	0.0682788	0.313502
GOBP_SKELETAL_SYSTEM_MORPHOGENESIS	186	0.222895	1.01564	0.393064	0.807706		GOBP_T_HELPER_1_TYPE_IMMUNE_RESPONSE	40	-0.434213	-1.34094	0.0860832	0.313192
GOBP_APOPTOTIC_PROCESS_INVOLVED_IN_MORPHOGENESIS	19	0.351023	1.0155	0.436782	0.806961		GOBP_REGULATION_OF_METAL_ION_TRANSPORT	220	-0.334619	-1.34086	0.0221445	0.312864
GOBP_SPERM_MOTILITY	76	0.253929	1.01424	0.433198	0.810063		GOBP_REGULATION_OF_MORPHOGENESIS_OF_AN_EPITHELIUM	49	-0.414693	-1.34025	0.0772472	0.313724
GOBP_REGULATION_OF_CELL_MATRIX_ADHESION	115	0.232213	1.01323	0.434783	0.812361		GOBP_NEGATIVE_REGULATION_OF_MONONUCLEAR_CELL_MIGRATION	23	-0.481471	-1.33916	0.104412	0.315584
GOBP_REGULATION_OF_MYELOID_CELL_DIFFERENTIATION	243	0.213481	1.01241	0.463576	0.814004		GOBP_FC_RECEPTOR_MEDIATED_STIMULATORY_SIGNALING_PATHWAY	141	-0.353476	-1.33914	0.045283	0.315131
GOBP_REGULATION_OF_CHROMATIN_ORGANIZATION	173	0.220573	1.01197	0.430233	0.814269		GOBP_FIBROBLAST_MIGRATION	43	-0.421149	-1.3376	0.0844063	0.317947
GOBP_CELLULAR_RESPONSE_TO_PEPTIDE_HORMONE_STIMULUS	293	0.211878	1.0117	0.377049	0.814056		GOBP_NEGATIVE_REGULATION_OF_PHOSPHORYLATION	373	-0.31997	-1.3361	0.00867679	0.320786
GOBP_HEMOGLOBIN_METABOLIC_PROCESS	16	0.358718	1.01074	0.421717	0.816318		GOBP_CAMP_MEDIATED_SIGNALING	54	-0.408513	-1.336	0.0824891	0.320512
GOBP_FERTILIZATION	142	0.225721	1.01065	0.370558	0.815324		GOBP_RESPONSE_TO_INTERLEUKIN_1	187	-0.3392	-1.33599	0.0319905	0.320035
GOBP_CELL_PROLIFERATION_IN_FOREBRAIN	21	0.334546	1.01061	0.436747	0.814237		GOBP_POSTSYNAPSE_ASSEMBLY	26	-0.470302	-1.33586	0.102446	0.319842
GOBP_SYNAPSE_MATURATION	24	0.319013	1.01051	0.416901	0.813366		GOBP_REGULATION_OF_MUSCLE_ORGAN_DEVELOPMENT	35	-0.438664	-1.33549	0.0911722	0.320161
GOBP_CARDIAC_ATRIUM_MORPHOGENESIS	23	0.328708	1.01004	0.431169	0.813739		GOBP_ACTIVATION_OF_MAPKK_ACTIVITY	48	-0.411791	-1.33474	0.0911641	0.3213
GOBP_AMMONIUM_ION_METABOLIC_PROCESS	22	0.337711	1.00956	0.451613	0.814171		GOBP_REGULATION_OF_PEPTIDASE_ACTIVITY	369	-0.321274	-1.33473	0.0100559	0.320832
GOBP_PROTEIN_LIPID_COMPLEX_ASSEMBLY	29	0.302845	1.00918	0.39759	0.814312		GOBP_MONOCYTE_CHEMOTAXIS	56	-0.399199	-1.33388	0.0786207	0.322171
GOBP_MALE_MEIOSIS_I	20	0.344286	1.00891	0.428994	0.814044		GOBP_REGULATION_OF_LYMPHOCYTE_APOPTOTIC_PROCESS	50	-0.410249	-1.33357	0.0848214	0.322342
GOBP_NEGATIVE_REGULATION_OF_SMOOTHENED_SIGNALING_PATHWAY	30	0.307152	1.00877	0.448795	0.813322		GOBP_REGULATION_OF_CELLULAR_RESPONSE_TO_VASCULAR_ENDOTHELIAL_GROWTH_FACTOR_STIMULUS	22	-0.481286	-1.33297	0.120944	0.323234
GOBP_RESPONSE_TO_EXTRACELLULAR_STIMULUS	423	0.203126	1.00823	0.435294	0.813972		GOBP_NEGATIVE_REGULATION_OF_ADENYLATE_CYCLASE_ACTIVITY	17	-0.508456	-1.33293	0.137008	0.322838
GOBP_NEUTRAL_LIPID_CATABOLIC_PROCESS	34	0.295828	1.00755	0.428571	0.815181		GOBP_POST_EMBRYONIC_DEVELOPMENT	73	-0.381305	-1.3329	0.0713287	0.322395
GOBP_SLEEP	27	0.306139	1.00754	0.457576	0.813955		GOBP_POSITIVE_REGULATION_OF_OSTEOCLAST_DIFFERENTIATION	23	-0.472428	-1.33229	0.118087	0.323227
GOBP_BASIC_AMINO_ACID_TRANSPORT	17	0.349484	1.00731	0.418919	0.813539		GOBP_MUSCLE_ORGAN_MORPHOGENESIS	60	-0.394085	-1.33224	0.0814917	0.322826
GOBP_POLYSACCHARIDE_BIOSYNTHETIC_PROCESS	71	0.253052	1.00594	0.447581	0.817095		GOBP_REGULATION_OF_B_CELL_APOPTOTIC_PROCESS	19	-0.496805	-1.3309	0.115031	0.325319
GOBP_MICROTUBULE_BASED_MOVEMENT	332	0.204999	1.00543	0.398058	0.81764		GOBP_FORELIMB_MORPHOGENESIS	29	-0.448171	-1.33071	0.119938	0.325235
GOBP_NEGATIVE_REGULATION_OF_AXONOGENESIS	61	0.259503	1.00457	0.458333	0.819354		GOBP_REGULATION_OF_G_PROTEIN_COUPLED_RECEPTOR_SIGNALING_PATHWAY	125	-0.355177	-1.33056	0.047014	0.325033
GOBP_NEURON_PROJECTION_EXTENSION	151	0.227821	1.0044	0.444444	0.818704		GOBP_REGULATION_OF_MORPHOGENESIS_OF_A_BRANCHING_STRUCTURE	39	-0.425501	-1.32928	0.0912981	0.32737
GOBP_MATURATION_OF_LSU_RRNA_FROM_TRICISTRONIC_RRNA_TRANSCRIPT_SSU_RRNA_5_8S_RRNA_LSU_RRNA	15	0.357427	1.00406	0.426273	0.818724		GOBP_MYELOID_LEUKOCYTE_CYTOKINE_PRODUCTION	26	-0.474993	-1.32899	0.109256	0.327485
GOBP_CYTOCHROME_COMPLEX_ASSEMBLY	36	0.290161	1.0039	0.444444	0.818024		GOBP_NATURAL_KILLER_CELL_ACTIVATION_INVOLVED_IN_IMMUNE_RESPONSE	15	-0.523112	-1.32818	0.116057	0.328713
GOBP_GRANULOCYTE_DIFFERENTIATION	32	0.301469	1.00266	0.464832	0.82127		GOBP_RESPONSE_TO_SALT_STRESS	23	-0.467943	-1.32788	0.12069	0.32884
GOBP_RESPONSE_TO_FATTY_ACID	54	0.262523	1.00224	0.425373	0.821513		GOBP_ACUTE_INFLAMMATORY_RESPONSE	91	-0.366485	-1.32689	0.0655957	0.330538
GOBP_NEGATIVE_REGULATION_OF_CELL_CYCLE_G1_S_PHASE_TRANSITION	100	0.23487	1.00194	0.461538	0.821315		GOBP_DETECTION_OF_CHEMICAL_STIMULUS_INVOLVED_IN_SENSORY_PERCEPTION_OF_TASTE	26	-0.458619	-1.32484	0.119822	0.334662
GOBP_REGULATION_OF_GLUCONEOGENESIS	42	0.280596	1.00164	0.434084	0.821094		GOBP_NEGATIVE_REGULATION_OF_G_PROTEIN_COUPLED_RECEPTOR_SIGNALING_PATHWAY	45	-0.41598	-1.32313	0.0906475	0.337972
GOBP_POSITIVE_REGULATION_OF_ANION_TRANSMEMBRANE_TRANSPORT	53	0.266198	1.00087	0.430508	0.822592		GOBP_GRANULOCYTE_MIGRATION	134	-0.342697	-1.32313	0.0485075	0.337466
GOBP_NEGATIVE_REGULATION_OF_AXON_EXTENSION_INVOLVED_IN_AXON_GUIDANCE	24	0.316459	1.00066	0.45858	0.822093		GOBP_POSITIVE_REGULATION_OF_MYOBLAST_DIFFERENTIATION	15	-0.527377	-1.32274	0.128713	0.337777
GOBP_REGULATION_OF_HAIR_CYCLE	25	0.315149	1.00059	0.440828	0.821095		GOBP_POSITIVE_REGULATION_OF_LIPID_METABOLIC_PROCESS	131	-0.350662	-1.32159	0.0542636	0.339956
GOBP_LONG_TERM_SYNAPTIC_POTENTIATION	75	0.248921	0.999958	0.452282	0.822046		GOBP_CELL_PROLIFERATION_INVOLVED_IN_KIDNEY_DEVELOPMENT	18	-0.503131	-1.32145	0.132921	0.339743
GOBP_SULFUR_COMPOUND_METABOLIC_PROCESS	345	0.203503	0.99954	0.418367	0.822187		GOBP_MONOCYTE_CHEMOTACTIC_PROTEIN_1_PRODUCTION	16	-0.520517	-1.32132	0.1168	0.339535
GOBP_RESPONSE_TO_NITRIC_OXIDE	16	0.345463	0.999532	0.470914	0.820985		GOBP_LYMPHOCYTE_MIGRATION	108	-0.355953	-1.32026	0.0596447	0.341547
GOBP_SPERMATID_DIFFERENTIATION	126	0.232466	0.999006	0.445415	0.821545		GOBP_MEMBRANE_DEPOLARIZATION	76	-0.375861	-1.32016	0.0772358	0.341275
GOBP_REGULATION_OF_MYOBLAST_FUSION	16	0.35859	0.997964	0.474227	0.823987		GOBP_DIGESTIVE_SYSTEM_PROCESS	76	-0.374576	-1.32005	0.0744249	0.341006
GOBP_POSITIVE_REGULATION_OF_AXONOGENESIS	72	0.25375	0.997715	0.45098	0.823629		GOBP_EXTRINSIC_APOPTOTIC_SIGNALING_PATHWAY_VIA_DEATH_DOMAIN_RECEPTORS	80	-0.38134	-1.31982	0.074224	0.341055
GOBP_GTP_METABOLIC_PROCESS	24	0.324079	0.997534	0.464497	0.823067		GOBP_MEMBRANE_PROTEIN_PROTEOLYSIS	60	-0.391631	-1.31904	0.0802213	0.34235
GOBP_REGULATION_OF_CARDIOCYTE_DIFFERENTIATION	26	0.308085	0.997318	0.434132	0.822596		GOBP_POSITIVE_REGULATION_OF_PEPTIDYL_THREONINE_PHOSPHORYLATION	28	-0.461642	-1.31824	0.114114	0.343689
GOBP_POSITIVE_REGULATION_OF_DNA_REPAIR	71	0.248199	0.997283	0.433962	0.821487		GOBP_NEGATIVE_REGULATION_OF_SIGNAL_TRANSDUCTION_BY_P53_CLASS_MEDIATOR	30	-0.452776	-1.3181	0.10767	0.34345
GOBP_CGMP_METABOLIC_PROCESS	16	0.355615	0.997046	0.4375	0.821135		GOBP_POSITIVE_REGULATION_OF_RESPONSE_TO_WOUNDING	62	-0.392554	-1.31802	0.0873786	0.34314
GOBP_DNA_CATABOLIC_PROCESS_ENDONUCLEOLYTIC	27	0.307313	0.996856	0.420613	0.820603		GOBP_RESPONSE_TO_GONADOTROPIN	21	-0.478435	-1.31791	0.118902	0.342891
GOBP_PYRUVATE_METABOLIC_PROCESS	142	0.223154	0.995943	0.456989	0.82244		GOBP_NEGATIVE_REGULATION_OF_PEPTIDE_SECRETION	66	-0.383848	-1.31753	0.0949796	0.34323
GOBP_REGULATION_OF_INCLUSION_BODY_ASSEMBLY	15	0.35504	0.995461	0.443526	0.822915		GOBP_CENTRAL_NERVOUS_SYSTEM_NEURON_DIFFERENTIATION	140	-0.344518	-1.31741	0.039801	0.343012
GOBP_BONE_DEVELOPMENT	180	0.217933	0.995008	0.462428	0.823278		GOBP_VENTRICULAR_SEPTUM_DEVELOPMENT	56	-0.394526	-1.31738	0.0836763	0.342568
GOBP_RETINA_HOMEOSTASIS	64	0.260253	0.993867	0.435374	0.825963		GOBP_POSITIVE_REGULATION_OF_STRIATED_MUSCLE_CELL_DIFFERENTIATION	36	-0.42894	-1.31602	0.113798	0.345177
GOBP_NEGATIVE_REGULATION_OF_AMYLOID_PRECURSOR_PROTEIN_CATABOLIC_PROCESS	23	0.327936	0.993444	0.464912	0.826279		GOBP_NEURON_FATE_COMMITMENT	38	-0.432136	-1.31574	0.108504	0.345286
GOBP_REGULATION_OF_GLUCOSE_METABOLIC_PROCESS	110	0.235822	0.992969	0.5	0.826777		GOBP_ETHANOL_METABOLIC_PROCESS	18	-0.498247	-1.31566	0.136923	0.344978
GOBP_REGULATION_OF_MACROPHAGE_DIFFERENTIATION	20	0.333613	0.992433	0.45584	0.827401		GOBP_MECHANORECEPTOR_DIFFERENTIATION	53	-0.398128	-1.31519	0.0830986	0.345584
GOBP_CYTOKINESIS	159	0.219405	0.991941	0.489796	0.827877		GOBP_REGULATION_OF_T_CELL_APOPTOTIC_PROCESS	30	-0.445168	-1.31501	0.121212	0.345478
GOBP_NEGATIVE_REGULATION_OF_CARBOHYDRATE_METABOLIC_PROCESS	46	0.270863	0.991726	0.471761	0.827395		GOBP_ANTIMICROBIAL_HUMORAL_IMMUNE_RESPONSE_MEDIATED_BY_ANTIMICROBIAL_PEPTIDE	51	-0.401403	-1.31385	0.0813464	0.347615
GOBP_NUCLEOSIDE_METABOLIC_PROCESS	101	0.238082	0.991101	0.446429	0.82831		GOBP_FOREBRAIN_GENERATION_OF_NEURONS	40	-0.424463	-1.3136	0.10981	0.347701
GOBP_GLUCOSE_METABOLIC_PROCESS	192	0.219179	0.990966	0.462857	0.8276		GOBP_ANTIMICROBIAL_HUMORAL_RESPONSE	94	-0.3659	-1.31188	0.0618421	0.351286
GOBP_MITOCHONDRIAL_FUSION	28	0.309784	0.989426	0.478964	0.831827		GOBP_LIPID_EXPORT_FROM_CELL	72	-0.374309	-1.31182	0.0728022	0.350939
GOBP_FATTY_ACID_DERIVATIVE_METABOLIC_PROCESS	70	0.247342	0.989394	0.493377	0.830726		GOBP_SEGMENTATION	80	-0.369828	-1.31129	0.0827943	0.351648
GOBP_NEGATIVE_REGULATION_OF_PROTEIN_POLYMERIZATION	76	0.248004	0.989024	0.459144	0.830779		GOBP_PRESYNAPSE_ORGANIZATION	39	-0.419782	-1.31093	0.107914	0.351954
GOBP_NEGATIVE_REGULATION_OF_TRANSLATIONAL_INITIATION	19	0.342666	0.988735	0.446483	0.830526		GOBP_INTERFERON_ALPHA_PRODUCTION	27	-0.4556	-1.30991	0.121396	0.353885
GOBP_CATECHOL_CONTAINING_COMPOUND_METABOLIC_PROCESS	38	0.285105	0.988705	0.494949	0.829439		GOBP_GLANDULAR_EPITHELIAL_CELL_DIFFERENTIATION	41	-0.412455	-1.30882	0.1	0.355868
GOBP_NUCLEOSIDE_MONOPHOSPHATE_METABOLIC_PROCESS	72	0.249776	0.988574	0.470817	0.828665		GOBP_LIPID_STORAGE	77	-0.371357	-1.3082	0.0829876	0.356842
GOBP_RESPONSE_TO_HEAT	155	0.217914	0.988066	0.487047	0.829257		GOBP_EOSINOPHIL_CHEMOTAXIS	15	-0.524578	-1.30789	0.164782	0.357023
GOBP_NEGATIVE_REGULATION_OF_NOTCH_SIGNALING_PATHWAY	36	0.288925	0.98801	0.455657	0.828257		GOBP_GRANULOCYTE_CHEMOTAXIS	113	-0.354626	-1.30693	0.056051	0.358755
GOBP_DETECTION_OF_LIGHT_STIMULUS	56	0.259554	0.98708	0.495082	0.830215		GOBP_NEGATIVE_REGULATION_OF_SIGNALING_RECEPTOR_ACTIVITY	48	-0.397272	-1.30668	0.0939306	0.358812
GOBP_RESPONSE_TO_OXIDATIVE_STRESS	411	0.199176	0.985795	0.505618	0.833443		GOBP_REGULATION_OF_HETEROTYPIC_CELL_CELL_ADHESION	23	-0.466397	-1.30652	0.146789	0.35864
GOBP_CELLULAR_RESPONSE_TO_RADIATION	171	0.215334	0.985513	0.473054	0.833234		GOBP_REGULATION_OF_INTRINSIC_APOPTOTIC_SIGNALING_PATHWAY_BY_P53_CLASS_MEDIATOR	27	-0.450884	-1.30652	0.117199	0.358145
GOBP_DEFINITIVE_HEMOPOIESIS	19	0.33242	0.985394	0.480556	0.832431		GOBP_CHEMOKINE_C_X_C_MOTIF_LIGAND_2_PRODUCTION	15	-0.519788	-1.30648	0.15655	0.357724
GOBP_PYRIDINE_CONTAINING_COMPOUND_BIOSYNTHETIC_PROCESS	33	0.288249	0.984246	0.444109	0.835303		GOBP_DENDRITIC_SPINE_DEVELOPMENT	98	-0.358572	-1.30648	0.0589023	0.357227
GOBP_NEURON_CELLULAR_HOMEOSTASIS	31	0.294603	0.984037	0.46875	0.834813		GOBP_REGULATION_OF_KIDNEY_DEVELOPMENT	26	-0.457454	-1.30628	0.126718	0.357148
GOBP_DICARBOXYLIC_ACID_CATABOLIC_PROCESS	16	0.341629	0.983679	0.470588	0.834871		GOBP_POSITIVE_REGULATION_OF_PROTEIN_TYROSINE_KINASE_ACTIVITY	55	-0.390868	-1.30597	0.0964187	0.357361
GOBP_PYRIMIDINE_NUCLEOSIDE_CATABOLIC_PROCESS	21	0.330859	0.982777	0.482353	0.836698		GOBP_REGULATION_OF_CATION_TRANSMEMBRANE_TRANSPORT	293	-0.31648	-1.30573	0.0238095	0.357396
GOBP_NEGATIVE_REGULATION_OF_ATPASE_ACTIVITY	17	0.347952	0.98267	0.498592	0.835887		GOBP_NOTOCHORD_DEVELOPMENT	16	-0.509805	-1.30555	0.155449	0.357287
GOBP_GLYCOSYL_COMPOUND_METABOLIC_PROCESS	124	0.225799	0.982459	0.491453	0.83545		GOBP_REGULATION_OF_CALCIUM_MEDIATED_SIGNALING	60	-0.388465	-1.3054	0.103164	0.357168
GOBP_STEM_CELL_DIFFERENTIATION	227	0.208358	0.982287	0.507692	0.834867		GOBP_REGULATION_OF_HORMONE_SECRETION	221	-0.325011	-1.30535	0.0290023	0.356804
GOBP_CHAPERONE_MEDIATED_PROTEIN_COMPLEX_ASSEMBLY	20	0.323749	0.982255	0.448925	0.833804		GOBP_RELEASE_OF_CYTOCHROME_C_FROM_MITOCHONDRIA	54	-0.397899	-1.30439	0.0885341	0.358451
GOBP_AMINE_METABOLIC_PROCESS	144	0.22129	0.981902	0.482558	0.833908		GOBP_CELL_FATE_SPECIFICATION	64	-0.379919	-1.30424	0.0916905	0.358298
GOBP_FATTY_ACID_CATABOLIC_PROCESS	102	0.234943	0.981554	0.484305	0.833895		GOBP_CYTOPLASMIC_SEQUESTERING_OF_TRANSCRIPTION_FACTOR	15	-0.510875	-1.3034	0.167712	0.359784
GOBP_REGULATION_OF_OXIDATIVE_STRESS_INDUCED_CELL_DEATH	55	0.265483	0.981078	0.501695	0.834321		GOBP_REGULATION_OF_FATTY_ACID_TRANSPORT	41	-0.410592	-1.30257	0.106195	0.361295
GOBP_REGULATION_OF_DNA_METABOLIC_PROCESS	334	0.200295	0.981078	0.533981	0.833154		GOBP_DENDRITIC_CELL_MIGRATION	28	-0.440135	-1.30222	0.128983	0.361611
GOBP_ACTIN_CYTOSKELETON_REORGANIZATION	98	0.231469	0.979329	0.485106	0.838119		GOBP_EOSINOPHIL_MIGRATION	19	-0.495684	-1.30196	0.139969	0.361748
GOBP_LUNG_ALVEOLUS_DEVELOPMENT	31	0.30161	0.978782	0.49375	0.838772		GOBP_POSITIVE_REGULATION_OF_INSULIN_SECRETION	61	-0.383184	-1.30156	0.0951705	0.362238
GOBP_NUCLEOSIDE_TRIPHOSPHATE_METABOLIC_PROCESS	107	0.230099	0.978187	0.479452	0.839683		GOBP_POSITIVE_REGULATION_OF_NUCLEOTIDE_BIOSYNTHETIC_PROCESS	16	-0.503114	-1.30052	0.151274	0.364182
GOBP_REGULATION_OF_HORMONE_METABOLIC_PROCESS	32	0.294987	0.977412	0.489297	0.841187		GOBP_NEGATIVE_REGULATION_OF_PROTEOLYSIS	270	-0.318529	-1.30046	0.0266204	0.36382
GOBP_REGULATION_OF_PRESYNAPTIC_CYTOSOLIC_CALCIUM_ION_CONCENTRATION	15	0.355394	0.976819	0.484536	0.842163		GOBP_DEVELOPMENT_OF_PRIMARY_FEMALE_SEXUAL_CHARACTERISTICS	84	-0.365889	-1.29998	0.0865513	0.364498
GOBP_EMBRYONIC_PLACENTA_MORPHOGENESIS	21	0.331632	0.975951	0.473837	0.843933		GOBP_REGULATION_OF_VASCULATURE_DEVELOPMENT	266	-0.320159	-1.29997	0.0307517	0.36402
GOBP_LIPOSACCHARIDE_METABOLIC_PROCESS	104	0.232507	0.97559	0.488987	0.843997		GOBP_NEGATIVE_REGULATION_OF_ANION_TRANSPORT	180	-0.33293	-1.29958	0.0471584	0.364411
GOBP_POSITIVE_REGULATION_OF_STEM_CELL_PROLIFERATION	20	0.333444	0.974068	0.449721	0.848194		GOBP_REGULATION_OF_LIPOPOLYSACCHARIDE_MEDIATED_SIGNALING_PATHWAY	23	-0.464893	-1.29859	0.142636	0.36631
GOBP_PYRIDINE_CONTAINING_COMPOUND_METABOLIC_PROCESS	39	0.27824	0.972874	0.49848	0.851179		GOBP_NEGATIVE_REGULATION_OF_DNA_BINDING_TRANSCRIPTION_FACTOR_ACTIVITY	147	-0.336753	-1.29835	0.0535492	0.366373
GOBP_CELLULAR_RESPONSE_TO_LIGHT_STIMULUS	116	0.229305	0.972814	0.504587	0.85022		GOBP_CALCIUM_ION_TRANSPORT	361	-0.310952	-1.29828	0.0188679	0.366023
GOBP_NEURON_MATURATION	41	0.275411	0.970998	0.489097	0.855354		GOBP_SKELETAL_MUSCLE_CELL_DIFFERENTIATION	51	-0.401147	-1.29826	0.0990371	0.365566
GOBP_RIBOSOMAL_LARGE_SUBUNIT_BIOGENESIS	71	0.247163	0.969141	0.512097	0.860634		GOBP_REGULATION_OF_VOLTAGE_GATED_CALCIUM_CHANNEL_ACTIVITY	31	-0.434012	-1.29792	0.141631	0.365864
GOBP_INTESTINAL_EPITHELIAL_CELL_DIFFERENTIATION	19	0.334222	0.968965	0.497093	0.86004		GOBP_RESPONSE_TO_HYPEROXIA	21	-0.480879	-1.29693	0.144796	0.36762
GOBP_POTASSIUM_ION_HOMEOSTASIS	24	0.313914	0.968753	0.48433	0.859591		GOBP_RETINOIC_ACID_RECEPTOR_SIGNALING_PATHWAY	29	-0.445115	-1.29675	0.126075	0.367534
GOBP_REGULATION_OF_POLYSACCHARIDE_METABOLIC_PROCESS	42	0.271914	0.968382	0.526846	0.859812		GOBP_NEGATIVE_REGULATION_OF_OSTEOCLAST_DIFFERENTIATION	26	-0.453384	-1.29588	0.141745	0.3691
GOBP_TAIL_ANCHORED_MEMBRANE_PROTEIN_INSERTION_INTO_ER_MEMBRANE	16	0.336804	0.968323	0.513812	0.858842		GOBP_NEGATIVE_REGULATION_OF_HYDROLASE_ACTIVITY	367	-0.308239	-1.29506	0.0220022	0.37057
GOBP_REGULATION_OF_UBIQUITIN_PROTEIN_TRANSFERASE_ACTIVITY	49	0.266806	0.967961	0.537415	0.858965		GOBP_HORMONE_TRANSPORT	267	-0.318083	-1.29499	0.02746	0.370238
GOBP_CERAMIDE_BIOSYNTHETIC_PROCESS	65	0.245851	0.967928	0.520446	0.857913		GOBP_ANTERIOR_POSTERIOR_AXIS_SPECIFICATION	36	-0.416203	-1.29461	0.11791	0.370659
GOBP_ELECTRON_TRANSPORT_CHAIN	169	0.212096	0.967301	0.541667	0.858866		GOBP_CELL_FATE_COMMITMENT	195	-0.326131	-1.29459	0.0325694	0.370205
GOBP_CELLULAR_RESPONSE_TO_PEPTIDE	353	0.198739	0.966732	0.537634	0.859624		GOBP_VASODILATION	30	-0.438848	-1.29452	0.118619	0.369866
GOBP_CARDIAC_MUSCLE_CELL_MEMBRANE_REPOLARIZATION	33	0.28511	0.96625	0.516923	0.860102		GOBP_NEGATIVE_REGULATION_OF_RECEPTOR_SIGNALING_PATHWAY_VIA_JAK_STAT	22	-0.468299	-1.29433	0.156442	0.369796
GOBP_POSITIVE_REGULATION_OF_MULTICELLULAR_ORGANISM_GROWTH	23	0.313455	0.966164	0.510638	0.859261		GOBP_NEGATIVE_REGULATION_OF_CELL_ADHESION	265	-0.319162	-1.29385	0.036405	0.370416
GOBP_REGULATION_OF_PLASMA_LIPOPROTEIN_PARTICLE_LEVELS	78	0.23973	0.965941	0.510121	0.858921		GOBP_POSITIVE_REGULATION_OF_NEURON_DEATH	83	-0.361926	-1.29379	0.0765101	0.370035
GOBP_VIRAL_RNA_GENOME_REPLICATION	34	0.283468	0.965891	0.488024	0.857951		GOBP_REGULATION_OF_PROTEIN_IMPORT	57	-0.385706	-1.29364	0.0910345	0.369883
GOBP_PROTEIN_K48_LINKED_UBIQUITINATION	61	0.254001	0.965773	0.509363	0.857219		GOBP_AMELOGENESIS	16	-0.509578	-1.29293	0.146646	0.371046
GOBP_REGULATION_OF_STEM_CELL_PROLIFERATION	36	0.279821	0.965492	0.520767	0.856929		GOBP_CD4_POSITIVE_OR_CD8_POSITIVE_ALPHA_BETA_T_CELL_LINEAGE_COMMITMENT	22	-0.471236	-1.29277	0.139535	0.370929
GOBP_ATRIAL_CARDIAC_MUSCLE_CELL_TO_AV_NODE_CELL_SIGNALING	18	0.327105	0.965261	0.496	0.856534		GOBP_DIENCEPHALON_DEVELOPMENT	53	-0.394811	-1.29246	0.109065	0.371175
GOBP_CELL_DEATH_IN_RESPONSE_TO_OXIDATIVE_STRESS	76	0.241537	0.965027	0.539326	0.856175		GOBP_RELAXATION_OF_MUSCLE	26	-0.457233	-1.29206	0.136637	0.371644
GOBP_CARBOHYDRATE_TRANSPORT	133	0.219456	0.965002	0.538462	0.85511		GOBP_NEGATIVE_REGULATION_OF_RESPONSE_TO_BIOTIC_STIMULUS	90	-0.359478	-1.2918	0.0837838	0.371728
GOBP_REGULATION_OF_GLYCOGEN_METABOLIC_PROCESS	34	0.284123	0.96493	0.509091	0.85421		GOBP_NEGATIVE_REGULATION_OF_VIRAL_TRANSCRIPTION	15	-0.513916	-1.29176	0.168675	0.37135
GOBP_PRIMARY_ALCOHOL_METABOLIC_PROCESS	78	0.244851	0.964578	0.51046	0.854295		GOBP_POSITIVE_T_CELL_SELECTION	36	-0.419279	-1.29174	0.0983607	0.370891
GOBP_REGULATION_OF_CHROMATIN_ASSEMBLY	19	0.327178	0.964239	0.494536	0.854232		GOBP_POSITIVE_REGULATION_OF_PROTEIN_IMPORT	39	-0.417352	-1.29145	0.121701	0.371086
GOBP_NUCLEOSIDE_MONOPHOSPHATE_BIOSYNTHETIC_PROCESS	41	0.272831	0.963754	0.533784	0.854757		GOBP_MESENCHYMAL_CELL_DIFFERENTIATION	204	-0.326274	-1.29138	0.0468933	0.370778
GOBP_NEGATIVE_REGULATION_OF_POTASSIUM_ION_TRANSPORT	26	0.29321	0.963259	0.507418	0.855317		GOBP_OVARIAN_FOLLICLE_DEVELOPMENT	46	-0.401164	-1.29089	0.11831	0.37145
GOBP_POSTSYNAPTIC_MEMBRANE_ORGANIZATION	34	0.291902	0.96279	0.522152	0.855756		GOBP_TOLL_LIKE_RECEPTOR_3_SIGNALING_PATHWAY	19	-0.480905	-1.2908	0.145161	0.37114
GOBP_POSITIVE_REGULATION_OF_MRNA_PROCESSING	30	0.293449	0.962427	0.45858	0.855849		GOBP_POSITIVE_REGULATION_OF_NEURAL_PRECURSOR_CELL_PROLIFERATION	40	-0.408246	-1.28888	0.121849	0.375189
GOBP_STEROID_HORMONE_BIOSYNTHETIC_PROCESS	39	0.273012	0.962323	0.505119	0.855096		GOBP_REGULATION_OF_AMYLOID_BETA_CLEARANCE	15	-0.509139	-1.28713	0.155146	0.378881
GOBP_CELLULAR_RESPONSE_TO_EXTRACELLULAR_STIMULUS	220	0.206805	0.961569	0.583333	0.856527		GOBP_MEMBRANE_PROTEIN_ECTODOMAIN_PROTEOLYSIS	42	-0.409864	-1.2871	0.118143	0.378492
GOBP_MATERNAL_PROCESS_INVOLVED_IN_FEMALE_PREGNANCY	52	0.258024	0.960421	0.518644	0.85922		GOBP_CARDIAC_VENTRICLE_DEVELOPMENT	94	-0.355311	-1.28679	0.0712435	0.378717
GOBP_CELLULAR_BIOGENIC_AMINE_METABOLIC_PROCESS	89	0.234648	0.959588	0.542751	0.860931		GOBP_ACTIVATION_OF_ADENYLATE_CYCLASE_ACTIVITY	30	-0.436153	-1.28654	0.122939	0.378818
GOBP_DNA_METHYLATION	65	0.246347	0.959404	0.526502	0.860396		GOBP_MORPHOGENESIS_OF_AN_ENDOTHELIUM	16	-0.500164	-1.28653	0.163492	0.378328
GOBP_G_PROTEIN_COUPLED_RECEPTOR_INTERNALIZATION	15	0.353366	0.959393	0.502793	0.859284		GOBP_PATTERN_SPECIFICATION_PROCESS	343	-0.309601	-1.28646	0.0264609	0.378015
GOBP_POSITIVE_REGULATION_OF_CELLULAR_EXTRAVASATION	16	0.343853	0.959275	0.508671	0.858531		GOBP_REGULATION_OF_TOLERANCE_INDUCTION	18	-0.482059	-1.28642	0.15969	0.377598
GOBP_GLYCOSPHINGOLIPID_METABOLIC_PROCESS	63	0.246228	0.958712	0.542254	0.85928		GOBP_DETECTION_OF_STIMULUS_INVOLVED_IN_SENSORY_PERCEPTION	141	-0.338646	-1.28622	0.063354	0.377588
GOBP_PYRIMIDINE_CONTAINING_COMPOUND_BIOSYNTHETIC_PROCESS	39	0.270666	0.958235	0.527508	0.859744		GOBP_PHAGOCYTOSIS	355	-0.307479	-1.28609	0.0210643	0.377383
GOBP_NUCLEOSIDE_BISPHOSPHATE_METABOLIC_PROCESS	132	0.219528	0.95814	0.594059	0.85887		GOBP_MYOTUBE_CELL_DEVELOPMENT	30	-0.43783	-1.28575	0.129412	0.377738
GOBP_MITOCHONDRIAL_TRANSPORT	264	0.198822	0.958104	0.627586	0.857849		GOBP_EPITHELIAL_TUBE_MORPHOGENESIS	269	-0.314466	-1.28554	0.032445	0.377737
GOBP_PRESYNAPTIC_ENDOCYTOSIS	57	0.251021	0.957483	0.527211	0.858731		GOBP_REGULATION_OF_RESPONSE_TO_WOUNDING	141	-0.336173	-1.28529	0.0716113	0.377851
GOBP_POSITIVE_REGULATION_OF_HISTONE_DEACETYLATION	16	0.33633	0.957479	0.508571	0.857637		GOBP_REGULATION_OF_ASTROCYTE_DIFFERENTIATION	21	-0.470199	-1.28515	0.141337	0.377707
GOBP_ESTABLISHMENT_OF_CELL_POLARITY	130	0.22078	0.956938	0.567164	0.858317		GOBP_GLUTAMATE_SECRETION	37	-0.417789	-1.28489	0.127721	0.377812
GOBP_INTRA_GOLGI_VESICLE_MEDIATED_TRANSPORT	34	0.278643	0.956817	0.501587	0.857589		GOBP_CELLULAR_RESPONSE_TO_KETONE	86	-0.362771	-1.28354	0.0957447	0.380522
GOBP_POTASSIUM_ION_TRANSPORT	180	0.212625	0.956445	0.598837	0.857642		GOBP_REGULATION_OF_OSSIFICATION	99	-0.349472	-1.28335	0.0823681	0.380471
GOBP_DEOXYRIBONUCLEOSIDE_TRIPHOSPHATE_METABOLIC_PROCESS	15	0.34231	0.954763	0.486559	0.861859		GOBP_CRANIAL_NERVE_MORPHOGENESIS	22	-0.457489	-1.28257	0.160363	0.381953
GOBP_NUCLEAR_TRANSCRIBED_MRNA_CATABOLIC_PROCESS_EXONUCLEOLYTIC	35	0.276387	0.954348	0.501558	0.86212		GOBP_NEGATIVE_REGULATION_OF_ERBB_SIGNALING_PATHWAY	51	-0.388909	-1.28255	0.128655	0.381508
GOBP_RIBOSOME_ASSEMBLY	62	0.247067	0.954076	0.575758	0.861915		GOBP_SECRETION_BY_TISSUE	24	-0.457622	-1.28209	0.150077	0.382136
GOBP_GLUCAN_BIOSYNTHETIC_PROCESS	42	0.274057	0.95397	0.516892	0.861148		GOBP_NEGATIVE_REGULATION_OF_LYMPHOCYTE_MIGRATION	15	-0.516193	-1.28194	0.164251	0.382004
GOBP_PROTEIN_INSERTION_INTO_MEMBRANE	75	0.242023	0.953741	0.571429	0.860783		GOBP_REGULATION_OF_KERATINOCYTE_DIFFERENTIATION	33	-0.42298	-1.28159	0.131241	0.382362
GOBP_POSITIVE_REGULATION_OF_VASCULAR_ENDOTHELIAL_GROWTH_FACTOR_PRODUCTION	25	0.296102	0.953108	0.485333	0.861796		GOBP_REGULATION_OF_ADENYLATE_CYCLASE_ACTIVITY	26	-0.442217	-1.28099	0.152516	0.383324
GOBP_PROTON_TRANSMEMBRANE_TRANSPORT	141	0.215645	0.9529	0.549505	0.861386		GOBP_MORPHOGENESIS_OF_EMBRYONIC_EPITHELIUM	127	-0.340065	-1.28077	0.0794271	0.383372
GOBP_VESICLE_MEDIATED_TRANSPORT_BETWEEN_ENDOSOMAL_COMPARTMENTS	43	0.268444	0.952834	0.528701	0.860483		GOBP_CALCIUM_ION_TRANSPORT_INTO_CYTOSOL	134	-0.33609	-1.28069	0.0684932	0.383082
GOBP_NEGATIVE_CHEMOTAXIS	42	0.268132	0.951547	0.51875	0.863619		GOBP_DETECTION_OF_MECHANICAL_STIMULUS_INVOLVED_IN_SENSORY_PERCEPTION	28	-0.444462	-1.2806	0.154688	0.382819
GOBP_PYRIMIDINE_NUCLEOBASE_METABOLIC_PROCESS	16	0.340121	0.951388	0.536023	0.863026		GOBP_PHOSPHOLIPID_TRANSPORT	84	-0.362625	-1.28035	0.0965608	0.382928
GOBP_GLUCOCORTICOID_BIOSYNTHETIC_PROCESS	15	0.344665	0.950512	0.534091	0.864798		GOBP_NEGATIVE_REGULATION_OF_NF_KAPPAB_TRANSCRIPTION_FACTOR_ACTIVITY	80	-0.3622	-1.28004	0.099723	0.383204
GOBP_SYNAPTIC_VESICLE_RECYCLING	69	0.248358	0.949937	0.567669	0.865462		GOBP_SMOOTH_MUSCLE_CELL_DIFFERENTIATION	53	-0.391176	-1.27956	0.11544	0.383819
GOBP_CAMERA_TYPE_EYE_MORPHOGENESIS	91	0.229526	0.949713	0.602459	0.865069		GOBP_REGULATION_OF_POSITIVE_CHEMOTAXIS	24	-0.450045	-1.27896	0.131661	0.384844
GOBP_POSITIVE_REGULATION_OF_CELL_SUBSTRATE_ADHESION	113	0.220872	0.949669	0.565217	0.864135		GOBP_POSITIVE_REGULATION_OF_VASCULAR_ENDOTHELIAL_CELL_PROLIFERATION	17	-0.495371	-1.27888	0.177953	0.384528
GOBP_PROTEIN_HOMOTETRAMERIZATION	50	0.255107	0.949572	0.55137	0.863401		GOBP_POSITIVE_REGULATION_OF_STRESS_ACTIVATED_PROTEIN_KINASE_SIGNALING_CASCADE	110	-0.34729	-1.2788	0.069281	0.384234
GOBP_POSITIVE_REGULATION_OF_TORC1_SIGNALING	17	0.325401	0.949242	0.513889	0.863379		GOBP_MUSCLE_FILAMENT_SLIDING	32	-0.427106	-1.27864	0.14095	0.384131
GOBP_N_ACETYLGLUCOSAMINE_METABOLIC_PROCESS	17	0.327746	0.948622	0.507937	0.864335		GOBP_REGULATION_OF_NATURAL_KILLER_CELL_ACTIVATION	32	-0.424317	-1.27851	0.144756	0.383951
GOBP_REGULATION_OF_CELL_CYCLE_G1_S_PHASE_TRANSITION	160	0.20473	0.946761	0.655172	0.869117		GOBP_DENDRITIC_CELL_CHEMOTAXIS	23	-0.464578	-1.27767	0.162328	0.385499
GOBP_REGULATION_OF_MICROTUBULE_BASED_PROCESS	214	0.200935	0.945972	0.647482	0.8706		GOBP_POSITIVE_REGULATION_OF_INTERFERON_BETA_PRODUCTION	33	-0.429878	-1.27728	0.145646	0.385972
GOBP_MITOCHONDRION_LOCALIZATION	45	0.266242	0.945764	0.558394	0.870161		GOBP_GLUTATHIONE_DERIVATIVE_METABOLIC_PROCESS	18	-0.48485	-1.27686	0.173502	0.386462
GOBP_CELLULAR_RESPONSE_TO_INSULIN_STIMULUS	209	0.204261	0.9454	0.641892	0.870223		GOBP_REGULATION_OF_REACTIVE_OXYGEN_SPECIES_METABOLIC_PROCESS	171	-0.327873	-1.27576	0.0506798	0.388623
GOBP_CELLULAR_RESPONSE_TO_THYROID_HORMONE_STIMULUS	16	0.328148	0.945127	0.532967	0.870012		GOBP_RESPONSE_TO_ESTRADIOL	111	-0.338963	-1.27557	0.06743	0.388589
GOBP_REGULATION_OF_DNA_DAMAGE_CHECKPOINT	15	0.334384	0.944708	0.498534	0.87024		GOBP_NEGATIVE_REGULATION_OF_STEM_CELL_DIFFERENTIATION	19	-0.475376	-1.27552	0.148773	0.388226
GOBP_POSITIVE_REGULATION_OF_VASCULAR_ASSOCIATED_SMOOTH_MUSCLE_CELL_MIGRATION	16	0.340166	0.943868	0.554622	0.871873		GOBP_RESPONSE_TO_STEROL	32	-0.419684	-1.27444	0.138763	0.390395
GOBP_OLEFINIC_COMPOUND_BIOSYNTHETIC_PROCESS	18	0.320006	0.943671	0.536932	0.871368		GOBP_NEGATIVE_REGULATION_OF_ACTIN_FILAMENT_BUNDLE_ASSEMBLY	30	-0.428235	-1.27355	0.160606	0.392057
GOBP_REGULATION_OF_MRNA_3_END_PROCESSING	28	0.289322	0.943625	0.547468	0.870408		GOBP_NEGATIVE_REGULATION_OF_PHOSPHORUS_METABOLIC_PROCESS	481	-0.299661	-1.27314	0.00954401	0.392558
GOBP_NEGATIVE_REGULATION_OF_ACTIN_FILAMENT_POLYMERIZATION	62	0.247431	0.941916	0.541045	0.874718		GOBP_HUMORAL_IMMUNE_RESPONSE_MEDIATED_BY_CIRCULATING_IMMUNOGLOBULIN	139	-0.333197	-1.27258	0.0750939	0.393425
GOBP_REGULATION_OF_RESPONSE_TO_OXIDATIVE_STRESS	77	0.235279	0.941648	0.576471	0.874478		GOBP_MULTICELLULAR_ORGANISMAL_SIGNALING	170	-0.326874	-1.27252	0.0677966	0.393074
GOBP_RESPONSE_TO_IONIZING_RADIATION	138	0.215495	0.941287	0.637931	0.874504		GOBP_NEGATIVE_REGULATION_OF_KINASE_ACTIVITY	246	-0.314777	-1.27244	0.0438799	0.392785
GOBP_CELL_VOLUME_HOMEOSTASIS	27	0.294706	0.940793	0.548961	0.874988		GOBP_REGULATION_OF_OSTEOBLAST_PROLIFERATION	23	-0.459403	-1.27241	0.149031	0.392389
GOBP_VENTRICULAR_CARDIAC_MUSCLE_CELL_ACTION_POTENTIAL	32	0.27961	0.940512	0.553398	0.874759		GOBP_REGULATION_OF_BLOOD_PRESSURE	154	-0.334118	-1.27208	0.0849754	0.39272
GOBP_PYRIMIDINE_NUCLEOTIDE_METABOLIC_PROCESS	49	0.258341	0.940397	0.546667	0.874024		GOBP_NEURON_RECOGNITION	39	-0.40189	-1.27207	0.141593	0.392251
GOBP_NEUROTROPHIN_SIGNALING_PATHWAY	33	0.283141	0.939479	0.551515	0.875916		GOBP_REGULATION_OF_CATION_CHANNEL_ACTIVITY	149	-0.332627	-1.27136	0.0730479	0.393538
GOBP_REGULATION_OF_DOUBLE_STRAND_BREAK_REPAIR_VIA_NONHOMOLOGOUS_END_JOINING	28	0.292947	0.93834	0.536585	0.878426		GOBP_REGULATION_OF_MEMBRANE_INVAGINATION	16	-0.505511	-1.27103	0.164852	0.393881
GOBP_ETHER_METABOLIC_PROCESS	26	0.303258	0.937679	0.534954	0.87943		GOBP_POSITIVE_REGULATION_OF_MUSCLE_TISSUE_DEVELOPMENT	19	-0.472585	-1.27073	0.190252	0.394137
GOBP_FOCAL_ADHESION_ASSEMBLY	84	0.225242	0.937568	0.600775	0.878664		GOBP_REGULATION_OF_CYSTEINE_TYPE_ENDOPEPTIDASE_ACTIVITY_INVOLVED_IN_APOPTOTIC_SIGNALING_PATHWAY	17	-0.493488	-1.2706	0.166403	0.393998
GOBP_REGULATION_OF_CYCLIN_DEPENDENT_PROTEIN_KINASE_ACTIVITY	96	0.227068	0.936381	0.598394	0.881332		GOBP_AROMATIC_AMINO_ACID_FAMILY_CATABOLIC_PROCESS	19	-0.475633	-1.27054	0.166667	0.393626
GOBP_SOMATIC_DIVERSIFICATION_OF_IMMUNE_RECEPTORS	75	0.232967	0.935594	0.590038	0.882695		GOBP_RESPONSE_TO_FOOD	29	-0.433191	-1.26927	0.153285	0.396257
GOBP_INNER_EAR_RECEPTOR_CELL_STEREOCILIUM_ORGANIZATION	27	0.285917	0.933736	0.549254	0.887401		GOBP_SENSORY_PERCEPTION	481	-0.299239	-1.26863	0.0180276	0.3974
GOBP_POSITIVE_REGULATION_OF_PROTEIN_MATURATION	24	0.298071	0.933137	0.583333	0.888221		GOBP_HAIR_CELL_DIFFERENTIATION	38	-0.412569	-1.26832	0.132374	0.397696
GOBP_VACUOLAR_ACIDIFICATION	22	0.305305	0.932956	0.565934	0.887694		GOBP_NEGATIVE_REGULATION_OF_NITRIC_OXIDE_METABOLIC_PROCESS	15	-0.510856	-1.26769	0.157978	0.398811
GOBP_POLYOL_BIOSYNTHETIC_PROCESS	60	0.240044	0.932646	0.592466	0.887568		GOBP_MHC_CLASS_II_BIOSYNTHETIC_PROCESS	17	-0.483481	-1.26661	0.174383	0.401081
GOBP_NEUROMUSCULAR_JUNCTION_DEVELOPMENT	44	0.254391	0.930668	0.579114	0.892532		GOBP_NEGATIVE_REGULATION_OF_OSTEOBLAST_DIFFERENTIATION	40	-0.405899	-1.26625	0.150492	0.401509
GOBP_REGULATION_OF_SYNAPTIC_VESICLE_EXOCYTOSIS	53	0.242735	0.929709	0.575862	0.894512		GOBP_EMBRYO_IMPLANTATION	43	-0.392433	-1.26617	0.134393	0.401204
GOBP_RENAL_WATER_HOMEOSTASIS	30	0.274604	0.927907	0.591837	0.898879		GOBP_EPITHELIAL_CELL_CELL_ADHESION	17	-0.486	-1.26533	0.18507	0.402886
GOBP_TISSUE_REGENERATION	61	0.23985	0.927491	0.619772	0.899057		GOBP_OSTEOCLAST_DEVELOPMENT	16	-0.492323	-1.26431	0.196594	0.405016
GOBP_SEROTONIN_TRANSPORT	17	0.317606	0.926891	0.531328	0.899783		GOBP_NEGATIVE_REGULATION_OF_NEURON_DIFFERENTIATION	47	-0.389862	-1.26279	0.132231	0.408372
GOBP_HISTONE_H2A_ACETYLATION	17	0.328421	0.925245	0.579897	0.90377		GOBP_POSITIVE_REGULATION_OF_CYCLASE_ACTIVITY	15	-0.50319	-1.26224	0.192192	0.40923
GOBP_VERY_LONG_CHAIN_FATTY_ACID_METABOLIC_PROCESS	33	0.267639	0.924002	0.602484	0.906584		GOBP_INFLAMMATORY_CELL_APOPTOTIC_PROCESS	20	-0.463125	-1.26217	0.18003	0.408888
GOBP_RESPIRATORY_SYSTEM_PROCESS	29	0.280803	0.923976	0.596273	0.905543		GOBP_REGULATION_OF_PEPTIDE_SECRETION	269	-0.309213	-1.2617	0.0468571	0.4096
GOBP_NEGATIVE_REGULATION_OF_FATTY_ACID_METABOLIC_PROCESS	24	0.29921	0.922569	0.579853	0.908793		GOBP_CELLULAR_RESPONSE_TO_ORGANIC_CYCLIC_COMPOUND	494	-0.296439	-1.26145	0.0223404	0.4097
GOBP_CELLULAR_CARBOHYDRATE_METABOLIC_PROCESS	264	0.191507	0.922166	0.784	0.908909		GOBP_SYNAPTIC_VESICLE_PRIMING	17	-0.487914	-1.26144	0.199695	0.40923
GOBP_SIGNAL_TRANSDUCTION_BY_P53_CLASS_MEDIATOR	258	0.191535	0.922075	0.77193	0.908087		GOBP_MAINTENANCE_OF_PROTEIN_LOCATION_IN_NUCLEUS	23	-0.461325	-1.26139	0.168421	0.408834
GOBP_NEGATIVE_REGULATION_OF_CELL_AGING	25	0.291997	0.921605	0.570248	0.908541		GOBP_POSITIVE_REGULATION_OF_AMINE_TRANSPORT	29	-0.424586	-1.26132	0.159398	0.408518
GOBP_PHOTOTRANSDUCTION	42	0.263265	0.921189	0.57764	0.908747		GOBP_METANEPHRIC_NEPHRON_MORPHOGENESIS	19	-0.466301	-1.26084	0.167421	0.409256
GOBP_PROTEIN_MATURATION	260	0.191505	0.920555	0.840708	0.909586		GOBP_RESPONSE_TO_PAIN	22	-0.453912	-1.26066	0.156204	0.409195
GOBP_NEGATIVE_REGULATION_OF_OXIDATIVE_STRESS_INDUCED_INTRINSIC_APOPTOTIC_SIGNALING_PATHWAY	19	0.316626	0.919912	0.560694	0.910484		GOBP_ADIPOSE_TISSUE_DEVELOPMENT	35	-0.414319	-1.26021	0.151424	0.409829
GOBP_RESPIRATORY_CHAIN_COMPLEX_IV_ASSEMBLY	26	0.280394	0.918705	0.569733	0.912988		GOBP_DETECTION_OF_EXTERNAL_BIOTIC_STIMULUS	22	-0.461799	-1.25968	0.187311	0.410716
GOBP_REGULATION_OF_NEURON_PROJECTION_REGENERATION	30	0.282133	0.918628	0.583333	0.912146		GOBP_CALCIUM_DEPENDENT_CELL_CELL_ADHESION_VIA_PLASMA_MEMBRANE_CELL_ADHESION_MOLECULES	34	-0.410853	-1.2596	0.153731	0.410427
GOBP_SMOOTH_MUSCLE_CELL_APOPTOTIC_PROCESS	23	0.29764	0.917516	0.588406	0.914378		GOBP_REGULATION_OF_AMPA_RECEPTOR_ACTIVITY	21	-0.46474	-1.25959	0.16208	0.409959
GOBP_NCRNA_CATABOLIC_PROCESS	36	0.268187	0.91739	0.598706	0.913707		GOBP_ATP_TRANSPORT	16	-0.492178	-1.25941	0.171384	0.409911
GOBP_PEPTIDYL_TYROSINE_DEPHOSPHORYLATION	96	0.218213	0.916937	0.680672	0.913972		GOBP_ODONTOGENESIS_OF_DENTIN_CONTAINING_TOOTH	66	-0.367449	-1.25934	0.11967	0.409604
GOBP_ENERGY_DERIVATION_BY_OXIDATION_OF_ORGANIC_COMPOUNDS	264	0.191778	0.916774	0.813008	0.913395		GOBP_CARDIAC_EPITHELIAL_TO_MESENCHYMAL_TRANSITION	29	-0.435507	-1.25927	0.149927	0.409282
GOBP_PURINE_CONTAINING_COMPOUND_METABOLIC_PROCESS	431	0.183502	0.915971	0.864865	0.914638		GOBP_NEUTROPHIL_CHEMOTAXIS	94	-0.347243	-1.25919	0.103038	0.408969
GOBP_REGULATION_OF_AXONOGENESIS	141	0.209621	0.915726	0.686275	0.914296		GOBP_DETECTION_OF_STIMULUS	287	-0.305835	-1.25917	0.0420933	0.408542
GOBP_C21_STEROID_HORMONE_METABOLIC_PROCESS	34	0.267028	0.914278	0.60061	0.917673		GOBP_PSEUDOPODIUM_ORGANIZATION	16	-0.496355	-1.25907	0.174881	0.408338
GOBP_GENERATION_OF_PRECURSOR_METABOLITES_AND_ENERGY	496	0.180363	0.912258	0.901408	0.922639		GOBP_REGULATION_OF_GLIOGENESIS	82	-0.35623	-1.25884	0.0861373	0.408416
GOBP_NEGATIVE_REGULATION_OF_CYTOSKELETON_ORGANIZATION	150	0.207603	0.910433	0.739583	0.926944		GOBP_CARDIAC_SEPTUM_DEVELOPMENT	84	-0.347163	-1.25866	0.109948	0.408374
GOBP_DE_NOVO_PROTEIN_FOLDING	43	0.255439	0.910163	0.647975	0.926617		GOBP_REGULATION_OF_SYNCYTIUM_FORMATION_BY_PLASMA_MEMBRANE_FUSION	23	-0.45062	-1.25844	0.149691	0.408445
GOBP_NEGATIVE_REGULATION_OF_STEROID_METABOLIC_PROCESS	20	0.309414	0.909606	0.586103	0.927088		GOBP_POSITIVE_REGULATION_OF_LYMPHOCYTE_CHEMOTAXIS	18	-0.488732	-1.25831	0.171381	0.408266
GOBP_MITOCHONDRION_DISTRIBUTION	15	0.324577	0.90838	0.571429	0.929638		GOBP_RESPONSE_TO_MECHANICAL_STIMULUS	189	-0.321094	-1.25819	0.0774732	0.408095
GOBP_CYTOSKELETON_DEPENDENT_CYTOKINESIS	95	0.21631	0.907702	0.715517	0.930507		GOBP_RESPONSE_TO_FIBROBLAST_GROWTH_FACTOR	125	-0.333217	-1.2581	0.0997537	0.407867
GOBP_RIBOSOMAL_SMALL_SUBUNIT_BIOGENESIS	75	0.226571	0.90747	0.636364	0.930071		GOBP_REGULATION_OF_TOLL_LIKE_RECEPTOR_SIGNALING_PATHWAY	70	-0.361159	-1.25801	0.111409	0.407583
GOBP_MITOPHAGY	24	0.287975	0.906843	0.608955	0.93076		GOBP_NEGATIVE_REGULATION_OF_RESPONSE_TO_CYTOKINE_STIMULUS	58	-0.373908	-1.25784	0.134286	0.40755
GOBP_MEMBRANE_LIPID_BIOSYNTHETIC_PROCESS	142	0.205266	0.90666	0.791667	0.930217		GOBP_POSITIVE_REGULATION_OF_LYASE_ACTIVITY	15	-0.48642	-1.25777	0.191759	0.407258
GOBP_LABYRINTHINE_LAYER_MORPHOGENESIS	17	0.323259	0.906438	0.590529	0.929757		GOBP_NEGATIVE_REGULATION_OF_VIRAL_GENOME_REPLICATION	51	-0.376631	-1.25761	0.131542	0.407205
GOBP_CELL_DIFFERENTIATION_INVOLVED_IN_EMBRYONIC_PLACENTA_DEVELOPMENT	21	0.298079	0.905923	0.62029	0.93015		GOBP_CELLULAR_RESPONSE_TO_VIRUS	61	-0.37037	-1.25752	0.124498	0.406954
GOBP_POSITIVE_REGULATION_OF_CYCLIN_DEPENDENT_PROTEIN_KINASE_ACTIVITY	30	0.278142	0.905738	0.623794	0.929582		GOBP_REGULATION_OF_AMINO_ACID_TRANSPORT	27	-0.4357	-1.25733	0.176119	0.406989
GOBP_GLYCEROLIPID_BIOSYNTHETIC_PROCESS	245	0.192312	0.905553	0.777778	0.929006		GOBP_LYMPHOCYTE_CHEMOTAXIS	54	-0.377688	-1.257	0.132333	0.407375
GOBP_RESPONSE_TO_MUSCLE_ACTIVITY	23	0.296684	0.905058	0.60221	0.929304		GOBP_RESPONSE_TO_ELECTRICAL_STIMULUS	37	-0.407349	-1.25673	0.146487	0.407594
GOBP_PROTEIN_LOCALIZATION_TO_MITOCHONDRION	144	0.199204	0.904579	0.735135	0.92964		GOBP_NEGATIVE_REGULATION_OF_TRANSFERASE_ACTIVITY	274	-0.305867	-1.25582	0.050171	0.40928
GOBP_MITOCHONDRIAL_MEMBRANE_ORGANIZATION	139	0.208439	0.903181	0.716895	0.93282		GOBP_TRANSMISSION_OF_NERVE_IMPULSE	51	-0.382411	-1.25547	0.115489	0.409679
GOBP_FLUID_TRANSPORT	27	0.282084	0.902731	0.613208	0.933048		GOBP_REGULATION_OF_DIGESTIVE_SYSTEM_PROCESS	30	-0.427104	-1.25528	0.164706	0.409679
GOBP_RNA_POLYMERASE_II_PREINITIATION_COMPLEX_ASSEMBLY	24	0.290311	0.902243	0.60989	0.933417		GOBP_REGULATION_OF_FIBROBLAST_GROWTH_FACTOR_RECEPTOR_SIGNALING_PATHWAY	26	-0.440256	-1.25518	0.172876	0.409431
GOBP_RESPONSE_TO_RADIATION	410	0.183451	0.901741	0.901235	0.933734		GOBP_NEGATIVE_REGULATION_OF_B_CELL_PROLIFERATION	17	-0.487269	-1.25475	0.187097	0.410018
GOBP_REGULATION_OF_PROTEASOMAL_PROTEIN_CATABOLIC_PROCESS	177	0.199181	0.899922	0.770186	0.937858		GOBP_REGULATION_OF_EXECUTION_PHASE_OF_APOPTOSIS	20	-0.462209	-1.25381	0.167178	0.41182
GOBP_ESTABLISHMENT_OF_MITOCHONDRION_LOCALIZATION	24	0.291292	0.899661	0.612426	0.937546		GOBP_VASCULAR_WOUND_HEALING	17	-0.485625	-1.25344	0.176378	0.412268
GOBP_CELLULAR_RESPONSE_TO_CHEMICAL_STRESS	319	0.185545	0.899554	0.854167	0.936727		GOBP_POSITIVE_REGULATION_OF_EXCITATORY_POSTSYNAPTIC_POTENTIAL	26	-0.435235	-1.25328	0.181679	0.412214
GOBP_VISUAL_BEHAVIOR	43	0.249568	0.897767	0.657321	0.940736		GOBP_NEUROEPITHELIAL_CELL_DIFFERENTIATION	16	-0.484378	-1.25229	0.171073	0.414128
GOBP_POSITIVE_REGULATION_OF_SODIUM_ION_TRANSMEMBRANE_TRANSPORT	20	0.298246	0.895902	0.60452	0.944947		GOBP_SKELETAL_MUSCLE_CONTRACTION	38	-0.405396	-1.25201	0.176387	0.41433
GOBP_RESPONSE_TO_LITHIUM_ION	18	0.306216	0.895681	0.616188	0.944454		GOBP_REGULATION_OF_NEURON_DIFFERENTIATION	150	-0.32471	-1.25175	0.0921376	0.414506
GOBP_POSITIVE_REGULATION_OF_STEROL_TRANSPORT	30	0.271593	0.895372	0.598784	0.944187		GOBP_NEGATIVE_REGULATION_OF_ENDOTHELIAL_CELL_PROLIFERATION	42	-0.394595	-1.25127	0.15495	0.415202
GOBP_NCRNA_TRANSCRIPTION	107	0.207845	0.895231	0.729258	0.943493		GOBP_REGULATION_OF_CELL_MIGRATION_INVOLVED_IN_SPROUTING_ANGIOGENESIS	39	-0.403241	-1.25037	0.1402	0.416916
GOBP_CARTILAGE_DEVELOPMENT_INVOLVED_IN_ENDOCHONDRAL_BONE_MORPHOGENESIS	24	0.281861	0.895225	0.613636	0.94241		GOBP_RESPONSE_TO_RETINOIC_ACID	84	-0.34586	-1.25035	0.0991957	0.416471
GOBP_DOPAMINE_METABOLIC_PROCESS	27	0.27667	0.894652	0.619632	0.942972		GOBP_REGULATION_OF_RAS_PROTEIN_SIGNAL_TRANSDUCTION	183	-0.315979	-1.25035	0.0760999	0.415992
GOBP_RRNA_METHYLATION	28	0.269238	0.894425	0.616766	0.942513		GOBP_REGULATION_OF_CELL_CELL_ADHESION_MEDIATED_BY_CADHERIN	18	-0.472561	-1.25016	0.177524	0.415976
GOBP_EXTRACELLULAR_TRANSPORT	33	0.263366	0.894415	0.62069	0.94145		GOBP_INNERVATION	19	-0.468972	-1.2495	0.182663	0.417177
GOBP_PURINE_NUCLEOSIDE_BIOSYNTHETIC_PROCESS	22	0.291875	0.89408	0.633929	0.941272		GOBP_KERATINOCYTE_PROLIFERATION	37	-0.40677	-1.24945	0.162996	0.416822
GOBP_RNA_INTERFERENCE	16	0.312029	0.894015	0.5961	0.94035		GOBP_POSITIVE_REGULATION_OF_STEROID_METABOLIC_PROCESS	22	-0.44687	-1.24936	0.151562	0.416578
GOBP_CEREBRAL_CORTEX_DEVELOPMENT	98	0.213964	0.893822	0.758755	0.939796		GOBP_NEGATIVE_REGULATION_OF_MAP_KINASE_ACTIVITY	67	-0.360736	-1.24934	0.12763	0.416161
GOBP_REGULATION_OF_APPETITE	16	0.323211	0.893376	0.61017	0.939877		GOBP_COGNITION	236	-0.310489	-1.24933	0.0684274	0.415694
GOBP_PIGMENTATION	85	0.216906	0.893031	0.712551	0.939752		GOBP_CELLULAR_RESPONSE_TO_LIPOPROTEIN_PARTICLE_STIMULUS	29	-0.42772	-1.24872	0.172107	0.416741
GOBP_HISTONE_H3_K9_METHYLATION	33	0.264475	0.890494	0.655882	0.94562		GOBP_POSITIVE_REGULATION_OF_LEUKOCYTE_CHEMOTAXIS	86	-0.348189	-1.24818	0.118825	0.417659
GOBP_NEGATIVE_REGULATION_OF_CELL_MATRIX_ADHESION	35	0.256966	0.890339	0.652997	0.944967		GOBP_POSITIVE_REGULATION_OF_MUSCLE_CELL_DIFFERENTIATION	64	-0.369607	-1.2477	0.13278	0.418406
GOBP_DNA_TEMPLATED_TRANSCRIPTION_INITIATION	238	0.189086	0.889898	0.849673	0.945115		GOBP_I_KAPPAB_PHOSPHORYLATION	19	-0.467368	-1.24769	0.195122	0.41795
GOBP_POSITIVE_REGULATION_OF_TRANSCRIPTION_BY_RNA_POLYMERASE_I	22	0.289106	0.889638	0.609195	0.944749		GOBP_REGULATION_OF_PEPTIDYL_SERINE_PHOSPHORYLATION	116	-0.334758	-1.24727	0.101759	0.418577
GOBP_MONOSACCHARIDE_METABOLIC_PROCESS	250	0.186174	0.889583	0.903704	0.943825		GOBP_MYD88_INDEPENDENT_TOLL_LIKE_RECEPTOR_SIGNALING_PATHWAY	34	-0.417389	-1.24704	0.159292	0.418673
GOBP_REGULATION_OF_CELLULAR_RESPONSE_TO_HEAT	79	0.216365	0.889384	0.715953	0.943296		GOBP_POSITIVE_REGULATION_OF_NOTCH_SIGNALING_PATHWAY	50	-0.384019	-1.24698	0.145275	0.41834
GOBP_REGULATION_OF_TRANSCRIPTION_FROM_RNA_POLYMERASE_II_PROMOTER_IN_RESPONSE_TO_HYPOXIA	76	0.220363	0.888856	0.715302	0.943622		GOBP_INTERLEUKIN_4_PRODUCTION	32	-0.409491	-1.24672	0.169839	0.418513
GOBP_AMINOGLYCAN_BIOSYNTHETIC_PROCESS	108	0.209502	0.888828	0.777778	0.942625		GOBP_LEUKOCYTE_HOMEOSTASIS	78	-0.356532	-1.24646	0.134511	0.418736
GOBP_RIBOSOMAL_SMALL_SUBUNIT_ASSEMBLY	21	0.293777	0.88811	0.633766	0.943514		GOBP_PHARYNGEAL_SYSTEM_DEVELOPMENT	19	-0.469572	-1.2464	0.171875	0.418388
GOBP_PEPTIDYL_PROLINE_HYDROXYLATION	15	0.318153	0.888055	0.586667	0.942579		GOBP_PEROXISOME_PROLIFERATOR_ACTIVATED_RECEPTOR_SIGNALING_PATHWAY	20	-0.456768	-1.2461	0.16411	0.418665
GOBP_MATURATION_OF_LSU_RRNA	28	0.269615	0.88654	0.6375	0.945605		GOBP_PEPTIDYL_L_CYSTEINE_S_PALMITOYLATION	23	-0.438925	-1.24475	0.164818	0.421588
GOBP_ENDODERMAL_CELL_DIFFERENTIATION	43	0.243193	0.886413	0.670034	0.944865		GOBP_EPIDERMAL_CELL_DIFFERENTIATION	194	-0.317039	-1.24417	0.0766509	0.422591
GOBP_L_GLUTAMATE_IMPORT_ACROSS_PLASMA_MEMBRANE	15	0.319003	0.885819	0.602564	0.945373		GOBP_MESENCHYME_DEVELOPMENT	245	-0.307392	-1.2434	0.0686047	0.424099
GOBP_ORGANELLE_DISASSEMBLY	106	0.210819	0.885485	0.75576	0.945193		GOBP_HYDROGEN_PEROXIDE_BIOSYNTHETIC_PROCESS	15	-0.485679	-1.24311	0.17817	0.424409
GOBP_GLUCOCORTICOID_METABOLIC_PROCESS	21	0.297321	0.885026	0.627566	0.945385		GOBP_CARDIAC_SEPTUM_MORPHOGENESIS	54	-0.376218	-1.24311	0.168345	0.42394
GOBP_REGULATION_OF_PROTEIN_CONTAINING_COMPLEX_DISASSEMBLY	118	0.203098	0.884952	0.788288	0.944523		GOBP_NEUROTRANSMITTER_RECEPTOR_TRANSPORT	42	-0.393903	-1.24288	0.162554	0.424072
GOBP_HYALURONAN_CATABOLIC_PROCESS	16	0.311635	0.883898	0.624294	0.94629		GOBP_POSITIVE_REGULATION_OF_OSSIFICATION	43	-0.393609	-1.24262	0.14936	0.424195
GOBP_PLASMA_LIPOPROTEIN_PARTICLE_CLEARANCE	50	0.23472	0.882922	0.738019	0.947867		GOBP_POSITIVE_REGULATION_OF_MONOCYTE_CHEMOTAXIS	17	-0.477871	-1.24258	0.208775	0.423799
GOBP_CELLULAR_RESPONSE_TO_REACTIVE_OXYGEN_SPECIES	140	0.200596	0.882452	0.811881	0.94806		GOBP_REGULATION_OF_LIPID_KINASE_ACTIVITY	65	-0.362421	-1.2422	0.131469	0.424358
GOBP_NEGATIVE_REGULATION_OF_NEURON_PROJECTION_DEVELOPMENT	125	0.204607	0.879915	0.837104	0.953879		GOBP_BODY_FLUID_SECRETION	72	-0.357047	-1.24168	0.130674	0.425221
GOBP_REGULATION_OF_OXIDATIVE_STRESS_INDUCED_INTRINSIC_APOPTOTIC_SIGNALING_PATHWAY	27	0.273283	0.878965	0.674157	0.955328		GOBP_LYMPHOCYTE_APOPTOTIC_PROCESS	67	-0.363232	-1.24129	0.144928	0.425721
GOBP_REGULATION_OF_PROTEIN_LOCALIZATION_TO_NUCLEUS	127	0.203963	0.878026	0.777778	0.956729		GOBP_DETECTION_OF_MECHANICAL_STIMULUS	43	-0.392187	-1.2412	0.163889	0.425483
GOBP_ESTABLISHMENT_OF_ORGANELLE_LOCALIZATION	413	0.176417	0.877842	0.934066	0.956113		GOBP_3_PHOSPHOADENOSINE_5_PHOSPHOSULFATE_METABOLIC_PROCESS	22	-0.439987	-1.24056	0.17716	0.426682
GOBP_NUCLEOBASE_CONTAINING_SMALL_MOLECULE_BIOSYNTHETIC_PROCESS	111	0.20748	0.877371	0.773148	0.956311		GOBP_REGULATION_OF_HEART_CONTRACTION	202	-0.3123	-1.23931	0.0810489	0.42942
GOBP_POSITIVE_REGULATION_OF_PROTEIN_DEPOLYMERIZATION	18	0.308204	0.876911	0.625749	0.956447		GOBP_MORPHOGENESIS_OF_AN_EPITHELIAL_SHEET	52	-0.374823	-1.23926	0.13986	0.429058
GOBP_PROTEIN_MATURATION_BY_IRON_SULFUR_CLUSTER_TRANSFER	16	0.309394	0.874995	0.637795	0.960366		GOBP_ACTIVATION_OF_PROTEIN_KINASE_ACTIVITY	306	-0.300048	-1.23852	0.0516648	0.430484
GOBP_NEGATIVE_REGULATION_OF_TOR_SIGNALING	43	0.250751	0.874003	0.670808	0.961878		GOBP_INNER_EAR_RECEPTOR_CELL_DEVELOPMENT	35	-0.40807	-1.23851	0.171171	0.43001
GOBP_REGULATION_OF_SKELETAL_MUSCLE_CELL_DIFFERENTIATION	17	0.305448	0.872136	0.664706	0.965624		GOBP_REGULATION_OF_SYSTEMIC_ARTERIAL_BLOOD_PRESSURE	76	-0.349372	-1.23846	0.13459	0.429665
GOBP_MODULATION_BY_HOST_OF_VIRAL_GENOME_REPLICATION	19	0.306402	0.872029	0.672365	0.964811		GOBP_REGULATION_OF_ENDOPLASMIC_RETICULUM_STRESS_INDUCED_INTRINSIC_APOPTOTIC_SIGNALING_PATHWAY	28	-0.421675	-1.23845	0.176737	0.429206
GOBP_GLYCEROLIPID_METABOLIC_PROCESS	387	0.178043	0.871215	0.928571	0.965798		GOBP_HETEROTYPIC_CELL_CELL_ADHESION	56	-0.372069	-1.23826	0.149927	0.429177
GOBP_REGULATION_OF_TOR_SIGNALING	97	0.209567	0.870506	0.77381	0.96653		GOBP_REGULATION_OF_MESENCHYMAL_CELL_PROLIFERATION	24	-0.438109	-1.23818	0.196262	0.428894
GOBP_OOGENESIS	73	0.216393	0.870329	0.721992	0.965925		GOBP_POSITIVE_REGULATION_OF_AMINO_ACID_TRANSPORT	15	-0.498228	-1.23803	0.191626	0.428781
GOBP_SEMAPHORIN_PLEXIN_SIGNALING_PATHWAY	37	0.242497	0.870264	0.660131	0.965013		GOBP_COBALAMIN_METABOLIC_PROCESS	20	-0.458187	-1.23721	0.195686	0.430392
GOBP_NEGATIVE_REGULATION_OF_SUPRAMOLECULAR_FIBER_ORGANIZATION	150	0.19877	0.870221	0.846939	0.964019		GOBP_REGULATION_OF_ACTIN_FILAMENT_BUNDLE_ASSEMBLY	95	-0.337869	-1.23715	0.124147	0.430078
GOBP_RRNA_CONTAINING_RIBONUCLEOPROTEIN_COMPLEX_EXPORT_FROM_NUCLEUS	15	0.314309	0.870104	0.652291	0.963244		GOBP_LEUKOCYTE_ADHESION_TO_VASCULAR_ENDOTHELIAL_CELL	44	-0.38012	-1.23705	0.150355	0.429851
GOBP_EMBRYONIC_DIGESTIVE_TRACT_DEVELOPMENT	24	0.275168	0.866172	0.655556	0.97198		GOBP_HEART_MORPHOGENESIS	205	-0.307774	-1.23694	0.0720288	0.429628
GOBP_ACTIVATION_OF_PROTEIN_KINASE_A_ACTIVITY	17	0.309966	0.865889	0.622535	0.971638		GOBP_ACUTE_INFLAMMATORY_RESPONSE_TO_ANTIGENIC_STIMULUS	21	-0.450254	-1.23673	0.194745	0.429684
GOBP_SUPEROXIDE_METABOLIC_PROCESS	60	0.223183	0.865573	0.742647	0.97133		GOBP_POSITIVE_REGULATION_OF_LYMPHOCYTE_MIGRATION	35	-0.399122	-1.23626	0.168909	0.430452
GOBP_CELLULAR_RESPONSE_TO_STARVATION	149	0.194285	0.863699	0.856436	0.974987		GOBP_PROTEIN_PALMITOYLATION	31	-0.420658	-1.23557	0.179083	0.431863
GOBP_REGULATION_OF_GENERATION_OF_PRECURSOR_METABOLITES_AND_ENERGY	153	0.192507	0.863364	0.83	0.974699		GOBP_METANEPHROS_DEVELOPMENT	65	-0.365695	-1.23544	0.128	0.431721
GOBP_MUSCLE_CELL_CELLULAR_HOMEOSTASIS	19	0.294582	0.862961	0.65404	0.974633		GOBP_REGULATION_OF_GLYCOPROTEIN_METABOLIC_PROCESS	44	-0.386362	-1.23498	0.14556	0.432418
GOBP_POSITIVE_REGULATION_OF_UBIQUITIN_DEPENDENT_PROTEIN_CATABOLIC_PROCESS	100	0.204621	0.862553	0.809524	0.974614		GOBP_SENSORY_PERCEPTION_OF_MECHANICAL_STIMULUS	139	-0.324933	-1.23445	0.110974	0.433341
GOBP_CELLULAR_COMPONENT_DISASSEMBLY_INVOLVED_IN_EXECUTION_PHASE_OF_APOPTOSIS	31	0.258832	0.862369	0.70625	0.97401		GOBP_INNER_EAR_MORPHOGENESIS	73	-0.352282	-1.23403	0.132128	0.433957
GOBP_LONG_CHAIN_FATTY_ACID_IMPORT_INTO_CELL	17	0.299098	0.861446	0.667553	0.975243		GOBP_REGULATION_OF_HORMONE_LEVELS	423	-0.2927	-1.23382	0.0247578	0.434061
GOBP_CELLULAR_RESPONSE_TO_UV	85	0.20794	0.860597	0.801587	0.97624		GOBP_RESPONSE_TO_PROSTAGLANDIN	29	-0.415786	-1.23372	0.181684	0.433829
GOBP_REGULATION_OF_TRANSCRIPTION_BY_RNA_POLYMERASE_I	32	0.253957	0.859959	0.702614	0.976781		GOBP_REGULATION_OF_NON_CANONICAL_WNT_SIGNALING_PATHWAY	25	-0.434175	-1.23346	0.202808	0.433987
GOBP_REGULATION_OF_EXTENT_OF_CELL_GROWTH	94	0.206364	0.859871	0.783186	0.97592		GOBP_RESPONSE_TO_CORTICOSTEROID	131	-0.325809	-1.23266	0.104193	0.43559
GOBP_REGULATION_OF_PHOSPHOLIPASE_C_ACTIVITY	42	0.244046	0.859707	0.721893	0.975235		GOBP_NIK_NF_KAPPAB_SIGNALING	166	-0.315338	-1.23262	0.110169	0.435184
GOBP_PHOTOTRANSDUCTION_VISIBLE_LIGHT	26	0.267624	0.858205	0.677419	0.977773		GOBP_NEGATIVE_REGULATION_OF_CYSTEINE_TYPE_ENDOPEPTIDASE_ACTIVITY	71	-0.357722	-1.23151	0.137466	0.437587
GOBP_NEGATIVE_REGULATION_OF_POTASSIUM_ION_TRANSMEMBRANE_TRANSPORT	20	0.283084	0.857174	0.668622	0.979212		GOBP_NEGATIVE_REGULATION_OF_ANTIGEN_RECEPTOR_MEDIATED_SIGNALING_PATHWAY	29	-0.418012	-1.23106	0.181269	0.43829
GOBP_REGULATION_OF_HISTONE_H3_K4_METHYLATION	26	0.271363	0.856005	0.682243	0.980952		GOBP_REGULATION_OF_SYNAPSE_STRUCTURE_OR_ACTIVITY	188	-0.311727	-1.23094	0.0910165	0.438133
GOBP_KERATINOCYTE_MIGRATION	16	0.304976	0.853709	0.662198	0.985212		GOBP_NEURON_PROJECTION_GUIDANCE	242	-0.303329	-1.23081	0.0692042	0.438045
GOBP_XENOBIOTIC_TRANSPORT	38	0.245993	0.853484	0.725166	0.984671		GOBP_PIGMENT_CELL_DIFFERENTIATION	30	-0.417416	-1.23007	0.18006	0.439487
GOBP_PURINE_NUCLEOSIDE_MONOPHOSPHATE_METABOLIC_PROCESS	42	0.242045	0.852906	0.728434	0.984973		GOBP_LENS_DEVELOPMENT_IN_CAMERA_TYPE_EYE	61	-0.364779	-1.22989	0.134163	0.439508
GOBP_RIBONUCLEOSIDE_MONOPHOSPHATE_BIOSYNTHETIC_PROCESS	33	0.249596	0.852732	0.698171	0.984308		GOBP_RECEPTOR_INTERNALIZATION	102	-0.332246	-1.22985	0.123016	0.439094
GOBP_REGULATION_OF_RIG_I_SIGNALING_PATHWAY	18	0.284599	0.851954	0.665714	0.985026		GOBP_CYTOPLASMIC_PATTERN_RECOGNITION_RECEPTOR_SIGNALING_PATHWAY	70	-0.356654	-1.22945	0.133425	0.439659
GOBP_AMYLOID_PRECURSOR_PROTEIN_BIOSYNTHETIC_PROCESS	15	0.311432	0.850757	0.684066	0.986719		GOBP_REGULATION_OF_NUCLEASE_ACTIVITY	22	-0.448159	-1.22883	0.197269	0.440814
GOBP_POSITIVE_REGULATION_OF_DENDRITIC_SPINE_MORPHOGENESIS	19	0.28859	0.850747	0.678977	0.98568		GOBP_REGULATION_OF_INTRINSIC_APOPTOTIC_SIGNALING_PATHWAY_IN_RESPONSE_TO_DNA_DAMAGE_BY_P53_CLASS_MEDIATOR	17	-0.467095	-1.22875	0.220472	0.440576
GOBP_SYNAPTIC_MEMBRANE_ADHESION	21	0.281919	0.850193	0.685237	0.98581		GOBP_NEGATIVE_REGULATION_OF_MYELOID_LEUKOCYTE_DIFFERENTIATION	45	-0.382702	-1.22869	0.167421	0.440267
GOBP_REGULATION_OF_SUBSTRATE_ADHESION_DEPENDENT_CELL_SPREADING	54	0.225644	0.84838	0.76324	0.988889		GOBP_REGULATION_OF_SYSTEMIC_ARTERIAL_BLOOD_PRESSURE_MEDIATED_BY_A_CHEMICAL_SIGNAL	38	-0.395286	-1.22815	0.168889	0.441197
GOBP_PROTEIN_K63_LINKED_UBIQUITINATION	54	0.222363	0.845423	0.76	0.994636		GOBP_REGULATION_OF_TISSUE_REMODELING	67	-0.356287	-1.22684	0.144847	0.444047
GOBP_REGULATION_OF_AUTOPHAGOSOME_ASSEMBLY	39	0.239145	0.844673	0.71028	0.995254		GOBP_REGULATION_OF_FAT_CELL_DIFFERENTIATION	118	-0.327109	-1.22677	0.11457	0.443753
GOBP_MITOCHONDRIAL_CYTOCHROME_C_OXIDASE_ASSEMBLY	22	0.278837	0.844586	0.685879	0.994372		GOBP_POSITIVE_REGULATION_OF_MACROPHAGE_CHEMOTAXIS	16	-0.477735	-1.22651	0.222222	0.443967
GOBP_NEGATIVE_REGULATION_OF_CATION_CHANNEL_ACTIVITY	37	0.240092	0.843671	0.721212	0.995385		GOBP_REGULATION_OF_NUCLEOCYTOPLASMIC_TRANSPORT	101	-0.333228	-1.22623	0.129458	0.444237
GOBP_KETONE_BIOSYNTHETIC_PROCESS	37	0.245408	0.843617	0.736487	0.994432		GOBP_NEGATIVE_REGULATION_OF_EXTRINSIC_APOPTOTIC_SIGNALING_PATHWAY	96	-0.34105	-1.22615	0.135208	0.443978
GOBP_RESPONSE_TO_INSULIN	256	0.177796	0.843405	0.944	0.993864		GOBP_RESPONSE_TO_INCREASED_OXYGEN_LEVELS	28	-0.415971	-1.22574	0.172876	0.444592
GOBP_NEGATIVE_REGULATION_OF_ANOIKIS	17	0.295568	0.843304	0.69382	0.993023		GOBP_COPII_COATED_VESICLE_CARGO_LOADING	15	-0.489584	-1.22566	0.22427	0.444311
GOBP_THYROID_HORMONE_GENERATION	16	0.28856	0.843084	0.70195	0.992467		GOBP_RESPONSE_TO_TUMOR_NECROSIS_FACTOR	287	-0.295642	-1.22545	0.0668973	0.444393
GOBP_CALCIUM_MEDIATED_SIGNALING_USING_INTRACELLULAR_CALCIUM_SOURCE	21	0.282349	0.842377	0.74359	0.992939		GOBP_MEMBRANE_PROTEIN_INTRACELLULAR_DOMAIN_PROTEOLYSIS	20	-0.447215	-1.22533	0.198437	0.444252
GOBP_NEGATIVE_REGULATION_OF_AXON_EXTENSION	40	0.239125	0.841676	0.753333	0.993458		GOBP_CHONDROITIN_SULFATE_PROTEOGLYCAN_METABOLIC_PROCESS	41	-0.393922	-1.22498	0.158501	0.444684
GOBP_RNA_SURVEILLANCE	15	0.30099	0.840771	0.67688	0.994441		GOBP_POSITIVE_REGULATION_OF_REPRODUCTIVE_PROCESS	65	-0.356121	-1.22419	0.161379	0.446342
GOBP_CILIUM_MOVEMENT	131	0.192782	0.840371	0.855204	0.994236		GOBP_REGULATION_OF_CELLULAR_RESPIRATION	21	-0.443369	-1.22415	0.193893	0.445975
GOBP_ORGANELLE_INHERITANCE	15	0.305053	0.84009	0.67624	0.993838		GOBP_DEVELOPMENTAL_PIGMENTATION	39	-0.391143	-1.22406	0.19209	0.445748
GOBP_PHOSPHOLIPID_BIOSYNTHETIC_PROCESS	253	0.175968	0.839751	0.942149	0.993549		GOBP_REGULATION_OF_HEMOPOIESIS	394	-0.292173	-1.22342	0.0460022	0.446898
GOBP_NUCLEOSIDE_DIPHOSPHATE_METABOLIC_PROCESS	152	0.187536	0.83911	0.912281	0.993889		GOBP_INTRACELLULAR_RECEPTOR_SIGNALING_PATHWAY	255	-0.301681	-1.22338	0.0816803	0.446523
GOBP_POSITIVE_REGULATION_OF_CHROMOSOME_ORGANIZATION	157	0.189185	0.839044	0.905473	0.992987		GOBP_POSITIVE_REGULATION_OF_GLYCOPROTEIN_METABOLIC_PROCESS	23	-0.439558	-1.22337	0.193846	0.446075
GOBP_HISTONE_H3_K9_MODIFICATION	44	0.232278	0.837056	0.785276	0.996332		GOBP_PANCREAS_DEVELOPMENT	56	-0.366591	-1.22333	0.156863	0.445716
GOBP_NEGATIVE_REGULATION_OF_EPITHELIAL_CELL_APOPTOTIC_PROCESS	40	0.236426	0.835842	0.772586	0.997929		GOBP_ENDOTHELIUM_DEVELOPMENT	118	-0.32874	-1.22313	0.120406	0.445755
GOBP_PROTEASOMAL_PROTEIN_CATABOLIC_PROCESS	469	0.164434	0.834231	0.968254	1		GOBP_REGULATION_OF_MACROPHAGE_CHEMOTAXIS	25	-0.431489	-1.22313	0.193646	0.445293
GOBP_RNA_LOCALIZATION	226	0.177358	0.834023	0.95946	0.999767		GOBP_POSITIVE_REGULATION_OF_BIOMINERALIZATION	43	-0.384488	-1.22264	0.167862	0.446049
GOBP_PROTEIN_FOLDING	218	0.17928	0.833715	0.960526	0.999393		GOBP_TOLL_LIKE_RECEPTOR_9_SIGNALING_PATHWAY	25	-0.423432	-1.22259	0.199074	0.445695
GOBP_RIBONUCLEOSIDE_METABOLIC_PROCESS	70	0.2133	0.833588	0.823045	0.998619		GOBP_NEURON_PROJECTION_ORGANIZATION	88	-0.341379	-1.22244	0.132992	0.445635
GOBP_REGULATION_OF_SIGNAL_TRANSDUCTION_BY_P53_CLASS_MEDIATOR	175	0.185871	0.833336	0.93464	0.998103		GOBP_VOCALIZATION_BEHAVIOR	17	-0.468783	-1.22214	0.202853	0.445999
GOBP_GLYCOSYL_COMPOUND_BIOSYNTHETIC_PROCESS	42	0.239184	0.832898	0.728223	0.997997		GOBP_EPIDERMIS_DEVELOPMENT	284	-0.2982	-1.22214	0.0665888	0.445534
GOBP_POSITIVE_REGULATION_OF_DENDRITE_MORPHOGENESIS	35	0.249043	0.832346	0.755776	0.998101		GOBP_EPITHELIAL_CELL_PROLIFERATION	347	-0.295155	-1.22204	0.0593505	0.445342
GOBP_POSITIVE_REGULATION_OF_CANONICAL_WNT_SIGNALING_PATHWAY	140	0.186205	0.832005	0.896175	0.997718		GOBP_REGULATION_OF_INTRACELLULAR_ESTROGEN_RECEPTOR_SIGNALING_PATHWAY	37	-0.39601	-1.22202	0.188321	0.444932
GOBP_MRNA_3_END_PROCESSING	98	0.198598	0.831731	0.857143	0.997239		GOBP_CALCIUM_ION_TRANSMEMBRANE_TRANSPORT	269	-0.299401	-1.22162	0.0703576	0.445536
GOBP_MEMBRANE_DOCKING	180	0.183934	0.830522	0.91358	0.998713		GOBP_DIACYLGLYCEROL_METABOLIC_PROCESS	23	-0.438662	-1.22146	0.212403	0.445482
GOBP_POSITIVE_REGULATION_OF_VIRAL_GENOME_REPLICATION	31	0.24463	0.830113	0.789809	0.998534		GOBP_BLASTODERM_SEGMENTATION	15	-0.486028	-1.22109	0.198003	0.445997
GOBP_LATE_ENDOSOME_TO_VACUOLE_TRANSPORT	24	0.263949	0.829398	0.734756	0.999007		GOBP_REGULATION_OF_RELEASE_OF_CYTOCHROME_C_FROM_MITOCHONDRIA	44	-0.382651	-1.22068	0.168639	0.446619
GOBP_AXON_EXTENSION	107	0.194397	0.82936	0.919598	0.998038		GOBP_REGULATION_OF_APOPTOTIC_SIGNALING_PATHWAY	328	-0.29413	-1.22057	0.0561167	0.446442
GOBP_DIOL_METABOLIC_PROCESS	29	0.252324	0.82921	0.730887	0.997332		GOBP_PROTEIN_ACTIVATION_CASCADE	21	-0.447518	-1.22039	0.206587	0.446445
GOBP_CILIUM_ORGANIZATION	385	0.163307	0.82906	1	0.996607		GOBP_POSITIVE_REGULATION_OF_NERVOUS_SYSTEM_DEVELOPMENT	237	-0.299799	-1.22037	0.0764774	0.446045
GOBP_REGULATION_OF_CELL_MORPHOGENESIS_INVOLVED_IN_DIFFERENTIATION	91	0.200966	0.828822	0.84375	0.99604		GOBP_POSITIVE_REGULATION_OF_PROTEIN_KINASE_B_SIGNALING	153	-0.317503	-1.21981	0.0968944	0.447035
GOBP_CYTOSOLIC_TRANSPORT	164	0.183002	0.828626	0.933673	0.995414		GOBP_LAMELLIPODIUM_MORPHOGENESIS	15	-0.486866	-1.21966	0.21732	0.446928
GOBP_ASSOCIATIVE_LEARNING	62	0.21304	0.828371	0.825175	0.994882		GOBP_NEURON_CELL_CELL_ADHESION	16	-0.478264	-1.21879	0.221705	0.448754
GOBP_VIRAL_RELEASE_FROM_HOST_CELL	33	0.2472	0.827288	0.758018	0.996076		GOBP_NEUTROPHIL_MIGRATION	112	-0.329412	-1.21848	0.130208	0.449068
GOBP_REGULATION_OF_DNA_BIOSYNTHETIC_PROCESS	104	0.194693	0.826944	0.907563	0.995778		GOBP_ACUTE_PHASE_RESPONSE	34	-0.401102	-1.21834	0.192825	0.44896
GOBP_MITOTIC_G2_DNA_DAMAGE_CHECKPOINT	23	0.264079	0.825694	0.731707	0.997187		GOBP_REGULATION_OF_HOMOTYPIC_CELL_CELL_ADHESION	25	-0.429024	-1.2181	0.207153	0.44907
GOBP_SNRNA_TRANSCRIPTION	74	0.202018	0.825461	0.854406	0.996659		GOBP_RESPONSE_TO_STEROID_HORMONE	295	-0.295799	-1.21806	0.0702341	0.448715
GOBP_RNA_PHOSPHODIESTER_BOND_HYDROLYSIS_ENDONUCLEOLYTIC	75	0.207941	0.825219	0.816794	0.996152		GOBP_CELL_FATE_DETERMINATION	28	-0.411798	-1.21798	0.209231	0.448459
GOBP_RESPONSE_TO_LIGHT_STIMULUS	286	0.169876	0.820589	0.991667	1		GOBP_STRESS_FIBER_ASSEMBLY	98	-0.333561	-1.21782	0.13272	0.448376
GOBP_MODIFIED_AMINO_ACID_TRANSPORT	28	0.25435	0.820177	0.754777	1		GOBP_POSITIVE_REGULATION_OF_HEART_GROWTH	33	-0.395197	-1.21769	0.169231	0.448223
GOBP_NADP_METABOLIC_PROCESS	34	0.237093	0.820174	0.779553	1		GOBP_REGULATION_OF_CYSTEINE_TYPE_ENDOPEPTIDASE_ACTIVITY	210	-0.306921	-1.21764	0.0833333	0.447887
GOBP_ARGININE_METABOLIC_PROCESS	17	0.288044	0.819943	0.736364	1		GOBP_EMBRYONIC_MORPHOGENESIS	489	-0.286028	-1.21737	0.0372737	0.448186
GOBP_NEGATIVE_REGULATION_OF_ORGANELLE_ASSEMBLY	40	0.232434	0.819149	0.78882	1		GOBP_B_CELL_MEDIATED_IMMUNITY	208	-0.307973	-1.21736	0.0910138	0.447741
GOBP_POSITIVE_REGULATION_OF_PROTEOLYSIS_INVOLVED_IN_CELLULAR_PROTEIN_CATABOLIC_PROCESS	123	0.188355	0.817367	0.925581	1		GOBP_NEGATIVE_REGULATION_OF_INTRINSIC_APOPTOTIC_SIGNALING_PATHWAY_IN_RESPONSE_TO_DNA_DAMAGE	30	-0.412058	-1.21626	0.202399	0.450168
GOBP_PURINE_CONTAINING_COMPOUND_SALVAGE	15	0.294786	0.816163	0.722372	1		GOBP_POSITIVE_REGULATION_OF_SMOOTH_MUSCLE_CONTRACTION	22	-0.448101	-1.21623	0.229985	0.44978
GOBP_AMINO_SUGAR_METABOLIC_PROCESS	36	0.242038	0.815833	0.782875	1		GOBP_ENERGY_HOMEOSTASIS	35	-0.405107	-1.21597	0.20324	0.449973
GOBP_FORMATION_OF_CYTOPLASMIC_TRANSLATION_INITIATION_COMPLEX	16	0.289563	0.815311	0.691843	1		GOBP_REGULATION_OF_MEMBRANE_LIPID_DISTRIBUTION	51	-0.367465	-1.21555	0.184211	0.450624
GOBP_REGULATION_OF_ERAD_PATHWAY	19	0.272276	0.814898	0.708215	1		GOBP_POSITIVE_REGULATION_OF_NITRIC_OXIDE_SYNTHASE_BIOSYNTHETIC_PROCESS	15	-0.479891	-1.21543	0.221698	0.450459
GOBP_NEGATIVE_REGULATION_OF_PROTEIN_CONTAINING_COMPLEX_ASSEMBLY	130	0.186635	0.81298	0.926316	1		GOBP_POSITIVE_REGULATION_OF_MYELOID_LEUKOCYTE_CYTOKINE_PRODUCTION_INVOLVED_IN_IMMUNE_RESPONSE	16	-0.472074	-1.21531	0.21865	0.450315
GOBP_SOMATIC_DIVERSIFICATION_OF_IMMUNOGLOBULINS	64	0.205557	0.812438	0.856061	1		GOBP_MULTICELLULAR_ORGANISMAL_MOVEMENT	47	-0.377045	-1.21506	0.182328	0.450503
GOBP_POSITIVE_REGULATION_OF_CELL_CYCLE_G1_S_PHASE_TRANSITION	45	0.226982	0.812336	0.798742	1		GOBP_REGULATION_OF_HEART_GROWTH	57	-0.362148	-1.21496	0.174825	0.450315
GOBP_SPHINGOLIPID_BIOSYNTHETIC_PROCESS	106	0.192148	0.811439	0.894737	1		GOBP_POSITIVE_REGULATION_OF_PROTEIN_EXPORT_FROM_NUCLEUS	20	-0.447342	-1.21454	0.231746	0.450977
GOBP_FATTY_ACID_BETA_OXIDATION_USING_ACYL_COA_OXIDASE	15	0.287615	0.810788	0.731183	1		GOBP_NEGATIVE_REGULATION_OF_TUMOR_NECROSIS_FACTOR_SUPERFAMILY_CYTOKINE_PRODUCTION	55	-0.363549	-1.21428	0.170596	0.451247
GOBP_NEGATIVE_REGULATION_OF_CELL_SUBSTRATE_JUNCTION_ORGANIZATION	18	0.278324	0.810031	0.760989	1		GOBP_REGULATION_OF_HUMORAL_IMMUNE_RESPONSE	119	-0.322894	-1.21417	0.14361	0.451085
GOBP_REGULATION_OF_MICROTUBULE_POLYMERIZATION	48	0.218544	0.809621	0.82866	1		GOBP_CELLULAR_RESPONSE_TO_VITAMIN_D	20	-0.455989	-1.21409	0.224888	0.450812
GOBP_CELLULAR_PIGMENTATION	51	0.220283	0.809195	0.826625	1		GOBP_REGULATION_OF_LIPOPROTEIN_LIPASE_ACTIVITY	18	-0.461611	-1.21404	0.223089	0.450481
GOBP_RNA_EXPORT_FROM_NUCLEUS	136	0.184306	0.809053	0.95	1		GOBP_REGULATION_OF_PROTEIN_LOCALIZATION_TO_CELL_SURFACE	36	-0.394883	-1.21404	0.185507	0.450034
GOBP_ACETYL_COA_METABOLIC_PROCESS	35	0.241766	0.808147	0.766667	1		GOBP_PEPTIDE_SECRETION	352	-0.290549	-1.21393	0.059867	0.449852
GOBP_TYPE_B_PANCREATIC_CELL_PROLIFERATION	17	0.278967	0.806166	0.740458	1		GOBP_PROTEIN_KINASE_B_SIGNALING	233	-0.298378	-1.21375	0.100928	0.449883
GOBP_ACTIVATION_OF_CYSTEINE_TYPE_ENDOPEPTIDASE_ACTIVITY	15	0.2983	0.805925	0.742931	1		GOBP_NEGATIVE_REGULATION_OF_LYMPHOCYTE_APOPTOTIC_PROCESS	30	-0.408856	-1.21351	0.204204	0.450112
GOBP_ESTABLISHMENT_OF_TISSUE_POLARITY	120	0.183665	0.805742	0.910569	1		GOBP_NEGATIVE_REGULATION_OF_INTERFERON_GAMMA_PRODUCTION	35	-0.398497	-1.21343	0.19	0.44984
GOBP_REPLICATIVE_SENESCENCE	16	0.287545	0.80543	0.738903	1		GOBP_SENSORY_ORGAN_DEVELOPMENT	434	-0.287186	-1.21316	0.0447598	0.450139
GOBP_CELLULAR_LIPID_CATABOLIC_PROCESS	205	0.171298	0.805342	0.975758	1		GOBP_CAMERA_TYPE_EYE_DEVELOPMENT	249	-0.297621	-1.21249	0.0911243	0.45139
GOBP_NUCLEAR_ENVELOPE_REASSEMBLY	18	0.279221	0.805126	0.748649	1		GOBP_RENAL_SYSTEM_PROCESS_INVOLVED_IN_REGULATION_OF_SYSTEMIC_ARTERIAL_BLOOD_PRESSURE	18	-0.462156	-1.21247	0.229955	0.450989
GOBP_LOW_DENSITY_LIPOPROTEIN_PARTICLE_CLEARANCE	33	0.246278	0.80511	0.790274	1		GOBP_NEGATIVE_REGULATION_OF_PEPTIDE_HORMONE_SECRETION	38	-0.398185	-1.21192	0.198006	0.451952
GOBP_MITOTIC_CYTOKINETIC_PROCESS	23	0.263938	0.80356	0.772334	1		GOBP_REGULATION_OF_JUN_KINASE_ACTIVITY	80	-0.338106	-1.21165	0.158184	0.452157
GOBP_NEGATIVE_REGULATION_OF_SODIUM_ION_TRANSPORT	18	0.273315	0.80332	0.74359	1		GOBP_BEHAVIOR	449	-0.286681	-1.21128	0.0543478	0.452627
GOBP_REGULATION_OF_PROTEASOMAL_UBIQUITIN_DEPENDENT_PROTEIN_CATABOLIC_PROCESS	128	0.183429	0.803234	0.922374	1		GOBP_REGULATION_OF_TRANSMEMBRANE_TRANSPORT	478	-0.286146	-1.21027	0.0467588	0.454758
GOBP_NEGATIVE_REGULATION_OF_TELOMERE_MAINTENANCE	33	0.235788	0.803205	0.78209	1		GOBP_POSITIVE_REGULATION_OF_GLIAL_CELL_DIFFERENTIATION	37	-0.394996	-1.21	0.199413	0.454975
GOBP_NEGATIVE_REGULATION_OF_HISTONE_ACETYLATION	15	0.287296	0.802406	0.742382	1		GOBP_INTERLEUKIN_5_PRODUCTION	17	-0.465118	-1.20964	0.220635	0.455493
GOBP_TOR_SIGNALING	119	0.186582	0.800634	0.921296	1		GOBP_REGULATION_OF_MYOTUBE_DIFFERENTIATION	31	-0.409901	-1.2094	0.204052	0.455602
GOBP_RESPONSE_TO_UV	140	0.182702	0.799578	0.973404	1		GOBP_POSITIVE_REGULATION_OF_GLIAL_CELL_PROLIFERATION	17	-0.468491	-1.20923	0.237082	0.455592
GOBP_BARBED_END_ACTIN_FILAMENT_CAPPING	25	0.253418	0.799423	0.78	1		GOBP_GASTRULATION	159	-0.31254	-1.20867	0.116995	0.456601
GOBP_REGULATION_OF_MICROTUBULE_POLYMERIZATION_OR_DEPOLYMERIZATION	78	0.20401	0.799412	0.905882	1		GOBP_REGULATION_OF_FATTY_ACID_BIOSYNTHETIC_PROCESS	39	-0.38763	-1.20864	0.216095	0.456227
GOBP_REGULATION_OF_PROTEIN_AUTOPHOSPHORYLATION	45	0.22105	0.798383	0.864238	1		GOBP_REGULATION_OF_ERBB_SIGNALING_PATHWAY	92	-0.338305	-1.20862	0.14433	0.455814
GOBP_SNO_S_RNA_METABOLIC_PROCESS	15	0.284153	0.797908	0.761364	1		GOBP_METAL_ION_TRANSPORT	431	-0.288269	-1.208	0.0600858	0.456993
GOBP_NUCLEOTIDE_PHOSPHORYLATION	129	0.181579	0.797457	0.950739	1		GOBP_CALCIUM_ION_REGULATED_EXOCYTOSIS_OF_NEUROTRANSMITTER	16	-0.468763	-1.20793	0.215655	0.456734
GOBP_CARDIAC_RIGHT_VENTRICLE_MORPHOGENESIS	15	0.294106	0.797191	0.763587	1		GOBP_REGULATION_OF_MAP_KINASE_ACTIVITY	285	-0.293676	-1.20767	0.0744921	0.456969
GOBP_RRNA_TRANSCRIPTION	33	0.235186	0.796593	0.82866	1		GOBP_FOREBRAIN_NEURON_DEVELOPMENT	20	-0.440113	-1.20756	0.22292	0.456799
GOBP_PHOSPHATIDYLINOSITOL_BIOSYNTHETIC_PROCESS	112	0.188156	0.795964	0.938272	1		GOBP_REGULATION_OF_GLIAL_CELL_PROLIFERATION	29	-0.404476	-1.20714	0.209064	0.457416
GOBP_PROTEIN_TRANSMEMBRANE_IMPORT_INTO_INTRACELLULAR_ORGANELLE	36	0.231217	0.795578	0.796721	1		GOBP_REGULATION_OF_TRANSMEMBRANE_RECEPTOR_PROTEIN_SERINE_THREONINE_KINASE_SIGNALING_PATHWAY	215	-0.299039	-1.20704	0.09319	0.457226
GOBP_PROTEIN_QUALITY_CONTROL_FOR_MISFOLDED_OR_INCOMPLETELY_SYNTHESIZED_PROTEINS	28	0.242997	0.79419	0.807692	1		GOBP_LYTIC_VACUOLE_ORGANIZATION	67	-0.347397	-1.20687	0.180217	0.457214
GOBP_GLUTAMINE_FAMILY_AMINO_ACID_CATABOLIC_PROCESS	22	0.250329	0.794083	0.790368	1		GOBP_REGULATION_OF_NEURAL_PRECURSOR_CELL_PROLIFERATION	67	-0.347498	-1.20684	0.160221	0.456842
GOBP_RIBONUCLEOSIDE_TRIPHOSPHATE_METABOLIC_PROCESS	86	0.197161	0.793722	0.908696	1		GOBP_NEGATIVE_REGULATION_OF_T_CELL_APOPTOTIC_PROCESS	19	-0.453153	-1.20618	0.241325	0.458132
GOBP_RIBONUCLEOPROTEIN_COMPLEX_BIOGENESIS	452	0.159483	0.791701	1	1		GOBP_POSITIVE_REGULATION_OF_CREB_TRANSCRIPTION_FACTOR_ACTIVITY	17	-0.464042	-1.20608	0.227273	0.457966
GOBP_POSITIVE_REGULATION_OF_VASCULAR_ASSOCIATED_SMOOTH_MUSCLE_CELL_PROLIFERATION	35	0.232029	0.790394	0.814925	1		GOBP_CELLULAR_RESPONSE_TO_NUTRIENT	38	-0.38914	-1.20608	0.206795	0.457526
GOBP_MRNA_METHYLATION	16	0.287665	0.790342	0.76781	1		GOBP_REGULATION_OF_INFLAMMATORY_RESPONSE_TO_ANTIGENIC_STIMULUS	27	-0.415092	-1.20584	0.204268	0.457686
GOBP_POSITIVE_REGULATION_OF_DNA_METABOLIC_PROCESS	192	0.171402	0.790009	0.980263	1		GOBP_POSITIVE_REGULATION_OF_NUCLEOTIDE_METABOLIC_PROCESS	39	-0.388575	-1.20571	0.20292	0.457585
GOBP_MULTI_ORGANISM_LOCALIZATION	66	0.20023	0.788976	0.884892	1		GOBP_REGULATION_OF_CYCLASE_ACTIVITY	34	-0.400865	-1.20546	0.201794	0.457778
GOBP_REGULATION_OF_ATPASE_ACTIVITY	78	0.193614	0.788135	0.941176	1		GOBP_GLIAL_CELL_PROLIFERATION	44	-0.376852	-1.20532	0.207407	0.457699
GOBP_REGULATION_OF_HISTONE_METHYLATION	59	0.202726	0.78628	0.900383	1		GOBP_INACTIVATION_OF_MAPK_ACTIVITY	23	-0.434757	-1.2053	0.212766	0.457304
GOBP_CELL_COMMUNICATION_BY_ELECTRICAL_COUPLING	28	0.238436	0.786274	0.798701	1		GOBP_COCHLEA_MORPHOGENESIS	18	-0.458645	-1.20496	0.216216	0.45779
GOBP_MICROTUBULE_BASED_TRANSPORT	185	0.170688	0.785416	1	1		GOBP_REGULATION_OF_LEUKOCYTE_APOPTOTIC_PROCESS	75	-0.345402	-1.20457	0.158184	0.458361
GOBP_NEGATIVE_REGULATION_OF_DNA_BIOSYNTHETIC_PROCESS	37	0.231206	0.784894	0.816199	1		GOBP_FUCOSYLATION	16	-0.4753	-1.2036	0.214724	0.460506
GOBP_MITOCHONDRIAL_CALCIUM_ION_TRANSMEMBRANE_TRANSPORT	25	0.251125	0.784405	0.798799	1		GOBP_REGULATION_OF_REGULATED_SECRETORY_PATHWAY	127	-0.321604	-1.20331	0.131378	0.460772
GOBP_GOLGI_TO_VACUOLE_TRANSPORT	19	0.259738	0.784325	0.764179	1		GOBP_REGULATION_OF_OSTEOBLAST_DIFFERENTIATION	108	-0.32646	-1.20326	0.137662	0.460463
GOBP_MITOCHONDRIAL_FISSION	42	0.217757	0.783603	0.820896	1		GOBP_NATURAL_KILLER_CELL_DIFFERENTIATION	17	-0.463313	-1.20311	0.221184	0.460389
GOBP_POSITIVE_REGULATION_OF_CELLULAR_RESPONSE_TO_INSULIN_STIMULUS	22	0.257122	0.782919	0.785276	1		GOBP_POSITIVE_REGULATION_OF_OLIGODENDROCYTE_DIFFERENTIATION	19	-0.452214	-1.2028	0.230415	0.460731
GOBP_RIBOSOMAL_LARGE_SUBUNIT_ASSEMBLY	27	0.246693	0.782628	0.809384	1		GOBP_CIRCADIAN_SLEEP_WAKE_CYCLE	19	-0.449812	-1.20256	0.231861	0.460893
GOBP_DETECTION_OF_LIGHT_STIMULUS_INVOLVED_IN_SENSORY_PERCEPTION	15	0.27861	0.782401	0.795918	1		GOBP_NEGATIVE_REGULATION_OF_TRANSPORT	379	-0.28529	-1.20223	0.0777778	0.46133
GOBP_PROTEIN_DESTABILIZATION	46	0.216271	0.781942	0.860317	1		GOBP_RESPONSE_TO_ZINC_ION	43	-0.373179	-1.20212	0.191679	0.461142
GOBP_SUPEROXIDE_ANION_GENERATION	31	0.235498	0.78182	0.823188	1		GOBP_PROTEIN_CATABOLIC_PROCESS_IN_THE_VACUOLE	16	-0.471093	-1.20197	0.229068	0.461097
GOBP_COPPER_ION_HOMEOSTASIS	16	0.287521	0.7808	0.804094	1		GOBP_REGULATION_OF_PHOSPHATIDYLINOSITOL_3_KINASE_ACTIVITY	53	-0.373284	-1.20165	0.172714	0.461478
GOBP_REGULATION_OF_ACTIN_CYTOSKELETON_REORGANIZATION	36	0.232115	0.780577	0.825688	1		GOBP_NEGATIVE_REGULATION_OF_MAPK_CASCADE	158	-0.307135	-1.2016	0.148962	0.461157
GOBP_MACROMOLECULE_METHYLATION	287	0.161573	0.778748	0.991379	1		GOBP_CELLULAR_RESPONSE_TO_VITAMIN	28	-0.407247	-1.20121	0.233687	0.461729
GOBP_BLOOD_VESSEL_ENDOTHELIAL_CELL_PROLIFERATION_INVOLVED_IN_SPROUTING_ANGIOGENESIS	25	0.249281	0.777294	0.821317	1		GOBP_REGULATION_OF_MUSCLE_CELL_DIFFERENTIATION	126	-0.317237	-1.20077	0.146944	0.462442
GOBP_PYRIMIDINE_CONTAINING_COMPOUND_CATABOLIC_PROCESS	37	0.229793	0.775502	0.859873	1		GOBP_CARDIAC_CHAMBER_DEVELOPMENT	127	-0.317817	-1.20036	0.151629	0.463081
GOBP_REGULATION_OF_MICROTUBULE_CYTOSKELETON_ORGANIZATION	133	0.176196	0.774994	0.967593	1		GOBP_CORPUS_CALLOSUM_DEVELOPMENT	15	-0.475517	-1.20029	0.248387	0.462839
GOBP_REGULATION_OF_TRANSLATIONAL_ELONGATION	19	0.264787	0.7748	0.80057	1		GOBP_CELLULAR_RESPONSE_TO_MECHANICAL_STIMULUS	73	-0.343318	-1.20023	0.166895	0.462535
GOBP_PROTEIN_MONOUBIQUITINATION	66	0.196395	0.774673	0.923913	1		GOBP_SUBPALLIUM_DEVELOPMENT	21	-0.431354	-1.19957	0.223473	0.46385
GOBP_PROTEIN_IMPORT_INTO_MITOCHONDRIAL_MATRIX	20	0.258688	0.772646	0.810127	1		GOBP_ENTEROENDOCRINE_CELL_DIFFERENTIATION	23	-0.438163	-1.19937	0.201299	0.463926
GOBP_MEGAKARYOCYTE_DEVELOPMENT	16	0.274019	0.772338	0.776882	1		GOBP_REGULATION_OF_EXTRACELLULAR_MATRIX_DISASSEMBLY	15	-0.475478	-1.19933	0.24037	0.463609
GOBP_SPERM_EGG_RECOGNITION	43	0.214744	0.771457	0.86121	1		GOBP_RESPIRATORY_SYSTEM_DEVELOPMENT	165	-0.309672	-1.1993	0.119244	0.463257
GOBP_REGULATION_OF_PROTEIN_TARGETING_TO_MITOCHONDRION	43	0.216149	0.770563	0.85489	1		GOBP_FORMATION_OF_PRIMARY_GERM_LAYER	100	-0.326821	-1.19918	0.154345	0.463117
GOBP_POSITIVE_REGULATION_OF_PROTEIN_TARGETING_TO_MITOCHONDRION	31	0.232875	0.770209	0.845118	1		GOBP_POSITIVE_REGULATION_OF_SIGNAL_TRANSDUCTION_BY_P53_CLASS_MEDIATOR	22	-0.431997	-1.19913	0.223765	0.462805
GOBP_MITOCHONDRIAL_ELECTRON_TRANSPORT_CYTOCHROME_C_TO_OXYGEN	19	0.261948	0.769566	0.79056	1		GOBP_HEART_PROCESS	241	-0.298735	-1.19908	0.0896552	0.462509
GOBP_METHYLATION	335	0.156994	0.768706	1	1		GOBP_REGULATION_OF_STRIATED_MUSCLE_CELL_DIFFERENTIATION	73	-0.343819	-1.19892	0.184828	0.462514
GOBP_POSITIVE_REGULATION_OF_ATPASE_ACTIVITY	55	0.198235	0.767831	0.874126	1		GOBP_REGULATION_OF_VESICLE_MEDIATED_TRANSPORT	477	-0.283086	-1.19849	0.0562036	0.463155
GOBP_REGULATION_OF_GLUCOSE_IMPORT	49	0.208537	0.767266	0.911972	1		GOBP_REGULATION_OF_COAGULATION	62	-0.351015	-1.19847	0.178378	0.462774
GOBP_PROTEIN_METHYLATION	161	0.17166	0.767155	0.989796	1		GOBP_NEGATIVE_REGULATION_OF_NIK_NF_KAPPAB_SIGNALING	24	-0.424917	-1.19706	0.217778	0.466025
GOBP_POSITIVE_REGULATION_OF_TRANSCRIPTION_INITIATION_FROM_RNA_POLYMERASE_II_PROMOTER	27	0.238169	0.766902	0.834783	1		GOBP_POSITIVE_REGULATION_OF_LEUKOCYTE_MIGRATION	127	-0.316852	-1.19655	0.150617	0.466903
GOBP_REGULATION_OF_DOUBLE_STRAND_BREAK_REPAIR_VIA_HOMOLOGOUS_RECOMBINATION	47	0.209159	0.766535	0.896552	1		GOBP_RAS_PROTEIN_SIGNAL_TRANSDUCTION	328	-0.288707	-1.19567	0.0929451	0.468839
GOBP_REGULATION_OF_TRANSCRIPTION_INITIATION_FROM_RNA_POLYMERASE_II_PROMOTER	33	0.226189	0.76615	0.841463	1		GOBP_ORGANOPHOSPHATE_ESTER_TRANSPORT	120	-0.317136	-1.19563	0.15679	0.468488
GOBP_GUANOSINE_CONTAINING_COMPOUND_METABOLIC_PROCESS	40	0.221712	0.765877	0.893417	1		GOBP_REGULATION_OF_MYELOID_LEUKOCYTE_DIFFERENTIATION	107	-0.327089	-1.19538	0.147906	0.468684
GOBP_REGULATION_OF_PROTEIN_TARGETING	78	0.190056	0.765248	0.939759	1		GOBP_ENDOCRINE_HORMONE_SECRETION	39	-0.381041	-1.1952	0.201646	0.468747
GOBP_REGULATION_OF_MUSCLE_HYPERTROPHY	53	0.201163	0.764721	0.896057	1		GOBP_POSITIVE_REGULATION_OF_DNA_DAMAGE_RESPONSE_SIGNAL_TRANSDUCTION_BY_P53_CLASS_MEDIATOR	15	-0.470327	-1.19512	0.235835	0.468493
GOBP_GLYCEROPHOSPHOLIPID_METABOLIC_PROCESS	323	0.156017	0.763665	1	1		GOBP_POSITIVE_REGULATION_OF_CALCIUM_MEDIATED_SIGNALING	27	-0.415782	-1.1944	0.25	0.469956
GOBP_POSITIVE_REGULATION_OF_PROTEIN_MODIFICATION_BY_SMALL_PROTEIN_CONJUGATION_OR_REMOVAL	130	0.176496	0.762699	0.974249	1		GOBP_REGULATION_OF_MULTI_ORGANISM_PROCESS	41	-0.383261	-1.19437	0.204142	0.469602
GOBP_REGULATION_OF_CELL_SIZE	160	0.16931	0.760832	0.986425	1		GOBP_ARACHIDONIC_ACID_SECRETION	20	-0.438048	-1.19277	0.238547	0.473441
GOBP_PHOSPHOLIPID_METABOLIC_PROCESS	387	0.155908	0.760677	1	1		GOBP_STRIATUM_DEVELOPMENT	17	-0.468536	-1.19216	0.234206	0.474642
GOBP_REGULATION_OF_VIRAL_INDUCED_CYTOPLASMIC_PATTERN_RECOGNITION_RECEPTOR_SIGNALING_PATHWAY	21	0.24995	0.760502	0.76161	1		GOBP_SENSORY_PERCEPTION_OF_SMELL	80	-0.338231	-1.19213	0.199187	0.474284
GOBP_NEGATIVE_REGULATION_OF_MICROTUBULE_POLYMERIZATION_OR_DEPOLYMERIZATION	37	0.223739	0.759943	0.846395	1		GOBP_POSITIVE_REGULATION_OF_TRIGLYCERIDE_METABOLIC_PROCESS	17	-0.451258	-1.19168	0.229483	0.475073
GOBP_RNA_POLYADENYLATION	45	0.215223	0.759589	0.877483	1		GOBP_EAR_DEVELOPMENT	168	-0.304312	-1.19165	0.13848	0.474697
GOBP_RIBONUCLEOSIDE_TRIPHOSPHATE_BIOSYNTHETIC_PROCESS	72	0.190886	0.759279	0.932836	1		GOBP_LYMPHOCYTE_HOMEOSTASIS	56	-0.358839	-1.19138	0.198582	0.474994
GOBP_EMBRYONIC_CAMERA_TYPE_EYE_DEVELOPMENT	25	0.246381	0.758654	0.824451	1		GOBP_REGULATION_OF_TOLL_LIKE_RECEPTOR_4_SIGNALING_PATHWAY	22	-0.430985	-1.19113	0.229135	0.475228
GOBP_CYTOPLASMIC_TRANSLATIONAL_INITIATION	34	0.222731	0.758649	0.833333	1		GOBP_NEGATIVE_REGULATION_OF_GLYCOPROTEIN_METABOLIC_PROCESS	16	-0.465299	-1.19107	0.222405	0.474931
GOBP_MATURATION_OF_SSU_RRNA_FROM_TRICISTRONIC_RRNA_TRANSCRIPT_SSU_RRNA_5_8S_RRNA_LSU_RRNA	37	0.221457	0.758117	0.852941	1		GOBP_POSITIVE_REGULATION_OF_NIK_NF_KAPPAB_SIGNALING	66	-0.34669	-1.19101	0.17688	0.474678
GOBP_AMYLOID_FIBRIL_FORMATION	23	0.245214	0.75617	0.822157	1		GOBP_NEGATIVE_REGULATION_OF_SMOOTH_MUSCLE_CELL_DIFFERENTIATION	17	-0.460613	-1.19091	0.241706	0.474502
GOBP_REGULATION_OF_CYTOPLASMIC_TRANSLATION	20	0.246716	0.753573	0.809942	1		GOBP_POSTSYNAPTIC_SPECIALIZATION_ORGANIZATION	27	-0.41152	-1.19085	0.237609	0.474222
GOBP_EXPORT_ACROSS_PLASMA_MEMBRANE	54	0.197617	0.751569	0.942761	1		GOBP_MULTICELLULAR_ORGANISM_AGING	26	-0.412012	-1.19058	0.226225	0.474466
GOBP_OUTER_DYNEIN_ARM_ASSEMBLY	18	0.264278	0.748849	0.827684	1		GOBP_STARTLE_RESPONSE	18	-0.463453	-1.19041	0.24961	0.474486
GOBP_CHAPERONE_MEDIATED_PROTEIN_FOLDING	61	0.19204	0.747321	0.940741	1		GOBP_CARDIAC_CONDUCTION	126	-0.319059	-1.19	0.160804	0.475156
GOBP_MIDBODY_ABSCISSION	17	0.26387	0.747245	0.833333	1		GOBP_AMYLOID_BETA_CLEARANCE	34	-0.393363	-1.18971	0.22576	0.475482
GOBP_MITOCHONDRIAL_CALCIUM_ION_HOMEOSTASIS	25	0.245981	0.745153	0.863777	1		GOBP_REGULATION_OF_NEURONAL_SYNAPTIC_PLASTICITY	41	-0.378626	-1.18936	0.213043	0.4759
GOBP_NEGATIVE_REGULATION_OF_DNA_REPAIR	36	0.209539	0.744258	0.90303	1		GOBP_HEART_TRABECULA_MORPHOGENESIS	27	-0.414177	-1.18869	0.237189	0.477314
GOBP_LATE_ENDOSOME_TO_VACUOLE_TRANSPORT_VIA_MULTIVESICULAR_BODY_SORTING_PATHWAY	17	0.26387	0.743432	0.841808	1		GOBP_T_CELL_DIFFERENTIATION_IN_THYMUS	72	-0.339691	-1.18803	0.173442	0.478682
GOBP_RECEPTOR_CATABOLIC_PROCESS	35	0.215574	0.743257	0.880342	1		GOBP_REGULATION_OF_PROTEIN_SUMOYLATION	22	-0.434664	-1.1871	0.257669	0.480655
GOBP_CELLULAR_METABOLIC_COMPOUND_SALVAGE	34	0.223002	0.742134	0.874636	1		GOBP_CARDIAC_CHAMBER_MORPHOGENESIS	95	-0.329592	-1.18662	0.183862	0.481554
GOBP_TRANSCRIPTION_PREINITIATION_COMPLEX_ASSEMBLY	36	0.216561	0.740767	0.917492	1		GOBP_SYNAPSE_ASSEMBLY	145	-0.309038	-1.18632	0.154862	0.481876
GOBP_LIPID_MODIFICATION	250	0.153209	0.740745	1	1		GOBP_CALCIUM_ION_REGULATED_EXOCYTOSIS	55	-0.360425	-1.18613	0.198006	0.48197
GOBP_POSITIVE_REGULATION_OF_MICROTUBULE_POLYMERIZATION_OR_DEPOLYMERIZATION	32	0.22503	0.739222	0.873156	1		GOBP_STEROL_HOMEOSTASIS	76	-0.332896	-1.18588	0.180519	0.482218
GOBP_ACETYL_COA_BIOSYNTHETIC_PROCESS	21	0.246332	0.738647	0.849231	1		GOBP_POSITIVE_REGULATION_OF_BEHAVIOR	19	-0.436774	-1.18363	0.254658	0.487734
GOBP_GLUCOSE_IMPORT	63	0.194736	0.737055	0.926056	1		GOBP_POSITIVE_REGULATION_OF_DNA_REPLICATION	37	-0.380986	-1.18334	0.218391	0.48805
GOBP_PYRIMIDINE_RIBONUCLEOTIDE_BIOSYNTHETIC_PROCESS	22	0.239789	0.736024	0.845029	1		GOBP_HINDBRAIN_MORPHOGENESIS	36	-0.387858	-1.18261	0.221429	0.489553
GOBP_PHOSPHATIDIC_ACID_METABOLIC_PROCESS	42	0.206992	0.73507	0.88961	1		GOBP_MONOCARBOXYLIC_ACID_TRANSPORT	149	-0.306236	-1.1824	0.14557	0.489653
GOBP_PHOSPHOLIPID_DEPHOSPHORYLATION	42	0.203371	0.735012	0.891525	1		GOBP_ACTIN_FILAMENT_BASED_TRANSPORT	21	-0.428167	-1.18225	0.242199	0.489615
GOBP_POSITIVE_REGULATION_OF_ISOTYPE_SWITCHING	26	0.228843	0.734326	0.864198	1		GOBP_REGULATION_OF_CELLULAR_RESPONSE_TO_TRANSFORMING_GROWTH_FACTOR_BETA_STIMULUS	113	-0.321941	-1.18213	0.179819	0.489516
GOBP_REGULATION_OF_DOUBLE_STRAND_BREAK_REPAIR	84	0.182465	0.733832	0.95339	1		GOBP_INOSITOL_PHOSPHATE_BIOSYNTHETIC_PROCESS	24	-0.417913	-1.182	0.241486	0.489415
GOBP_NUCLEAR_ENVELOPE_ORGANIZATION	51	0.197142	0.729516	0.912281	1		GOBP_RIBONUCLEOTIDE_CATABOLIC_PROCESS	38	-0.380833	-1.18197	0.21398	0.489083
GOBP_REGULATION_OF_PROTEIN_TARGETING_TO_MEMBRANE	34	0.213278	0.726736	0.908497	1		GOBP_REGULATION_OF_POSTSYNAPTIC_MEMBRANE_POTENTIAL	108	-0.320753	-1.18179	0.178244	0.48912
GOBP_ORGANELLE_TRANSPORT_ALONG_MICROTUBULE	80	0.177855	0.726529	0.978648	1		GOBP_BRANCHING_MORPHOGENESIS_OF_AN_EPITHELIAL_TUBE	120	-0.315968	-1.18166	0.160714	0.489032
GOBP_REGULATION_OF_TRANSLATION_NCRNA_MEDIATED	25	0.229834	0.726513	0.872093	1		GOBP_REGULATION_OF_RHO_PROTEIN_SIGNAL_TRANSDUCTION	80	-0.335751	-1.18154	0.176144	0.488912
GOBP_METAL_ION_EXPORT	43	0.202139	0.72629	0.918149	1		GOBP_POSITIVE_REGULATION_OF_SECRETION	262	-0.290957	-1.18148	0.121387	0.488619
GOBP_NEUROMUSCULAR_SYNAPTIC_TRANSMISSION	20	0.24415	0.726254	0.840708	1		GOBP_LEFT_RIGHT_PATTERN_FORMATION	19	-0.453938	-1.18085	0.250755	0.489905
GOBP_PYRIMIDINE_DEOXYRIBONUCLEOTIDE_METABOLIC_PROCESS	22	0.234251	0.725734	0.871345	1		GOBP_POSITIVE_REGULATION_OF_MAPK_CASCADE	459	-0.278411	-1.18076	0.0952891	0.489723
GOBP_REGULATION_OF_OXIDATIVE_PHOSPHORYLATION	23	0.235379	0.723323	0.871951	1		GOBP_POSITIVE_REGULATION_OF_TRANSCRIPTION_FROM_RNA_POLYMERASE_II_PROMOTER_IN_RESPONSE_TO_STRESS	23	-0.426371	-1.18054	0.227414	0.489831
GOBP_RNA_PHOSPHODIESTER_BOND_HYDROLYSIS	145	0.1641	0.722224	1	1		GOBP_TUMOR_NECROSIS_FACTOR_MEDIATED_SIGNALING_PATHWAY	164	-0.303018	-1.18005	0.153563	0.490663
GOBP_MICROTUBULE_ANCHORING	27	0.222787	0.720501	0.883582	1		GOBP_POSITIVE_REGULATION_OF_CELL_DEVELOPMENT	265	-0.290019	-1.17932	0.137656	0.492163
GOBP_MITOCHONDRION_MORPHOGENESIS	19	0.240789	0.719704	0.87069	1		GOBP_REGULATION_OF_PROTEIN_TYROSINE_KINASE_ACTIVITY	88	-0.327084	-1.17914	0.191744	0.492159
GOBP_POSITIVE_REGULATION_OF_RESPONSE_TO_DNA_DAMAGE_STIMULUS	104	0.170527	0.717187	0.977578	1		GOBP_METANEPHROS_MORPHOGENESIS	23	-0.419445	-1.17904	0.246835	0.491995
GOBP_REGULATION_OF_PROTEIN_STABILITY	282	0.14933	0.715391	1	1		GOBP_POSITIVE_REGULATION_OF_INTERFERON_ALPHA_PRODUCTION	21	-0.421684	-1.1789	0.253543	0.491915
GOBP_PIRNA_METABOLIC_PROCESS	15	0.265256	0.715368	0.833795	1		GOBP_ENDOCRINE_SYSTEM_DEVELOPMENT	95	-0.325108	-1.17824	0.186755	0.493282
GOBP_SULFATE_TRANSPORT	15	0.259627	0.714392	0.836461	1		GOBP_REGULATION_OF_SMOOTH_MUSCLE_CONTRACTION	47	-0.364914	-1.17817	0.208333	0.49301
GOBP_REGULATION_OF_TRANSCRIPTION_REGULATORY_REGION_DNA_BINDING	44	0.200081	0.714317	0.938983	1		GOBP_REGULATION_OF_NEUROBLAST_PROLIFERATION	24	-0.423082	-1.178	0.233494	0.493043
GOBP_TRANSPORT_ALONG_MICROTUBULE	155	0.158639	0.714225	0.994819	1		GOBP_REGULATION_OF_HEART_RATE_BY_CARDIAC_CONDUCTION	37	-0.38116	-1.17772	0.242009	0.493382
GOBP_HIPPO_SIGNALING	44	0.199301	0.710941	0.938312	1		GOBP_SPLEEN_DEVELOPMENT	27	-0.403135	-1.17717	0.234421	0.494379
GOBP_REGULATION_OF_SPINDLE_ORGANIZATION	39	0.199242	0.709574	0.942771	1		GOBP_SENSORY_SYSTEM_DEVELOPMENT	299	-0.287716	-1.17713	0.105562	0.494036
GOBP_REGULATION_OF_CELLULAR_AMIDE_METABOLIC_PROCESS	413	0.142161	0.706334	1	1		GOBP_RESPONSE_TO_LEPTIN	22	-0.430856	-1.17677	0.252412	0.494511
GOBP_POSITIVE_REGULATION_OF_TRANSCRIPTION_OF_NOTCH_RECEPTOR_TARGET	18	0.244249	0.705866	0.848649	1		GOBP_REGULATION_OF_FIBROBLAST_MIGRATION	34	-0.389491	-1.17645	0.220211	0.494898
GOBP_REGULATION_OF_RESPONSE_TO_DNA_DAMAGE_STIMULUS	217	0.151269	0.703842	1	1		GOBP_REGULATION_OF_RESPONSE_TO_ENDOPLASMIC_RETICULUM_STRESS	79	-0.331754	-1.17632	0.188859	0.494793
GOBP_SYNAPTIC_TRANSMISSION_DOPAMINERGIC	18	0.244446	0.702877	0.900293	1		GOBP_ANIMAL_ORGAN_REGENERATION	69	-0.342171	-1.17603	0.192819	0.495178
GOBP_REGULATION_OF_NUCLEOBASE_CONTAINING_COMPOUND_TRANSPORT	15	0.256761	0.701904	0.86351	1		GOBP_MONOCARBOXYLIC_ACID_BIOSYNTHETIC_PROCESS	194	-0.295029	-1.17599	0.135514	0.494802
GOBP_PROTEASOMAL_UBIQUITIN_INDEPENDENT_PROTEIN_CATABOLIC_PROCESS	21	0.231149	0.70104	0.894879	1		GOBP_REGULATION_OF_T_CELL_MIGRATION	40	-0.372041	-1.17595	0.22734	0.494467
GOBP_NEGATIVE_REGULATION_OF_AUTOPHAGOSOME_ASSEMBLY	15	0.249967	0.700035	0.859649	1		GOBP_REGULATION_OF_VASCULOGENESIS	15	-0.469331	-1.17567	0.277778	0.49477
GOBP_PROTEIN_NEDDYLATION	18	0.243582	0.699954	0.861972	1		GOBP_REGULATION_OF_REPRODUCTIVE_PROCESS	128	-0.308887	-1.17558	0.180812	0.494568
GOBP_APOPTOTIC_DNA_FRAGMENTATION	20	0.235384	0.699563	0.892442	1		GOBP_FATTY_ACID_TRANSPORT	130	-0.312426	-1.17521	0.175505	0.495075
GOBP_CELLULAR_SODIUM_ION_HOMEOSTASIS	15	0.261735	0.699059	0.846154	1		GOBP_PROTEIN_TARGETING_TO_MEMBRANE	200	-0.293539	-1.17473	0.132629	0.495943
GOBP_PEPTIDYL_LYSINE_METHYLATION	118	0.162324	0.698734	0.995575	1		GOBP_REGULATION_OF_CELLULAR_RESPONSE_TO_GROWTH_FACTOR_STIMULUS	242	-0.291889	-1.17469	0.122066	0.495611
GOBP_POSITIVE_REGULATION_OF_G1_S_TRANSITION_OF_MITOTIC_CELL_CYCLE	36	0.203748	0.696395	0.936709	1		GOBP_CELLULAR_COMPONENT_ASSEMBLY_INVOLVED_IN_MORPHOGENESIS	85	-0.329152	-1.17465	0.178244	0.495289
GOBP_NUCLEUS_ORGANIZATION	118	0.158499	0.696126	0.985714	1		GOBP_AUDITORY_RECEPTOR_CELL_DEVELOPMENT	18	-0.448757	-1.17447	0.27673	0.495368
GOBP_MAGNESIUM_ION_TRANSPORT	16	0.244279	0.694187	0.904899	1		GOBP_MESODERM_DEVELOPMENT	102	-0.325378	-1.17438	0.192802	0.495188
GOBP_POSITIVE_REGULATION_OF_MUSCLE_HYPERTROPHY	27	0.214015	0.69363	0.918478	1		GOBP_RESPONSE_TO_CAMP	85	-0.332108	-1.1743	0.185864	0.494973
GOBP_MATURATION_OF_SSU_RRNA	50	0.188949	0.690042	0.950877	1		GOBP_RESPONSE_TO_INTERLEUKIN_4	33	-0.388287	-1.17382	0.244648	0.495797
GOBP_UBIQUINONE_METABOLIC_PROCESS	18	0.236505	0.688718	0.886957	1		GOBP_T_HELPER_CELL_LINEAGE_COMMITMENT	17	-0.457524	-1.17324	0.283699	0.496912
GOBP_PEPTIDYL_PROLINE_MODIFICATION	52	0.182871	0.687598	0.953901	1		GOBP_FAT_CELL_DIFFERENTIATION	197	-0.296083	-1.17224	0.149644	0.499145
GOBP_POSITIVE_REGULATION_OF_ERYTHROCYTE_DIFFERENTIATION	32	0.211555	0.687408	0.936364	1		GOBP_NEGATIVE_REGULATION_OF_ION_TRANSPORT	270	-0.289046	-1.17217	0.12704	0.498917
GOBP_SMOOTHENED_SIGNALING_PATHWAY	122	0.156789	0.686043	1	1		GOBP_REGULATION_OF_MUSCLE_CONTRACTION	131	-0.311002	-1.17192	0.186567	0.499147
GOBP_POSITIVE_REGULATION_OF_DOUBLE_STRAND_BREAK_REPAIR_VIA_NONHOMOLOGOUS_END_JOINING	16	0.237892	0.685707	0.894879	1		GOBP_REGULATION_OF_BONE_REMODELING	46	-0.36308	-1.17188	0.231198	0.498818
GOBP_REGULATION_OF_RECEPTOR_RECYCLING	23	0.224654	0.682159	0.911175	1		GOBP_ENDOTHELIAL_CELL_PROLIFERATION	143	-0.303139	-1.17182	0.151961	0.498539
GOBP_PROTEIN_STABILIZATION	182	0.148662	0.681635	1	1		GOBP_CYTOSOLIC_CALCIUM_ION_TRANSPORT	155	-0.302734	-1.17172	0.153382	0.498386
GOBP_REGULATION_OF_PROTON_TRANSPORT	23	0.218934	0.681603	0.931694	1		GOBP_CELL_JUNCTION_ASSEMBLY	373	-0.279978	-1.17167	0.123922	0.498068
GOBP_PEPTIDE_CATABOLIC_PROCESS	25	0.217507	0.681165	0.918919	1		GOBP_POSITIVE_REGULATION_OF_PROTEIN_LOCALIZATION_TO_CELL_SURFACE	15	-0.463244	-1.17078	0.268608	0.500079
GOBP_SIALYLATION	17	0.234863	0.678332	0.920118	1		GOBP_POSITIVE_REGULATION_OF_BLOOD_VESSEL_ENDOTHELIAL_CELL_MIGRATION	56	-0.348077	-1.17033	0.229282	0.500841
GOBP_REGULATION_OF_INTEGRIN_MEDIATED_SIGNALING_PATHWAY	15	0.243153	0.676012	0.901042	1		GOBP_NEGATIVE_REGULATION_OF_VIRAL_PROCESS	82	-0.332611	-1.16995	0.196477	0.501413
GOBP_CELL_REDOX_HOMEOSTASIS	42	0.186948	0.67373	0.960854	1		GOBP_SYNAPSE_ORGANIZATION	365	-0.279881	-1.16951	0.0964523	0.502216
GOBP_POSITIVE_REGULATION_OF_HISTONE_METHYLATION	34	0.201341	0.6728	0.929577	1		GOBP_REGULATION_OF_NEURON_MIGRATION	34	-0.379646	-1.16843	0.221745	0.504684
GOBP_MITOCHONDRIAL_GENOME_MAINTENANCE	21	0.22087	0.672646	0.94302	1		GOBP_CYTOPLASMIC_SEQUESTERING_OF_PROTEIN	22	-0.417317	-1.16818	0.261062	0.504942
GOBP_ESTABLISHMENT_OF_RNA_LOCALIZATION	193	0.143268	0.67131	1	1		GOBP_EMBRYONIC_ORGAN_MORPHOGENESIS	229	-0.289588	-1.16785	0.153488	0.505393
GOBP_POSITIVE_REGULATION_OF_DNA_RECOMBINATION	44	0.188093	0.668788	0.971246	1		GOBP_NEGATIVE_REGULATION_OF_NUCLEOTIDE_METABOLIC_PROCESS	20	-0.427451	-1.16781	0.263804	0.505067
GOBP_LYMPHANGIOGENESIS	15	0.242655	0.668422	0.903485	1		GOBP_POSITIVE_REGULATION_OF_DNA_BINDING	48	-0.363683	-1.16771	0.24507	0.504899
GOBP_CELLULAR_RESPONSE_TO_GAMMA_RADIATION	26	0.20988	0.667955	0.930514	1		GOBP_REGULATION_OF_CALCIUM_ION_TRANSMEMBRANE_TRANSPORTER_ACTIVITY	72	-0.335942	-1.1677	0.208614	0.504471
GOBP_CELL_COMMUNICATION_BY_ELECTRICAL_COUPLING_INVOLVED_IN_CARDIAC_CONDUCTION	23	0.212603	0.666862	0.929972	1		GOBP_EPIBOLY	33	-0.383432	-1.16688	0.226879	0.506309
GOBP_MICROVILLUS_ORGANIZATION	23	0.216753	0.665895	0.926254	1		GOBP_PURINERGIC_NUCLEOTIDE_RECEPTOR_SIGNALING_PATHWAY	31	-0.390846	-1.16601	0.238026	0.508225
GOBP_GOLGI_TO_ENDOSOME_TRANSPORT	17	0.232921	0.663784	0.928962	1		GOBP_HORMONE_METABOLIC_PROCESS	173	-0.298097	-1.16592	0.166262	0.508032
GOBP_REGULATION_OF_SPINDLE_ASSEMBLY	25	0.213756	0.663351	0.945619	1		GOBP_DENDRITE_SELF_AVOIDANCE	15	-0.474867	-1.16572	0.272025	0.508144
GOBP_PLATELET_AGGREGATION	56	0.176199	0.663061	0.972881	1		GOBP_POSITIVE_REGULATION_OF_PROTEIN_KINASE_ACTIVITY	490	-0.273521	-1.16497	0.0994764	0.509809
GOBP_POSITIVE_REGULATION_OF_RELEASE_OF_SEQUESTERED_CALCIUM_ION_INTO_CYTOSOL	35	0.195139	0.661506	0.973856	1		GOBP_ERK1_AND_ERK2_CASCADE	268	-0.287767	-1.16485	0.147936	0.509688
GOBP_INTRACILIARY_TRANSPORT_INVOLVED_IN_CILIUM_ASSEMBLY	40	0.187521	0.660905	0.973684	1		GOBP_AXONAL_FASCICULATION	18	-0.448817	-1.16473	0.264659	0.509542
GOBP_LIPOPROTEIN_METABOLIC_PROCESS	125	0.150626	0.660423	1	1		GOBP_NEGATIVE_REGULATION_OF_MYOBLAST_DIFFERENTIATION	22	-0.420486	-1.16463	0.273994	0.509387
GOBP_POSITIVE_REGULATION_OF_MACROAUTOPHAGY	59	0.175225	0.657178	0.989474	1		GOBP_HEPARAN_SULFATE_PROTEOGLYCAN_BIOSYNTHETIC_PROCESS	23	-0.414094	-1.16426	0.26087	0.509941
GOBP_POSITIVE_REGULATION_OF_CALCIUM_ION_TRANSMEMBRANE_TRANSPORT	62	0.169731	0.657039	0.992565	1		GOBP_POSITIVE_REGULATION_OF_CALCIUM_ION_TRANSPORT	107	-0.315565	-1.16409	0.194236	0.509975
GOBP_INCLUSION_BODY_ASSEMBLY	21	0.21939	0.656232	0.92515	1		GOBP_POSITIVE_REGULATION_OF_ACTIN_FILAMENT_POLYMERIZATION	93	-0.320786	-1.16383	0.19709	0.510255
GOBP_NEGATIVE_REGULATION_OF_RNA_CATABOLIC_PROCESS	62	0.165233	0.653732	0.996032	1		GOBP_NEGATIVE_REGULATION_OF_CELL_MIGRATION_INVOLVED_IN_SPROUTING_ANGIOGENESIS	17	-0.446695	-1.16283	0.266876	0.512559
GOBP_CARBOHYDRATE_PHOSPHORYLATION	24	0.212859	0.653163	0.922652	1		GOBP_RECEPTOR_METABOLIC_PROCESS	158	-0.298216	-1.16275	0.169365	0.512346
GOBP_REGULATION_OF_MICROTUBULE_DEPOLYMERIZATION	29	0.197183	0.652753	0.952681	1		GOBP_REGULATION_OF_CALCIUM_ION_TRANSMEMBRANE_TRANSPORT	125	-0.309567	-1.16178	0.19546	0.514518
GOBP_REGULATION_OF_VACUOLE_ORGANIZATION	47	0.176351	0.652495	0.976431	1		GOBP_G_PROTEIN_COUPLED_ACETYLCHOLINE_RECEPTOR_SIGNALING_PATHWAY	16	-0.453549	-1.16143	0.283912	0.515005
GOBP_POSITIVE_REGULATION_OF_FILOPODIUM_ASSEMBLY	28	0.197914	0.651711	0.934579	1		GOBP_REGULATION_OF_CELL_JUNCTION_ASSEMBLY	174	-0.293843	-1.16135	0.18399	0.514781
GOBP_RIG_I_SIGNALING_PATHWAY	24	0.212396	0.651467	0.946746	1		GOBP_NEGATIVE_REGULATION_OF_APOPTOTIC_SIGNALING_PATHWAY	211	-0.291825	-1.16099	0.167268	0.515363
GOBP_SPERM_AXONEME_ASSEMBLY	20	0.218315	0.646265	0.921127	1		GOBP_CELLULAR_RESPONSE_TO_DSRNA	22	-0.419463	-1.16079	0.266768	0.515505
GOBP_REGULATION_OF_TELOMERE_CAPPING	26	0.202993	0.644878	0.95614	1		GOBP_NEGATIVE_REGULATION_OF_PROTEIN_SERINE_THREONINE_KINASE_ACTIVITY	127	-0.307561	-1.16079	0.190955	0.515066
GOBP_CYTOKINETIC_PROCESS	38	0.180687	0.640725	0.986577	1		GOBP_POSITIVE_REGULATION_OF_BINDING	158	-0.299537	-1.16068	0.201923	0.514917
GOBP_COVALENT_CHROMATIN_MODIFICATION	437	0.127904	0.640622	1	1		GOBP_NEGATIVE_REGULATION_OF_TOLL_LIKE_RECEPTOR_SIGNALING_PATHWAY	38	-0.376805	-1.16009	0.243478	0.51615
GOBP_CHROMATIN_DISASSEMBLY	18	0.214942	0.638911	0.939891	1		GOBP_MACROPHAGE_ACTIVATION_INVOLVED_IN_IMMUNE_RESPONSE	17	-0.444273	-1.16003	0.276827	0.515855
GOBP_HISTONE_METHYLATION	123	0.148259	0.63759	1	1		GOBP_INTERLEUKIN_1_MEDIATED_SIGNALING_PATHWAY	99	-0.31586	-1.15996	0.180978	0.515587
GOBP_POSITIVE_REGULATION_OF_CHROMATIN_ORGANIZATION	95	0.153241	0.63746	0.995652	1		GOBP_DEOXYRIBOSE_PHOSPHATE_CATABOLIC_PROCESS	26	-0.402145	-1.15981	0.252941	0.515628
GOBP_N_TERMINAL_PROTEIN_AMINO_ACID_MODIFICATION	26	0.200131	0.637297	0.962963	1		GOBP_PLATELET_DERIVED_GROWTH_FACTOR_RECEPTOR_SIGNALING_PATHWAY	54	-0.34802	-1.1597	0.242507	0.515486
GOBP_PROTEIN_DNA_COMPLEX_DISASSEMBLY	18	0.21553	0.636875	0.951483	1		GOBP_RESPONSE_TO_XENOBIOTIC_STIMULUS	103	-0.315335	-1.15969	0.214192	0.515089
GOBP_REGULATION_OF_UBIQUITIN_DEPENDENT_PROTEIN_CATABOLIC_PROCESS	155	0.142396	0.636634	1	1		GOBP_POSITIVE_REGULATION_OF_PROTEIN_LOCALIZATION_TO_CELL_PERIPHERY	63	-0.344284	-1.15949	0.223448	0.515179
GOBP_NEGATIVE_REGULATION_OF_STRIATED_MUSCLE_CELL_DIFFERENTIATION	32	0.191022	0.635995	0.963855	1		GOBP_AUDITORY_RECEPTOR_CELL_MORPHOGENESIS	15	-0.459466	-1.15875	0.273885	0.516798
GOBP_GOLGI_VESICLE_TRANSPORT	361	0.128014	0.63314	1	1		GOBP_NEGATIVE_REGULATION_OF_TRANSFORMING_GROWTH_FACTOR_BETA_RECEPTOR_SIGNALING_PATHWAY	76	-0.333008	-1.15853	0.215506	0.516947
GOBP_POSITIVE_REGULATION_OF_RNA_SPLICING	34	0.185195	0.630105	0.980456	1		GOBP_RNA_DESTABILIZATION	35	-0.381595	-1.1584	0.244807	0.516867
GOBP_MRNA_EXPORT_FROM_NUCLEUS	110	0.14749	0.62914	1	1		GOBP_REPRODUCTIVE_SYSTEM_DEVELOPMENT	348	-0.280642	-1.15826	0.114537	0.516833
GOBP_POLYOL_CATABOLIC_PROCESS	25	0.203147	0.62912	0.952077	1		GOBP_NEGATIVE_REGULATION_OF_NEURAL_PRECURSOR_CELL_PROLIFERATION	18	-0.436411	-1.15779	0.295707	0.517726
GOBP_PROTEIN_PEPTIDYL_PROLYL_ISOMERIZATION	36	0.183038	0.627681	0.987461	1		GOBP_MACROPHAGE_CYTOKINE_PRODUCTION	15	-0.456615	-1.15633	0.28481	0.521395
GOBP_PYRIMIDINE_RIBONUCLEOTIDE_METABOLIC_PROCESS	29	0.192697	0.626355	0.956772	1		GOBP_OVULATION_CYCLE	55	-0.342967	-1.15623	0.220506	0.521231
GOBP_PROTEIN_AUTOUBIQUITINATION	69	0.159827	0.622454	0.992933	1		GOBP_BETA_CATENIN_DESTRUCTION_COMPLEX_DISASSEMBLY	19	-0.43161	-1.15577	0.256329	0.522091
GOBP_HISTONE_H3_K4_METHYLATION	50	0.165693	0.61956	0.986755	1		GOBP_CELLULAR_RESPONSE_TO_COPPER_ION	20	-0.4296	-1.15565	0.281669	0.521972
GOBP_RESPONSE_TO_EPINEPHRINE	15	0.230068	0.617106	0.916442	1		GOBP_APPENDAGE_MORPHOGENESIS	112	-0.312316	-1.15512	0.217005	0.522936
GOBP_RETROGRADE_TRANSPORT_ENDOSOME_TO_GOLGI	90	0.152813	0.617001	1	1		GOBP_PATTERN_RECOGNITION_RECEPTOR_SIGNALING_PATHWAY	194	-0.287818	-1.15511	0.163484	0.522533
GOBP_POSITIVE_REGULATION_OF_CALCIUM_ION_TRANSMEMBRANE_TRANSPORTER_ACTIVITY	35	0.175438	0.614289	0.963087	1		GOBP_ENDOTHELIAL_CELL_DEVELOPMENT	62	-0.340334	-1.15486	0.242091	0.522785
GOBP_PROTEIN_HYDROXYLATION	27	0.190084	0.605353	0.962145	1		GOBP_STRIATED_MUSCLE_CELL_DEVELOPMENT	88	-0.322396	-1.15415	0.212766	0.524221
GOBP_LIPOPROTEIN_BIOSYNTHETIC_PROCESS	90	0.145747	0.604582	0.995984	1		GOBP_ANTIGEN_PROCESSING_AND_PRESENTATION	227	-0.284899	-1.15405	0.165476	0.524067
GOBP_POSITIVE_REGULATION_OF_TELOMERE_CAPPING	17	0.207867	0.599059	0.965517	1		GOBP_DEVELOPMENT_OF_PRIMARY_SEXUAL_CHARACTERISTICS	185	-0.290783	-1.154	0.178998	0.523747
GOBP_PEPTIDYL_LYSINE_MODIFICATION	372	0.118479	0.596778	1	1		GOBP_DOPAMINE_SECRETION	25	-0.408063	-1.15398	0.258258	0.523379
GOBP_REGULATION_OF_MRNA_POLYADENYLATION	17	0.209259	0.596229	0.957507	1		GOBP_REGULATION_OF_ENDOPLASMIC_RETICULUM_UNFOLDED_PROTEIN_RESPONSE	29	-0.388075	-1.15332	0.246512	0.524739
GOBP_SELECTIVE_AUTOPHAGY	62	0.154855	0.592824	1	1		GOBP_T_CELL_APOPTOTIC_PROCESS	45	-0.360527	-1.15311	0.244666	0.524872
GOBP_POSITIVE_REGULATION_OF_ESTABLISHMENT_OF_PROTEIN_LOCALIZATION_TO_MITOCHONDRION	57	0.155045	0.591093	0.996337	1		GOBP_RETINOIC_ACID_METABOLIC_PROCESS	25	-0.403041	-1.15296	0.273684	0.52487
GOBP_POSITIVE_REGULATION_OF_PROTEIN_DEACETYLATION	21	0.192622	0.5904	0.982659	1		GOBP_COLLAGEN_CATABOLIC_PROCESS	41	-0.364188	-1.15261	0.258493	0.525335
GOBP_REGULATION_OF_HYDROGEN_PEROXIDE_METABOLIC_PROCESS	18	0.201463	0.581653	0.958333	1		GOBP_ENDOCRINE_PANCREAS_DEVELOPMENT	36	-0.375877	-1.1526	0.248097	0.524933
GOBP_TRANSCRIPTION_BY_RNA_POLYMERASE_I	67	0.15023	0.580012	1	1		GOBP_POSITIVE_REGULATION_OF_ERK1_AND_ERK2_CASCADE	171	-0.293797	-1.15228	0.183374	0.525388
GOBP_REGULATION_OF_CARDIAC_MUSCLE_CONTRACTION_BY_REGULATION_OF_THE_RELEASE_OF_SEQUESTERED_CALCIUM_ION	18	0.203221	0.576751	0.96875	1		GOBP_FATTY_ACID_BIOSYNTHETIC_PROCESS	144	-0.298801	-1.15228	0.203727	0.52495
GOBP_REGULATION_OF_HISTONE_DEACETYLATION	25	0.185239	0.576326	0.97486	1		GOBP_POSITIVE_REGULATION_OF_MAP_KINASE_ACTIVITY	216	-0.28769	-1.15219	0.177647	0.52475
GOBP_POSITIVE_REGULATION_OF_MRNA_SPLICING_VIA_SPLICEOSOME	20	0.19737	0.573702	0.968116	1		GOBP_RESPONSE_TO_VITAMIN_D	29	-0.388971	-1.15219	0.266272	0.524311
GOBP_NUCLEOBASE_CONTAINING_COMPOUND_TRANSPORT	241	0.119569	0.571144	1	1		GOBP_IMMUNOLOGICAL_MEMORY_PROCESS	17	-0.443443	-1.15217	0.284566	0.523908
GOBP_REGULATION_OF_FILOPODIUM_ASSEMBLY	43	0.158524	0.570133	0.993378	1		GOBP_INNER_DYNEIN_ARM_ASSEMBLY	15	-0.453287	-1.15165	0.292079	0.524958
GOBP_INTRACILIARY_TRANSPORT	53	0.151782	0.567054	0.989011	1		GOBP_NEGATIVE_REGULATION_OF_WOUND_HEALING	60	-0.340494	-1.1513	0.237964	0.525425
GOBP_LYMPH_VESSEL_MORPHOGENESIS	19	0.191974	0.565167	0.965944	1		GOBP_RESPONSE_TO_ETHANOL	114	-0.306817	-1.15114	0.204342	0.525432
GOBP_METHIONINE_METABOLIC_PROCESS	15	0.212818	0.563871	0.976945	1		GOBP_REGULATION_OF_PROTEIN_BINDING	187	-0.294411	-1.15093	0.189061	0.52558
GOBP_LONG_TERM_SYNAPTIC_DEPRESSION	24	0.181871	0.561489	0.997333	1		GOBP_NEGATIVE_REGULATION_OF_MULTI_ORGANISM_PROCESS	15	-0.458782	-1.15078	0.31068	0.525554
GOBP_POSITIVE_REGULATION_OF_DOUBLE_STRAND_BREAK_REPAIR	39	0.15881	0.560484	1	1		GOBP_POSITIVE_REGULATION_OF_TYPE_I_INTERFERON_PRODUCTION	76	-0.326318	-1.15057	0.240766	0.525746
GOBP_ENDOPLASMIC_RETICULUM_TUBULAR_NETWORK_ORGANIZATION	18	0.194832	0.558498	0.966154	1		GOBP_REGULATION_OF_RAC_PROTEIN_SIGNAL_TRANSDUCTION	18	-0.430398	-1.15053	0.261755	0.525431
GOBP_PROTEIN_N_LINKED_GLYCOSYLATION	71	0.137856	0.544232	1	1		GOBP_INORGANIC_ANION_TRANSPORT	138	-0.303819	-1.15026	0.189422	0.525724
GOBP_REGULATION_OF_MRNA_CATABOLIC_PROCESS	199	0.118865	0.543096	1	1		GOBP_POSITIVE_REGULATION_OF_HORMONE_SECRETION	104	-0.313443	-1.1501	0.204993	0.525739
GOBP_HISTONE_H4_K16_ACETYLATION	21	0.175049	0.540704	0.97654	1		GOBP_FEAR_RESPONSE	30	-0.389238	-1.15009	0.276853	0.525333
GOBP_RESPONSE_TO_EPIDERMAL_GROWTH_FACTOR	42	0.150373	0.535508	0.996855	1		GOBP_ACTIVATED_T_CELL_PROLIFERATION	43	-0.35735	-1.1499	0.245014	0.525444
GOBP_MRNA_TRANSPORT	147	0.120744	0.533124	1	1		GOBP_MODULATION_OF_PROCESS_OF_OTHER_ORGANISM	112	-0.310345	-1.14981	0.207332	0.525268
GOBP_NEGATIVE_REGULATION_OF_MACROAUTOPHAGY	35	0.154078	0.529403	0.997015	1		GOBP_PLACENTA_BLOOD_VESSEL_DEVELOPMENT	26	-0.396563	-1.14967	0.252266	0.525229
GOBP_REGULATION_OF_STEM_CELL_POPULATION_MAINTENANCE	26	0.158402	0.522004	0.993846	1		GOBP_REGULATION_OF_ANIMAL_ORGAN_MORPHOGENESIS	162	-0.297121	-1.14957	0.184242	0.525091
GOBP_NUCLEAR_EXPORT	195	0.112426	0.520771	1	1		GOBP_ARF_PROTEIN_SIGNAL_TRANSDUCTION	19	-0.429333	-1.14897	0.296998	0.52634
GOBP_HISTONE_MONOUBIQUITINATION	29	0.157618	0.520591	0.994152	1		GOBP_CELL_CELL_SIGNALING_INVOLVED_IN_CARDIAC_CONDUCTION	28	-0.392035	-1.14875	0.266471	0.526478
GOBP_REGULATION_OF_DNA_TEMPLATED_TRANSCRIPTION_IN_RESPONSE_TO_STRESS	113	0.120213	0.51634	1	1		GOBP_SYNAPTIC_TRANSMISSION_CHOLINERGIC	24	-0.412502	-1.14873	0.26161	0.526111
GOBP_ENDOPLASMIC_RETICULUM_TO_CYTOSOL_TRANSPORT	28	0.156118	0.507237	0.994135	1		GOBP_REGULATION_OF_SYNAPSE_ASSEMBLY	79	-0.32472	-1.14869	0.216802	0.525781
GOBP_GLUCOSE_6_PHOSPHATE_METABOLIC_PROCESS	22	0.162231	0.505092	0.994253	1		GOBP_LEUKOCYTE_APOPTOTIC_PROCESS	97	-0.315346	-1.14845	0.224227	0.5261
GOBP_RNA_PHOSPHODIESTER_BOND_HYDROLYSIS_EXONUCLEOLYTIC	43	0.141023	0.505031	1	1		GOBP_EAR_MORPHOGENESIS	92	-0.319606	-1.1481	0.224516	0.526611
GOBP_REGULATION_OF_MITOTIC_SPINDLE_ASSEMBLY	18	0.167111	0.491078	0.994286	1		GOBP_SENSORY_ORGAN_MORPHOGENESIS	199	-0.286923	-1.14804	0.182783	0.52634
GOBP_NEGATIVE_REGULATION_OF_TELOMERE_MAINTENANCE_VIA_TELOMERE_LENGTHENING	25	0.158115	0.490025	1	1		GOBP_POSITIVE_REGULATION_OF_INTERLEUKIN_4_PRODUCTION	24	-0.407373	-1.14798	0.282675	0.526078
GOBP_PROTEIN_TRANSMEMBRANE_TRANSPORT	60	0.128119	0.487403	1	1		GOBP_REGULATION_OF_STRESS_ACTIVATED_PROTEIN_KINASE_SIGNALING_CASCADE	168	-0.297501	-1.14756	0.2	0.526823
GOBP_ENDOSOME_TRANSPORT_VIA_MULTIVESICULAR_BODY_SORTING_PATHWAY	31	0.145482	0.484831	1	1		GOBP_CHLORIDE_TRANSPORT	84	-0.323077	-1.14725	0.210383	0.52722
GOBP_OXIDATIVE_DEMETHYLATION	17	0.168208	0.482985	0.99726	1		GOBP_GASTRIC_ACID_SECRETION	16	-0.44951	-1.14713	0.288644	0.527133
GOBP_EXIT_FROM_MITOSIS	26	0.146227	0.467295	0.993976	1		GOBP_HOMEOSTASIS_OF_NUMBER_OF_CELLS_WITHIN_A_TISSUE	24	-0.402534	-1.14683	0.27454	0.527565
GOBP_RIBONUCLEOPROTEIN_COMPLEX_SUBUNIT_ORGANIZATION	213	0.100104	0.46622	1	1		GOBP_COPULATION	17	-0.445548	-1.14636	0.297508	0.528408
GOBP_MULTIVESICULAR_BODY_SORTING_PATHWAY	37	0.13073	0.453243	1	1		GOBP_REGULATION_OF_BODY_FLUID_LEVELS	440	-0.27051	-1.14506	0.13113	0.531658
GOBP_MODULATION_BY_VIRUS_OF_HOST_PROCESS	28	0.14171	0.44652	0.997015	1		GOBP_REGULATION_OF_CIRCADIAN_SLEEP_WAKE_CYCLE	15	-0.456364	-1.14504	0.298246	0.53129
GOBP_TRNA_WOBBLE_BASE_MODIFICATION	21	0.129089	0.38709	1	1		GOBP_EPIDERMIS_MORPHOGENESIS	24	-0.409606	-1.14458	0.300151	0.532113
GOBP_RNA_SPLICING_VIA_TRANSESTERIFICATION_REACTIONS	357	0.0628344	0.3138	1	0.999997		GOBP_POSITIVE_REGULATION_OF_B_CELL_DIFFERENTIATION	15	-0.460732	-1.14457	0.302251	0.531717
							GOBP_REGULATION_OF_ACTOMYOSIN_STRUCTURE_ORGANIZATION	89	-0.318177	-1.14431	0.247354	0.532009
							GOBP_INTRINSIC_APOPTOTIC_SIGNALING_PATHWAY_IN_RESPONSE_TO_DNA_DAMAGE_BY_P53_CLASS_MEDIATOR	44	-0.359613	-1.14395	0.248595	0.532529
							GOBP_CHEMICAL_SYNAPTIC_TRANSMISSION_POSTSYNAPTIC	91	-0.314981	-1.14394	0.218509	0.532125
							GOBP_CONNECTIVE_TISSUE_DEVELOPMENT	214	-0.285209	-1.14369	0.178404	0.532379
							GOBP_REGULATION_OF_KERATINOCYTE_PROLIFERATION	28	-0.389388	-1.14351	0.274336	0.532417
							GOBP_POSITIVE_REGULATION_OF_RECEPTOR_MEDIATED_ENDOCYTOSIS	45	-0.358599	-1.1435	0.245588	0.532008
							GOBP_ZINC_ION_HOMEOSTASIS	32	-0.380005	-1.14263	0.259542	0.533997
							GOBP_NEGATIVE_REGULATION_OF_BLOOD_VESSEL_ENDOTHELIAL_CELL_MIGRATION	35	-0.374317	-1.14253	0.266667	0.533836
							GOBP_NEGATIVE_REGULATION_OF_MUSCLE_CONTRACTION	19	-0.423213	-1.14253	0.277244	0.533421
							GOBP_REGULATION_OF_PROTEIN_EXIT_FROM_ENDOPLASMIC_RETICULUM	26	-0.401143	-1.14207	0.272588	0.534251
							GOBP_KERATINOCYTE_DIFFERENTIATION	141	-0.295019	-1.14184	0.210526	0.534448
							GOBP_CEREBRAL_CORTEX_RADIALLY_ORIENTED_CELL_MIGRATION	26	-0.40577	-1.14181	0.276973	0.534087
							GOBP_POSITIVE_REGULATION_OF_VASCULATURE_DEVELOPMENT	148	-0.295923	-1.14083	0.202424	0.53642
							GOBP_RESPONSE_TO_TUMOR_CELL	27	-0.390605	-1.14048	0.301685	0.536941
							GOBP_BLOOD_VESSEL_ENDOTHELIAL_CELL_MIGRATION	116	-0.306534	-1.14025	0.209738	0.537124
							GOBP_CELL_RECOGNITION	188	-0.290689	-1.13981	0.20936	0.5379
							GOBP_SMOOTH_MUSCLE_CONTRACTION	83	-0.321172	-1.13956	0.253012	0.538194
							GOBP_REGULATION_OF_MEMBRANE_POTENTIAL	365	-0.273879	-1.13929	0.146421	0.53849
							GOBP_RNA_DECAPPING	16	-0.436745	-1.13917	0.292049	0.538422
							GOBP_NEGATIVE_REGULATION_OF_BONE_MINERALIZATION	16	-0.435992	-1.13912	0.303079	0.538133
							GOBP_O_GLYCAN_PROCESSING	51	-0.344752	-1.13768	0.258741	0.541638
							GOBP_POSITIVE_REGULATION_OF_MESENCHYMAL_CELL_PROLIFERATION	19	-0.417482	-1.13725	0.274478	0.542363
							GOBP_ENDOTHELIAL_CELL_MIGRATION	211	-0.283476	-1.13697	0.200469	0.542773
							GOBP_REGULATION_OF_EPITHELIAL_CELL_APOPTOTIC_PROCESS	76	-0.326261	-1.1367	0.23427	0.543017
							GOBP_NITRIC_OXIDE_SYNTHASE_BIOSYNTHETIC_PROCESS	19	-0.419733	-1.13654	0.283721	0.543021
							GOBP_CELLULAR_RESPONSE_TO_CADMIUM_ION	31	-0.382308	-1.13633	0.28529	0.543202
							GOBP_PROTEOGLYCAN_METABOLIC_PROCESS	81	-0.318368	-1.1356	0.235135	0.544778
							GOBP_POSITIVE_REGULATION_OF_CALCIUM_ION_DEPENDENT_EXOCYTOSIS	16	-0.439044	-1.1355	0.299517	0.544609
							GOBP_TISSUE_MIGRATION	289	-0.277498	-1.13501	0.173469	0.545502
							GOBP_COPII_COATED_VESICLE_BUDDING	72	-0.329112	-1.13441	0.248634	0.546701
							GOBP_POSITIVE_REGULATION_OF_NEUROGENESIS	198	-0.28478	-1.1343	0.200234	0.546575
							GOBP_REGULATION_OF_FATTY_ACID_METABOLIC_PROCESS	79	-0.318666	-1.13423	0.248996	0.546368
							GOBP_MYD88_DEPENDENT_TOLL_LIKE_RECEPTOR_SIGNALING_PATHWAY	34	-0.374142	-1.13421	0.279762	0.546001
							GOBP_SODIUM_ION_TRANSMEMBRANE_TRANSPORT	144	-0.293947	-1.13416	0.228571	0.545716
							GOBP_ENGULFMENT_OF_APOPTOTIC_CELL	18	-0.428426	-1.13414	0.295752	0.54535
							GOBP_MORPHOGENESIS_OF_A_BRANCHING_STRUCTURE	156	-0.292759	-1.13387	0.211098	0.545605
							GOBP_POSITIVE_REGULATION_OF_MONOOXYGENASE_ACTIVITY	29	-0.3853	-1.13378	0.289318	0.545401
							GOBP_REGULATION_OF_ENDOTHELIAL_CELL_CHEMOTAXIS	18	-0.436491	-1.13371	0.301092	0.545161
							GOBP_OVULATION_CYCLE_PROCESS	37	-0.364886	-1.13357	0.279539	0.545126
							GOBP_RESPONSE_TO_METAL_ION	307	-0.27579	-1.13338	0.167598	0.545227
							GOBP_GLIOGENESIS	256	-0.278971	-1.13332	0.199768	0.544959
							GOBP_PROTEIN_LOCALIZATION_TO_ENDOPLASMIC_RETICULUM	147	-0.295974	-1.13328	0.223313	0.544643
							GOBP_PEPTIDYL_THREONINE_MODIFICATION	120	-0.299706	-1.13289	0.23192	0.545294
							GOBP_GLAND_DEVELOPMENT	360	-0.272766	-1.13239	0.175615	0.546242
							GOBP_MUSCLE_CONTRACTION	300	-0.273815	-1.13238	0.177928	0.545858
							GOBP_MAINTENANCE_OF_GASTROINTESTINAL_EPITHELIUM	15	-0.451901	-1.13237	0.317263	0.545455
							GOBP_POSITIVE_REGULATION_OF_PEPTIDE_HORMONE_SECRETION	79	-0.317601	-1.13223	0.265013	0.545464
							GOBP_RENAL_FILTRATION	24	-0.393728	-1.13207	0.284375	0.545445
							GOBP_INORGANIC_ANION_TRANSMEMBRANE_TRANSPORT	93	-0.314991	-1.13045	0.233023	0.549498
							GOBP_REGULATION_OF_MUSCLE_SYSTEM_PROCESS	196	-0.283028	-1.13018	0.209964	0.549845
							GOBP_CELLULAR_RESPONSE_TO_INORGANIC_SUBSTANCE	187	-0.286502	-1.12977	0.217654	0.550533
							GOBP_POSITIVE_REGULATION_OF_SMOOTHENED_SIGNALING_PATHWAY	34	-0.374304	-1.12974	0.292683	0.550195
							GOBP_REGULATION_OF_CARTILAGE_DEVELOPMENT	58	-0.334494	-1.1297	0.271468	0.549885
							GOBP_RESPONSE_TO_ESTROGEN	68	-0.327804	-1.12962	0.255659	0.549663
							GOBP_CELLULAR_EXTRAVASATION	67	-0.328313	-1.12921	0.253388	0.55041
							GOBP_FUCOSE_METABOLIC_PROCESS	15	-0.452368	-1.12883	0.319115	0.551018
							GOBP_REGULATION_OF_RENAL_SYSTEM_PROCESS	29	-0.380062	-1.12881	0.300305	0.55064
							GOBP_MUSCLE_FIBER_DEVELOPMENT	47	-0.339606	-1.1282	0.259259	0.551975
							GOBP_POSITIVE_REGULATION_OF_JNK_CASCADE	81	-0.316607	-1.12816	0.252312	0.551646
							GOBP_MAMMARY_GLAND_DEVELOPMENT	118	-0.303645	-1.12789	0.240949	0.551962
							GOBP_ODONTOGENESIS	104	-0.308296	-1.12778	0.234839	0.551848
							GOBP_ESTABLISHMENT_OR_MAINTENANCE_OF_MONOPOLAR_CELL_POLARITY	21	-0.417169	-1.12726	0.298762	0.552865
							GOBP_HINDBRAIN_DEVELOPMENT	117	-0.301385	-1.12712	0.239637	0.552808
							GOBP_POSITIVE_REGULATION_OF_NEUROTRANSMITTER_TRANSPORT	22	-0.410469	-1.12689	0.306502	0.553003
							GOBP_POSITIVE_REGULATION_OF_MEIOTIC_CELL_CYCLE	18	-0.422719	-1.12686	0.326562	0.552636
							GOBP_POSITIVE_REGULATION_OF_MUSCLE_CONTRACTION	33	-0.380764	-1.12683	0.302395	0.552298
							GOBP_POSITIVE_REGULATION_OF_MYELOID_LEUKOCYTE_DIFFERENTIATION	52	-0.341688	-1.1266	0.277778	0.55247
							GOBP_DEFENSE_RESPONSE_TO_GRAM_NEGATIVE_BACTERIUM	57	-0.335321	-1.12657	0.283668	0.552135
							GOBP_SEX_DIFFERENTIATION	218	-0.280598	-1.12639	0.203529	0.55222
							GOBP_STRESS_ACTIVATED_PROTEIN_KINASE_SIGNALING_CASCADE	256	-0.277066	-1.1262	0.18358	0.552358
							GOBP_MESODERM_MORPHOGENESIS	57	-0.338621	-1.12612	0.279494	0.552168
							GOBP_REGULATION_OF_SYSTEMIC_ARTERIAL_BLOOD_PRESSURE_BY_HORMONE	31	-0.385612	-1.12602	0.310185	0.552017
							GOBP_TRANSMEMBRANE_RECEPTOR_PROTEIN_SERINE_THREONINE_KINASE_SIGNALING_PATHWAY	308	-0.272581	-1.12507	0.19909	0.554276
							GOBP_POSITIVE_REGULATION_OF_SYNAPSE_ASSEMBLY	50	-0.346648	-1.12496	0.264624	0.554153
							GOBP_SULFATION	19	-0.428061	-1.12492	0.31135	0.553847
							GOBP_SMALL_GTPASE_MEDIATED_SIGNAL_TRANSDUCTION	488	-0.263924	-1.12469	0.1606	0.554037
							GOBP_REGULATION_OF_BINDING	333	-0.272358	-1.1245	0.194413	0.554145
							GOBP_AMEBOIDAL_TYPE_CELL_MIGRATION	389	-0.26789	-1.12427	0.17121	0.554373
							GOBP_ESTABLISHMENT_OF_PROTEIN_LOCALIZATION_TO_POSTSYNAPTIC_MEMBRANE	15	-0.436147	-1.12403	0.3056	0.554587
							GOBP_POSITIVE_REGULATION_OF_CYSTEINE_TYPE_ENDOPEPTIDASE_ACTIVITY	141	-0.292782	-1.12395	0.250927	0.554387
							GOBP_DICARBOXYLIC_ACID_TRANSPORT	84	-0.318087	-1.12366	0.282967	0.554754
							GOBP_DEOXYRIBONUCLEOSIDE_MONOPHOSPHATE_METABOLIC_PROCESS	16	-0.4294	-1.12364	0.343354	0.554389
							GOBP_NEGATIVE_REGULATION_OF_RESPONSE_TO_REACTIVE_OXYGEN_SPECIES	15	-0.438284	-1.12329	0.325843	0.554927
							GOBP_EPHRIN_RECEPTOR_SIGNALING_PATHWAY	81	-0.319849	-1.12326	0.258064	0.554594
							GOBP_RECEPTOR_MEDIATED_ENDOCYTOSIS	304	-0.270941	-1.12321	0.192865	0.554302
							GOBP_REGULATION_OF_AMYLOID_PRECURSOR_PROTEIN_CATABOLIC_PROCESS	42	-0.35473	-1.12318	0.288406	0.553961
							GOBP_REGULATION_OF_PROTEIN_LOCALIZATION_TO_MEMBRANE	184	-0.283511	-1.12309	0.223971	0.553788
							GOBP_WOUND_HEALING	473	-0.265505	-1.12217	0.171067	0.55595
							GOBP_STRIATED_MUSCLE_CELL_DIFFERENTIATION	227	-0.278969	-1.12172	0.21028	0.556728
							GOBP_CENTRAL_NERVOUS_SYSTEM_PROJECTION_NEURON_AXONOGENESIS	25	-0.393413	-1.12087	0.313253	0.558668
							GOBP_VITAMIN_BIOSYNTHETIC_PROCESS	18	-0.430384	-1.12054	0.326498	0.559151
							GOBP_REGULATION_OF_EXOCYTOSIS	184	-0.282563	-1.12036	0.235995	0.559203
							GOBP_SMOOTH_MUSCLE_TISSUE_DEVELOPMENT	18	-0.418254	-1.12033	0.312789	0.558877
							GOBP_ARTERY_MORPHOGENESIS	54	-0.338996	-1.11865	0.277383	0.563155
							GOBP_MAMMARY_GLAND_DUCT_MORPHOGENESIS	25	-0.390039	-1.11707	0.310448	0.567178
							GOBP_POSITIVE_REGULATION_OF_PROTEIN_BINDING	81	-0.320149	-1.11704	0.246338	0.566815
							GOBP_ASTROCYTE_ACTIVATION	22	-0.400569	-1.1167	0.321767	0.567348
							GOBP_POSITIVE_REGULATION_OF_PHOSPHATIDYLINOSITOL_3_KINASE_SIGNALING	83	-0.317414	-1.11637	0.280362	0.567878
							GOBP_POSITIVE_REGULATION_OF_EPITHELIAL_CELL_MIGRATION	148	-0.288517	-1.11633	0.245509	0.567548
							GOBP_TOLL_LIKE_RECEPTOR_SIGNALING_PATHWAY	144	-0.291399	-1.11596	0.250922	0.568112
							GOBP_ALCOHOL_CATABOLIC_PROCESS	46	-0.344884	-1.11566	0.28734	0.56851
							GOBP_POSITIVE_REGULATION_OF_EPITHELIAL_CELL_DIFFERENTIATION	45	-0.349519	-1.11527	0.319061	0.569163
							GOBP_POSITIVE_REGULATION_OF_APOPTOTIC_SIGNALING_PATHWAY	119	-0.299873	-1.11507	0.270166	0.569297
							GOBP_PATHWAY_RESTRICTED_SMAD_PROTEIN_PHOSPHORYLATION	58	-0.338334	-1.11488	0.283476	0.569396
							GOBP_PROTEIN_LOCALIZATION_TO_CELL_SURFACE	62	-0.325485	-1.11479	0.272984	0.569204
							GOBP_NEGATIVE_REGULATION_OF_BIOMINERALIZATION	25	-0.390888	-1.11423	0.321656	0.57036
							GOBP_RESPONSE_TO_TRANSFORMING_GROWTH_FACTOR_BETA	228	-0.276654	-1.11418	0.220183	0.570067
							GOBP_REGULATION_OF_EXCRETION	20	-0.409184	-1.11338	0.321317	0.571896
							GOBP_REGULATION_OF_NITRIC_OXIDE_SYNTHASE_ACTIVITY	44	-0.347855	-1.11259	0.300423	0.57371
							GOBP_EMBRYONIC_SKELETAL_SYSTEM_DEVELOPMENT	102	-0.303031	-1.11229	0.258732	0.574154
							GOBP_REGULATION_OF_PLATELET_DERIVED_GROWTH_FACTOR_RECEPTOR_SIGNALING_PATHWAY	21	-0.406014	-1.11139	0.334906	0.576241
							GOBP_MUSCLE_CELL_DIFFERENTIATION	303	-0.269763	-1.11132	0.21768	0.576029
							GOBP_REGULATION_OF_BIOMINERALIZATION	83	-0.309015	-1.11104	0.278884	0.576338
							GOBP_P_BODY_ASSEMBLY	21	-0.412879	-1.11101	0.31129	0.575999
							GOBP_RESPONSE_TO_CADMIUM_ION	53	-0.334466	-1.11101	0.299584	0.575583
							GOBP_CELLULAR_RESPONSE_TO_FLUID_SHEAR_STRESS	17	-0.424237	-1.11086	0.308917	0.575575
							GOBP_SODIUM_ION_TRANSPORT	195	-0.28126	-1.11056	0.243081	0.575976
							GOBP_REGULATION_OF_ACTIN_FILAMENT_ORGANIZATION	258	-0.272592	-1.11039	0.229432	0.576018
							GOBP_MAMMARY_GLAND_EPITHELIUM_DEVELOPMENT	56	-0.332063	-1.11037	0.308451	0.575657
							GOBP_REGULATION_OF_GLIAL_CELL_DIFFERENTIATION	60	-0.329434	-1.10972	0.297297	0.577062
							GOBP_CIRCADIAN_SLEEP_WAKE_CYCLE_SLEEP	16	-0.42709	-1.10935	0.330261	0.577688
							GOBP_EMBRYONIC_EYE_MORPHOGENESIS	24	-0.392007	-1.10845	0.323657	0.57982
							GOBP_PHAGOSOME_MATURATION	42	-0.350178	-1.10843	0.302521	0.579466
							GOBP_OLEFINIC_COMPOUND_METABOLIC_PROCESS	99	-0.305646	-1.10808	0.279528	0.580014
							GOBP_C4_DICARBOXYLATE_TRANSPORT	23	-0.390187	-1.10808	0.334361	0.579596
							GOBP_EXTRACELLULAR_MATRIX_DISASSEMBLY	68	-0.320058	-1.10781	0.292683	0.579945
							GOBP_ENTRAINMENT_OF_CIRCADIAN_CLOCK	30	-0.371079	-1.10762	0.325826	0.58002
							GOBP_NEGATIVE_REGULATION_OF_INTRACELLULAR_SIGNAL_TRANSDUCTION	464	-0.261937	-1.10751	0.192182	0.579924
							GOBP_MYOBLAST_FUSION	37	-0.358682	-1.10745	0.289318	0.579663
							GOBP_STEROID_METABOLIC_PROCESS	276	-0.270427	-1.10682	0.224352	0.580979
							GOBP_MAINTENANCE_OF_LOCATION	291	-0.271541	-1.10661	0.221854	0.581113
							GOBP_CEREBELLAR_CORTEX_MORPHOGENESIS	27	-0.383814	-1.1062	0.334848	0.581835
							GOBP_REGULATION_OF_PATTERN_RECOGNITION_RECEPTOR_SIGNALING_PATHWAY	97	-0.302884	-1.1058	0.281818	0.582525
							GOBP_MUSCLE_SYSTEM_PROCESS	378	-0.264629	-1.10555	0.193443	0.58278
							GOBP_POSITIVE_REGULATION_OF_PHOSPHOPROTEIN_PHOSPHATASE_ACTIVITY	20	-0.410046	-1.10523	0.308917	0.583262
							GOBP_REGULATION_OF_SODIUM_ION_TRANSMEMBRANE_TRANSPORTER_ACTIVITY	50	-0.339946	-1.10503	0.298077	0.583411
							GOBP_ANTERIOR_POSTERIOR_PATTERN_SPECIFICATION	164	-0.286151	-1.10461	0.259615	0.584179
							GOBP_REGULATION_OF_ATP_BIOSYNTHETIC_PROCESS	20	-0.407072	-1.10448	0.346645	0.584113
							GOBP_MUSCLE_TISSUE_DEVELOPMENT	311	-0.267415	-1.10409	0.224581	0.584803
							GOBP_MUCOPOLYSACCHARIDE_METABOLIC_PROCESS	108	-0.300124	-1.10385	0.26242	0.585082
							GOBP_MAMMARY_GLAND_MORPHOGENESIS	36	-0.364896	-1.10362	0.296852	0.585306
							GOBP_POSITIVE_REGULATION_OF_DEVELOPMENTAL_GROWTH	144	-0.284506	-1.10351	0.269521	0.58518
							GOBP_CENTRAL_NERVOUS_SYSTEM_NEURON_DEVELOPMENT	70	-0.322604	-1.10272	0.293056	0.586958
							GOBP_CELL_ADHESION_MEDIATED_BY_INTEGRIN	67	-0.323707	-1.10247	0.283401	0.587229
							GOBP_REGULATION_OF_PROTEIN_EXPORT_FROM_NUCLEUS	32	-0.368663	-1.10236	0.313546	0.587097
							GOBP_ACROSOME_REACTION	29	-0.370641	-1.10235	0.327189	0.586701
							GOBP_POSITIVE_REGULATION_OF_SYNAPTIC_TRANSMISSION_GLUTAMATERGIC	24	-0.389264	-1.10166	0.33627	0.588235
							GOBP_NUCLEAR_TRANSCRIBED_MRNA_CATABOLIC_PROCESS	206	-0.275249	-1.10163	0.23804	0.587883
							GOBP_INTEGRATED_STRESS_RESPONSE_SIGNALING	26	-0.376599	-1.10161	0.336991	0.587505
							GOBP_REGULATION_OF_B_CELL_MEDIATED_IMMUNITY	54	-0.336921	-1.10132	0.323611	0.587899
							GOBP_NEURONAL_ACTION_POTENTIAL	26	-0.383119	-1.10129	0.310496	0.587543
							GOBP_BIOMINERALIZATION	134	-0.292384	-1.10114	0.272258	0.587577
							GOBP_MESENCHYME_MORPHOGENESIS	41	-0.346493	-1.10076	0.317251	0.588201
							GOBP_ACTIN_FILAMENT_BUNDLE_ORGANIZATION	148	-0.289021	-1.10062	0.279245	0.58817
							GOBP_REGULATION_OF_MONOOXYGENASE_ACTIVITY	53	-0.334583	-1.10038	0.30109	0.588431
							GOBP_PROTEIN_LOCALIZATION_TO_PLASMA_MEMBRANE	263	-0.268039	-1.10016	0.257471	0.588616
							GOBP_TRANSFORMING_GROWTH_FACTOR_BETA_RECEPTOR_SIGNALING_PATHWAY	178	-0.277995	-1.09905	0.262195	0.59131
							GOBP_OSTEOBLAST_PROLIFERATION	28	-0.379828	-1.09881	0.33985	0.591517
							GOBP_NEGATIVE_REGULATION_OF_TRANSMEMBRANE_TRANSPORT	103	-0.299663	-1.09851	0.30125	0.591953
							GOBP_ICOSANOID_BIOSYNTHETIC_PROCESS	41	-0.353583	-1.09836	0.33474	0.591934
							GOBP_CELLULAR_HORMONE_METABOLIC_PROCESS	105	-0.300448	-1.09815	0.275381	0.592116
							GOBP_VESICLE_ORGANIZATION	326	-0.266842	-1.09747	0.24345	0.593605
							GOBP_SENSORY_PERCEPTION_OF_PAIN	78	-0.310846	-1.09718	0.297222	0.594017
							GOBP_HEART_DEVELOPMENT	476	-0.256502	-1.09685	0.217063	0.594509
							GOBP_REGULATION_OF_SODIUM_ION_TRANSPORT	78	-0.312631	-1.09683	0.289093	0.594154
							GOBP_ACTIVATION_OF_CYSTEINE_TYPE_ENDOPEPTIDASE_ACTIVITY_INVOLVED_IN_APOPTOTIC_PROCESS	82	-0.306511	-1.0968	0.295455	0.59381
							GOBP_POSITIVE_REGULATION_OF_CALCIUM_ION_IMPORT	16	-0.430025	-1.09648	0.340062	0.594301
							GOBP_ACTIVATION_OF_MAPK_ACTIVITY	143	-0.287894	-1.09566	0.294494	0.596185
							GOBP_HYALURONAN_METABOLIC_PROCESS	36	-0.355565	-1.09564	0.329562	0.595813
							GOBP_REACTIVE_OXYGEN_SPECIES_METABOLIC_PROCESS	253	-0.27191	-1.09537	0.260023	0.596157
							GOBP_ENDODERM_FORMATION	50	-0.339878	-1.09465	0.341259	0.597782
							GOBP_POSITIVE_REGULATION_OF_MORPHOGENESIS_OF_AN_EPITHELIUM	29	-0.375524	-1.09446	0.360119	0.597867
							GOBP_NEGATIVE_REGULATION_OF_DNA_DAMAGE_RESPONSE_SIGNAL_TRANSDUCTION_BY_P53_CLASS_MEDIATOR	15	-0.438149	-1.09428	0.355556	0.597884
							GOBP_ORGANIC_HYDROXY_COMPOUND_CATABOLIC_PROCESS	64	-0.322243	-1.09424	0.304288	0.597577
							GOBP_DENDRITE_MORPHOGENESIS	138	-0.285207	-1.09385	0.278562	0.598272
							GOBP_TELENCEPHALON_GLIAL_CELL_MIGRATION	20	-0.407283	-1.09382	0.369159	0.59793
							GOBP_ORGANIC_ANION_TRANSPORT	318	-0.266456	-1.0938	0.243902	0.597562
							GOBP_RHYTHMIC_BEHAVIOR	36	-0.355949	-1.09315	0.324286	0.598951
							GOBP_NEGATIVE_REGULATION_OF_INTERLEUKIN_10_PRODUCTION	19	-0.409563	-1.09216	0.333333	0.601343
							GOBP_REGULATION_OF_TYPE_I_INTERFERON_MEDIATED_SIGNALING_PATHWAY	32	-0.359993	-1.09204	0.33888	0.601266
							GOBP_CANONICAL_WNT_SIGNALING_PATHWAY	308	-0.262435	-1.09174	0.256236	0.601703
							GOBP_THYMIC_T_CELL_SELECTION	22	-0.400143	-1.0915	0.347826	0.601957
							GOBP_MORPHOGENESIS_OF_AN_EPITHELIUM	472	-0.255465	-1.09141	0.234914	0.601815
							GOBP_POSITIVE_REGULATION_OF_PHOSPHATASE_ACTIVITY	31	-0.377041	-1.09094	0.346264	0.602678
							GOBP_SEQUESTERING_OF_CALCIUM_ION	106	-0.294754	-1.09024	0.299606	0.604257
							GOBP_FOREBRAIN_DEVELOPMENT	302	-0.263092	-1.08981	0.259259	0.605069
							GOBP_VASCULAR_ASSOCIATED_SMOOTH_MUSCLE_CELL_DIFFERENTIATION	25	-0.383446	-1.08923	0.352496	0.606252
							GOBP_REGULATION_OF_VIRAL_GENOME_REPLICATION	80	-0.309747	-1.08892	0.298222	0.606701
							GOBP_INTRACELLULAR_ESTROGEN_RECEPTOR_SIGNALING_PATHWAY	54	-0.328389	-1.08882	0.319776	0.606557
							GOBP_CELLULAR_RESPONSE_TO_RETINOIC_ACID	51	-0.331412	-1.08861	0.322314	0.606724
							GOBP_RESPONSE_TO_MUSCLE_STRETCH	21	-0.392813	-1.08808	0.362121	0.607805
							GOBP_HEART_VALVE_DEVELOPMENT	57	-0.326391	-1.08799	0.339056	0.607675
							GOBP_REGULATION_OF_NERVOUS_SYSTEM_DEVELOPMENT	375	-0.260666	-1.08782	0.237785	0.607745
							GOBP_REGULATION_OF_RESPONSE_TO_TUMOR_CELL	16	-0.425925	-1.08746	0.384735	0.60832
							GOBP_SENSORY_PERCEPTION_OF_LIGHT_STIMULUS	160	-0.280361	-1.08713	0.304562	0.608833
							GOBP_AMINOGLYCAN_METABOLIC_PROCESS	160	-0.278383	-1.08703	0.306846	0.608674
							GOBP_POSITIVE_REGULATION_OF_MYELOID_CELL_DIFFERENTIATION	96	-0.296944	-1.08692	0.278205	0.608578
							GOBP_POSITIVE_REGULATION_OF_SMOOTH_MUSCLE_CELL_PROLIFERATION	83	-0.303821	-1.08678	0.325397	0.60854
							GOBP_POSITIVE_REGULATION_OF_EXOCYTOSIS	79	-0.307199	-1.08677	0.302989	0.608131
							GOBP_THYMOCYTE_APOPTOTIC_PROCESS	16	-0.42781	-1.08676	0.347334	0.607736
							GOBP_REGULATION_OF_BMP_SIGNALING_PATHWAY	78	-0.310635	-1.08639	0.31516	0.608332
							GOBP_RESPONSE_TO_VITAMIN	80	-0.307215	-1.08549	0.329624	0.610473
							GOBP_REGULATION_OF_LIPID_LOCALIZATION	152	-0.280468	-1.0853	0.291463	0.610559
							GOBP_REGULATION_OF_POSTSYNAPSE_ORGANIZATION	79	-0.309303	-1.08516	0.328767	0.610555
							GOBP_HEMATOPOIETIC_STEM_CELL_PROLIFERATION	25	-0.379645	-1.08464	0.369661	0.611577
							GOBP_RESPONSE_TO_INTERLEUKIN_12	49	-0.332426	-1.08449	0.337535	0.611558
							GOBP_ANDROGEN_METABOLIC_PROCESS	24	-0.385767	-1.0838	0.344985	0.613147
							GOBP_CARDIAC_MUSCLE_CELL_ACTION_POTENTIAL_INVOLVED_IN_CONTRACTION	49	-0.332256	-1.08304	0.323864	0.614922
							GOBP_REGULATION_OF_SYSTEMIC_ARTERIAL_BLOOD_PRESSURE_BY_CIRCULATORY_RENIN_ANGIOTENSIN	15	-0.427659	-1.08303	0.367284	0.614524
							GOBP_CYCLIC_NUCLEOTIDE_MEDIATED_SIGNALING	74	-0.307378	-1.08283	0.300401	0.614652
							GOBP_REGULATION_OF_PHOSPHATIDYLINOSITOL_3_KINASE_SIGNALING	116	-0.291719	-1.08275	0.317647	0.614448
							GOBP_NEGATIVE_REGULATION_OF_GROWTH	223	-0.269331	-1.0821	0.298349	0.615869
							GOBP_REPLACEMENT_OSSIFICATION	28	-0.376432	-1.08186	0.361991	0.616099
							GOBP_REGULATION_OF_EPITHELIAL_CELL_MIGRATION	224	-0.268922	-1.08169	0.293567	0.616149
							GOBP_REGULATION_OF_DNA_DAMAGE_RESPONSE_SIGNAL_TRANSDUCTION_BY_P53_CLASS_MEDIATOR	34	-0.359748	-1.08161	0.32106	0.615935
							GOBP_POSITIVE_REGULATION_OF_GLYCOLYTIC_PROCESS	23	-0.393796	-1.08142	0.362013	0.61602
							GOBP_CARBOXYLIC_ACID_TRANSPORT	234	-0.268559	-1.08138	0.276256	0.615709
							GOBP_REGULATION_OF_ANATOMICAL_STRUCTURE_SIZE	448	-0.255605	-1.08134	0.247588	0.615418
							GOBP_REGULATION_OF_BEHAVIOR	51	-0.335416	-1.08098	0.331909	0.616026
							GOBP_MATING	31	-0.359982	-1.07923	0.351515	0.620478
							GOBP_POSITIVE_REGULATION_OF_CELL_JUNCTION_ASSEMBLY	85	-0.300435	-1.07875	0.318653	0.621408
							GOBP_EMBRYONIC_PLACENTA_DEVELOPMENT	71	-0.30713	-1.0786	0.334711	0.621387
							GOBP_LONG_CHAIN_FATTY_ACID_TRANSPORT	61	-0.317326	-1.07841	0.33662	0.621531
							GOBP_REGULATION_OF_INTRINSIC_APOPTOTIC_SIGNALING_PATHWAY_IN_RESPONSE_TO_DNA_DAMAGE	37	-0.349725	-1.07827	0.348228	0.621485
							GOBP_NEGATIVE_REGULATION_OF_VIRAL_ENTRY_INTO_HOST_CELL	18	-0.406615	-1.07804	0.371473	0.621732
							GOBP_REGULATION_OF_VIRAL_LIFE_CYCLE	138	-0.282479	-1.07694	0.321519	0.624493
							GOBP_STEM_CELL_PROLIFERATION	58	-0.315611	-1.07694	0.348739	0.624081
							GOBP_REGULATION_OF_LIPID_TRANSPORT	125	-0.286527	-1.07631	0.334171	0.625442
							GOBP_NEGATIVE_REGULATION_OF_CALCIUM_ION_TRANSPORT	48	-0.331838	-1.07591	0.33711	0.62614
							GOBP_CELLULAR_RESPONSE_TO_EXOGENOUS_DSRNA	18	-0.412042	-1.07578	0.3712	0.626089
							GOBP_PROTEIN_LOCALIZATION_TO_CELL_PERIPHERY	310	-0.258794	-1.07515	0.284414	0.627506
							GOBP_CELLULAR_RESPONSE_TO_GLUCOSE_STARVATION	48	-0.329094	-1.07478	0.35014	0.628166
							GOBP_REGULATION_OF_COLLAGEN_METABOLIC_PROCESS	39	-0.346569	-1.07467	0.354074	0.62804
							GOBP_REGULATION_OF_EXTRACELLULAR_MATRIX_ORGANIZATION	44	-0.336106	-1.07446	0.332386	0.628182
							GOBP_BONE_REMODELING	81	-0.303027	-1.07381	0.32636	0.629606
							GOBP_MAINTENANCE_OF_CELL_NUMBER	134	-0.281495	-1.07315	0.306122	0.631094
							GOBP_CELL_FATE_COMMITMENT_INVOLVED_IN_FORMATION_OF_PRIMARY_GERM_LAYER	25	-0.372418	-1.07293	0.358407	0.631329
							GOBP_VESICLE_FUSION_TO_PLASMA_MEMBRANE	20	-0.404122	-1.07272	0.363499	0.631491
							GOBP_POSITIVE_REGULATION_OF_NEURON_APOPTOTIC_PROCESS	46	-0.327274	-1.07271	0.346705	0.631088
							GOBP_NEUROTRANSMITTER_SECRETION	142	-0.280308	-1.07212	0.306072	0.632359
							GOBP_REGULATION_OF_CELLULAR_EXTRAVASATION	31	-0.356623	-1.07195	0.369048	0.632387
							GOBP_REGULATION_OF_OXIDOREDUCTASE_ACTIVITY	92	-0.296422	-1.07167	0.337255	0.632726
							GOBP_POSITIVE_REGULATION_OF_OSTEOBLAST_DIFFERENTIATION	57	-0.317554	-1.07163	0.349794	0.632401
							GOBP_FC_RECEPTOR_SIGNALING_PATHWAY	234	-0.267032	-1.07089	0.308943	0.634112
							GOBP_POSITIVE_REGULATION_OF_TRANSLATIONAL_INITIATION	25	-0.372997	-1.0707	0.367868	0.634232
							GOBP_REGULATION_OF_STRIATED_MUSCLE_CONTRACTION	75	-0.303488	-1.06987	0.336054	0.636093
							GOBP_NEURON_MIGRATION	118	-0.285859	-1.06983	0.324967	0.635775
							GOBP_INSULIN_SECRETION_INVOLVED_IN_CELLULAR_RESPONSE_TO_GLUCOSE_STIMULUS	58	-0.318762	-1.06945	0.357735	0.636431
							GOBP_POSITIVE_REGULATION_OF_CATION_CHANNEL_ACTIVITY	60	-0.313275	-1.06881	0.358904	0.637881
							GOBP_REGULATION_OF_EXTRINSIC_APOPTOTIC_SIGNALING_PATHWAY_IN_ABSENCE_OF_LIGAND	38	-0.343163	-1.06871	0.367127	0.637741
							GOBP_POSITIVE_REGULATION_OF_ACTIN_FILAMENT_BUNDLE_ASSEMBLY	59	-0.318267	-1.06867	0.361644	0.637421
							GOBP_COAGULATION	309	-0.257516	-1.06845	0.304972	0.6376
							GOBP_NEGATIVE_REGULATION_OF_I_KAPPAB_KINASE_NF_KAPPAB_SIGNALING	43	-0.33626	-1.06812	0.353474	0.638094
							GOBP_POSITIVE_REGULATION_OF_FAT_CELL_DIFFERENTIATION	57	-0.321786	-1.06809	0.356241	0.637752
							GOBP_AXON_DEVELOPMENT	453	-0.251728	-1.068	0.28169	0.637593
							GOBP_PRODUCTION_OF_SMALL_RNA_INVOLVED_IN_GENE_SILENCING_BY_RNA	53	-0.328705	-1.06774	0.367832	0.637879
							GOBP_CARDIAC_MUSCLE_TISSUE_MORPHOGENESIS	47	-0.327934	-1.06767	0.365357	0.63766
							GOBP_SEQUESTERING_OF_TRIGLYCERIDE	15	-0.422194	-1.06757	0.382445	0.637536
							GOBP_REGULATION_OF_TUMOR_NECROSIS_FACTOR_MEDIATED_SIGNALING_PATHWAY	57	-0.319389	-1.0675	0.337931	0.637283
							GOBP_NECROTIC_CELL_DEATH	56	-0.321168	-1.06749	0.362379	0.636882
							GOBP_NEGATIVE_REGULATION_OF_PEPTIDYL_THREONINE_PHOSPHORYLATION	19	-0.397106	-1.06672	0.403481	0.638691
							GOBP_MITOTIC_CELL_CYCLE_ARREST	16	-0.412501	-1.06582	0.374224	0.640827
							GOBP_NEGATIVE_REGULATION_OF_NEURON_APOPTOTIC_PROCESS	110	-0.288154	-1.06581	0.340996	0.640423
							GOBP_POSITIVE_REGULATION_OF_CARTILAGE_DEVELOPMENT	27	-0.366138	-1.06511	0.37386	0.641981
							GOBP_POSITIVE_REGULATION_OF_RELEASE_OF_CYTOCHROME_C_FROM_MITOCHONDRIA	27	-0.365529	-1.06428	0.35905	0.643903
							GOBP_LONG_CHAIN_FATTY_ACID_BIOSYNTHETIC_PROCESS	31	-0.35569	-1.06366	0.373887	0.645258
							GOBP_REGULATION_OF_RESPIRATORY_GASEOUS_EXCHANGE	17	-0.402809	-1.06359	0.378086	0.645048
							GOBP_POSITIVE_REGULATION_OF_CARBOHYDRATE_METABOLIC_PROCESS	72	-0.313347	-1.06333	0.356643	0.645341
							GOBP_PLACENTA_DEVELOPMENT	118	-0.28341	-1.06322	0.340426	0.645211
							GOBP_HEART_GROWTH	75	-0.303338	-1.06241	0.342355	0.647114
							GOBP_REGULATION_OF_MUSCLE_ADAPTATION	77	-0.305345	-1.06159	0.367429	0.648993
							GOBP_POLYSACCHARIDE_CATABOLIC_PROCESS	24	-0.379892	-1.06113	0.392424	0.649929
							GOBP_UDP_N_ACETYLGLUCOSAMINE_METABOLIC_PROCESS	15	-0.414255	-1.06104	0.387521	0.649753
							GOBP_POSITIVE_REGULATION_OF_CELL_ADHESION_MEDIATED_BY_INTEGRIN	20	-0.392612	-1.06099	0.388626	0.649474
							GOBP_INTRINSIC_APOPTOTIC_SIGNALING_PATHWAY_IN_RESPONSE_TO_DNA_DAMAGE	100	-0.290826	-1.06086	0.347313	0.649378
							GOBP_NEGATIVE_REGULATION_OF_INTRINSIC_APOPTOTIC_SIGNALING_PATHWAY	89	-0.302181	-1.06068	0.360324	0.649434
							GOBP_APOPTOTIC_CELL_CLEARANCE	49	-0.320086	-1.06057	0.373156	0.649331
							GOBP_NEGATIVE_REGULATION_OF_JNK_CASCADE	34	-0.353845	-1.05955	0.360632	0.65183
							GOBP_REPRODUCTIVE_BEHAVIOR	22	-0.383713	-1.05946	0.406107	0.651643
							GOBP_BONE_RESORPTION	56	-0.31581	-1.05879	0.384397	0.653111
							GOBP_REGULATION_OF_TRANS_SYNAPTIC_SIGNALING	358	-0.254691	-1.05866	0.316757	0.653062
							GOBP_REGULATION_OF_RESPIRATORY_BURST	15	-0.425462	-1.05823	0.385671	0.653865
							GOBP_EPIDERMAL_GROWTH_FACTOR_RECEPTOR_SIGNALING_PATHWAY	118	-0.282519	-1.05802	0.362681	0.654022
							GOBP_RESPONSE_TO_UV_B	15	-0.419282	-1.05764	0.413953	0.654644
							GOBP_CARDIAC_VENTRICLE_MORPHOGENESIS	55	-0.317988	-1.05696	0.375867	0.656109
							GOBP_VITAMIN_METABOLIC_PROCESS	120	-0.283784	-1.0568	0.356436	0.656156
							GOBP_DENDRITE_DEVELOPMENT	226	-0.263443	-1.05659	0.355713	0.656317
							GOBP_PROTEIN_COMPLEX_OLIGOMERIZATION	201	-0.267572	-1.05652	0.321719	0.656089
							GOBP_CELL_CELL_ADHESION_MEDIATED_BY_CADHERIN	25	-0.363466	-1.05641	0.370044	0.655939
							GOBP_PROTEIN_LOCALIZATION_TO_LYSOSOME	41	-0.333852	-1.0564	0.376093	0.655535
							GOBP_REGULATION_OF_TRIGLYCERIDE_BIOSYNTHETIC_PROCESS	18	-0.405088	-1.05638	0.398792	0.655149
							GOBP_LONG_CHAIN_FATTY_ACID_METABOLIC_PROCESS	106	-0.287248	-1.05628	0.363522	0.655029
							GOBP_NEURAL_CREST_CELL_DIFFERENTIATION	78	-0.300313	-1.05614	0.357333	0.654973
							GOBP_REGULATION_OF_SENSORY_PERCEPTION	29	-0.363954	-1.056	0.404624	0.654975
							GOBP_POSITIVE_REGULATION_OF_LAMELLIPODIUM_ORGANIZATION	36	-0.343404	-1.05586	0.362963	0.654951
							GOBP_AMYLOID_PRECURSOR_PROTEIN_CATABOLIC_PROCESS	54	-0.31745	-1.0557	0.382734	0.655008
							GOBP_COLUMNAR_CUBOIDAL_EPITHELIAL_CELL_DEVELOPMENT	34	-0.347429	-1.05566	0.393539	0.654698
							GOBP_PROTEOGLYCAN_BIOSYNTHETIC_PROCESS	58	-0.312316	-1.05543	0.368644	0.654899
							GOBP_REGULATION_OF_LIPID_STORAGE	48	-0.328068	-1.05478	0.374819	0.656255
							GOBP_EXCRETION	48	-0.326191	-1.05471	0.373427	0.656057
							GOBP_WOUND_HEALING_SPREADING_OF_EPIDERMAL_CELLS	18	-0.402791	-1.05458	0.374618	0.655972
							GOBP_REGULATION_OF_MEMBRANE_DEPOLARIZATION	36	-0.340893	-1.05447	0.374269	0.655881
							GOBP_RESPONSE_TO_VITAMIN_A	18	-0.397869	-1.05445	0.410769	0.6555
							GOBP_NEGATIVE_REGULATION_OF_NEURON_DEATH	166	-0.271591	-1.05428	0.355721	0.655546
							GOBP_NECROPTOTIC_PROCESS	37	-0.344916	-1.05353	0.362857	0.657254
							GOBP_METANEPHRIC_EPITHELIUM_DEVELOPMENT	19	-0.392537	-1.05351	0.397554	0.656901
							GOBP_RELEASE_OF_SEQUESTERED_CALCIUM_ION_INTO_CYTOSOL_BY_ENDOPLASMIC_RETICULUM	29	-0.353564	-1.05328	0.380734	0.657131
							GOBP_OVULATION	15	-0.424404	-1.0532	0.411765	0.65694
							GOBP_PROTEIN_O_LINKED_GLYCOSYLATION	95	-0.291806	-1.05315	0.357326	0.656631
							GOBP_NEGATIVE_REGULATION_OF_VASCULAR_ASSOCIATED_SMOOTH_MUSCLE_CELL_PROLIFERATION	20	-0.39108	-1.05292	0.38653	0.656849
							GOBP_GLUTAMATE_RECEPTOR_SIGNALING_PATHWAY	41	-0.335192	-1.05288	0.384173	0.656537
							GOBP_DETECTION_OF_STIMULUS_INVOLVED_IN_SENSORY_PERCEPTION_OF_PAIN	21	-0.384507	-1.05267	0.40412	0.656688
							GOBP_MIDBRAIN_DEVELOPMENT	74	-0.299753	-1.05243	0.37535	0.65696
							GOBP_EPITHELIAL_CELL_APOPTOTIC_PROCESS	97	-0.291886	-1.05233	0.370656	0.656795
							GOBP_EMBRYONIC_ORGAN_DEVELOPMENT	352	-0.253241	-1.05202	0.346239	0.657274
							GOBP_NEGATIVE_REGULATION_OF_WNT_SIGNALING_PATHWAY	198	-0.266565	-1.05189	0.352872	0.6572
							GOBP_REGULATION_OF_LYASE_ACTIVITY	37	-0.335732	-1.05182	0.382646	0.65699
							GOBP_CELL_MIGRATION_INVOLVED_IN_SPROUTING_ANGIOGENESIS	54	-0.314684	-1.05175	0.376404	0.656762
							GOBP_POSITIVE_REGULATION_OF_ANION_TRANSPORT	439	-0.248684	-1.05169	0.329694	0.656504
							GOBP_APOPTOTIC_MITOCHONDRIAL_CHANGES	111	-0.28139	-1.05123	0.379224	0.657394
							GOBP_REGULATION_OF_RECEPTOR_BINDING	23	-0.378117	-1.05095	0.397882	0.657726
							GOBP_POSITIVE_REGULATION_OF_SYNAPTIC_TRANSMISSION	126	-0.277198	-1.05049	0.34596	0.658621
							GOBP_MELANOCYTE_DIFFERENTIATION	20	-0.385881	-1.05041	0.391026	0.658412
							GOBP_ENDOCYTIC_RECYCLING	48	-0.320431	-1.04956	0.388966	0.660336
							GOBP_RAC_PROTEIN_SIGNAL_TRANSDUCTION	39	-0.335213	-1.04929	0.385174	0.660645
							GOBP_RHO_PROTEIN_SIGNAL_TRANSDUCTION	128	-0.278447	-1.0491	0.360303	0.660787
							GOBP_ACIDIC_AMINO_ACID_TRANSPORT	62	-0.309942	-1.04876	0.374663	0.661372
							GOBP_NITRIC_OXIDE_MEDIATED_SIGNAL_TRANSDUCTION	20	-0.387722	-1.04869	0.416159	0.661154
							GOBP_RESPONSE_TO_GROWTH_HORMONE	35	-0.340926	-1.0484	0.377551	0.661529
							GOBP_INTRINSIC_APOPTOTIC_SIGNALING_PATHWAY_BY_P53_CLASS_MEDIATOR	73	-0.29821	-1.04824	0.369127	0.661546
							GOBP_THYROID_GLAND_DEVELOPMENT	18	-0.405982	-1.0479	0.399689	0.662092
							GOBP_SEMI_LUNAR_VALVE_DEVELOPMENT	38	-0.337555	-1.04773	0.389127	0.662174
							GOBP_REGULATION_OF_JNK_CASCADE	122	-0.280604	-1.04721	0.372215	0.663195
							GOBP_REGULATION_OF_VASCULAR_ENDOTHELIAL_GROWTH_FACTOR_RECEPTOR_SIGNALING_PATHWAY	25	-0.368908	-1.04711	0.396605	0.663053
							GOBP_POSITIVE_REGULATION_OF_B_CELL_MEDIATED_IMMUNITY	38	-0.343059	-1.04699	0.394161	0.662955
							GOBP_MEMBRANE_FUSION	159	-0.270107	-1.04684	0.358025	0.662944
							GOBP_NEGATIVE_REGULATION_OF_T_CELL_RECEPTOR_SIGNALING_PATHWAY	22	-0.380416	-1.04681	0.380665	0.662593
							GOBP_NEGATIVE_REGULATION_OF_PROTEIN_MODIFICATION_BY_SMALL_PROTEIN_CONJUGATION_OR_REMOVAL	85	-0.29352	-1.04622	0.378162	0.663847
							GOBP_SPERM_CAPACITATION	19	-0.391942	-1.04606	0.396226	0.663871
							GOBP_ANTIGEN_PROCESSING_AND_PRESENTATION_OF_PEPTIDE_OR_POLYSACCHARIDE_ANTIGEN_VIA_MHC_CLASS_II	100	-0.283613	-1.04585	0.371681	0.664014
							GOBP_POSITIVE_REGULATION_OF_SPROUTING_ANGIOGENESIS	20	-0.384268	-1.0457	0.390551	0.663991
							GOBP_EXTERNAL_ENCAPSULATING_STRUCTURE_ORGANIZATION	354	-0.252795	-1.04555	0.365449	0.663986
							GOBP_REGULATION_OF_NEUROTRANSMITTER_TRANSPORT	90	-0.291848	-1.04503	0.378129	0.665014
							GOBP_POSITIVE_REGULATION_OF_PEPTIDYL_SERINE_PHOSPHORYLATION	84	-0.29365	-1.04501	0.383202	0.664652
							GOBP_POSITIVE_REGULATION_OF_CHONDROCYTE_DIFFERENTIATION	15	-0.41398	-1.04489	0.418462	0.664568
							GOBP_SARCOPLASMIC_RETICULUM_CALCIUM_ION_TRANSPORT	32	-0.345951	-1.04471	0.394203	0.664661
							GOBP_SARCOMERE_ORGANIZATION	31	-0.350979	-1.04437	0.395349	0.665206
							GOBP_LIPID_CATABOLIC_PROCESS	294	-0.253323	-1.04436	0.38339	0.664806
							GOBP_POSITIVE_REGULATION_OF_GROWTH	220	-0.261109	-1.04397	0.36197	0.665499
							GOBP_RESPONSE_TO_COPPER_ION	34	-0.349167	-1.04363	0.399417	0.665992
							GOBP_ENTRY_INTO_HOST	143	-0.270269	-1.04356	0.383648	0.665758
							GOBP_REGULATION_OF_OLIGODENDROCYTE_DIFFERENTIATION	33	-0.347973	-1.04286	0.36903	0.667322
							GOBP_ACTOMYOSIN_STRUCTURE_ORGANIZATION	174	-0.266019	-1.04216	0.380838	0.668917
							GOBP_OSSIFICATION	358	-0.248778	-1.04123	0.363234	0.671083
							GOBP_REGULATION_OF_CILIUM_MOVEMENT	27	-0.364842	-1.04122	0.423781	0.670703
							GOBP_LIPID_LOCALIZATION	438	-0.24474	-1.04121	0.347267	0.670304
							GOBP_RESPONSE_TO_ORGANOPHOSPHORUS	122	-0.278944	-1.04084	0.395109	0.670925
							GOBP_MEMBRANE_BIOGENESIS	39	-0.330805	-1.04073	0.387931	0.670823
							GOBP_EXOCYTIC_PROCESS	74	-0.299181	-1.04064	0.395473	0.670634
							GOBP_NEGATIVE_REGULATION_OF_ATP_METABOLIC_PROCESS	27	-0.355676	-1.04045	0.409985	0.670739
							GOBP_REGULATION_OF_BIOLOGICAL_PROCESS_INVOLVED_IN_SYMBIOTIC_INTERACTION	184	-0.262158	-1.04041	0.380895	0.670441
							GOBP_POSITIVE_REGULATION_OF_ALCOHOL_BIOSYNTHETIC_PROCESS	18	-0.397687	-1.04035	0.403427	0.670179
							GOBP_POSITIVE_REGULATION_OF_POTASSIUM_ION_TRANSPORT	38	-0.336325	-1.04028	0.403509	0.66995
							GOBP_REGULATION_OF_LIPID_METABOLIC_PROCESS	353	-0.250508	-1.04017	0.378349	0.669836
							GOBP_PHOSPHATIDYLGLYCEROL_METABOLIC_PROCESS	31	-0.348947	-1.04	0.400881	0.669888
							GOBP_VESICLE_CARGO_LOADING	25	-0.362903	-1.03995	0.395245	0.669602
							GOBP_MAST_CELL_ACTIVATION_INVOLVED_IN_IMMUNE_RESPONSE	45	-0.321933	-1.03983	0.416176	0.669508
							GOBP_RESPONSE_TO_INORGANIC_SUBSTANCE	474	-0.243842	-1.03963	0.356838	0.669661
							GOBP_REGULATION_OF_ACTION_POTENTIAL	46	-0.326367	-1.03926	0.419591	0.670319
							GOBP_POSITIVE_REGULATION_OF_MYELINATION	17	-0.398036	-1.03897	0.406492	0.670677
							GOBP_PROTEIN_O_LINKED_MANNOSYLATION	18	-0.391597	-1.03825	0.444262	0.672229
							GOBP_REGULATION_OF_CELL_MORPHOGENESIS	294	-0.25297	-1.0382	0.377551	0.671941
							GOBP_MULTICELLULAR_ORGANISMAL_HOMEOSTASIS	459	-0.245375	-1.03817	0.367679	0.671622
							GOBP_REGULATION_OF_FATTY_ACID_OXIDATION	31	-0.348421	-1.03813	0.401515	0.671315
							GOBP_INOSITOL_PHOSPHATE_METABOLIC_PROCESS	66	-0.303544	-1.03792	0.369771	0.671465
							GOBP_EPITHELIAL_TO_MESENCHYMAL_TRANSITION_INVOLVED_IN_ENDOCARDIAL_CUSHION_FORMATION	16	-0.393936	-1.03781	0.419512	0.671369
							GOBP_REGULATION_OF_CARDIAC_MUSCLE_CELL_PROLIFERATION	35	-0.336896	-1.0378	0.401471	0.670978
							GOBP_ACTIN_FILAMENT_ORGANIZATION	409	-0.248699	-1.03727	0.359002	0.67206
							GOBP_NEGATIVE_REGULATION_OF_GLIAL_CELL_DIFFERENTIATION	19	-0.385459	-1.03722	0.426357	0.671775
							GOBP_POSITIVE_REGULATION_OF_ATP_METABOLIC_PROCESS	39	-0.327794	-1.03721	0.409289	0.671393
							GOBP_RESPONSE_TO_ALKALOID	85	-0.29153	-1.0372	0.40239	0.670995
							GOBP_STEROID_BIOSYNTHETIC_PROCESS	163	-0.266105	-1.0367	0.388134	0.671933
							GOBP_FOAM_CELL_DIFFERENTIATION	34	-0.337215	-1.03646	0.404011	0.672262
							GOBP_REGULATION_OF_SYNAPTIC_VESICLE_ENDOCYTOSIS	15	-0.415223	-1.03631	0.422619	0.672254
							GOBP_NEURAL_PRECURSOR_CELL_PROLIFERATION	119	-0.27462	-1.03552	0.383929	0.674082
							GOBP_NEGATIVE_REGULATION_OF_PEPTIDYL_TYROSINE_PHOSPHORYLATION	52	-0.316021	-1.03518	0.41523	0.674657
							GOBP_NEGATIVE_REGULATION_OF_PHAGOCYTOSIS	21	-0.37818	-1.03508	0.431988	0.674496
							GOBP_POSITIVE_REGULATION_OF_ACTIVATED_T_CELL_PROLIFERATION	24	-0.363325	-1.03493	0.413686	0.674468
							GOBP_ANION_HOMEOSTASIS	27	-0.35724	-1.03441	0.425339	0.675531
							GOBP_POSITIVE_REGULATION_OF_BONE_MINERALIZATION	36	-0.340243	-1.0344	0.415584	0.675126
							GOBP_POSITIVE_REGULATION_OF_JUN_KINASE_ACTIVITY	66	-0.302445	-1.03388	0.393056	0.676173
							GOBP_CELL_CELL_JUNCTION_ASSEMBLY	125	-0.274627	-1.03382	0.412776	0.675917
							GOBP_ORGANIC_HYDROXY_COMPOUND_TRANSPORT	220	-0.255792	-1.03375	0.390995	0.675713
							GOBP_ORGAN_GROWTH	135	-0.273383	-1.0336	0.402967	0.675715
							GOBP_LACTATION	42	-0.326129	-1.03296	0.412371	0.677142
							GOBP_POSITIVE_REGULATION_OF_PEPTIDE_SECRETION	132	-0.271175	-1.0328	0.409439	0.677153
							GOBP_REGULATION_OF_CELL_DEVELOPMENT	434	-0.243469	-1.03262	0.390086	0.67726
							GOBP_POSITIVE_REGULATION_OF_CYTOSKELETON_ORGANIZATION	209	-0.256877	-1.03253	0.389732	0.677089
							GOBP_REGULATION_OF_MICROTUBULE_BASED_MOVEMENT	42	-0.322565	-1.0322	0.408955	0.677593
							GOBP_CEREBRAL_CORTEX_NEURON_DIFFERENTIATION	16	-0.403966	-1.03212	0.425926	0.677399
							GOBP_INNATE_IMMUNE_RESPONSE_ACTIVATING_SIGNAL_TRANSDUCTION	109	-0.279983	-1.03151	0.399471	0.678704
							GOBP_NEGATIVE_REGULATION_OF_RELEASE_OF_CYTOCHROME_C_FROM_MITOCHONDRIA	17	-0.396432	-1.03147	0.420402	0.678382
							GOBP_PLATELET_ACTIVATION	146	-0.270034	-1.03146	0.395782	0.67799
							GOBP_ACTION_POTENTIAL	116	-0.277642	-1.03137	0.417323	0.677828
							GOBP_VESICLE_BUDDING_FROM_MEMBRANE	107	-0.280676	-1.03123	0.417596	0.677777
							GOBP_DETECTION_OF_TEMPERATURE_STIMULUS	18	-0.38496	-1.0307	0.424242	0.678768
							GOBP_STRIATED_MUSCLE_CONTRACTION	151	-0.268402	-1.02993	0.399504	0.680457
							GOBP_CEREBELLAR_CORTEX_DEVELOPMENT	37	-0.335448	-1.02984	0.404444	0.680275
							GOBP_SIGNAL_TRANSDUCTION_IN_ABSENCE_OF_LIGAND	62	-0.298794	-1.02969	0.422192	0.68027
							GOBP_CELL_SUBSTRATE_ADHESION	334	-0.24695	-1.02954	0.399333	0.680292
							GOBP_ENDOTHELIAL_CELL_CHEMOTAXIS	26	-0.357641	-1.02948	0.414861	0.680019
							GOBP_REGULATION_OF_LIPASE_ACTIVITY	84	-0.289955	-1.02933	0.411126	0.680037
							GOBP_RESPONSE_TO_ARSENIC_CONTAINING_SUBSTANCE	30	-0.344462	-1.0292	0.426647	0.680003
							GOBP_POSITIVE_REGULATION_OF_PEPTIDASE_ACTIVITY	183	-0.263729	-1.0289	0.42629	0.680412
							GOBP_MUSCLE_ADAPTATION	95	-0.283785	-1.02878	0.397098	0.680337
							GOBP_REGULATION_OF_INTRINSIC_APOPTOTIC_SIGNALING_PATHWAY	150	-0.266229	-1.02757	0.407767	0.683267
							GOBP_REGULATION_OF_SODIUM_ION_TRANSMEMBRANE_TRANSPORT	58	-0.305005	-1.02725	0.414634	0.683769
							GOBP_POSITIVE_REGULATION_OF_POTASSIUM_ION_TRANSMEMBRANE_TRANSPORT	32	-0.343991	-1.02705	0.447717	0.683907
							GOBP_RENAL_SYSTEM_PROCESS	104	-0.278236	-1.02702	0.386928	0.683554
							GOBP_RESPONSE_TO_DOPAMINE	63	-0.305681	-1.02699	0.430575	0.683239
							GOBP_REGULATION_OF_CARDIAC_MUSCLE_CELL_DIFFERENTIATION	17	-0.400574	-1.02675	0.40832	0.683495
							GOBP_MEMBRANE_LIPID_CATABOLIC_PROCESS	36	-0.333043	-1.0251	0.41411	0.687737
							GOBP_CENTRAL_NERVOUS_SYSTEM_NEURON_AXONOGENESIS	33	-0.342159	-1.02505	0.436519	0.687454
							GOBP_CELLULAR_RESPONSE_TO_PROSTAGLANDIN_STIMULUS	20	-0.384919	-1.02476	0.431988	0.687849
							GOBP_REGULATION_OF_RECEPTOR_MEDIATED_ENDOCYTOSIS	94	-0.282114	-1.02462	0.404639	0.687832
							GOBP_NEGATIVE_REGULATION_OF_EPITHELIAL_CELL_MIGRATION	68	-0.294411	-1.02448	0.41555	0.687782
							GOBP_POSITIVE_REGULATION_OF_STRESS_FIBER_ASSEMBLY	50	-0.316166	-1.02392	0.43553	0.688936
							GOBP_ACTIN_MEDIATED_CELL_CONTRACTION	106	-0.276891	-1.02371	0.418182	0.689143
							GOBP_GLYCOPROTEIN_METABOLIC_PROCESS	375	-0.243341	-1.02356	0.408791	0.689138
							GOBP_CEREBELLAR_CORTEX_FORMATION	18	-0.379655	-1.0234	0.433588	0.689165
							GOBP_NEUROTRANSMITTER_TRANSPORT	182	-0.259064	-1.02275	0.4	0.690551
							GOBP_DRUG_CATABOLIC_PROCESS	17	-0.390877	-1.02265	0.424806	0.69042
							GOBP_LOCALIZATION_WITHIN_MEMBRANE	68	-0.295571	-1.02215	0.415869	0.691392
							GOBP_AORTA_MORPHOGENESIS	27	-0.354524	-1.02214	0.413146	0.691017
							GOBP_NEGATIVE_REGULATION_OF_PROTEIN_LOCALIZATION_TO_CELL_PERIPHERY	22	-0.373954	-1.02203	0.448889	0.690884
							GOBP_POSITIVE_REGULATION_OF_MRNA_CATABOLIC_PROCESS	51	-0.316674	-1.022	0.41791	0.690553
							GOBP_NEGATIVE_REGULATION_OF_CYTOKINE_PRODUCTION_INVOLVED_IN_INFLAMMATORY_RESPONSE	23	-0.366255	-1.02129	0.442879	0.692127
							GOBP_REGULATION_OF_GRANULOCYTE_CHEMOTAXIS	45	-0.319166	-1.02119	0.449721	0.691956
							GOBP_NEGATIVE_REGULATION_OF_CELLULAR_RESPONSE_TO_INSULIN_STIMULUS	36	-0.334251	-1.02072	0.428571	0.69284
							GOBP_PEPTIDYL_SERINE_MODIFICATION	302	-0.246795	-1.0205	0.425989	0.693028
							GOBP_REGULATION_OF_MYELOID_LEUKOCYTE_MEDIATED_IMMUNITY	50	-0.311201	-1.01991	0.433718	0.694321
							GOBP_REGULATION_OF_INTRACELLULAR_STEROID_HORMONE_RECEPTOR_SIGNALING_PATHWAY	68	-0.292208	-1.01953	0.417687	0.694976
							GOBP_PIGMENT_GRANULE_ORGANIZATION	27	-0.353203	-1.01949	0.430454	0.694673
							GOBP_REGULATION_OF_CARDIAC_CONDUCTION	50	-0.312845	-1.01932	0.426778	0.694708
							GOBP_ASTROCYTE_DIFFERENTIATION	67	-0.29799	-1.01914	0.43364	0.694785
							GOBP_MUSCLE_CELL_DEVELOPMENT	138	-0.268293	-1.01885	0.4325	0.69517
							GOBP_DOPAMINE_TRANSPORT	36	-0.327475	-1.01811	0.418021	0.696822
							GOBP_SPECIFICATION_OF_SYMMETRY	106	-0.274511	-1.01809	0.449219	0.696444
							GOBP_POSITIVE_REGULATION_OF_PROTEIN_POLYMERIZATION	126	-0.273675	-1.01807	0.407862	0.696087
							GOBP_REGULATION_OF_NUCLEOTIDE_METABOLIC_PROCESS	111	-0.272012	-1.0179	0.435733	0.69614
							GOBP_CELLULAR_RESPONSE_TO_CAMP	50	-0.313408	-1.01682	0.441958	0.698708
							GOBP_REGULATION_OF_SMALL_GTPASE_MEDIATED_SIGNAL_TRANSDUCTION	310	-0.246915	-1.01642	0.430958	0.699396
							GOBP_POSITIVE_REGULATION_OF_OXIDOREDUCTASE_ACTIVITY	51	-0.311509	-1.01625	0.431259	0.699455
							GOBP_TISSUE_REMODELING	148	-0.263282	-1.01613	0.43494	0.699371
							GOBP_NLS_BEARING_PROTEIN_IMPORT_INTO_NUCLEUS	18	-0.385212	-1.01612	0.433437	0.698983
							GOBP_NEGATIVE_REGULATION_OF_RESPONSE_TO_OXIDATIVE_STRESS	19	-0.383735	-1.01584	0.442748	0.699348
							GOBP_RESPONSE_TO_THYROID_HORMONE	23	-0.363018	-1.01566	0.439324	0.699467
							GOBP_CELL_JUNCTION_DISASSEMBLY	20	-0.379223	-1.01563	0.461774	0.699121
							GOBP_MYOFIBRIL_ASSEMBLY	49	-0.311832	-1.01557	0.451117	0.698877
							GOBP_ANATOMICAL_STRUCTURE_MATURATION	189	-0.257162	-1.01544	0.426858	0.698809
							GOBP_REGULATION_OF_STEROL_TRANSPORT	52	-0.306588	-1.01538	0.415746	0.698559
							GOBP_REGULATION_OF_DEVELOPMENTAL_GROWTH	272	-0.248074	-1.01532	0.439498	0.698291
							GOBP_VASCULOGENESIS	67	-0.296122	-1.01499	0.445215	0.698814
							GOBP_POSITIVE_REGULATION_OF_ENDOCYTOSIS	91	-0.278458	-1.01477	0.445019	0.698999
							GOBP_FIBROBLAST_GROWTH_FACTOR_RECEPTOR_SIGNALING_PATHWAY	94	-0.28145	-1.0143	0.438551	0.699943
							GOBP_ER_NUCLEUS_SIGNALING_PATHWAY	52	-0.306983	-1.01428	0.434462	0.699596
							GOBP_OOCYTE_MATURATION	23	-0.365316	-1.0136	0.454121	0.701095
							GOBP_SPLICEOSOMAL_SNRNP_ASSEMBLY	50	-0.310512	-1.0132	0.432277	0.701757
							GOBP_RESPONSE_TO_ISOQUINOLINE_ALKALOID	23	-0.35727	-1.01294	0.449102	0.702062
							GOBP_PHASIC_SMOOTH_MUSCLE_CONTRACTION	18	-0.381904	-1.01243	0.446677	0.70309
							GOBP_RESPONSE_TO_PURINE_CONTAINING_COMPOUND	135	-0.265176	-1.01063	0.435897	0.707675
							GOBP_RESPONSE_TO_OSMOTIC_STRESS	76	-0.288326	-1.01033	0.456908	0.708122
							GOBP_POSITIVE_REGULATION_OF_PEPTIDYL_LYSINE_ACETYLATION	32	-0.339761	-1.01027	0.451709	0.707865
							GOBP_NEGATIVE_REGULATION_OF_LIPID_METABOLIC_PROCESS	80	-0.285301	-1.01	0.434663	0.708188
							GOBP_POSITIVE_REGULATION_OF_DEPHOSPHORYLATION	56	-0.301751	-1.00954	0.440225	0.709037
							GOBP_REGULATION_OF_FEEDING_BEHAVIOR	19	-0.384663	-1.00935	0.452229	0.709156
							GOBP_MOTOR_NEURON_AXON_GUIDANCE	28	-0.34367	-1.00915	0.432927	0.709243
							GOBP_REGULATION_OF_DNA_METHYLATION	20	-0.374807	-1.00914	0.440495	0.708869
							GOBP_NEGATIVE_REGULATION_OF_SIGNAL_TRANSDUCTION_IN_ABSENCE_OF_LIGAND	29	-0.344616	-1.0091	0.451613	0.708564
							GOBP_REGULATION_OF_ENDOTHELIAL_CELL_MIGRATION	165	-0.259958	-1.00893	0.449398	0.708642
							GOBP_CELLULAR_RESPONSE_TO_ESTRADIOL_STIMULUS	31	-0.340302	-1.00863	0.461427	0.709013
							GOBP_RESPONSE_TO_INTERFERON_ALPHA	21	-0.374678	-1.00858	0.448171	0.708746
							GOBP_GAMMA_AMINOBUTYRIC_ACID_SIGNALING_PATHWAY	17	-0.384856	-1.00838	0.436066	0.708894
							GOBP_POSITIVE_REGULATION_OF_MACROPHAGE_DERIVED_FOAM_CELL_DIFFERENTIATION	16	-0.403442	-1.00831	0.470588	0.708689
							GOBP_REGULATION_OF_INSULIN_RECEPTOR_SIGNALING_PATHWAY	63	-0.293509	-1.00828	0.464828	0.708378
							GOBP_BODY_MORPHOGENESIS	45	-0.317019	-1.00823	0.439655	0.708093
							GOBP_NEGATIVE_REGULATION_OF_LYASE_ACTIVITY	22	-0.369836	-1.00805	0.436137	0.70815
							GOBP_PHOSPHATIDYLCHOLINE_METABOLIC_PROCESS	79	-0.285893	-1.00799	0.437677	0.707902
							GOBP_POSITIVE_REGULATION_OF_BLOOD_CIRCULATION	32	-0.335978	-1.00799	0.459168	0.707496
							GOBP_NEGATIVE_REGULATION_OF_COAGULATION	44	-0.314497	-1.00787	0.452586	0.70744
							GOBP_ORGANISM_EMERGENCE_FROM_PROTECTIVE_STRUCTURE	21	-0.371735	-1.00782	0.452915	0.707149
							GOBP_NEGATIVE_REGULATION_OF_LEUKOCYTE_APOPTOTIC_PROCESS	44	-0.315919	-1.0076	0.446198	0.707367
							GOBP_CARBOHYDRATE_DERIVATIVE_TRANSPORT	77	-0.287016	-1.00759	0.44474	0.706986
							GOBP_MRNA_SPLICE_SITE_SELECTION	39	-0.322615	-1.00737	0.460641	0.707179
							GOBP_KILLING_OF_CELLS_IN_OTHER_ORGANISM_INVOLVED_IN_SYMBIOTIC_INTERACTION	17	-0.396722	-1.00699	0.462145	0.707777
							GOBP_RESPONSE_TO_PEPTIDE	467	-0.236162	-1.00687	0.43871	0.707716
							GOBP_POSITIVE_REGULATION_OF_LIPID_TRANSPORT	78	-0.284066	-1.00582	0.444444	0.710216
							GOBP_TRANSCYTOSIS	19	-0.37551	-1.00482	0.448855	0.712616
							GOBP_ORGANIC_ACID_TRANSPORT	273	-0.245478	-1.00474	0.479452	0.712411
							GOBP_MATING_BEHAVIOR	16	-0.390695	-1.00467	0.453271	0.712199
							GOBP_CELLULAR_RESPONSE_TO_STEROL	22	-0.362656	-1.00457	0.452239	0.712042
							GOBP_ACTIVIN_RECEPTOR_SIGNALING_PATHWAY	36	-0.322831	-1.00456	0.46176	0.711651
							GOBP_SKIN_DEVELOPMENT	244	-0.249276	-1.00454	0.443801	0.711297
							GOBP_FATTY_ACID_DERIVATIVE_CATABOLIC_PROCESS	15	-0.40094	-1.00454	0.465927	0.710897
							GOBP_CELL_COMMUNICATION_INVOLVED_IN_CARDIAC_CONDUCTION	50	-0.30765	-1.00434	0.450138	0.711011
							GOBP_CAMP_METABOLIC_PROCESS	18	-0.375856	-1.00401	0.452381	0.711502
							GOBP_JNK_CASCADE	181	-0.255836	-1.00305	0.463768	0.713685
							GOBP_DOPAMINE_RECEPTOR_SIGNALING_PATHWAY	35	-0.325523	-1.00278	0.456456	0.714052
							GOBP_MEMORY	88	-0.280822	-1.00227	0.465426	0.715048
							GOBP_MAMMARY_GLAND_EPITHELIAL_CELL_PROLIFERATION	26	-0.346745	-1.0021	0.466767	0.7151
							GOBP_NEGATIVE_REGULATION_OF_CHONDROCYTE_DIFFERENTIATION	17	-0.380535	-1.00209	0.465753	0.7147
							GOBP_VITAMIN_TRANSPORT	36	-0.331385	-1.00154	0.480463	0.715824
							GOBP_REGULATION_OF_ACTIN_FILAMENT_BASED_PROCESS	362	-0.241315	-1.00151	0.467706	0.715481
							GOBP_EMBRYONIC_FORELIMB_MORPHOGENESIS	25	-0.353089	-1.00126	0.464768	0.715788
							GOBP_VESICLE_TARGETING	94	-0.275947	-1.00117	0.464052	0.715622
							GOBP_PODOSOME_ASSEMBLY	16	-0.385062	-1.00114	0.464789	0.715284
							GOBP_POSITIVE_REGULATION_OF_ESTABLISHMENT_OF_PROTEIN_LOCALIZATION	309	-0.243768	-1.00101	0.476244	0.715212
							GOBP_LAMELLIPODIUM_ORGANIZATION	84	-0.280509	-1.00084	0.466408	0.715251
							GOBP_DETECTION_OF_ABIOTIC_STIMULUS	114	-0.26798	-1.00071	0.447402	0.715187
							GOBP_SEROTONIN_RECEPTOR_SIGNALING_PATHWAY	17	-0.38974	-0.99995	0.459752	0.716894
							GOBP_RHYTHMIC_PROCESS	262	-0.248201	-0.999772	0.478507	0.71692
							GOBP_CARDIOCYTE_DIFFERENTIATION	111	-0.270037	-0.99969	0.459948	0.716729
							GOBP_NEGATIVE_REGULATION_OF_CELL_SUBSTRATE_ADHESION	58	-0.297048	-0.999263	0.463415	0.717482
							GOBP_MODULATION_OF_EXCITATORY_POSTSYNAPTIC_POTENTIAL	40	-0.314537	-0.998919	0.478382	0.717965
							GOBP_RESPONSE_TO_HYDROGEN_PEROXIDE	123	-0.266867	-0.998745	0.466667	0.71804
							GOBP_RESPONSE_TO_ANGIOTENSIN	22	-0.361314	-0.998012	0.459337	0.719597
							GOBP_NEUROBLAST_PROLIFERATION	45	-0.310295	-0.997847	0.468443	0.71964
							GOBP_TEMPERATURE_HOMEOSTASIS	161	-0.260396	-0.99764	0.473236	0.719798
							GOBP_THYMUS_DEVELOPMENT	40	-0.318904	-0.997579	0.458993	0.719569
							GOBP_STRIATED_MUSCLE_CELL_APOPTOTIC_PROCESS	31	-0.335678	-0.997496	0.459736	0.719378
							GOBP_REGULATION_OF_WNT_SIGNALING_PATHWAY	343	-0.241147	-0.996984	0.489083	0.720379
							GOBP_HEPARAN_SULFATE_PROTEOGLYCAN_METABOLIC_PROCESS	29	-0.339667	-0.996764	0.464392	0.72058
							GOBP_ACTIN_FILAMENT_BASED_MOVEMENT	136	-0.263034	-0.996029	0.48289	0.722143
							GOBP_REGULATION_OF_LONG_TERM_NEURONAL_SYNAPTIC_PLASTICITY	19	-0.366874	-0.996004	0.467615	0.721799
							GOBP_VIRAL_GENOME_REPLICATION	125	-0.263425	-0.995143	0.472329	0.723723
							GOBP_REGULATION_OF_STEROID_METABOLIC_PROCESS	101	-0.26724	-0.994901	0.470052	0.723991
							GOBP_3_UTR_MEDIATED_MRNA_STABILIZATION	19	-0.366874	-0.994884	0.47438	0.723627
							GOBP_POSTSYNAPSE_ORGANIZATION	148	-0.260167	-0.994733	0.471769	0.723616
							GOBP_POSITIVE_REGULATION_OF_EPITHELIAL_CELL_PROLIFERATION	167	-0.256257	-0.994533	0.493268	0.723734
							GOBP_FACE_DEVELOPMENT	42	-0.312855	-0.994508	0.460432	0.723389
							GOBP_REGULATION_OF_LIPID_BIOSYNTHETIC_PROCESS	173	-0.255113	-0.993896	0.4914	0.72461
							GOBP_EYE_MORPHOGENESIS	114	-0.268253	-0.993339	0.486284	0.725736
							GOBP_RESPONSE_TO_CATECHOLAMINE	81	-0.278963	-0.99314	0.478969	0.725885
							GOBP_ORGANIC_ACID_BIOSYNTHETIC_PROCESS	291	-0.24118	-0.992815	0.482143	0.726369
							GOBP_RESPONSE_TO_LEUKEMIA_INHIBITORY_FACTOR	77	-0.282081	-0.991965	0.464286	0.72831
							GOBP_ANTIBACTERIAL_HUMORAL_RESPONSE	44	-0.314667	-0.991882	0.453297	0.72812
							GOBP_REGULATION_OF_PHOSPHOLIPID_METABOLIC_PROCESS	32	-0.327376	-0.991405	0.474702	0.729025
							GOBP_TERPENOID_METABOLIC_PROCESS	92	-0.269493	-0.991378	0.470668	0.728695
							GOBP_CELLULAR_RESPONSE_TO_ARSENIC_CONTAINING_SUBSTANCE	18	-0.381086	-0.991162	0.462848	0.72884
							GOBP_POSITIVE_REGULATION_OF_GRANULOCYTE_CHEMOTAXIS	25	-0.347104	-0.990946	0.474398	0.729007
							GOBP_CELL_JUNCTION_MAINTENANCE	29	-0.337953	-0.990649	0.469512	0.729387
							GOBP_BRANCHING_INVOLVED_IN_SALIVARY_GLAND_MORPHOGENESIS	17	-0.374651	-0.990348	0.474016	0.729776
							GOBP_NEGATIVE_REGULATION_OF_INTRACELLULAR_STEROID_HORMONE_RECEPTOR_SIGNALING_PATHWAY	32	-0.324691	-0.990114	0.468795	0.730008
							GOBP_NEURON_DEATH	302	-0.239964	-0.989991	0.493348	0.729933
							GOBP_BONE_CELL_DEVELOPMENT	32	-0.327482	-0.989931	0.485496	0.729688
							GOBP_REGULATION_OF_LEUKOCYTE_DEGRANULATION	41	-0.316497	-0.989737	0.478832	0.729814
							GOBP_REGULATION_OF_CALCIUM_ION_TRANSPORT_INTO_CYTOSOL	83	-0.274346	-0.989682	0.484646	0.72954
							GOBP_CARDIAC_MUSCLE_CELL_ACTION_POTENTIAL	68	-0.28375	-0.989298	0.486072	0.730177
							GOBP_LABYRINTHINE_LAYER_DEVELOPMENT	37	-0.327801	-0.989236	0.483357	0.729946
							GOBP_POSITIVE_REGULATION_OF_ENDOTHELIAL_CELL_MIGRATION	107	-0.266277	-0.98871	0.479221	0.730982
							GOBP_CELL_CELL_SIGNALING_BY_WNT	484	-0.231499	-0.988253	0.52099	0.731794
							GOBP_POSITIVE_REGULATION_OF_INSULIN_SECRETION_INVOLVED_IN_CELLULAR_RESPONSE_TO_GLUCOSE_STIMULUS	30	-0.338012	-0.987834	0.479876	0.732524
							GOBP_MULTI_ORGANISM_CELLULAR_PROCESS	16	-0.384371	-0.987286	0.490385	0.73364
							GOBP_REGULATION_OF_ENDOCYTOSIS	191	-0.251117	-0.987119	0.483986	0.733664
							GOBP_ENDODERM_DEVELOPMENT	69	-0.290478	-0.9871	0.47019	0.733314
							GOBP_ORGANELLE_MEMBRANE_FUSION	106	-0.266467	-0.987091	0.469755	0.732931
							GOBP_GLYCOPROTEIN_CATABOLIC_PROCESS	23	-0.357175	-0.9869	0.482143	0.733028
							GOBP_INTERLEUKIN_13_PRODUCTION	19	-0.368642	-0.986828	0.487961	0.732815
							GOBP_REGULATION_OF_EMBRYONIC_DEVELOPMENT	54	-0.295387	-0.986487	0.503526	0.733309
							GOBP_IMPORT_INTO_NUCLEUS	155	-0.254461	-0.986368	0.483051	0.733222
							GOBP_REGULATION_OF_MAST_CELL_ACTIVATION_INVOLVED_IN_IMMUNE_RESPONSE	28	-0.343078	-0.986248	0.464122	0.733116
							GOBP_RESPONSE_TO_MONOSACCHARIDE	173	-0.252403	-0.986044	0.500602	0.733251
							GOBP_CELLULAR_RESPONSE_TO_CHOLESTEROL	17	-0.377166	-0.986035	0.493691	0.732872
							GOBP_PHOSPHATIDYLETHANOLAMINE_ACYL_CHAIN_REMODELING	19	-0.370974	-0.986019	0.49403	0.73251
							GOBP_RESPONSE_TO_DRUG	320	-0.240112	-0.985892	0.510734	0.732439
							GOBP_REGULATION_OF_SYNAPTIC_PLASTICITY	157	-0.260688	-0.985778	0.496124	0.732321
							GOBP_CARDIAC_MUSCLE_CELL_PROLIFERATION	44	-0.303051	-0.985575	0.483595	0.732479
							GOBP_REGULATION_OF_BONE_MINERALIZATION	68	-0.285119	-0.984834	0.49858	0.734048
							GOBP_RESPONSE_TO_BMP	142	-0.257824	-0.98481	0.503106	0.733708
							GOBP_TRANSEPITHELIAL_TRANSPORT	28	-0.339489	-0.984663	0.487062	0.733706
							GOBP_REGULATION_OF_HEART_RATE	80	-0.281134	-0.984572	0.488801	0.73355
							GOBP_PLASMINOGEN_ACTIVATION	18	-0.376791	-0.984083	0.485531	0.734461
							GOBP_REGULATION_OF_TRANSCRIPTION_ELONGATION_FROM_RNA_POLYMERASE_II_PROMOTER	30	-0.336679	-0.9835	0.472347	0.735598
							GOBP_NEGATIVE_REGULATION_OF_ESTABLISHMENT_OF_PROTEIN_LOCALIZATION	114	-0.26451	-0.983133	0.491294	0.736154
							GOBP_NEGATIVE_REGULATION_OF_GTPASE_ACTIVITY	43	-0.308554	-0.982816	0.48927	0.736583
							GOBP_POSITIVE_REGULATION_OF_LIPID_KINASE_ACTIVITY	35	-0.324455	-0.982725	0.482249	0.736421
							GOBP_PYRIMIDINE_NUCLEOSIDE_MONOPHOSPHATE_METABOLIC_PROCESS	18	-0.369045	-0.982626	0.486312	0.736284
							GOBP_POSTSYNAPTIC_SIGNAL_TRANSDUCTION	28	-0.34198	-0.982488	0.494799	0.736254
							GOBP_POSITIVE_REGULATION_OF_INTRACELLULAR_PROTEIN_TRANSPORT	174	-0.249595	-0.982465	0.526253	0.735911
							GOBP_BENZENE_CONTAINING_COMPOUND_METABOLIC_PROCESS	22	-0.355106	-0.982151	0.495549	0.736363
							GOBP_POSITIVE_REGULATION_OF_LIPID_LOCALIZATION	98	-0.271342	-0.981846	0.497436	0.736791
							GOBP_CERAMIDE_CATABOLIC_PROCESS	20	-0.365014	-0.981252	0.485075	0.738005
							GOBP_REGULATION_OF_NEUROTRANSMITTER_LEVELS	189	-0.248103	-0.981207	0.513889	0.737726
							GOBP_VESICLE_TARGETING_TO_FROM_OR_WITHIN_GOLGI	73	-0.277741	-0.981196	0.480641	0.737353
							GOBP_INOSITOL_PHOSPHATE_MEDIATED_SIGNALING	47	-0.298209	-0.980882	0.487069	0.737759
							GOBP_PROGRAMMED_NECROTIC_CELL_DEATH	45	-0.305037	-0.980764	0.516987	0.737656
							GOBP_CELL_CELL_JUNCTION_ORGANIZATION	186	-0.250859	-0.980694	0.509047	0.737444
							GOBP_NEGATIVE_REGULATION_OF_RESPONSE_TO_WOUNDING	75	-0.28008	-0.980542	0.478854	0.73742
							GOBP_REGULATION_OF_PROTEIN_SERINE_THREONINE_KINASE_ACTIVITY	455	-0.229932	-0.980236	0.550586	0.737809
							GOBP_ASTROCYTE_DEVELOPMENT	38	-0.310188	-0.979986	0.491971	0.738093
							GOBP_OSTEOBLAST_DIFFERENTIATION	198	-0.245309	-0.97973	0.5	0.738411
							GOBP_RESPONSE_TO_LEAD_ION	20	-0.357483	-0.979571	0.49923	0.738419
							GOBP_NEGATIVE_REGULATION_OF_GLIOGENESIS	30	-0.336382	-0.979098	0.475038	0.739275
							GOBP_DEVELOPMENTAL_MATURATION	237	-0.243805	-0.978982	0.54748	0.739168
							GOBP_LEUKOTRIENE_METABOLIC_PROCESS	27	-0.333806	-0.978942	0.507396	0.738862
							GOBP_PROTEIN_HOMOOLIGOMERIZATION	151	-0.252032	-0.978644	0.507519	0.739225
							GOBP_POSITIVE_REGULATION_OF_T_CELL_MIGRATION	28	-0.339465	-0.977512	0.500734	0.741823
							GOBP_NEGATIVE_REGULATION_OF_CARDIAC_MUSCLE_TISSUE_GROWTH	22	-0.358244	-0.977295	0.494118	0.742021
							GOBP_RESPIRATORY_GASEOUS_EXCHANGE_BY_RESPIRATORY_SYSTEM	58	-0.288119	-0.977233	0.502052	0.741774
							GOBP_TISSUE_HOMEOSTASIS	225	-0.241525	-0.976922	0.518343	0.742184
							GOBP_TELENCEPHALON_DEVELOPMENT	199	-0.24576	-0.97612	0.519048	0.743914
							GOBP_ACTIVATION_OF_INNATE_IMMUNE_RESPONSE	137	-0.256118	-0.975996	0.511628	0.743835
							GOBP_VACUOLE_ORGANIZATION	169	-0.247965	-0.975222	0.537241	0.745562
							GOBP_REGULATION_OF_SUPRAMOLECULAR_FIBER_ORGANIZATION	348	-0.232757	-0.974822	0.552141	0.746237
							GOBP_CELLULAR_RESPONSE_TO_STEROID_HORMONE_STIMULUS	182	-0.245559	-0.974211	0.510638	0.74744
							GOBP_NEGATIVE_REGULATION_OF_FIBROBLAST_PROLIFERATION	28	-0.337172	-0.974038	0.514593	0.747504
							GOBP_PEPTIDE_CROSS_LINKING	27	-0.33705	-0.973119	0.516535	0.749527
							GOBP_STRIATED_MUSCLE_CELL_PROLIFERATION	57	-0.289484	-0.973037	0.495225	0.749338
							GOBP_POSITIVE_REGULATION_OF_NATURAL_KILLER_CELL_ACTIVATION	20	-0.362582	-0.972539	0.505935	0.750229
							GOBP_AROMATIC_AMINO_ACID_FAMILY_METABOLIC_PROCESS	28	-0.336481	-0.971754	0.486446	0.751852
							GOBP_METENCEPHALON_DEVELOPMENT	85	-0.273082	-0.970706	0.523179	0.754196
							GOBP_POSITIVE_REGULATION_OF_INTRACELLULAR_TRANSPORT	211	-0.245693	-0.970558	0.532622	0.754194
							GOBP_SYNAPTIC_VESICLE_CYTOSKELETAL_TRANSPORT	19	-0.360792	-0.970169	0.506231	0.754831
							GOBP_MALE_SEX_DIFFERENTIATION	130	-0.255592	-0.969399	0.53	0.756445
							GOBP_HEAD_MORPHOGENESIS	33	-0.316884	-0.969154	0.524664	0.756682
							GOBP_EMBRYONIC_HEART_TUBE_DEVELOPMENT	65	-0.28053	-0.967419	0.521622	0.760851
							GOBP_REGULATION_OF_DENDRITIC_SPINE_MORPHOGENESIS	45	-0.301364	-0.967209	0.495714	0.760994
							GOBP_ACTIN_POLYMERIZATION_OR_DEPOLYMERIZATION	207	-0.241378	-0.966753	0.5549	0.761829
							GOBP_ENDOCARDIAL_CUSHION_FORMATION	21	-0.353113	-0.966634	0.496124	0.761715
							GOBP_REGULATION_OF_ACTIN_FILAMENT_LENGTH	178	-0.246794	-0.966163	0.552381	0.762554
							GOBP_SKELETAL_SYSTEM_DEVELOPMENT	429	-0.229075	-0.966024	0.594391	0.762512
							GOBP_DOSAGE_COMPENSATION	17	-0.373363	-0.965771	0.515106	0.762764
							GOBP_GLIAL_CELL_DEVELOPMENT	104	-0.259728	-0.964797	0.544061	0.764917
							GOBP_ACYLGLYCEROL_HOMEOSTASIS	27	-0.329529	-0.964193	0.498507	0.76612
							GOBP_REGULATION_OF_PH	98	-0.265372	-0.963571	0.51774	0.767346
							GOBP_EATING_BEHAVIOR	22	-0.346747	-0.963563	0.514925	0.766953
							GOBP_MODIFICATION_OF_SYNAPTIC_STRUCTURE	19	-0.363311	-0.963419	0.509091	0.766908
							GOBP_CELLULAR_RESPONSE_TO_CARBOHYDRATE_STIMULUS	122	-0.254283	-0.962763	0.541087	0.768231
							GOBP_POSITIVE_REGULATION_OF_ORGAN_GROWTH	43	-0.301564	-0.96192	0.530172	0.770089
							GOBP_POSITIVE_REGULATION_OF_CELL_GROWTH	146	-0.249816	-0.961766	0.556242	0.770075
							GOBP_REGULATION_OF_ACTIVIN_RECEPTOR_SIGNALING_PATHWAY	21	-0.349596	-0.9617	0.527439	0.769825
							GOBP_ESTABLISHMENT_OR_MAINTENANCE_OF_BIPOLAR_CELL_POLARITY	43	-0.301514	-0.961141	0.518678	0.77085
							GOBP_NEGATIVE_REGULATION_OF_ENDOTHELIAL_CELL_APOPTOTIC_PROCESS	28	-0.332042	-0.960759	0.51194	0.771423
							GOBP_NEGATIVE_REGULATION_OF_CANONICAL_WNT_SIGNALING_PATHWAY	166	-0.245541	-0.959792	0.563791	0.773533
							GOBP_FIBROBLAST_PROLIFERATION	73	-0.276261	-0.959306	0.537063	0.77439
							GOBP_VIRAL_GENE_EXPRESSION	198	-0.240369	-0.958237	0.586826	0.776754
							GOBP_RESPONSE_TO_AMPHETAMINE	27	-0.330296	-0.95651	0.531479	0.780983
							GOBP_ENDOPLASMIC_RETICULUM_UNFOLDED_PROTEIN_RESPONSE	123	-0.255314	-0.95615	0.557908	0.781507
							GOBP_INOSITOL_LIPID_MEDIATED_SIGNALING	179	-0.242673	-0.955883	0.557298	0.781776
							GOBP_CELLULAR_COMPONENT_MAINTENANCE	55	-0.2855	-0.955422	0.539919	0.782567
							GOBP_POSITIVE_REGULATION_OF_LEUKOCYTE_DEGRANULATION	22	-0.347254	-0.95536	0.5125	0.782313
							GOBP_REGULATION_OF_GTPASE_ACTIVITY	456	-0.225758	-0.954794	0.61828	0.783371
							GOBP_PROTEIN_HETEROOLIGOMERIZATION	22	-0.341937	-0.954284	0.52795	0.78434
							GOBP_MICROTUBULE_BUNDLE_FORMATION	97	-0.258755	-0.954283	0.55291	0.783926
							GOBP_EMBRYONIC_APPENDAGE_MORPHOGENESIS	94	-0.267136	-0.953631	0.559413	0.785218
							GOBP_CELL_CELL_RECOGNITION	60	-0.285523	-0.953302	0.536111	0.785619
							GOBP_LIPID_HOMEOSTASIS	134	-0.251894	-0.953254	0.575377	0.785333
							GOBP_PHOSPHATIDYLSERINE_ACYL_CHAIN_REMODELING	16	-0.36764	-0.953137	0.530488	0.785248
							GOBP_REGULATION_OF_COMPLEMENT_ACTIVATION	103	-0.258615	-0.952647	0.560265	0.7861
							GOBP_NEGATIVE_REGULATION_OF_CELL_GROWTH	171	-0.243056	-0.952531	0.56401	0.785967
							GOBP_PHAGOCYTOSIS_RECOGNITION	81	-0.270706	-0.952397	0.55496	0.785903
							GOBP_REGULATION_OF_CELL_SUBSTRATE_ADHESION	198	-0.239126	-0.952365	0.592899	0.785563
							GOBP_POLYOL_METABOLIC_PROCESS	122	-0.25244	-0.952201	0.557478	0.785584
							GOBP_ENERGY_RESERVE_METABOLIC_PROCESS	79	-0.267553	-0.952055	0.534301	0.785567
							GOBP_PINOCYTOSIS	22	-0.346918	-0.95194	0.5117	0.785462
							GOBP_POSITIVE_REGULATION_OF_PROTEIN_LOCALIZATION_TO_MEMBRANE	122	-0.253756	-0.950931	0.554278	0.787679
							GOBP_ACTIN_NUCLEATION	50	-0.294348	-0.950574	0.554131	0.788212
							GOBP_IONOTROPIC_GLUTAMATE_RECEPTOR_SIGNALING_PATHWAY	21	-0.345934	-0.950304	0.533011	0.788489
							GOBP_DNA_DAMAGE_RESPONSE_SIGNAL_TRANSDUCTION_RESULTING_IN_TRANSCRIPTION	18	-0.35437	-0.950169	0.553159	0.788406
							GOBP_REGULATION_OF_IMMUNOGLOBULIN_PRODUCTION	66	-0.279505	-0.950132	0.544966	0.788091
							GOBP_POSITIVE_REGULATION_OF_DNA_TEMPLATED_TRANSCRIPTION_ELONGATION	26	-0.333964	-0.949534	0.547511	0.789252
							GOBP_REGULATION_OF_NEUROGENESIS	311	-0.230084	-0.949242	0.615642	0.789591
							GOBP_PHOSPHATIDYLETHANOLAMINE_METABOLIC_PROCESS	28	-0.325466	-0.94922	0.533752	0.789241
							GOBP_COLLAGEN_METABOLIC_PROCESS	94	-0.25997	-0.949136	0.55102	0.789032
							GOBP_REGULATION_OF_CARDIAC_MUSCLE_CELL_ACTION_POTENTIAL	24	-0.335995	-0.949111	0.523881	0.788689
							GOBP_REGULATION_OF_BROWN_FAT_CELL_DIFFERENTIATION	19	-0.358686	-0.948356	0.548686	0.790286
							GOBP_AORTIC_VALVE_MORPHOGENESIS	28	-0.327673	-0.947613	0.528975	0.791793
							GOBP_MESENCHYMAL_CELL_PROLIFERATION	33	-0.31225	-0.94711	0.550445	0.792622
							GOBP_DERMATAN_SULFATE_PROTEOGLYCAN_METABOLIC_PROCESS	16	-0.36921	-0.946749	0.543779	0.793129
							GOBP_CARDIAC_MUSCLE_CONTRACTION	117	-0.254581	-0.946702	0.579766	0.792826
							GOBP_INTRINSIC_APOPTOTIC_SIGNALING_PATHWAY	271	-0.234166	-0.946624	0.628604	0.79262
							GOBP_REGULATION_OF_ORGAN_GROWTH	82	-0.266545	-0.945614	0.569191	0.794841
							GOBP_POSITIVE_REGULATION_OF_TRANSPORTER_ACTIVITY	101	-0.261669	-0.94553	0.585752	0.794643
							GOBP_POSITIVE_REGULATION_OF_GTPASE_ACTIVITY	383	-0.22456	-0.945447	0.634973	0.794428
							GOBP_CELL_DIFFERENTIATION_INVOLVED_IN_METANEPHROS_DEVELOPMENT	17	-0.365926	-0.945256	0.549317	0.794489
							GOBP_NEGATIVE_REGULATION_OF_PROTEIN_DEPHOSPHORYLATION	61	-0.280322	-0.945149	0.568871	0.79435
							GOBP_REGULATION_OF_CHOLESTEROL_EFFLUX	32	-0.313101	-0.945083	0.545588	0.794108
							GOBP_NOTCH_SIGNALING_PATHWAY	171	-0.243585	-0.944875	0.622892	0.794237
							GOBP_NEGATIVE_REGULATION_OF_NERVOUS_SYSTEM_DEVELOPMENT	120	-0.252445	-0.944747	0.580124	0.794158
							GOBP_FATTY_ACID_METABOLIC_PROCESS	344	-0.226492	-0.943827	0.660419	0.796098
							GOBP_REGULATION_OF_SYNAPTIC_TRANSMISSION_GLUTAMATERGIC	55	-0.278599	-0.943595	0.551375	0.796269
							GOBP_FC_EPSILON_RECEPTOR_SIGNALING_PATHWAY	165	-0.243064	-0.942918	0.602941	0.797588
							GOBP_NEGATIVE_REGULATION_OF_SMALL_GTPASE_MEDIATED_SIGNAL_TRANSDUCTION	55	-0.280979	-0.942465	0.558172	0.798366
							GOBP_BETA_CATENIN_TCF_COMPLEX_ASSEMBLY	31	-0.316908	-0.941623	0.562054	0.80016
							GOBP_ESTABLISHMENT_OF_PROTEIN_LOCALIZATION_TO_MEMBRANE	342	-0.226492	-0.940609	0.637569	0.802327
							GOBP_PROTEIN_LOCALIZATION_TO_VACUOLE	65	-0.277876	-0.940244	0.567204	0.802861
							GOBP_FILOPODIUM_ASSEMBLY	60	-0.279158	-0.939983	0.588811	0.803103
							GOBP_POSITIVE_REGULATION_OF_NUCLEAR_DIVISION	51	-0.28749	-0.939692	0.54963	0.803431
							GOBP_EMBRYONIC_HEART_TUBE_MORPHOGENESIS	58	-0.282622	-0.939612	0.574101	0.803219
							GOBP_CHONDROCYTE_DEVELOPMENT	26	-0.329961	-0.939536	0.564886	0.80299
							GOBP_PROTEIN_IMPORT	186	-0.236799	-0.939081	0.622412	0.803726
							GOBP_LONG_TERM_MEMORY	26	-0.324406	-0.938608	0.558245	0.804514
							GOBP_CHRONIC_INFLAMMATORY_RESPONSE	18	-0.353208	-0.938274	0.55521	0.804947
							GOBP_DNA_DAMAGE_RESPONSE_SIGNAL_TRANSDUCTION_BY_P53_CLASS_MEDIATOR	105	-0.254018	-0.93787	0.586873	0.805568
							GOBP_COMPLEMENT_ACTIVATION	152	-0.246509	-0.937855	0.605867	0.805183
							GOBP_EMBRYONIC_SKELETAL_SYSTEM_MORPHOGENESIS	78	-0.267424	-0.937851	0.582432	0.804774
							GOBP_CELLULAR_RESPONSE_TO_LEPTIN_STIMULUS	17	-0.355813	-0.936814	0.550077	0.807003
							GOBP_REGULATION_OF_CHONDROCYTE_DIFFERENTIATION	42	-0.296039	-0.93656	0.570815	0.807244
							GOBP_NEGATIVE_REGULATION_OF_VIRAL_LIFE_CYCLE	21	-0.340037	-0.935357	0.577035	0.809935
							GOBP_PHOSPHATIDYLINOSITOL_3_KINASE_SIGNALING	141	-0.244766	-0.934566	0.616625	0.811562
							GOBP_POSITIVE_REGULATION_OF_MEMBRANE_POTENTIAL	15	-0.372148	-0.934205	0.539658	0.81209
							GOBP_RAP_PROTEIN_SIGNAL_TRANSDUCTION	15	-0.37096	-0.934093	0.5488	0.811963
							GOBP_APPENDAGE_DEVELOPMENT	140	-0.244178	-0.933655	0.609125	0.81267
							GOBP_RESPONSE_TO_DIETARY_EXCESS	18	-0.352894	-0.933573	0.550388	0.812477
							GOBP_DEVELOPMENTAL_GROWTH_INVOLVED_IN_MORPHOGENESIS	201	-0.236288	-0.933503	0.632775	0.81223
							GOBP_SINGLE_FERTILIZATION	112	-0.251531	-0.933273	0.605459	0.812377
							GOBP_HORMONE_BIOSYNTHETIC_PROCESS	57	-0.28039	-0.93301	0.587017	0.812595
							GOBP_POSITIVE_REGULATION_OF_PROTEIN_SERINE_THREONINE_KINASE_ACTIVITY	292	-0.225377	-0.932672	0.655133	0.813052
							GOBP_REGULATION_OF_PHOSPHOPROTEIN_PHOSPHATASE_ACTIVITY	114	-0.252252	-0.932513	0.592122	0.813062
							GOBP_POSITIVE_REGULATION_OF_TRANSCRIPTION_REGULATORY_REGION_DNA_BINDING	21	-0.34362	-0.931316	0.586207	0.81573
							GOBP_EXECUTION_PHASE_OF_APOPTOSIS	80	-0.262054	-0.9312	0.592391	0.815596
							GOBP_ISOPRENOID_METABOLIC_PROCESS	110	-0.251049	-0.930873	0.627907	0.816014
							GOBP_ENDOCHONDRAL_BONE_MORPHOGENESIS	50	-0.280963	-0.930419	0.585091	0.816735
							GOBP_MIDDLE_EAR_MORPHOGENESIS	16	-0.360356	-0.930304	0.563718	0.816607
							GOBP_VENTRICULAR_CARDIAC_MUSCLE_TISSUE_DEVELOPMENT	43	-0.287991	-0.929725	0.564655	0.817617
							GOBP_NEGATIVE_REGULATION_OF_BLOOD_CIRCULATION	18	-0.344501	-0.928841	0.571429	0.819435
							GOBP_REGULATION_OF_RESPONSE_TO_EXTRACELLULAR_STIMULUS	22	-0.33732	-0.928665	0.553706	0.819469
							GOBP_RESPONSE_TO_TEMPERATURE_STIMULUS	216	-0.231845	-0.928572	0.644311	0.819285
							GOBP_REGULATION_OF_PRODUCTION_OF_SMALL_RNA_INVOLVED_IN_GENE_SILENCING_BY_RNA	23	-0.335067	-0.927967	0.569069	0.820435
							GOBP_PROTEIN_MANNOSYLATION	23	-0.335615	-0.92781	0.573416	0.820403
							GOBP_STEROID_HORMONE_MEDIATED_SIGNALING_PATHWAY	122	-0.24877	-0.927436	0.620988	0.820956
							GOBP_CARDIAC_MUSCLE_CELL_CONTRACTION	66	-0.270568	-0.927385	0.61178	0.820662
							GOBP_CIRCADIAN_RHYTHM	187	-0.23616	-0.92688	0.644769	0.821525
							GOBP_SODIUM_ION_IMPORT_ACROSS_PLASMA_MEMBRANE	17	-0.35547	-0.926595	0.587253	0.821813
							GOBP_REGULATION_OF_SPROUTING_ANGIOGENESIS	37	-0.297709	-0.925649	0.599138	0.823796
							GOBP_OLIGODENDROCYTE_DEVELOPMENT	39	-0.298366	-0.92562	0.568768	0.823456
							GOBP_OLFACTORY_LOBE_DEVELOPMENT	22	-0.343452	-0.925567	0.576923	0.823166
							GOBP_CHONDROITIN_SULFATE_PROTEOGLYCAN_BIOSYNTHETIC_PROCESS	29	-0.315321	-0.925463	0.567143	0.822998
							GOBP_POSITIVE_REGULATION_OF_CILIUM_ASSEMBLY	23	-0.332363	-0.925177	0.575261	0.823292
							GOBP_NEGATIVE_REGULATION_OF_EXTRINSIC_APOPTOTIC_SIGNALING_PATHWAY_VIA_DEATH_DOMAIN_RECEPTORS	38	-0.301363	-0.925125	0.586402	0.823007
							GOBP_POSITIVE_REGULATION_BY_HOST_OF_VIRAL_TRANSCRIPTION	16	-0.35524	-0.925007	0.560372	0.822885
							GOBP_PHENOL_CONTAINING_COMPOUND_BIOSYNTHETIC_PROCESS	30	-0.314476	-0.92464	0.591185	0.823397
							GOBP_MEMBRANE_RAFT_ORGANIZATION	23	-0.329214	-0.924589	0.570325	0.823112
							GOBP_PLATELET_DEGRANULATION	119	-0.24709	-0.924509	0.627426	0.822879
							GOBP_REGULATION_OF_NOTCH_SIGNALING_PATHWAY	98	-0.25543	-0.924389	0.63871	0.822779
							GOBP_POSITIVE_REGULATION_OF_AUTOPHAGY	117	-0.248955	-0.924277	0.619171	0.822667
							GOBP_PERIPHERAL_NERVOUS_SYSTEM_DEVELOPMENT	64	-0.271894	-0.924228	0.604167	0.822383
							GOBP_REGULATION_OF_LAMELLIPODIUM_ORGANIZATION	48	-0.283517	-0.923728	0.587464	0.823233
							GOBP_POSITIVE_REGULATION_OF_POSTTRANSCRIPTIONAL_GENE_SILENCING	29	-0.311051	-0.92366	0.590015	0.82299
							GOBP_SYNAPTIC_TRANSMISSION_GABAERGIC	33	-0.312334	-0.923287	0.591615	0.823516
							GOBP_RESPONSE_TO_ACETYLCHOLINE	24	-0.326327	-0.922872	0.585438	0.824161
							GOBP_INTERMEMBRANE_LIPID_TRANSFER	44	-0.291327	-0.922846	0.570783	0.823807
							GOBP_STEROL_TRANSPORT	102	-0.249633	-0.922407	0.61811	0.8245
							GOBP_SODIUM_ION_HOMEOSTASIS	43	-0.293258	-0.922386	0.583573	0.824133
							GOBP_ACTIVATION_OF_JUN_KINASE_ACTIVITY	39	-0.296144	-0.921961	0.601744	0.824793
							GOBP_PROTEIN_INSERTION_INTO_MITOCHONDRIAL_MEMBRANE_INVOLVED_IN_APOPTOTIC_SIGNALING_PATHWAY	30	-0.314649	-0.921114	0.598551	0.826504
							GOBP_NEGATIVE_REGULATION_OF_RECEPTOR_MEDIATED_ENDOCYTOSIS	28	-0.311974	-0.920953	0.57855	0.826476
							GOBP_NEGATIVE_REGULATION_OF_INTRACELLULAR_TRANSPORT	53	-0.278757	-0.920357	0.581062	0.82754
							GOBP_POSITIVE_REGULATION_OF_ENDOTHELIAL_CELL_CHEMOTAXIS	15	-0.364543	-0.919567	0.571429	0.829078
							GOBP_ADULT_BEHAVIOR	98	-0.249727	-0.919168	0.632199	0.829678
							GOBP_FATTY_ACID_TRANSMEMBRANE_TRANSPORT	48	-0.286011	-0.918785	0.622126	0.830216
							GOBP_MESODERMAL_CELL_DIFFERENTIATION	26	-0.31807	-0.918719	0.566964	0.829948
							GOBP_RESPONSE_TO_CARBOHYDRATE	196	-0.231979	-0.918125	0.674941	0.831003
							GOBP_SYNAPTIC_VESICLE_EXOCYTOSIS	97	-0.254238	-0.917968	0.638889	0.830987
							GOBP_MYELIN_ASSEMBLY	19	-0.343404	-0.917846	0.579845	0.830887
							GOBP_REGULATION_OF_ANOIKIS	24	-0.323479	-0.917537	0.606725	0.831258
							GOBP_NEURONAL_STEM_CELL_POPULATION_MAINTENANCE	17	-0.348155	-0.917517	0.586524	0.830894
							GOBP_RENAL_SODIUM_EXCRETION	18	-0.347997	-0.91733	0.605634	0.830958
							GOBP_INTESTINAL_LIPID_ABSORPTION	15	-0.36887	-0.917326	0.560387	0.830553
							GOBP_REGULATION_OF_DNA_TEMPLATED_TRANSCRIPTION_ELONGATION	50	-0.28041	-0.917181	0.611111	0.830511
							GOBP_REGULATION_OF_ENDOCRINE_PROCESS	27	-0.321038	-0.917093	0.577982	0.83032
[truncated: 687 more rows]
