# Supplementary material for: SF3B1K700E mutation in human embryonic stem cells causes aberrant expression of immune-related genes
Source: PLoS One. 2025 Dec 17;20(12):e0334361. doi: 10.1371/journal.pone.0334361 (PMC12711085; doi:10.1371/journal.pone.0334361)
Supplement: S8 Table — (XLSX) [file pone.0334361.s010.xlsx]

## Sheet: Modules
S8 Table. Enriched pathways in module eigengenes, related to Figure 3.
M1_green
green "SRP-dependent cotranslational protein targeting to membrane"
green "cotranslational protein targeting to membrane"
green "establishment of protein localization to endoplasmic reticulum"
green "protein targeting to ER"
green "cytosolic ribosome"
green "protein localization to endoplasmic reticulum"
green "nuclear-transcribed mRNA catabolic process
green "structural constituent of ribosome"
green "translational initiation"
green "protein targeting to membrane"
M2_red
red "mitochondrial inner membrane"
red "organelle inner membrane"
red "mitochondrial envelope"
red "mitochondrial ribosome"
red "mitochondrial translational elongation"
red "mitochondrial translational termination"
red "mitochondrial membrane"
red "translational termination"
red "mitochondrion"
red "translational elongation"
M3_lightcyan
lightcyan "positive regulation of immunoglobulin production"
lightcyan "apical plasma membrane"
lightcyan "regulation of B cell proliferation"
lightcyan "positive regulation of immunoglobulin biosynthetic process"
lightcyan "cellular lactam catabolic process"
lightcyan "regulation of immunoglobulin production"
lightcyan "apical part of cell"
lightcyan "B cell proliferation"
lightcyan "positive regulation of T cell mediated immune response to tumor cell"
lightcyan "cellular amide catabolic process"
M4_black
black "extracellular region"
black "extracellular matrix"
black "extracellular space"
black "collagen-containing extracellular matrix"
black "extracellular matrix structural constituent"
black "anatomical structure morphogenesis"
black "extracellular matrix organization"
black "extracellular structure organization"
black "multicellular organism development"
black "cell migration"
M5_blue
blue "mitotic cell cycle"
blue "cell cycle"
blue "DNA replication"
blue "condensed chromosome"
blue "cell cycle phase transition"
blue "mitotic cell cycle phase transition"
blue "chromosome organization"
blue "regulation of cell cycle process"
blue "regulation of mitotic cell cycle phase transition"
blue "chromosome"
M6_purple
purple "MHC class II protein complex"
purple "cell periphery"
purple "plasma membrane"
purple "MHC class II protein complex binding"
purple "response to stimulus"
purple "positive regulation of T cell proliferation"
purple "positive regulation of lymphocyte proliferation"
purple "positive regulation of mononuclear cell proliferation"
purple "adaptive immune response"
purple "positive regulation of leukocyte proliferation"
M7_salmon
salmon "B cell proliferation"
salmon "lymphocyte activation"
salmon "regulation of lymphocyte activation"
salmon "regulation of immunoglobulin secretion"
salmon "B cell receptor signaling pathway"
salmon "immunoglobulin secretion"
salmon "T cell activation"
salmon "regulation of cell activation"
salmon "regulation of B cell receptor signaling pathway"
salmon "lymphocyte differentiation"
M8_brown
brown "external side of plasma membrane"
brown "plasma membrane"
brown "T cell receptor complex"
brown "antigen receptor-mediated signaling pathway"
brown "cell periphery"
brown "homophilic cell adhesion via plasma membrane adhesion molecules"
brown "integral component of plasma membrane"
brown "intrinsic component of plasma membrane"
brown "signaling receptor activity"
brown "cell killing"
M9_turquoise
turquoise "regulation of RNA metabolic process"
turquoise "DNA-binding transcription factor activity"
turquoise "RNA biosynthetic process"
turquoise "DNA-binding transcription factor activity
turquoise "transcription
turquoise "nucleic acid binding"
turquoise "RNA metabolic process"
turquoise "DNA binding"
turquoise "regulation of nucleic acid-templated transcription"
turquoise "regulation of RNA biosynthetic process"
M10_midnightblue
midnightblue "cell activation"
midnightblue "leukocyte activation"
midnightblue "leukocyte activation involved in immune response"
midnightblue "cell activation involved in immune response"
midnightblue "neutrophil degranulation"
midnightblue "neutrophil activation involved in immune response"
midnightblue "neutrophil mediated immunity"
midnightblue "neutrophil activation"
midnightblue "leukocyte degranulation"
midnightblue "myeloid leukocyte activation"
M11_tan
tan "neutrophil degranulation"
tan "neutrophil activation involved in immune response"
tan "secretory granule membrane"
tan "neutrophil mediated immunity"
tan "neutrophil activation"
tan "specific granule membrane"
tan "vesicle-mediated transport"
tan "cellular lipid metabolic process"
tan "leukocyte degranulation"
tan "exocytosis"
M12_greenyellow
greenyellow "leukocyte activation involved in immune response"
greenyellow "cell activation involved in immune response"
greenyellow "leukocyte mediated immunity"
greenyellow "leukocyte degranulation"
greenyellow "neutrophil activation"
greenyellow "myeloid leukocyte activation"
greenyellow "cell activation"
greenyellow "regulated exocytosis"
greenyellow "neutrophil mediated immunity"
greenyellow "neutrophil activation involved in immune response"
M13_magenta
magenta "neutrophil degranulation"
magenta "neutrophil activation involved in immune response"
magenta "neutrophil mediated immunity"
magenta "neutrophil activation"
magenta "leukocyte degranulation"
magenta "specific granule"
magenta "secretory vesicle"
magenta "secretory granule"
magenta "regulated exocytosis"
magenta "myeloid leukocyte activation"
M14_cyan
cyan "glutamate dehydrogenase (NAD+) activity"
cyan "glutamate dehydrogenase [NAD(P)+] activity"
cyan "actin cortical patch assembly"
cyan "glutamate biosynthetic process"
cyan "ribonuclease MRP complex"
cyan "glutamate catabolic process"
cyan "actin cortical patch localization"
cyan "leucine binding"
cyan "negative regulation of lipopolysaccharide-mediated signaling pathway"
cyan "multimeric ribonuclease P complex"
M15_pink
pink "nucleoplasm"
pink "nuclear lumen"
pink "nucleus"
pink "transcription coactivator activity"
pink "intracellular membrane-bounded organelle"
pink "intracellular organelle"
pink "intracellular"
pink "nitrogen compound metabolic process"
pink "nucleocytoplasmic transport"
pink "positive regulation of nitrogen compound metabolic process"
M16_yellow
yellow "intracellular organelle"
yellow "intracellular membrane-bounded organelle"
yellow "membrane-bounded organelle"
yellow "vesicle organization"
yellow "intracellular"
yellow "Golgi membrane"
yellow "Golgi vesicle transport"
yellow "GTPase activity"
yellow "endoplasmic reticulum to Golgi vesicle-mediated transport"
yellow "endomembrane system organization"
Gray module contains unrelated members
grey "receptor antagonist activity"
grey "startle response"
grey "motile cilium"
grey "drinking behavior"
grey "regulation of polarized epithelial cell differentiation"
grey "receptor inhibitor activity"
grey "L-aspartate transmembrane transport"
grey "thyroid hormone metabolic process"
grey "homophilic cell adhesion via plasma membrane adhesion molecules"
grey "non-motile cilium"
