# Supplementary material for: SF3B1K700E mutation in human embryonic stem cells causes aberrant expression of immune-related genes
Source: PLoS One. 2025 Dec 17;20(12):e0334361. doi: 10.1371/journal.pone.0334361 (PMC12711085; doi:10.1371/journal.pone.0334361)
Supplement: S9 Table — (XLSX) [file pone.0334361.s011.xlsx]

## Sheet: CytoscapeInput-edges-purple
S9 Table. Gene interaction in M6_purple module. Weight columns refers to the connection strength
between two nodes (genes). 100 interactions with the highest weights are shown. This package of WGCNA
is limited to undirected networks.
From gene name	To gene name	Weight	Direction	From node	To node
AMIGO2	DYRK2	0.217491	undirected	ENSG00000139211	ENSG00000127334
AKNA	NLRP1	0.215596	undirected	ENSG00000106948	ENSG00000091592
SERPINB9	DYRK2	0.210339	undirected	ENSG00000170542	ENSG00000127334
FUT11	BRIP1	0.208507	undirected	ENSG00000196968	ENSG00000136492
DYRK2	MORN3	0.207973	undirected	ENSG00000127334	ENSG00000139714
STAB1	TRIO	0.206879	undirected	ENSG00000010327	ENSG00000038382
SPTBN5	NLRP1	0.206166	undirected	ENSG00000137877	ENSG00000091592
HIVEP3	HAVCR2	0.206132	undirected	ENSG00000127124	ENSG00000135077
SCML2	NLRP1	0.206094	undirected	ENSG00000102098	ENSG00000091592
TRIO	SECTM1	0.205846	undirected	ENSG00000038382	ENSG00000141574
PLD2	NLRP1	0.205649	undirected	ENSG00000129219	ENSG00000091592
HIVEP3	DOK2	0.205387	undirected	ENSG00000127124	ENSG00000147443
NLRP1	CYTH4	0.204688	undirected	ENSG00000091592	ENSG00000100055
DYRK2	RALGAPA1	0.204658	undirected	ENSG00000127334	ENSG00000174373
GSTCD	NLRP1	0.204313	undirected	ENSG00000138780	ENSG00000091592
HIVEP3	MAP3K14	0.204244	undirected	ENSG00000127124	ENSG00000006062
HIVEP3	CD300E	0.204223	undirected	ENSG00000127124	ENSG00000186407
NBPF9	TRIO	0.203932	undirected	ENSG00000269713	ENSG00000038382
TRIO	ANO8	0.203847	undirected	ENSG00000038382	ENSG00000074855
DOK2	NLRP1	0.203819	undirected	ENSG00000147443	ENSG00000091592
TRIO	PCSK5	0.203545	undirected	ENSG00000038382	ENSG00000099139
TRIO	SLC2A6	0.202992	undirected	ENSG00000038382	ENSG00000160326
HIVEP3	TRIO	0.20294	undirected	ENSG00000127124	ENSG00000038382
HIVEP3	NBPF9	0.20283	undirected	ENSG00000127124	ENSG00000269713
HIVEP3	SERPINB9	0.202368	undirected	ENSG00000127124	ENSG00000170542
DOK2	DYRK2	0.202012	undirected	ENSG00000147443	ENSG00000127334
HIVEP3	DYRK2	0.201923	undirected	ENSG00000127124	ENSG00000127334
DYRK2	APOL6	0.20191	undirected	ENSG00000127334	ENSG00000221963
TRIO	ADGRB1	0.20187	undirected	ENSG00000038382	ENSG00000181790
AAK1	NLRP1	0.201694	undirected	ENSG00000115977	ENSG00000091592
HIVEP3	AMIGO2	0.201622	undirected	ENSG00000127124	ENSG00000139211
ADGRB1	NLRP1	0.201476	undirected	ENSG00000181790	ENSG00000091592
APBB1	DYRK2	0.200819	undirected	ENSG00000166313	ENSG00000127334
FUT11	TIPIN	0.200771	undirected	ENSG00000196968	ENSG00000075131
DYRK2	BRIP1	0.200596	undirected	ENSG00000127334	ENSG00000136492
RASA3	NLRP1	0.200432	undirected	ENSG00000185989	ENSG00000091592
TNFSF8	NLRP1	0.200202	undirected	ENSG00000106952	ENSG00000091592
MED8	NLRP1	0.200194	undirected	ENSG00000159479	ENSG00000091592
TRIO	IQSEC2	0.200002	undirected	ENSG00000038382	ENSG00000124313
HIVEP3	MED8	0.199832	undirected	ENSG00000127124	ENSG00000159479
HIVEP3	NLRP1	0.199229	undirected	ENSG00000127124	ENSG00000091592
NLRP1	JAK3	0.199123	undirected	ENSG00000091592	ENSG00000105639
TRIO	GIT1	0.199056	undirected	ENSG00000038382	ENSG00000108262
TRIO	RAB39A	0.19897	undirected	ENSG00000038382	ENSG00000179331
HIVEP3	PLD2	0.198772	undirected	ENSG00000127124	ENSG00000129219
FUT11	JAK3	0.198733	undirected	ENSG00000196968	ENSG00000105639
FAM131B	NLRP1	0.198657	undirected	ENSG00000159784	ENSG00000091592
SERPINB9	FUT11	0.198638	undirected	ENSG00000170542	ENSG00000196968
TRIO	PANX1	0.198429	undirected	ENSG00000038382	ENSG00000110218
NLRP1	SECTM1	0.198423	undirected	ENSG00000091592	ENSG00000141574
SCG5	NLRP1	0.198407	undirected	ENSG00000166922	ENSG00000091592
ARHGEF10L	TRIO	0.198307	undirected	ENSG00000074964	ENSG00000038382
ADGRB1	FUT11	0.198095	undirected	ENSG00000181790	ENSG00000196968
TRIO	TMEM268	0.198001	undirected	ENSG00000038382	ENSG00000157693
FUT11	DYRK2	0.197647	undirected	ENSG00000196968	ENSG00000127334
HIVEP3	TMEM268	0.197476	undirected	ENSG00000127124	ENSG00000157693
HIVEP3	TIPIN	0.197448	undirected	ENSG00000127124	ENSG00000075131
DYRK2	TIPIN	0.197335	undirected	ENSG00000127334	ENSG00000075131
SETD7	TRIO	0.197046	undirected	ENSG00000145391	ENSG00000038382
FIGNL1	NLRP1	0.197023	undirected	ENSG00000132436	ENSG00000091592
TOGARAM2	NLRP1	0.19695	undirected	ENSG00000189350	ENSG00000091592
TRIO	DOK2	0.196907	undirected	ENSG00000038382	ENSG00000147443
TIPIN	NLRP1	0.196838	undirected	ENSG00000075131	ENSG00000091592
HIVEP3	SETD7	0.196798	undirected	ENSG00000127124	ENSG00000145391
HIVEP3	PLXNB2	0.196557	undirected	ENSG00000127124	ENSG00000196576
DYRK2	RASA3	0.196499	undirected	ENSG00000127334	ENSG00000185989
PLS1	FUT11	0.19637	undirected	ENSG00000120756	ENSG00000196968
USP48	DYRK2	0.196336	undirected	ENSG00000090686	ENSG00000127334
CCDC88C	NLRP1	0.195989	undirected	ENSG00000015133	ENSG00000091592
TRIO	ADAP2	0.195825	undirected	ENSG00000038382	ENSG00000184060
FUT11	AMIGO2	0.195753	undirected	ENSG00000196968	ENSG00000139211
TRIO	C20orf194	0.195742	undirected	ENSG00000038382	ENSG00000088854
HIVEP3	SECTM1	0.195624	undirected	ENSG00000127124	ENSG00000141574
SERPINB9	NLRP1	0.195616	undirected	ENSG00000170542	ENSG00000091592
DYRK2	RNF125	0.19556	undirected	ENSG00000127334	ENSG00000101695
SLC2A6	NLRP1	0.195542	undirected	ENSG00000160326	ENSG00000091592
HIVEP3	APOL6	0.195518	undirected	ENSG00000127124	ENSG00000221963
DNER	TRIO	0.195513	undirected	ENSG00000187957	ENSG00000038382
TRIO	PLXNB2	0.195438	undirected	ENSG00000038382	ENSG00000196576
TRIO	LINC01503	0.195212	undirected	ENSG00000038382	ENSG00000233901
TRIO	PYGB	0.195202	undirected	ENSG00000038382	ENSG00000100994
SCML2	FUT11	0.195134	undirected	ENSG00000102098	ENSG00000196968
TRIO	NLRP1	0.194978	undirected	ENSG00000038382	ENSG00000091592
TRIO	CD4	0.194929	undirected	ENSG00000038382	ENSG00000010610
HIVEP3	RTL5	0.194521	undirected	ENSG00000127124	ENSG00000242732
TRIO	TIPIN	0.194435	undirected	ENSG00000038382	ENSG00000075131
HIVEP3	FUT11	0.194276	undirected	ENSG00000127124	ENSG00000196968
TRIO	BRIP1	0.194184	undirected	ENSG00000038382	ENSG00000136492
HAVCR2	DYRK2	0.194124	undirected	ENSG00000135077	ENSG00000127334
HIVEP3	CCR1	0.19392	undirected	ENSG00000127124	ENSG00000163823
CCDC150	DYRK2	0.193787	undirected	ENSG00000144395	ENSG00000127334
XPNPEP2	DYRK2	0.193773	undirected	ENSG00000122121	ENSG00000127334
TRIO	PLD2	0.19373	undirected	ENSG00000038382	ENSG00000129219
FUT11	APOL6	0.193718	undirected	ENSG00000196968	ENSG00000221963
HIVEP3	RASA3	0.193654	undirected	ENSG00000127124	ENSG00000185989
TRIO	FAM131B	0.193646	undirected	ENSG00000038382	ENSG00000159784
FUT11	MORN3	0.193614	undirected	ENSG00000196968	ENSG00000139714
TRIO	LGALS2	0.19357	undirected	ENSG00000038382	ENSG00000100079
HIVEP3	APBB1	0.193569	undirected	ENSG00000127124	ENSG00000166313
HIVEP3	PLEKHO1	0.193544	undirected	ENSG00000127124	ENSG00000023902

## Sheet: CytoscapeInput-edges-salmon
S9 Table. Gene interaction in M7_salmon module. Weight columns refer to the connection strength
between two nodes (genes). 100 interactions with the highest weights are shown. This package of WGCNA
is limited to undirected networks.
From gene name	To gene name	Weight	Direction	From node	To node
CYSTM1	MCU	0.198932	undirected	ENSG00000120306	ENSG00000156026
CYSTM1	MTSS1	0.193627	undirected	ENSG00000120306	ENSG00000170873
CYSTM1	CD72	0.193054	undirected	ENSG00000120306	ENSG00000137101
LNPK	CYSTM1	0.187214	undirected	ENSG00000144320	ENSG00000120306
CYSTM1	SUN1	0.186817	undirected	ENSG00000120306	ENSG00000164828
CYSTM1	BACH2	0.18602	undirected	ENSG00000120306	ENSG00000112182
CYSTM1	CD40LG	0.184912	undirected	ENSG00000120306	ENSG00000102245
ABLIM2	CYSTM1	0.183838	undirected	ENSG00000163995	ENSG00000120306
MTSS1	MCU	0.182375	undirected	ENSG00000170873	ENSG00000156026
CYSTM1	LAG3	0.182288	undirected	ENSG00000120306	ENSG00000089692
SUN1	MCU	0.182087	undirected	ENSG00000164828	ENSG00000156026
CELSR2	CYSTM1	0.181777	undirected	ENSG00000143126	ENSG00000120306
MCU	CRTC3	0.180644	undirected	ENSG00000156026	ENSG00000140577
CYSTM1	KIR2DL1	0.1796	undirected	ENSG00000120306	ENSG00000125498
CYSTM1	LINC00278	0.17925	undirected	ENSG00000120306	ENSG00000231535
CYSTM1	CRTC3	0.178504	undirected	ENSG00000120306	ENSG00000140577
XRCC5	CYSTM1	0.178063	undirected	ENSG00000079246	ENSG00000120306
CYSTM1	KLC2	0.177423	undirected	ENSG00000120306	ENSG00000174996
CYSTM1	PLXNA3	0.177368	undirected	ENSG00000120306	ENSG00000130827
CD72	MCU	0.177058	undirected	ENSG00000137101	ENSG00000156026
CYSTM1	ZNF503-AS1	0.176324	undirected	ENSG00000120306	ENSG00000226051
CDCA7L	MCU	0.17589	undirected	ENSG00000164649	ENSG00000156026
CYSTM1	DDX3Y	0.175835	undirected	ENSG00000120306	ENSG00000067048
CD40LG	LPAR5	0.17507	undirected	ENSG00000102245	ENSG00000184574
CYSTM1	RNF217	0.175062	undirected	ENSG00000120306	ENSG00000146373
MCU	CD40	0.174393	undirected	ENSG00000156026	ENSG00000101017
NFU1	CYSTM1	0.174311	undirected	ENSG00000169599	ENSG00000120306
BACH2	MCU	0.174194	undirected	ENSG00000112182	ENSG00000156026
HSPA4L	MCU	0.173703	undirected	ENSG00000164070	ENSG00000156026
CYSTM1	PIMREG	0.173453	undirected	ENSG00000120306	ENSG00000129195
CYSTM1	ELFN2	0.173212	undirected	ENSG00000120306	ENSG00000166897
ABLIM2	MCU	0.172658	undirected	ENSG00000163995	ENSG00000156026
MCU	ATP23	0.172028	undirected	ENSG00000156026	ENSG00000166896
CYSTM1	ATP23	0.171349	undirected	ENSG00000120306	ENSG00000166896
MCU	SUOX	0.17107	undirected	ENSG00000156026	ENSG00000139531
LY9	MCU	0.170869	undirected	ENSG00000122224	ENSG00000156026
CELSR2	MCU	0.170606	undirected	ENSG00000143126	ENSG00000156026
CYSTM1	KIR3DL2	0.17057	undirected	ENSG00000120306	ENSG00000240403
LY9	CYSTM1	0.170542	undirected	ENSG00000122224	ENSG00000120306
CYSTM1	CD40	0.170259	undirected	ENSG00000120306	ENSG00000101017
CYSTM1	RGS9	0.170116	undirected	ENSG00000120306	ENSG00000108370
CYSTM1	ZBTB4	0.170104	undirected	ENSG00000120306	ENSG00000174282
NFU1	LAG3	0.169866	undirected	ENSG00000169599	ENSG00000089692
PIK3C2B	MCU	0.169681	undirected	ENSG00000133056	ENSG00000156026
PPP3CC	MCU	0.169263	undirected	ENSG00000120910	ENSG00000156026
CYSTM1	UTY	0.169071	undirected	ENSG00000120306	ENSG00000183878
CYSTM1	ZFY	0.16892	undirected	ENSG00000120306	ENSG00000067646
CYSTM1	LPAR5	0.16864	undirected	ENSG00000120306	ENSG00000184574
CYSTM1	EBF4	0.168402	undirected	ENSG00000120306	ENSG00000088881
MCU	RGS9	0.168156	undirected	ENSG00000156026	ENSG00000108370
MCU	LAG3	0.167786	undirected	ENSG00000156026	ENSG00000089692
SUCLG1	CYSTM1	0.16775	undirected	ENSG00000163541	ENSG00000120306
CYSTM1	KIFC3	0.167476	undirected	ENSG00000120306	ENSG00000140859
PIK3C2B	CYSTM1	0.167236	undirected	ENSG00000133056	ENSG00000120306
LNPK	MCU	0.1672	undirected	ENSG00000144320	ENSG00000156026
CYSTM1	SLC29A2	0.167126	undirected	ENSG00000120306	ENSG00000174669
CYSTM1	XIST	0.167072	undirected	ENSG00000120306	ENSG00000229807
HSPA4L	CYSTM1	0.166917	undirected	ENSG00000164070	ENSG00000120306
TRAF1	GATA3	0.166739	undirected	ENSG00000056558	ENSG00000107485
MCU	KIR2DL1	0.166276	undirected	ENSG00000156026	ENSG00000125498
MCU	CD22	0.16615	undirected	ENSG00000156026	ENSG00000012124
PLEKHA6	CYSTM1	0.166051	undirected	ENSG00000143850	ENSG00000120306
CD40LG	DIP2C	0.165744	undirected	ENSG00000102245	ENSG00000151240
MCU	KIR3DL2	0.16572	undirected	ENSG00000156026	ENSG00000240403
DIP2C	LPAR5	0.165717	undirected	ENSG00000151240	ENSG00000184574
CYSTM1	SUOX	0.165148	undirected	ENSG00000120306	ENSG00000139531
PLXNA3	MCU	0.164913	undirected	ENSG00000130827	ENSG00000156026
CYSTM1	CDCA7L	0.164587	undirected	ENSG00000120306	ENSG00000164649
CYSTM1	RPS4Y1	0.164578	undirected	ENSG00000120306	ENSG00000129824
BACH2	LPAR5	0.164258	undirected	ENSG00000112182	ENSG00000184574
NFU1	XRCC5	0.163977	undirected	ENSG00000169599	ENSG00000079246
CYSTM1	KDM5D	0.163674	undirected	ENSG00000120306	ENSG00000012817
MCU	ELFN2	0.163613	undirected	ENSG00000156026	ENSG00000166897
MCU	PIMREG	0.16332	undirected	ENSG00000156026	ENSG00000129195
CYSTM1	MAPK11	0.163181	undirected	ENSG00000120306	ENSG00000185386
KLC2	MCU	0.163149	undirected	ENSG00000174996	ENSG00000156026
KLC2	LPAR5	0.162866	undirected	ENSG00000174996	ENSG00000184574
CYSTM1	RORA	0.162764	undirected	ENSG00000120306	ENSG00000069667
CYSTM1	SFMBT2	0.162675	undirected	ENSG00000120306	ENSG00000198879
PLXNA3	LARGE2	0.162498	undirected	ENSG00000130827	ENSG00000165905
TRAF1	PGGHG	0.162463	undirected	ENSG00000056558	ENSG00000142102
TRAF1	SPOCK2	0.162082	undirected	ENSG00000056558	ENSG00000107742
NFU1	PLXNA3	0.16205	undirected	ENSG00000169599	ENSG00000130827
MCU	RORA	0.161923	undirected	ENSG00000156026	ENSG00000069667
SLC29A2	DIP2C	0.16183	undirected	ENSG00000174669	ENSG00000151240
CYSTM1	CD22	0.161806	undirected	ENSG00000120306	ENSG00000012124
TRAF1	CD7	0.161616	undirected	ENSG00000056558	ENSG00000173762
CYSTM1	TTTY14	0.161261	undirected	ENSG00000120306	ENSG00000176728
MCU	EBF4	0.161101	undirected	ENSG00000156026	ENSG00000088881
RNF217	MCU	0.160925	undirected	ENSG00000146373	ENSG00000156026
LPAR5	KIR2DL1	0.160684	undirected	ENSG00000184574	ENSG00000125498
DUSP7	CYSTM1	0.160376	undirected	ENSG00000164086	ENSG00000120306
MCU	KIFC3	0.160222	undirected	ENSG00000156026	ENSG00000140859
ARID5B	MCU	0.160165	undirected	ENSG00000150347	ENSG00000156026
CD72	LPAR5	0.159835	undirected	ENSG00000137101	ENSG00000184574
CYSTM1	TMSB4Y	0.159465	undirected	ENSG00000120306	ENSG00000154620
LY9	LPAR5	0.15922	undirected	ENSG00000122224	ENSG00000184574
CD40LG	SLC29A2	0.159151	undirected	ENSG00000102245	ENSG00000174669
MCU	TMEM241	0.1589	undirected	ENSG00000156026	ENSG00000134490
CYSTM1	PPP3CC	0.158847	undirected	ENSG00000120306	ENSG00000120910
