# Supplementary material for: SF3B1K700E mutation in human embryonic stem cells causes aberrant expression of immune-related genes
Source: PLoS One. 2025 Dec 17;20(12):e0334361. doi: 10.1371/journal.pone.0334361 (PMC12711085; doi:10.1371/journal.pone.0334361)
Supplement: S10 Table — (XLSX) [file pone.0334361.s012.xlsx]

## Sheet: AML-GSEA
S10 Table. GSEA analysis in SF3B1MT and SF3B1WT AML patients. See S1 Table for patient information.
Gene sets with the most positive NES. Hematopoietic/Immune pathways are highlighted in red.							Gene sets with the most negative NES. Hematopoietic/Immune pathways are highlighted in green.
Gene sets	SIZE	ES	NES	NOM p-val	FDR q-val		Gene sets	SIZE	ES	NES	NOM p-val	FDR q-val
GOBP_HOMOPHILIC_CELL_ADHESION_VIA_PLASMA_MEMBRANE_ADHESION_MOLECULES	103	0.569891	1.97281	0	0.0483655		GOBP_POSITIVE_REGULATION_OF_NITRIC_OXIDE_METABOLIC_PROCESS	35	-0.766579	-2.31399	0	0
GOBP_CALCIUM_DEPENDENT_CELL_CELL_ADHESION_VIA_PLASMA_MEMBRANE_CELL_ADHESION_MOLECULES	23	0.728076	1.93307	0.00190114	0.0510564		GOBP_POSITIVE_REGULATION_OF_REACTIVE_OXYGEN_SPECIES_BIOSYNTHETIC_PROCESS	48	-0.723554	-2.26397	0	0
GOBP_NOTOCHORD_DEVELOPMENT	15	0.767038	1.76934	0	0.50009		GOBP_ANTIMICROBIAL_HUMORAL_IMMUNE_RESPONSE_MEDIATED_BY_ANTIMICROBIAL_PEPTIDE	41	-0.745615	-2.22892	0	0
GOBP_CAMERA_TYPE_EYE_PHOTORECEPTOR_CELL_DIFFERENTIATION	16	0.712429	1.74937	0.0162602	0.49215		GOBP_POSITIVE_REGULATION_OF_REACTIVE_OXYGEN_SPECIES_METABOLIC_PROCESS	86	-0.639452	-2.2094	0	0
GOBP_COCHLEA_MORPHOGENESIS	15	0.725908	1.74597	0.00576923	0.409495		GOBP_NEUTROPHIL_MIGRATION	97	-0.602404	-2.12039	0	0.000631374
GOBP_CELL_PROLIFERATION_IN_FOREBRAIN	15	0.717513	1.74123	0.0020284	0.363584		GOBP_NEUTROPHIL_CHEMOTAXIS	79	-0.614944	-2.10946	0	0.000786013
GOBP_COCHLEA_DEVELOPMENT	31	0.616195	1.72992	0.00389105	0.35996		GOBP_ANTIMICROBIAL_HUMORAL_RESPONSE	75	-0.614675	-2.08316	0	0.00384923
GOBP_GASTRULATION_WITH_MOUTH_FORMING_SECOND	18	0.689699	1.71662	0.00760456	0.368825		GOBP_RESPONSE_TO_HYDROGEN_PEROXIDE	120	-0.570016	-2.07421	0	0.00415979
GOBP_NATURAL_KILLER_CELL_DIFFERENTIATION	17	0.686719	1.68778	0.00784314	0.451157		GOBP_HUMORAL_IMMUNE_RESPONSE	249	-0.520479	-2.06262	0	0.00440893
GOBP_RENAL_FILTRATION	21	0.6524	1.68295	0.00749064	0.428412		GOBP_DEFENSE_RESPONSE_TO_BACTERIUM	212	-0.524117	-2.0547	0	0.00428034
GOBP_POSITIVE_REGULATION_OF_NATURAL_KILLER_CELL_MEDIATED_IMMUNITY	27	0.62481	1.67328	0.0118577	0.432578		GOBP_RESPONSE_TO_CHEMOKINE	72	-0.611805	-2.04624	0	0.00503031
GOBP_SYNAPTONEMAL_COMPLEX_ORGANIZATION	19	0.655295	1.66028	0.0126582	0.459704		GOBP_MYELOID_LEUKOCYTE_MIGRATION	177	-0.531071	-2.02616	0	0.00684608
GOBP_CELLULAR_RESPONSE_TO_VITAMIN_D	17	0.6691	1.63717	0.00406504	0.541587		GOBP_REACTIVE_NITROGEN_SPECIES_METABOLIC_PROCESS	68	-0.605656	-2.02357	0	0.00644098
GOBP_INTEGRIN_ACTIVATION	22	0.644442	1.63679	0.00389105	0.504826		GOBP_REACTIVE_OXYGEN_SPECIES_BIOSYNTHETIC_PROCESS	102	-0.55779	-2.02264	0	0.00609362
GOBP_ANION_HOMEOSTASIS	23	0.620292	1.63599	0.0133588	0.475051		GOBP_DEFENSE_RESPONSE_TO_GRAM_NEGATIVE_BACTERIUM	50	-0.644258	-2.02166	0	0.00578971
GOBP_REGULATION_OF_NATURAL_KILLER_CELL_MEDIATED_IMMUNITY	42	0.553406	1.63287	0.00581395	0.460731		GOBP_RESPONSE_TO_DSRNA	35	-0.673868	-2.01127	0	0.00691178
GOBP_NEGATIVE_REGULATION_OF_CARTILAGE_DEVELOPMENT	16	0.665556	1.62349	0.0176817	0.475796		GOBP_REGULATION_OF_REACTIVE_OXYGEN_SPECIES_METABOLIC_PROCESS	159	-0.528293	-1.99339	0	0.0102432
GOBP_POSITIVE_REGULATION_OF_MULTI_ORGANISM_PROCESS	17	0.658602	1.60816	0.0135659	0.522994		GOBP_GRANULOCYTE_MIGRATION	119	-0.55066	-1.99097	0	0.0103781
GOBP_AXON_ENSHEATHMENT_IN_CENTRAL_NERVOUS_SYSTEM	16	0.645589	1.60731	0.0179533	0.500032		GOBP_BROWN_FAT_CELL_DIFFERENTIATION	37	-0.662345	-1.98678	0	0.0110022
GOBP_SKELETAL_MUSCLE_CONTRACTION	30	0.580498	1.60707	0.0204461	0.476258		GOBP_GAS_TRANSPORT	17	-0.786775	-1.98113	0	0.0115592
GOBP_REGULATION_OF_CARDIAC_MUSCLE_CONTRACTION_BY_REGULATION_OF_THE_RELEASE_OF_SEQUESTERED_CALCIUM_ION	17	0.649071	1.60524	0.0136986	0.460993		GOBP_REGULATION_OF_REACTIVE_OXYGEN_SPECIES_BIOSYNTHETIC_PROCESS	81	-0.569851	-1.97284	0	0.012443
GOBP_SENSORY_PERCEPTION_OF_BITTER_TASTE	23	0.608696	1.60499	0.0131332	0.441128		GOBP_TRANSPOSITION	23	-0.733237	-1.97182	0	0.0122367
GOBP_REGULATION_OF_NUCLEOBASE_CONTAINING_COMPOUND_TRANSPORT	15	0.670642	1.60463	0.0295749	0.423653		GOBP_TETRAPYRROLE_BIOSYNTHETIC_PROCESS	28	-0.6976	-1.96931	0	0.0119149
GOBP_MAMMARY_GLAND_MORPHOGENESIS	31	0.559322	1.59399	0.0313076	0.448233		GOBP_RESPONSE_TO_ACTIVITY	54	-0.620855	-1.96729	0	0.0120099
GOBP_CEREBELLAR_CORTEX_MORPHOGENESIS	25	0.590544	1.59376	0.00919118	0.431145		GOBP_REGULATION_OF_NITRIC_OXIDE_METABOLIC_PROCESS	52	-0.622076	-1.96178	0.00214592	0.0131173
GOBP_POSITIVE_REGULATION_OF_NATURAL_KILLER_CELL_MEDIATED_CYTOTOXICITY	23	0.604282	1.58554	0.0279851	0.447155		GOBP_NEGATIVE_REGULATION_OF_MAP_KINASE_ACTIVITY	61	-0.595629	-1.9601	0	0.0128556
GOBP_THYMOCYTE_APOPTOTIC_PROCESS	15	0.664792	1.58332	0.0281955	0.439697		GOBP_MICROGLIAL_CELL_ACTIVATION	41	-0.634913	-1.95883	0	0.0127922
GOBP_HINDBRAIN_MORPHOGENESIS	34	0.552648	1.58042	0.0171756	0.435678		GOBP_GRANULOCYTE_CHEMOTAXIS	98	-0.554095	-1.95837	0	0.012447
GOBP_MAMMARY_GLAND_DUCT_MORPHOGENESIS	22	0.598422	1.57926	0.0237624	0.42513		GOBP_ERYTHROCYTE_DEVELOPMENT	31	-0.693233	-1.95515	0	0.0124517
GOBP_ACYLGLYCEROL_HOMEOSTASIS	22	0.601483	1.57864	0.0258964	0.413391		GOBP_INNATE_IMMUNE_RESPONSE_IN_MUCOSA	19	-0.75075	-1.94794	0	0.0136231
GOBP_NEGATIVE_REGULATION_OF_SMOOTHENED_SIGNALING_PATHWAY	28	0.566029	1.57088	0.0300752	0.428914		GOBP_REGULATION_OF_COMPLEMENT_ACTIVATION	91	-0.556389	-1.94305	0	0.0144093
GOBP_REGULATION_OF_CARTILAGE_DEVELOPMENT	50	0.509877	1.56983	0.0131579	0.419168		GOBP_BICARBONATE_TRANSPORT	36	-0.65404	-1.9417	0	0.0145533
GOBP_DETECTION_OF_STIMULUS_INVOLVED_IN_SENSORY_PERCEPTION	91	0.455099	1.5652	0.00957854	0.424206		GOBP_NUCLEOTIDE_BINDING_OLIGOMERIZATION_DOMAIN_CONTAINING_2_SIGNALING_PATHWAY	16	-0.775841	-1.93286	0	0.0159345
GOBP_CELL_JUNCTION_ASSEMBLY	309	0.395213	1.56402	0.00178253	0.416021		GOBP_RESPONSE_TO_LEUKEMIA_INHIBITORY_FACTOR	72	-0.55903	-1.92351	0	0.018171
GOBP_DETECTION_OF_CHEMICAL_STIMULUS	73	0.479994	1.55611	0.00948767	0.433609		GOBP_THYROID_GLAND_DEVELOPMENT	16	-0.769434	-1.91498	0	0.019824
GOBP_MITOCHONDRIAL_DEPOLARIZATION	19	0.618753	1.55428	0.0363985	0.428257		GOBP_MYELOID_CELL_HOMEOSTASIS	141	-0.515608	-1.91465	0	0.0193177
GOBP_FOREBRAIN_NEURON_DEVELOPMENT	17	0.632189	1.55416	0.0334646	0.417027		GOBP_REACTIVE_OXYGEN_SPECIES_METABOLIC_PROCESS	237	-0.486617	-1.91147	0	0.0195271
GOBP_BONE_GROWTH	19	0.6179	1.54455	0.0371094	0.441104		GOBP_REGULATION_OF_TRANSPOSITION	21	-0.710758	-1.90765	0	0.0204292
GOBP_CELL_CELL_ADHESION_VIA_PLASMA_MEMBRANE_ADHESION_MOLECULES	173	0.413439	1.5383	0.00186567	0.452845		GOBP_REGULATION_OF_HUMORAL_IMMUNE_RESPONSE	105	-0.538641	-1.89913	0	0.0227425
GOBP_POLARIZED_EPITHELIAL_CELL_DIFFERENTIATION	20	0.610189	1.53324	0.0293542	0.461208		GOBP_SNRNA_PROCESSING	30	-0.666877	-1.89817	0.00204918	0.0226454
GOBP_DETECTION_OF_CHEMICAL_STIMULUS_INVOLVED_IN_SENSORY_PERCEPTION_OF_TASTE	22	0.581048	1.53036	0.0307971	0.460632		GOBP_ERYTHROCYTE_HOMEOSTASIS	119	-0.528919	-1.89669	0	0.0224388
GOBP_FOREBRAIN_CELL_MIGRATION	40	0.51965	1.53	0.0211946	0.451051		GOBP_MEMBRANE_REPOLARIZATION_DURING_ACTION_POTENTIAL	20	-0.715305	-1.87951	0	0.0289664
GOBP_ANTIGEN_PROCESSING_AND_PRESENTATION_OF_ENDOGENOUS_ANTIGEN	24	0.578525	1.52828	0.0203666	0.446949		GOBP_HEMOGLOBIN_METABOLIC_PROCESS	16	-0.768424	-1.87821	0	0.029067
GOBP_REGULATION_OF_LEUKOCYTE_MEDIATED_CYTOTOXICITY	73	0.463998	1.52084	0.0112782	0.46522		GOBP_COMPLEMENT_ACTIVATION	132	-0.511792	-1.87672	0	0.0290172
GOBP_SUBPALLIUM_DEVELOPMENT	17	0.614836	1.51673	0.0441459	0.470557		GOBP_POSITIVE_REGULATION_OF_MITOTIC_NUCLEAR_DIVISION	38	-0.639155	-1.87133	0	0.0306911
GOBP_COTRANSLATIONAL_PROTEIN_TARGETING_TO_MEMBRANE	102	0.435841	1.51353	0.00192308	0.473411		GOBP_RECEPTOR_MEDIATED_ENDOCYTOSIS	273	-0.464418	-1.87129	0	0.0300572
GOBP_POSITIVE_REGULATION_OF_CELL_KILLING	58	0.479495	1.5119	0.0192678	0.469612		GOBP_ANTIBACTERIAL_HUMORAL_RESPONSE	37	-0.625927	-1.87063	0	0.0296908
GOBP_MULTICELLULAR_ORGANISMAL_MOVEMENT	37	0.521581	1.51174	0.0396975	0.460541		GOBP_ORGAN_OR_TISSUE_SPECIFIC_IMMUNE_RESPONSE	28	-0.656367	-1.85914	0.00208333	0.0342192
GOBP_CEREBRAL_CORTEX_DEVELOPMENT	87	0.444976	1.50225	0.0114504	0.487438		GOBP_POLYSACCHARIDE_CATABOLIC_PROCESS	24	-0.689077	-1.85765	0.00205761	0.0340346
GOBP_SENSORY_PERCEPTION_OF_SMELL	39	0.51285	1.50181	0.0353635	0.479366		GOBP_NEGATIVE_REGULATION_OF_VIRAL_GENOME_REPLICATION	44	-0.602545	-1.85498	0.0021097	0.0348056
GOBP_REGULATION_OF_STRIATED_MUSCLE_CONTRACTION	60	0.478396	1.50156	0.0177305	0.47103		GOBP_CELLULAR_RESPONSE_TO_EXOGENOUS_DSRNA	17	-0.739138	-1.85356	0	0.0348666
GOBP_ACIDIC_AMINO_ACID_TRANSPORT	54	0.473879	1.49864	0.0265152	0.472458		GOBP_POSITIVE_REGULATION_OF_ACUTE_INFLAMMATORY_RESPONSE	22	-0.683258	-1.85235	0.00206612	0.0349311
GOBP_TELENCEPHALON_DEVELOPMENT	174	0.403946	1.49416	0.00350877	0.480771		GOBP_REGULATION_OF_MAP_KINASE_ACTIVITY	264	-0.46021	-1.84886	0	0.0359471
GOBP_ADHERENS_JUNCTION_ORGANIZATION	54	0.48015	1.49038	0.0233393	0.486755		GOBP_RESPONSE_TO_IMMOBILIZATION_STRESS	18	-0.734961	-1.84862	0	0.0353687
GOBP_POSITIVE_REGULATION_OF_AXON_EXTENSION	33	0.523403	1.48552	0.040619	0.496866		GOBP_REGULATION_OF_MITOTIC_NUCLEAR_DIVISION	102	-0.521533	-1.84318	0	0.0380627
GOBP_TELENCEPHALON_GLIAL_CELL_MIGRATION	19	0.57626	1.48372	0.0498084	0.494738		GOBP_RESPONSE_TO_COLD	41	-0.609478	-1.84061	0	0.0388264
GOBP_NEGATIVE_REGULATION_OF_CHONDROCYTE_DIFFERENTIATION	15	0.637766	1.48194	0.0472441	0.492928		GOBP_MUSCLE_CELL_MIGRATION	69	-0.543314	-1.84051	0	0.0382289
GOBP_CAMERA_TYPE_EYE_MORPHOGENESIS	76	0.448871	1.48126	0.0262664	0.487055		GOBP_POSITIVE_REGULATION_OF_MICROTUBULE_POLYMERIZATION_OR_DEPOLYMERIZATION	29	-0.655487	-1.83947	0	0.0383063
GOBP_POSITIVE_REGULATION_OF_MITOCHONDRIAL_FISSION	17	0.60564	1.47881	0.0564516	0.487778		GOBP_NEGATIVE_REGULATION_OF_EXTRINSIC_APOPTOTIC_SIGNALING_PATHWAY	89	-0.528273	-1.82942	0	0.0434615
GOBP_POTASSIUM_ION_HOMEOSTASIS	24	0.557233	1.47524	0.0381818	0.493509		GOBP_POSITIVE_REGULATION_OF_SMOOTH_MUSCLE_CELL_MIGRATION	33	-0.62943	-1.82887	0.00219298	0.0428157
GOBP_NEGATIVE_REGULATION_OF_LEUKOCYTE_MIGRATION	40	0.50002	1.46814	0.0366973	0.512505		GOBP_DEFENSE_RESPONSE_TO_FUNGUS	18	-0.724569	-1.82777	0.00606061	0.0429425
GOBP_LIMBIC_SYSTEM_DEVELOPMENT	66	0.447259	1.46546	0.0283019	0.514113		GOBP_LEUKOCYTE_CHEMOTAXIS	182	-0.473454	-1.82528	0	0.0434499
GOBP_ESTABLISHMENT_OR_MAINTENANCE_OF_MONOPOLAR_CELL_POLARITY	20	0.561716	1.46364	0.0690979	0.512877		GOBP_NEGATIVE_REGULATION_OF_EXTRINSIC_APOPTOTIC_SIGNALING_PATHWAY_VIA_DEATH_DOMAIN_RECEPTORS	36	-0.61345	-1.82492	0	0.043014
GOBP_DETECTION_OF_STIMULUS	221	0.384901	1.46133	0.0035524	0.513636		GOBP_NEGATIVE_REGULATION_OF_PROTEIN_MODIFICATION_BY_SMALL_PROTEIN_CONJUGATION_OR_REMOVAL	84	-0.532171	-1.82439	0	0.0426122
GOBP_CENTRAL_NERVOUS_SYSTEM_NEURON_DEVELOPMENT	63	0.458922	1.45705	0.0288288	0.522481		GOBP_CELLULAR_RESPONSE_TO_DSRNA	21	-0.692576	-1.82034	0	0.0442009
GOBP_REGULATION_OF_BICELLULAR_TIGHT_JUNCTION_ASSEMBLY	20	0.578438	1.45399	0.0514286	0.526387		GOBP_POSITIVE_REGULATION_OF_FATTY_ACID_METABOLIC_PROCESS	29	-0.655775	-1.81978	0.00211416	0.043769
GOBP_VASCULOGENESIS	64	0.443323	1.44966	0.0388889	0.53515		GOBP_SYNAPTIC_VESICLE_TRANSPORT	42	-0.59058	-1.81943	0.00218818	0.0433768
GOBP_REGULATION_OF_MEMBRANE_DEPOLARIZATION	29	0.522137	1.44941	0.0525292	0.528323		GOBP_HEAT_GENERATION	15	-0.752657	-1.81779	0.00197239	0.0437612
GOBP_SODIUM_ION_HOMEOSTASIS	35	0.501012	1.44676	0.0361664	0.530944		GOBP_POSITIVE_REGULATION_OF_CHEMOTAXIS	115	-0.507048	-1.81472	0	0.0451277
GOBP_NEGATIVE_REGULATION_OF_MYOBLAST_DIFFERENTIATION	18	0.566161	1.44347	0.0682731	0.536395		GOBP_SPLEEN_DEVELOPMENT	27	-0.64706	-1.81065	0	0.0467671
GOBP_NEGATIVE_REGULATION_OF_MRNA_CATABOLIC_PROCESS	48	0.462488	1.44248	0.0445344	0.532853		GOBP_DOPAMINE_METABOLIC_PROCESS	21	-0.684137	-1.80987	0.00434783	0.0467101
GOBP_NEURAL_RETINA_DEVELOPMENT	46	0.475126	1.44145	0.0422794	0.529264		GOBP_SMOOTH_MUSCLE_CELL_MIGRATION	57	-0.56125	-1.80979	0.004329	0.046105
GOBP_SENSORY_PERCEPTION_OF_CHEMICAL_STIMULUS	81	0.42865	1.44009	0.026616	0.527281		GOBP_REGULATION_OF_CHROMOSOME_SEPARATION	69	-0.53678	-1.80772	0	0.0466876
GOBP_REGULATION_OF_CARDIAC_MUSCLE_CONTRACTION_BY_CALCIUM_ION_SIGNALING	21	0.543111	1.43869	0.0780952	0.525454		GOBP_RESPONSE_TO_REACTIVE_OXYGEN_SPECIES	193	-0.468372	-1.80631	0	0.0471031
GOBP_ARACHIDONIC_ACID_SECRETION	15	0.587292	1.43792	0.0813492	0.521462		GOBP_RESPONSE_TO_GLUCAGON	31	-0.629131	-1.79957	0	0.0507622
GOBP_NEGATIVE_REGULATION_OF_MUSCLE_CONTRACTION	18	0.581561	1.43478	0.0795229	0.526454		GOBP_MITOTIC_CELL_CYCLE_ARREST	15	-0.740306	-1.79863	0	0.0506355
GOBP_SECONDARY_METABOLITE_BIOSYNTHETIC_PROCESS	17	0.583466	1.4344	0.064	0.521042		GOBP_PEPTIDYL_THREONINE_DEPHOSPHORYLATION	21	-0.693121	-1.79833	0.00204918	0.0501638
GOBP_POSITIVE_REGULATION_OF_SYNAPSE_ASSEMBLY	38	0.492315	1.43332	0.0522244	0.518494		GOBP_METAPHASE_ANAPHASE_TRANSITION_OF_CELL_CYCLE	62	-0.548498	-1.79702	0	0.0505
GOBP_CELL_SURFACE_RECEPTOR_SIGNALING_PATHWAY_INVOLVED_IN_HEART_DEVELOPMENT	20	0.560085	1.43223	0.0688336	0.515948		GOBP_RESPONSE_TO_MUSCLE_ACTIVITY	18	-0.710435	-1.79233	0.002079	0.053142
GOBP_GLAND_MORPHOGENESIS	86	0.419594	1.43117	0.026975	0.513364		GOBP_PEPTIDYL_ARGININE_MODIFICATION	21	-0.683435	-1.79226	0.00420168	0.0525173
GOBP_REGULATION_OF_CELL_JUNCTION_ASSEMBLY	148	0.387582	1.42736	0.00739372	0.521204		GOBP_REGULATION_OF_RESPONSE_TO_INTERFERON_GAMMA	24	-0.638044	-1.78519	0.0021692	0.056636
GOBP_INNER_EAR_RECEPTOR_CELL_DEVELOPMENT	31	0.509725	1.42567	0.0521583	0.521202		GOBP_PEROXISOME_PROLIFERATOR_ACTIVATED_RECEPTOR_SIGNALING_PATHWAY	17	-0.709231	-1.78423	0.00399202	0.0566626
GOBP_EXTRACELLULAR_MATRIX_ASSEMBLY	37	0.497454	1.42458	0.041502	0.519064		GOBP_NEUTRAL_AMINO_ACID_TRANSPORT	36	-0.595351	-1.7805	0.00440529	0.0585534
GOBP_NEURAL_CREST_CELL_DIFFERENTIATION	63	0.4478	1.42211	0.032197	0.522421		GOBP_RESPONSE_TO_ISOQUINOLINE_ALKALOID	20	-0.679306	-1.78002	0.00209205	0.0580461
GOBP_CARBOHYDRATE_DERIVATIVE_TRANSPORT	74	0.434647	1.42175	0.03125	0.517564		GOBP_MODULATION_OF_PROCESS_OF_OTHER_ORGANISM	107	-0.4929	-1.77897	0	0.0582576
GOBP_LONG_TERM_SYNAPTIC_DEPRESSION	22	0.532232	1.42047	0.0811359	0.516639		GOBP_EOSINOPHIL_MIGRATION	15	-0.739632	-1.77665	0.00211416	0.0591462
GOBP_VENTRICULAR_SEPTUM_MORPHOGENESIS	29	0.513855	1.42035	0.0820312	0.511089		GOBP_MYELOID_CELL_DEVELOPMENT	62	-0.548025	-1.77434	0	0.060105
GOBP_POSITIVE_REGULATION_OF_STEM_CELL_PROLIFERATION	17	0.579668	1.4191	0.0903955	0.509498		GOBP_EMBRYONIC_SKELETAL_SYSTEM_MORPHOGENESIS	65	-0.526902	-1.77376	0.00437637	0.0598891
GOBP_POSITIVE_REGULATION_OF_AXONOGENESIS	65	0.440302	1.41822	0.0476191	0.506866		GOBP_NEGATIVE_REGULATION_OF_VIRAL_PROCESS	72	-0.530377	-1.77095	0	0.0612826
GOBP_BINDING_OF_SPERM_TO_ZONA_PELLUCIDA	27	0.520786	1.41785	0.0579151	0.50269		GOBP_RESPONSE_TO_PAIN	16	-0.725868	-1.77075	0.00395257	0.0606728
GOBP_CELL_COMMUNICATION_BY_ELECTRICAL_COUPLING_INVOLVED_IN_CARDIAC_CONDUCTION	19	0.558365	1.41702	0.0936903	0.500084		GOBP_CELLULAR_RESPONSE_TO_GLUCAGON_STIMULUS	20	-0.691903	-1.7687	0.00404858	0.0610476
GOBP_NEGATIVE_REGULATION_OF_BLOOD_CIRCULATION	16	0.580754	1.41682	0.088632	0.495447		GOBP_SPERM_CAPACITATION	15	-0.71901	-1.76682	0.00398406	0.0616055
GOBP_MUSCLE_CELL_CELLULAR_HOMEOSTASIS	17	0.573165	1.41289	0.0860421	0.503751		GOBP_NEGATIVE_REGULATION_OF_MYELOID_CELL_DIFFERENTIATION	80	-0.515634	-1.76449	0	0.0625996
GOBP_POSITIVE_REGULATION_OF_AMINE_TRANSPORT	27	0.515458	1.41268	0.077821	0.499153		GOBP_HYDROGEN_PEROXIDE_CATABOLIC_PROCESS	28	-0.628897	-1.76301	0.00591716	0.0629464
GOBP_ASPARTATE_FAMILY_AMINO_ACID_CATABOLIC_PROCESS	22	0.535909	1.41187	0.0921305	0.496717		GOBP_RESPONSE_TO_LITHIUM_ION	17	-0.718596	-1.75851	0.0043384	0.0661417
GOBP_CELL_SUBSTRATE_JUNCTION_ORGANIZATION	93	0.411295	1.41175	0.0240741	0.491901		GOBP_REGULATION_OF_MICROGLIAL_CELL_ACTIVATION	15	-0.73112	-1.7579	0.00416667	0.0659642
GOBP_PROSTATE_GLAND_DEVELOPMENT	32	0.502561	1.40882	0.0682226	0.497542		GOBP_SNRNA_METABOLIC_PROCESS	41	-0.585533	-1.75785	0.00438597	0.0653169
GOBP_CEREBRAL_CORTEX_RADIALLY_ORIENTED_CELL_MIGRATION	24	0.528045	1.40714	0.0747663	0.498203		GOBP_REGULATION_OF_VIRAL_GENOME_REPLICATION	73	-0.521206	-1.75689	0	0.0654106
GOBP_GLUTAMATE_SECRETION	33	0.500389	1.40444	0.0654762	0.50249		GOBP_CHAPERONE_MEDIATED_PROTEIN_FOLDING	60	-0.543001	-1.75632	0	0.0653746
GOBP_NEGATIVE_REGULATION_OF_PEPTIDE_HORMONE_SECRETION	28	0.514199	1.40309	0.0670391	0.502071		GOBP_REGULATION_OF_PROTEIN_MODIFICATION_BY_SMALL_PROTEIN_CONJUGATION_OR_REMOVAL	222	-0.444426	-1.75479	0	0.0660521
GOBP_NEGATIVE_REGULATION_OF_RNA_CATABOLIC_PROCESS	59	0.437004	1.39817	0.0334573	0.51431		GOBP_SEQUESTERING_OF_TRIGLYCERIDE	15	-0.699297	-1.74977	0.00867679	0.0694441
GOBP_POSITIVE_REGULATION_OF_CELL_JUNCTION_ASSEMBLY	65	0.438121	1.39727	0.0383912	0.512469		GOBP_POSITIVE_REGULATION_OF_WOUND_HEALING	45	-0.568621	-1.74776	0	0.0704285
GOBP_REGULATION_OF_NATURAL_KILLER_CELL_ACTIVATION	30	0.506992	1.39639	0.0688976	0.510587		GOBP_RESPONSE_TO_FUNGUS	31	-0.618185	-1.7476	0.00221729	0.0698691
GOBP_SENSORY_PERCEPTION_OF_TASTE	38	0.484606	1.39288	0.0621572	0.517738		GOBP_NEGATIVE_REGULATION_OF_RESPONSE_TO_CYTOKINE_STIMULUS	54	-0.541124	-1.74745	0	0.0692892
GOBP_SYNAPSE_ASSEMBLY	112	0.395204	1.39209	0.0320285	0.515407		GOBP_DNA_REPLICATION_INDEPENDENT_NUCLEOSOME_ORGANIZATION	51	-0.543457	-1.74222	0.006	0.0734766
GOBP_PROTEOGLYCAN_BIOSYNTHETIC_PROCESS	55	0.442405	1.39074	0.0542636	0.515317		GOBP_REGULATION_OF_POSITIVE_CHEMOTAXIS	21	-0.665368	-1.73866	0.00604839	0.0758647
GOBP_PROTEIN_HETEROOLIGOMERIZATION	21	0.543204	1.38991	0.0890538	0.513431		GOBP_METANEPHROS_MORPHOGENESIS	20	-0.676869	-1.7364	0.00616016	0.0773772
GOBP_REGULATION_OF_CHONDROCYTE_DIFFERENTIATION	38	0.479505	1.38959	0.0696799	0.50986		GOBP_REGULATION_OF_RESPONSE_TO_CYTOKINE_STIMULUS	160	-0.45764	-1.72988	0	0.082707
GOBP_POSITIVE_REGULATION_OF_PHOSPHATIDYLINOSITOL_3_KINASE_SIGNALING	79	0.417704	1.38848	0.0520231	0.508909		GOBP_RESPONSE_TO_MANGANESE_ION	17	-0.675073	-1.72975	0.00847458	0.0820797
GOBP_THYMIC_T_CELL_SELECTION	21	0.549688	1.38281	0.0669216	0.523755		GOBP_RESPONSE_TO_LEPTIN	19	-0.681624	-1.72952	0.00390625	0.0814638
GOBP_AXON_EXTENSION	100	0.398944	1.38108	0.0284192	0.524944		GOBP_REGULATION_OF_OSTEOCLAST_DIFFERENTIATION	53	-0.551713	-1.72901	0.00210084	0.081044
GOBP_SKIN_EPIDERMIS_DEVELOPMENT	67	0.416611	1.37892	0.056391	0.527711		GOBP_RESPONSE_TO_CAMP	78	-0.507871	-1.72871	0	0.0805744
GOBP_NEUROBLAST_PROLIFERATION	38	0.473414	1.37762	0.0539034	0.527674		GOBP_RESPONSE_TO_EXTRACELLULAR_STIMULUS	377	-0.415484	-1.72828	0	0.0803231
GOBP_POSITIVE_REGULATION_OF_NATURAL_KILLER_CELL_ACTIVATION	19	0.550096	1.37729	0.104449	0.524258		GOBP_POSITIVE_REGULATION_OF_OSTEOCLAST_DIFFERENTIATION	22	-0.65073	-1.727	0.00399202	0.08056
GOBP_FOREBRAIN_GENERATION_OF_NEURONS	33	0.474313	1.37604	0.0787402	0.523972		GOBP_VESICLE_BUDDING_FROM_MEMBRANE	106	-0.484513	-1.72356	0	0.0828602
GOBP_REGULATION_OF_EXTENT_OF_CELL_GROWTH	86	0.406326	1.37414	0.0415094	0.525751		GOBP_IMMUNOGLOBULIN_PRODUCTION	168	-0.456857	-1.72247	0	0.0830747
GOBP_POSITIVE_REGULATION_OF_NERVOUS_SYSTEM_DEVELOPMENT	209	0.356532	1.36951	0.015625	0.537501		GOBP_POSITIVE_REGULATION_OF_MAP_KINASE_ACTIVITY	200	-0.442681	-1.72229	0	0.0825274
GOBP_KERATINIZATION	51	0.438701	1.36715	0.0622641	0.541317		GOBP_CELLULAR_RESPONSE_TO_BIOTIC_STIMULUS	196	-0.446298	-1.7215	0	0.0825002
GOBP_ACTIN_MEDIATED_CELL_CONTRACTION	81	0.40044	1.36565	0.0372439	0.542125		GOBP_MONOCYTE_CHEMOTAXIS	44	-0.556496	-1.72065	0.0021097	0.0825246
GOBP_EYE_MORPHOGENESIS	97	0.398453	1.36465	0.0419708	0.541119		GOBP_KIDNEY_MORPHOGENESIS	60	-0.527851	-1.72001	0.00642398	0.0823516
GOBP_NATURAL_KILLER_CELL_MEDIATED_IMMUNITY	59	0.432997	1.36037	0.0567108	0.551612		GOBP_VASCULAR_ASSOCIATED_SMOOTH_MUSCLE_CONTRACTION	19	-0.669974	-1.71958	0.0040404	0.0819187
GOBP_CELL_CELL_JUNCTION_ORGANIZATION	163	0.37106	1.35835	0.0233813	0.554154		GOBP_CELL_CYCLE_DNA_REPLICATION	64	-0.525857	-1.71874	0.0043384	0.0819376
GOBP_NEGATIVE_REGULATION_OF_HORMONE_SECRETION	43	0.454009	1.35819	0.0722222	0.550271		GOBP_POSITIVE_REGULATION_OF_EXCITATORY_POSTSYNAPTIC_POTENTIAL	24	-0.648167	-1.71792	0.002079	0.0821847
GOBP_REGULATION_OF_OSTEOBLAST_PROLIFERATION	20	0.539901	1.35752	0.105159	0.548142		GOBP_KILLING_OF_CELLS_IN_OTHER_ORGANISM_INVOLVED_IN_SYMBIOTIC_INTERACTION	15	-0.701735	-1.71727	0.0121704	0.0821098
GOBP_REGULATION_OF_PLATELET_DERIVED_GROWTH_FACTOR_RECEPTOR_SIGNALING_PATHWAY	20	0.520676	1.35639	0.104046	0.547717		GOBP_NEGATIVE_REGULATION_OF_RECEPTOR_MEDIATED_ENDOCYTOSIS	24	-0.636237	-1.71691	0.00847458	0.0817839
GOBP_REGULATION_OF_SYNAPTIC_PLASTICITY	128	0.375872	1.35619	0.0274725	0.544039		GOBP_CELLULAR_RESPONSE_TO_MOLECULE_OF_BACTERIAL_ORIGIN	173	-0.453788	-1.71335	0	0.0841762
GOBP_RESPONSE_TO_AUDITORY_STIMULUS	18	0.551252	1.35561	0.138943	0.541717		GOBP_MESONEPHROS_DEVELOPMENT	62	-0.514305	-1.71313	0.00214133	0.0837384
GOBP_T_CELL_SELECTION	46	0.456671	1.35405	0.0735294	0.542964		GOBP_REGULATION_OF_RECEPTOR_LOCALIZATION_TO_SYNAPSE	17	-0.686428	-1.71171	0.00598802	0.0844595
GOBP_REGULATION_OF_CELL_KILLING	90	0.396696	1.35354	0.0638686	0.540495		GOBP_CELL_CHEMOTAXIS	242	-0.432719	-1.71154	0	0.0839403
GOBP_REGULATION_OF_RESPONSE_TO_EXTRACELLULAR_STIMULUS	17	0.533982	1.35321	0.116505	0.537479		GOBP_THYMUS_DEVELOPMENT	38	-0.577189	-1.71141	0.00209644	0.0833435
GOBP_NEURAL_PRECURSOR_CELL_PROLIFERATION	99	0.387975	1.35244	0.0455408	0.536089		GOBP_MYELOID_CELL_DIFFERENTIATION	376	-0.413613	-1.71085	0	0.0832656
GOBP_SYNAPSE_ORGANIZATION	309	0.342013	1.35236	0.00520833	0.532313		GOBP_HYDROGEN_PEROXIDE_METABOLIC_PROCESS	48	-0.557646	-1.70995	0.00414079	0.0834014
GOBP_CORNIFICATION	41	0.449199	1.35078	0.0943396	0.533674		GOBP_NUCLEOTIDE_BINDING_DOMAIN_LEUCINE_RICH_REPEAT_CONTAINING_RECEPTOR_SIGNALING_PATHWAY	41	-0.571077	-1.70863	0.00212766	0.0839181
GOBP_MYOBLAST_PROLIFERATION	15	0.57381	1.35001	0.12782	0.532529		GOBP_LEUKOCYTE_MIGRATION	426	-0.403437	-1.70767	0	0.0841186
GOBP_CELL_CELL_JUNCTION_ASSEMBLY	105	0.386193	1.34976	0.0349265	0.52942		GOBP_RESPONSE_TO_CORTICOSTEROID	113	-0.469123	-1.70748	0	0.0836713
GOBP_ANTIGEN_PROCESSING_AND_PRESENTATION_OF_PEPTIDE_OR_POLYSACCHARIDE_ANTIGEN_VIA_MHC_CLASS_II	98	0.391546	1.34892	0.0422794	0.528411		GOBP_POSITIVE_REGULATION_OF_MYELOID_LEUKOCYTE_MEDIATED_IMMUNITY	17	-0.677202	-1.70655	0.0123711	0.0838704
GOBP_NEGATIVE_REGULATION_OF_EPITHELIAL_CELL_MIGRATION	62	0.418793	1.34881	0.063197	0.524912		GOBP_MITOTIC_CELL_CYCLE_CHECKPOINT	154	-0.452617	-1.70632	0	0.0834532
GOBP_OLIGODENDROCYTE_DEVELOPMENT	35	0.463876	1.34865	0.0804598	0.521711		GOBP_CELLULAR_RESPONSE_TO_FATTY_ACID	28	-0.611457	-1.70583	0.0107527	0.0832161
GOBP_NEURON_PROJECTION_EXTENSION_INVOLVED_IN_NEURON_PROJECTION_GUIDANCE	31	0.48045	1.34311	0.0956848	0.536693		GOBP_SUBSTANTIA_NIGRA_DEVELOPMENT	40	-0.569213	-1.7058	0.00426439	0.0826404
GOBP_MUSCLE_FILAMENT_SLIDING	24	0.502272	1.34217	0.120858	0.536056		GOBP_PHAGOCYTOSIS_RECOGNITION	71	-0.506189	-1.70465	0.00209205	0.0830457
GOBP_RETINA_MORPHOGENESIS_IN_CAMERA_TYPE_EYE	40	0.456825	1.34146	0.095057	0.534628		GOBP_HOMEOSTASIS_OF_NUMBER_OF_CELLS	235	-0.433196	-1.70427	0	0.0826701
GOBP_ADULT_BEHAVIOR	79	0.401116	1.34009	0.0649606	0.535492		GOBP_TAXIS	499	-0.399336	-1.70221	0	0.0839082
GOBP_PROSTATE_GLAND_MORPHOGENESIS	19	0.536084	1.33638	0.126654	0.54439		GOBP_AUTOPHAGY_OF_MITOCHONDRION	73	-0.502785	-1.70157	0.00426439	0.0838536
GOBP_CEREBRAL_CORTEX_CELL_MIGRATION	31	0.481324	1.33578	0.0891266	0.542581		GOBP_POSITIVE_REGULATION_OF_INFLAMMATORY_RESPONSE	101	-0.478798	-1.70102	0	0.0836559
GOBP_CALCIUM_ION_REGULATED_EXOCYTOSIS	49	0.432831	1.335	0.0732601	0.541447		GOBP_RESPONSE_TO_GONADOTROPIN	19	-0.655267	-1.70052	0.00867679	0.0835598
GOBP_HOMOLOGOUS_CHROMOSOME_PAIRING_AT_MEIOSIS	37	0.460655	1.33325	0.0792453	0.543671		GOBP_CHROMATIN_REMODELING_AT_CENTROMERE	44	-0.550962	-1.6999	0.00628931	0.0836362
GOBP_RETINA_LAYER_FORMATION	18	0.535151	1.32899	0.147874	0.5549		GOBP_RIBONUCLEOSIDE_CATABOLIC_PROCESS	21	-0.647945	-1.69887	0.00792079	0.0839172
GOBP_HEMATOPOIETIC_STEM_CELL_PROLIFERATION	23	0.50633	1.32792	0.126838	0.554702		GOBP_POSITIVE_REGULATION_OF_PROTEIN_MODIFICATION_BY_SMALL_PROTEIN_CONJUGATION_OR_REMOVAL	128	-0.46709	-1.69692	0.00221729	0.0849364
GOBP_CENTRAL_NERVOUS_SYSTEM_PROJECTION_NEURON_AXONOGENESIS	24	0.501549	1.32759	0.119608	0.552168		GOBP_RESPONSE_TO_MOLECULE_OF_BACTERIAL_ORIGIN	284	-0.420656	-1.6946	0	0.0863975
GOBP_REGULATION_OF_CARDIAC_MUSCLE_CONTRACTION	51	0.425239	1.32553	0.0814815	0.555408		GOBP_BILE_ACID_AND_BILE_SALT_TRANSPORT	20	-0.646606	-1.69428	0.0173913	0.0861049
GOBP_RENAL_SYSTEM_PROCESS_INVOLVED_IN_REGULATION_OF_SYSTEMIC_ARTERIAL_BLOOD_PRESSURE	15	0.552525	1.32093	0.150301	0.568042		GOBP_REGULATION_OF_PROTEIN_SERINE_THREONINE_KINASE_ACTIVITY	425	-0.402166	-1.69373	0	0.0859445
GOBP_PROTEIN_ACTIVATION_CASCADE	18	0.526654	1.32048	0.161597	0.565924		GOBP_POSITIVE_REGULATION_OF_MAPK_CASCADE	418	-0.403584	-1.69288	0	0.0860777
GOBP_NEGATIVE_REGULATION_OF_ANOIKIS	17	0.530696	1.31916	0.145914	0.566796		GOBP_POSITIVE_REGULATION_OF_RESPONSE_TO_WOUNDING	55	-0.532728	-1.69284	0.00220264	0.0856093
GOBP_REGULATION_OF_ACTIN_FILAMENT_BASED_MOVEMENT	26	0.484381	1.31886	0.150735	0.564136		GOBP_REGIONALIZATION	225	-0.427112	-1.69217	0	0.0856001
GOBP_NEURAL_CREST_CELL_MIGRATION	36	0.453196	1.31752	0.0930233	0.565067		GOBP_POSITIVE_REGULATION_OF_TUMOR_NECROSIS_FACTOR_SUPERFAMILY_CYTOKINE_PRODUCTION	77	-0.497657	-1.69133	0	0.0856914
GOBP_POSITIVE_REGULATION_OF_NEUROTRANSMITTER_SECRETION	16	0.538598	1.31459	0.133072	0.571656		GOBP_PORPHYRIN_CONTAINING_COMPOUND_METABOLIC_PROCESS	36	-0.573309	-1.69129	0.00214133	0.085173
GOBP_REGULATION_OF_ANOIKIS	23	0.485449	1.3123	0.127701	0.576204		GOBP_POSITIVE_REGULATION_OF_COAGULATION	20	-0.653526	-1.68947	0.00835073	0.0862783
GOBP_INNER_EAR_MORPHOGENESIS	63	0.403784	1.31194	0.0817491	0.573858		GOBP_KILLING_OF_CELLS_OF_OTHER_ORGANISM	37	-0.576111	-1.68595	0.00665188	0.0884656
GOBP_REGULATION_OF_STEM_CELL_PROLIFERATION	32	0.469462	1.30965	0.118644	0.578424		GOBP_HUMORAL_IMMUNE_RESPONSE_MEDIATED_BY_CIRCULATING_IMMUNOGLOBULIN	122	-0.461764	-1.6847	0	0.0889661
GOBP_RESPONSE_TO_VITAMIN_D	24	0.490736	1.3087	0.128155	0.57793		GOBP_REGULATION_OF_ERYTHROCYTE_DIFFERENTIATION	47	-0.540539	-1.68356	0.00428265	0.0895406
GOBP_MELANOCYTE_DIFFERENTIATION	16	0.538911	1.30818	0.152294	0.576112		GOBP_POSITIVE_REGULATION_OF_CELL_ADHESION_MEDIATED_BY_INTEGRIN	18	-0.662442	-1.68346	0.0125	0.0890526
GOBP_MULTICELLULAR_ORGANISMAL_SIGNALING	143	0.355812	1.30762	0.0522523	0.57451		GOBP_REGULATION_OF_NUCLEAR_DIVISION	122	-0.458605	-1.68324	0	0.0887388
GOBP_NEUROTRANSMITTER_REUPTAKE	22	0.497036	1.30753	0.121857	0.571279		GOBP_RESPONSE_TO_STARVATION	173	-0.440353	-1.68255	0	0.0887185
GOBP_POSITIVE_REGULATION_OF_STRESS_FIBER_ASSEMBLY	44	0.432132	1.30752	0.103053	0.567816		GOBP_POSITIVE_REGULATION_OF_B_CELL_ACTIVATION	126	-0.455959	-1.68249	0.00211416	0.0882554
GOBP_REGULATION_OF_AXONOGENESIS	128	0.36319	1.30616	0.059727	0.569255		GOBP_FAT_CELL_DIFFERENTIATION	181	-0.438557	-1.68245	0	0.0877593
GOBP_PALLIUM_DEVELOPMENT	119	0.365818	1.30342	0.0516605	0.575371		GOBP_CHAPERONE_COFACTOR_DEPENDENT_PROTEIN_REFOLDING	34	-0.574458	-1.68042	0.00963391	0.0892284
GOBP_POSITIVE_REGULATION_OF_CELL_SUBSTRATE_ADHESION	96	0.373884	1.30297	0.0671785	0.573554		GOBP_POSITIVE_REGULATION_OF_LIPID_STORAGE	20	-0.64681	-1.67986	0.0144033	0.0892065
GOBP_REGULATION_OF_MESENCHYMAL_CELL_PROLIFERATION	16	0.543559	1.30131	0.169118	0.575635		GOBP_P38MAPK_CASCADE	39	-0.567706	-1.67975	0.00625	0.0887889
GOBP_FOREBRAIN_DEVELOPMENT	262	0.332983	1.30039	0.0141593	0.575278		GOBP_POSITIVE_REGULATION_OF_TYPE_I_INTERFERON_PRODUCTION	75	-0.496965	-1.67308	0.00663717	0.0945134
GOBP_SENSORY_PERCEPTION	368	0.322055	1.29709	0.017762	0.583444		GOBP_SIGNAL_TRANSDUCTION_INVOLVED_IN_CELL_CYCLE_CHECKPOINT	71	-0.493902	-1.67287	0.00663717	0.0941814
GOBP_CEREBELLAR_CORTEX_DEVELOPMENT	34	0.456521	1.29597	0.103704	0.583864		GOBP_CATECHOL_CONTAINING_COMPOUND_METABOLIC_PROCESS	30	-0.597661	-1.66899	0.0021978	0.097413
GOBP_NEGATIVE_REGULATION_OF_NATURAL_KILLER_CELL_MEDIATED_IMMUNITY	18	0.513754	1.29301	0.153257	0.590848		GOBP_PRODUCTION_OF_MOLECULAR_MEDIATOR_OF_IMMUNE_RESPONSE	241	-0.421728	-1.66848	0	0.0973434
GOBP_REGULATION_OF_NEURAL_PRECURSOR_CELL_PROLIFERATION	55	0.403659	1.29287	0.11413	0.587919		GOBP_INCLUSION_BODY_ASSEMBLY	20	-0.647195	-1.66704	0.0149893	0.0981237
GOBP_PEPTIDYL_GLUTAMIC_ACID_MODIFICATION	27	0.474671	1.29273	0.141988	0.585052		GOBP_REGULATION_OF_CELL_DIVISION	138	-0.448511	-1.66677	0	0.0977684
GOBP_SKIN_DEVELOPMENT	214	0.337686	1.29055	0.0267857	0.589226		GOBP_REGULATION_OF_CHROMOSOME_SEGREGATION	84	-0.486245	-1.66656	0.00215517	0.0973902
GOBP_SYNAPTIC_VESICLE_PRIMING	16	0.53572	1.28785	0.167279	0.595535		GOBP_POSITIVE_REGULATION_OF_ATPASE_ACTIVITY	52	-0.528398	-1.66415	0.00214592	0.0991163
GOBP_REGULATION_OF_CELL_SIZE	150	0.349654	1.28723	0.04947	0.594407		GOBP_CELLULAR_RESPONSE_TO_EXTRACELLULAR_STIMULUS	204	-0.427629	-1.66277	0	0.100017
GOBP_PROTEIN_CONTAINING_COMPLEX_REMODELING	17	0.51828	1.28583	0.1643	0.59584		GOBP_RETROGRADE_VESICLE_MEDIATED_TRANSPORT_GOLGI_TO_ENDOPLASMIC_RETICULUM	84	-0.479344	-1.65985	0.00228833	0.102365
GOBP_ENDODERMAL_CELL_DIFFERENTIATION	36	0.43967	1.28457	0.122905	0.596908		GOBP_ACTIVATION_OF_MAPK_ACTIVITY	135	-0.450083	-1.65619	0	0.105489
GOBP_MECHANORECEPTOR_DIFFERENTIATION	48	0.427425	1.28398	0.11068	0.595621		GOBP_MITOTIC_NUCLEAR_DIVISION	284	-0.409028	-1.65417	0	0.107035
GOBP_REGULATION_OF_ACTIN_NUCLEATION	27	0.461136	1.28309	0.156673	0.59542		GOBP_TEMPERATURE_HOMEOSTASIS	143	-0.443941	-1.65376	0	0.106716
GOBP_AUTONOMIC_NERVOUS_SYSTEM_DEVELOPMENT	29	0.462304	1.28273	0.132673	0.593468		GOBP_POSITIVE_REGULATION_OF_UBIQUITIN_PROTEIN_TRANSFERASE_ACTIVITY	30	-0.576539	-1.65229	0.010101	0.107678
GOBP_PROTEOGLYCAN_METABOLIC_PROCESS	72	0.395253	1.28257	0.105751	0.590749		GOBP_CENTROMERE_COMPLEX_ASSEMBLY	53	-0.519169	-1.65211	0.0083682	0.107289
GOBP_AUDITORY_RECEPTOR_CELL_DEVELOPMENT	16	0.527176	1.28139	0.171322	0.591482		GOBP_CD4_POSITIVE_ALPHA_BETA_T_CELL_CYTOKINE_PRODUCTION	15	-0.684461	-1.65183	0.0120724	0.106964
GOBP_ENDOTHELIAL_CELL_PROLIFERATION	126	0.360328	1.28053	0.0465517	0.591264		GOBP_REGULATION_OF_VIRAL_LIFE_CYCLE	127	-0.445161	-1.6512	0	0.107011
GOBP_STEM_CELL_PROLIFERATION	53	0.409928	1.27985	0.124521	0.590461		GOBP_POSITIVE_REGULATION_OF_PROTEIN_SERINE_THREONINE_KINASE_ACTIVITY	270	-0.409195	-1.65051	0	0.107203
GOBP_APPENDAGE_DEVELOPMENT	122	0.363278	1.27939	0.0792793	0.588952		GOBP_EMBRYONIC_SKELETAL_SYSTEM_DEVELOPMENT	82	-0.476583	-1.64991	0.00856531	0.107215
GOBP_POSITIVE_REGULATION_OF_NEUROTRANSMITTER_TRANSPORT	20	0.499021	1.27913	0.16632	0.586672		GOBP_NEGATIVE_REGULATION_OF_SMOOTH_MUSCLE_CELL_MIGRATION	17	-0.656416	-1.6499	0.0166667	0.106679
GOBP_DORSAL_VENTRAL_NEURAL_TUBE_PATTERNING	18	0.509967	1.27344	0.163265	0.603491		GOBP_REGULATION_OF_SPINDLE_ASSEMBLY	25	-0.602969	-1.64727	0.010352	0.108988
GOBP_VENTRICULAR_SEPTUM_DEVELOPMENT	50	0.417171	1.27315	0.113173	0.601393		GOBP_REGULATION_OF_BIOLOGICAL_PROCESS_INVOLVED_IN_SYMBIOTIC_INTERACTION	173	-0.434452	-1.64665	0	0.108989
GOBP_MOLTING_CYCLE	79	0.380765	1.27156	0.0973283	0.603759		GOBP_MULTI_MULTICELLULAR_ORGANISM_PROCESS	151	-0.439641	-1.64617	0	0.10888
GOBP_RETINAL_GANGLION_CELL_AXON_GUIDANCE	15	0.524878	1.27116	0.176136	0.602028		GOBP_NEGATIVE_REGULATION_OF_PROTEIN_DEPHOSPHORYLATION	60	-0.504654	-1.64522	0.00631579	0.10918
GOBP_ENDODERM_FORMATION	43	0.426326	1.27057	0.12758	0.600967		GOBP_REGULATION_OF_GLIAL_CELL_MIGRATION	17	-0.655591	-1.64511	0.0105932	0.108746
GOBP_EMBRYONIC_EYE_MORPHOGENESIS	20	0.498667	1.26924	0.185771	0.602346		GOBP_POSITIVE_REGULATION_OF_PRI_MIRNA_TRANSCRIPTION_BY_RNA_POLYMERASE_II	39	-0.548065	-1.645	0.00209205	0.10834
GOBP_EYE_PHOTORECEPTOR_CELL_DIFFERENTIATION	28	0.451953	1.26581	0.150905	0.611663		GOBP_NEGATIVE_REGULATION_OF_METAPHASE_ANAPHASE_TRANSITION_OF_CELL_CYCLE	40	-0.551521	-1.64402	0.0135135	0.10876
GOBP_NEGATIVE_REGULATION_OF_SMOOTH_MUSCLE_CELL_PROLIFERATION	37	0.439085	1.2652	0.15879	0.610647		GOBP_REGULATION_OF_MYELOID_LEUKOCYTE_DIFFERENTIATION	99	-0.46215	-1.64314	0.00431035	0.109076
GOBP_REGULATION_OF_NERVOUS_SYSTEM_DEVELOPMENT	331	0.314082	1.2634	0.0310345	0.613904		GOBP_REGULATION_OF_VENTRICULAR_CARDIAC_MUSCLE_CELL_MEMBRANE_REPOLARIZATION	16	-0.674378	-1.64211	0.0168067	0.109851
GOBP_TRANSMISSION_OF_NERVE_IMPULSE	43	0.425439	1.26286	0.136194	0.612761		GOBP_REGULATION_OF_CHEMOTAXIS	182	-0.430703	-1.64161	0	0.10987
GOBP_REGULATION_OF_ENDOTHELIAL_CELL_MIGRATION	147	0.345858	1.26134	0.0803419	0.615035		GOBP_POSITIVE_REGULATION_OF_NUCLEOTIDE_BIOSYNTHETIC_PROCESS	16	-0.654568	-1.64109	0.0164609	0.109902
GOBP_DENDRITIC_SPINE_MORPHOGENESIS	55	0.405754	1.25988	0.130435	0.616999		GOBP_EXTRINSIC_APOPTOTIC_SIGNALING_PATHWAY	192	-0.425162	-1.64044	0	0.110051
GOBP_NEGATIVE_REGULATION_OF_LIPID_METABOLIC_PROCESS	73	0.38168	1.25877	0.127306	0.61792		GOBP_RESPONSE_TO_TUMOR_NECROSIS_FACTOR	267	-0.408353	-1.63978	0	0.110087
GOBP_GLANDULAR_EPITHELIAL_CELL_DEVELOPMENT	17	0.50652	1.25783	0.181989	0.618166		GOBP_ACUTE_INFLAMMATORY_RESPONSE	81	-0.473811	-1.6392	0.00445434	0.110185
GOBP_HOMOLOGOUS_CHROMOSOME_SEGREGATION	46	0.416893	1.25525	0.152416	0.62426		GOBP_ORGANIC_ANION_TRANSPORT	278	-0.407519	-1.63833	0	0.110507
GOBP_POSITIVE_REGULATION_OF_VASOCONSTRICTION	18	0.508999	1.25487	0.178503	0.622457		GOBP_PATTERN_SPECIFICATION_PROCESS	299	-0.401213	-1.63823	0	0.110036
GOBP_INOSITOL_LIPID_MEDIATED_SIGNALING	166	0.337958	1.25312	0.0728972	0.625801		GOBP_REGULATION_OF_ORGANIC_ACID_TRANSPORT	48	-0.527712	-1.63726	0.0127389	0.110451
GOBP_NEGATIVE_REGULATION_OF_NEURAL_PRECURSOR_CELL_PROLIFERATION	15	0.525985	1.2531	0.189409	0.622792		GOBP_NUCLEOSIDE_CATABOLIC_PROCESS	30	-0.579722	-1.63458	0.012474	0.112693
GOBP_BRAIN_MORPHOGENESIS	29	0.454346	1.25188	0.163904	0.624184		GOBP_POSITIVE_REGULATION_OF_VASCULAR_ENDOTHELIAL_GROWTH_FACTOR_PRODUCTION	21	-0.643292	-1.63389	0.00863931	0.112869
GOBP_DOPAMINE_TRANSPORT	28	0.448023	1.25127	0.167347	0.62324		GOBP_IMPORT_ACROSS_PLASMA_MEMBRANE	122	-0.451745	-1.63322	0	0.112921
GOBP_CELL_FATE_SPECIFICATION	51	0.395287	1.25083	0.114901	0.62184		GOBP_RESPONSE_TO_COPPER_ION	30	-0.571771	-1.63301	0.0169851	0.112698
GOBP_REGULATION_OF_PHOSPHATIDYLINOSITOL_3_KINASE_SIGNALING	109	0.353706	1.24817	0.0824373	0.628287		GOBP_REGULATION_OF_ACTIVIN_RECEPTOR_SIGNALING_PATHWAY	19	-0.635451	-1.63272	0.0123967	0.11244
GOBP_CELL_VOLUME_HOMEOSTASIS	25	0.456027	1.24804	0.182171	0.625711		GOBP_APOPTOTIC_PROCESS_INVOLVED_IN_MORPHOGENESIS	17	-0.658465	-1.63223	0.0201613	0.112334
GOBP_ADULT_LOCOMOTORY_BEHAVIOR	42	0.419993	1.24761	0.164751	0.624373		GOBP_REGULATION_OF_B_CELL_ACTIVATION	168	-0.42964	-1.63197	0	0.112007
GOBP_POSITIVE_REGULATION_OF_NEUROGENESIS	179	0.333627	1.24706	0.0705882	0.623388		GOBP_MITOTIC_G1_S_TRANSITION_CHECKPOINT	60	-0.508373	-1.63155	0.00231481	0.111882
GOBP_INOSITOL_PHOSPHATE_METABOLIC_PROCESS	64	0.382989	1.24705	0.112523	0.620539		GOBP_DE_NOVO_PROTEIN_FOLDING	43	-0.533359	-1.6314	0.00860215	0.111523
GOBP_SISTER_CHROMATID_COHESION	59	0.390207	1.24539	0.135472	0.623535		GOBP_GLUCOSE_IMPORT	57	-0.508019	-1.6314	0.0121704	0.111012
GOBP_DICARBOXYLIC_ACID_TRANSPORT	74	0.37537	1.24253	0.115686	0.630901		GOBP_POSITIVE_REGULATION_OF_GLUCOSE_TRANSMEMBRANE_TRANSPORT	35	-0.549726	-1.62876	0.0122951	0.113221
GOBP_NEURON_PROJECTION_REGENERATION	48	0.41077	1.24248	0.143396	0.628174		GOBP_NEGATIVE_REGULATION_OF_PROTEIN_SERINE_THREONINE_KINASE_ACTIVITY	121	-0.451728	-1.62873	0.00210084	0.112722
GOBP_SECONDARY_METABOLIC_PROCESS	35	0.432335	1.24232	0.178637	0.625866		GOBP_RESPONSE_TO_TOPOLOGICALLY_INCORRECT_PROTEIN	190	-0.419933	-1.62851	0	0.11246
GOBP_REGULATION_OF_ANATOMICAL_STRUCTURE_SIZE	404	0.303579	1.24167	0.0247117	0.625331		GOBP_REGULATION_OF_MEMBRANE_REPOLARIZATION	25	-0.594667	-1.62847	0.0154525	0.112005
GOBP_ENDODERM_DEVELOPMENT	58	0.399651	1.24166	0.12233	0.622533		GOBP_POSITIVE_REGULATION_OF_ANION_TRANSMEMBRANE_TRANSPORT	49	-0.524443	-1.62754	0.00622407	0.112417
GOBP_APICAL_JUNCTION_ASSEMBLY	63	0.390876	1.24147	0.118095	0.620356		GOBP_NCRNA_3_END_PROCESSING	44	-0.529323	-1.62695	0.00858369	0.112502
GOBP_CELL_SUBSTRATE_ADHESION	297	0.312832	1.23979	0.0368509	0.623426		GOBP_POSITIVE_REGULATION_OF_ORGANIC_ACID_TRANSPORT	30	-0.587575	-1.62562	0.0141988	0.113377
GOBP_RELAXATION_OF_MUSCLE	23	0.483876	1.23915	0.193424	0.622857		GOBP_POSITIVE_REGULATION_OF_INTERFERON_BETA_PRODUCTION	32	-0.573533	-1.62555	0.0108932	0.112912
GOBP_NEGATIVE_REGULATION_OF_PEPTIDE_SECRETION	52	0.397882	1.2374	0.144465	0.626213		GOBP_CELLULAR_RESPONSE_TO_PEPTIDE	329	-0.400191	-1.62535	0	0.112577
GOBP_POSITIVE_REGULATION_OF_ERBB_SIGNALING_PATHWAY	37	0.420179	1.23696	0.147002	0.624939		GOBP_PYRIMIDINE_NUCLEOSIDE_CATABOLIC_PROCESS	20	-0.62696	-1.62497	0.0102459	0.112449
GOBP_PIGMENTATION	75	0.369778	1.23638	0.128492	0.624109		GOBP_REGULATION_OF_LIPID_LOCALIZATION	133	-0.441772	-1.62485	0.0025	0.112057
GOBP_SECRETION_BY_TISSUE	25	0.458679	1.23601	0.176817	0.622661		GOBP_REGULATION_OF_PHAGOCYTOSIS	83	-0.467947	-1.62483	0.00842105	0.111584
GOBP_NEURON_PROJECTION_ORGANIZATION	82	0.366984	1.23466	0.121569	0.624494		GOBP_RESPONSE_TO_CAFFEINE	15	-0.666487	-1.62364	0.0178218	0.112527
GOBP_SENSORY_ORGAN_MORPHOGENESIS	170	0.330964	1.23381	0.0781527	0.624677		GOBP_SYNAPTIC_VESICLE_LOCALIZATION	51	-0.517513	-1.62308	0.00208333	0.112605
GOBP_LEUKOCYTE_MEDIATED_CYTOTOXICITY	102	0.354998	1.2323	0.105691	0.627139		GOBP_ACTIVIN_RECEPTOR_SIGNALING_PATHWAY	33	-0.567451	-1.622	0.0169133	0.113197
GOBP_SYNAPTIC_TRANSMISSION_GLUTAMATERGIC	59	0.389846	1.23166	0.168279	0.626544		GOBP_NEGATIVE_REGULATION_OF_PROTEIN_MODIFICATION_PROCESS	484	-0.382377	-1.62198	0	0.112728
GOBP_SENSORY_PERCEPTION_OF_LIGHT_STIMULUS	129	0.339258	1.23108	0.0861759	0.625816		GOBP_REGULATION_OF_UBIQUITIN_PROTEIN_TRANSFERASE_ACTIVITY	49	-0.51641	-1.62197	0.00622407	0.112249
GOBP_NUCLEAR_TRANSCRIBED_MRNA_CATABOLIC_PROCESS_NONSENSE_MEDIATED_DECAY	120	0.340792	1.22874	0.0897666	0.631375		GOBP_CHROMOSOME_SEPARATION	90	-0.473262	-1.62143	0	0.112358
GOBP_PHOSPHATIDYLINOSITOL_3_KINASE_SIGNALING	131	0.342237	1.22751	0.112727	0.633191		GOBP_POSITIVE_REGULATION_OF_GLUCOSE_IMPORT	29	-0.570214	-1.62009	0.022449	0.113288
GOBP_POSITIVE_REGULATION_OF_CARTILAGE_DEVELOPMENT	26	0.447464	1.22633	0.191095	0.634926		GOBP_GLOMERULAR_EPITHELIAL_CELL_DIFFERENTIATION	15	-0.670105	-1.61989	0.0125	0.113056
GOBP_DIGESTIVE_TRACT_MORPHOGENESIS	27	0.43705	1.22337	0.189243	0.642227		GOBP_VENTRICULAR_CARDIAC_MUSCLE_CELL_MEMBRANE_REPOLARIZATION	18	-0.644454	-1.61857	0.0220884	0.113845
GOBP_ENDOTHELIAL_CELL_MIGRATION	189	0.324387	1.22248	0.0881295	0.642697		GOBP_AMYLOID_BETA_CLEARANCE	34	-0.554251	-1.61833	0.0209644	0.113632
GOBP_ACTIN_FILAMENT_BASED_MOVEMENT	109	0.35155	1.22204	0.116906	0.641483		GOBP_CELLULAR_RESPONSE_TO_COPPER_ION	17	-0.638811	-1.61797	0.0124224	0.113654
GOBP_NEGATIVE_REGULATION_OF_MRNA_METABOLIC_PROCESS	76	0.368915	1.22176	0.140511	0.639797		GOBP_ENERGY_HOMEOSTASIS	32	-0.560562	-1.61759	0.00614754	0.113568
GOBP_SPERM_EGG_RECOGNITION	39	0.414442	1.22097	0.178641	0.639967		GOBP_LIPOPOLYSACCHARIDE_MEDIATED_SIGNALING_PATHWAY	53	-0.505379	-1.61566	0.00403226	0.115202
GOBP_TRANSFORMING_GROWTH_FACTOR_BETA_PRODUCTION	38	0.412128	1.22056	0.182879	0.638844		GOBP_CELL_MATURATION	125	-0.43628	-1.61558	0	0.114776
GOBP_SOMITE_DEVELOPMENT	62	0.377135	1.22042	0.144712	0.636713		GOBP_VESICLE_TARGETING	91	-0.454351	-1.61332	0.00621118	0.116759
GOBP_RETROGRADE_AXONAL_TRANSPORT	18	0.483579	1.21983	0.224371	0.636123		GOBP_B_CELL_MEDIATED_IMMUNITY	190	-0.417717	-1.61292	0	0.116656
GOBP_CELL_AGGREGATION	15	0.501281	1.21963	0.222445	0.634132		GOBP_RESPONSE_TO_LEAD_ION	19	-0.61559	-1.6122	0.0146138	0.117009
GOBP_ACTIVATION_OF_PROTEIN_KINASE_B_ACTIVITY	27	0.447802	1.21959	0.188192	0.631676		GOBP_RESPONSE_TO_OXYGEN_LEVELS	324	-0.395043	-1.61164	0	0.117037
GOBP_EMBRYONIC_AXIS_SPECIFICATION	27	0.451398	1.2193	0.184158	0.630151		GOBP_POSITIVE_REGULATION_OF_RESPONSE_TO_EXTERNAL_STIMULUS	419	-0.384625	-1.6115	0	0.11669
GOBP_REGULATION_OF_DENDRITIC_SPINE_MORPHOGENESIS	40	0.407614	1.21863	0.17451	0.629853		GOBP_NEGATIVE_REGULATION_OF_PROTEIN_BINDING	82	-0.465266	-1.61148	0.0124481	0.116224
GOBP_CHROMOSOME_ORGANIZATION_INVOLVED_IN_MEIOTIC_CELL_CYCLE	52	0.392087	1.2177	0.173432	0.63058		GOBP_AUTOPHAGOSOME_MATURATION	40	-0.532137	-1.61092	0.0100806	0.116318
GOBP_MESENCHYME_MORPHOGENESIS	35	0.417609	1.2173	0.18677	0.629439		GOBP_NEGATIVE_REGULATION_OF_PROTEIN_LOCALIZATION_TO_MEMBRANE	24	-0.593513	-1.61089	0.0148936	0.115883
GOBP_ESTABLISHMENT_OF_PROTEIN_LOCALIZATION_TO_ENDOPLASMIC_RETICULUM	116	0.343832	1.21575	0.124283	0.632265		GOBP_POSITIVE_REGULATION_OF_CELL_DIVISION	61	-0.495016	-1.61069	0.00632911	0.115615
GOBP_BODY_FLUID_SECRETION	68	0.370378	1.21452	0.144712	0.633965		GOBP_FC_RECEPTOR_MEDIATED_STIMULATORY_SIGNALING_PATHWAY	134	-0.435999	-1.61063	0	0.115187
GOBP_EPIDERMIS_DEVELOPMENT	243	0.316093	1.21376	0.0852843	0.634159		GOBP_MEMBRANE_INVAGINATION	120	-0.440534	-1.60881	0	0.116806
GOBP_PEPTIDYL_PROLINE_HYDROXYLATION	15	0.50529	1.21333	0.234	0.633216		GOBP_B_CELL_ACTIVATION	279	-0.394177	-1.60799	0	0.117353
GOBP_MATERNAL_PLACENTA_DEVELOPMENT	22	0.468421	1.21194	0.218045	0.63564		GOBP_ACUTE_PHASE_RESPONSE	30	-0.555116	-1.60751	0.0197368	0.11741
GOBP_FORMATION_OF_PRIMARY_GERM_LAYER	88	0.353668	1.21109	0.140713	0.636162		GOBP_NEGATIVE_REGULATION_OF_REGULATED_SECRETORY_PATHWAY	19	-0.623956	-1.6073	0.0229167	0.117212
GOBP_EAR_MORPHOGENESIS	80	0.360564	1.20965	0.143636	0.638678		GOBP_REGULATION_OF_RECEPTOR_MEDIATED_ENDOCYTOSIS	81	-0.462867	-1.60713	0.00217865	0.11697
GOBP_NEURAL_TUBE_DEVELOPMENT	126	0.33686	1.2094	0.131119	0.637099		GOBP_RESPONSE_TO_DEXAMETHASONE	31	-0.555428	-1.60674	0.00425532	0.11686
GOBP_REGULATION_OF_NEURONAL_SYNAPTIC_PLASTICITY	34	0.422423	1.20935	0.206827	0.634793		GOBP_SKELETAL_SYSTEM_MORPHOGENESIS	158	-0.428663	-1.60637	0	0.116763
GOBP_NEGATIVE_REGULATION_OF_LEUKOCYTE_MEDIATED_CYTOTOXICITY	21	0.472045	1.20903	0.207767	0.633466		GOBP_REGULATION_OF_CELL_CYCLE_ARREST	95	-0.453516	-1.60435	0.00205761	0.11856
GOBP_REGULATION_OF_LONG_TERM_SYNAPTIC_POTENTIATION	35	0.417936	1.20827	0.198516	0.633606		GOBP_ORGANIC_ACID_TRANSMEMBRANE_TRANSPORT	121	-0.439939	-1.60334	0	0.119276
GOBP_LENS_DEVELOPMENT_IN_CAMERA_TYPE_EYE	53	0.382585	1.20789	0.172662	0.632487		GOBP_NUCLEOBASE_CONTAINING_SMALL_MOLECULE_CATABOLIC_PROCESS	45	-0.516718	-1.60309	0.010395	0.119135
GOBP_REGULATION_OF_DNA_DAMAGE_RESPONSE_SIGNAL_TRANSDUCTION_BY_P53_CLASS_MEDIATOR	33	0.427612	1.20766	0.19434	0.630858		GOBP_RESPONSE_TO_INTERLEUKIN_1	175	-0.418568	-1.60159	0	0.120224
GOBP_MESENCHYMAL_CELL_PROLIFERATION	23	0.463369	1.20761	0.234834	0.628635		GOBP_PROTEIN_ADP_RIBOSYLATION	32	-0.555283	-1.60118	0.0207039	0.120284
GOBP_AMINE_TRANSPORT	61	0.377597	1.20674	0.170455	0.629122		GOBP_ENTRY_INTO_HOST	134	-0.433857	-1.5994	0	0.121642
GOBP_BEHAVIOR	383	0.29879	1.20535	0.0584071	0.631622		GOBP_REGULATION_OF_GLUCOSE_TRANSMEMBRANE_TRANSPORT	60	-0.493443	-1.59825	0.0109649	0.122542
GOBP_CENTRAL_NERVOUS_SYSTEM_NEURON_AXONOGENESIS	32	0.429392	1.20491	0.201536	0.630756		GOBP_SULFATION	17	-0.642663	-1.59694	0.0123203	0.12352
GOBP_CELLULAR_COMPONENT_DISASSEMBLY_INVOLVED_IN_EXECUTION_PHASE_OF_APOPTOSIS	30	0.430586	1.20476	0.204409	0.628902		GOBP_POSITIVE_REGULATION_OF_NEUTROPHIL_MIGRATION	27	-0.581708	-1.59665	0.0229645	0.123396
GOBP_LONG_TERM_SYNAPTIC_POTENTIATION	61	0.380554	1.20395	0.185393	0.629306		GOBP_NEGATIVE_REGULATION_OF_APOPTOTIC_SIGNALING_PATHWAY	195	-0.409761	-1.59598	0	0.123662
GOBP_POSTSYNAPSE_ORGANIZATION	135	0.329559	1.20333	0.123412	0.62914		GOBP_NEGATIVE_REGULATION_OF_MYELOID_LEUKOCYTE_DIFFERENTIATION	41	-0.526162	-1.59596	0.0121951	0.123226
GOBP_FACE_DEVELOPMENT	37	0.414343	1.20023	0.202578	0.637428		GOBP_REGULATION_OF_RECEPTOR_SIGNALING_PATHWAY_VIA_STAT	72	-0.480768	-1.59596	0.0127932	0.12277
GOBP_OSTEOBLAST_PROLIFERATION	25	0.437922	1.20022	0.220532	0.635085		GOBP_REGULATION_OF_MITOTIC_SISTER_CHROMATID_SEGREGATION	45	-0.515723	-1.59579	0.00854701	0.122492
GOBP_ATP_TRANSPORT	15	0.506094	1.19924	0.229084	0.636237		GOBP_RESPONSE_TO_OSMOTIC_STRESS	70	-0.477143	-1.5952	0.00446429	0.122874
GOBP_REGULATION_OF_MUSCLE_CONTRACTION	106	0.340847	1.19923	0.131059	0.633948		GOBP_POSITIVE_REGULATION_OF_DNA_BINDING	46	-0.51266	-1.59518	0.0102459	0.122447
GOBP_REGULATION_OF_SYNAPTIC_TRANSMISSION_GLUTAMATERGIC	44	0.399824	1.19922	0.202729	0.631656		GOBP_REGULATION_OF_LIPID_STORAGE	43	-0.522195	-1.59518	0.0197239	0.122001
GOBP_RESPONSE_TO_EPIDERMAL_GROWTH_FACTOR	40	0.402704	1.19918	0.188867	0.629477		GOBP_MODULATION_BY_HOST_OF_SYMBIONT_PROCESS	55	-0.492471	-1.59371	0.00409836	0.122979
GOBP_AXON_DEVELOPMENT	405	0.297504	1.19773	0.0618557	0.632147		GOBP_CELLULAR_RESPONSE_TO_PEPTIDE_HORMONE_STIMULUS	273	-0.39887	-1.59359	0	0.122655
GOBP_REGULATION_OF_CELL_SHAPE	135	0.332174	1.19739	0.134892	0.631023		GOBP_DEFENSE_RESPONSE_TO_GRAM_POSITIVE_BACTERIUM	62	-0.490853	-1.59263	0.00860215	0.123333
GOBP_AMEBOIDAL_TYPE_CELL_MIGRATION	351	0.300231	1.19684	0.0619621	0.630591		GOBP_POSITIVE_REGULATION_OF_LIPID_LOCALIZATION	86	-0.463597	-1.5922	0.00659341	0.123357
GOBP_FEAR_RESPONSE	24	0.454873	1.19653	0.238185	0.629348		GOBP_INACTIVATION_OF_MAPK_ACTIVITY	22	-0.614955	-1.59174	0.0128205	0.123449
GOBP_POSITIVE_REGULATION_OF_SYNAPTIC_TRANSMISSION	105	0.348645	1.19516	0.150362	0.631806		GOBP_CELL_CYCLE_ARREST	209	-0.407525	-1.59107	0	0.123721
GOBP_HEART_VALVE_DEVELOPMENT	48	0.393324	1.19414	0.201149	0.633147		GOBP_VESICLE_TARGETING_TO_FROM_OR_WITHIN_GOLGI	71	-0.47275	-1.59082	0.00616016	0.12354
GOBP_OLIGODENDROCYTE_DIFFERENTIATION	74	0.358047	1.19287	0.173913	0.635056		GOBP_CELL_FATE_COMMITMENT_INVOLVED_IN_FORMATION_OF_PRIMARY_GERM_LAYER	19	-0.610128	-1.59011	0.0278884	0.123889
GOBP_SKELETAL_MUSCLE_ADAPTATION	16	0.489411	1.19274	0.238281	0.633224		GOBP_PROXIMAL_DISTAL_PATTERN_FORMATION	18	-0.633101	-1.58959	0.0270833	0.12406
GOBP_POSITIVE_REGULATION_OF_STEROL_TRANSPORT	23	0.45453	1.19223	0.236893	0.632663		GOBP_POSITIVE_REGULATION_OF_CELL_CYCLE_ARREST	74	-0.467076	-1.58921	0.00838574	0.124019
GOBP_LEARNING	96	0.342212	1.19028	0.16185	0.637032		GOBP_DIGESTION	77	-0.468011	-1.58851	0.0140845	0.124386
GOBP_POSITIVE_REGULATION_OF_PROTEIN_LOCALIZATION_TO_CELL_PERIPHERY	57	0.376208	1.19024	0.173664	0.634942		GOBP_REGULATION_OF_EXTRINSIC_APOPTOTIC_SIGNALING_PATHWAY	132	-0.43363	-1.58815	0	0.124328
GOBP_NEGATIVE_REGULATION_OF_CELL_JUNCTION_ASSEMBLY	26	0.440206	1.18919	0.217221	0.636358		GOBP_POSITIVE_REGULATION_OF_PROTEASOMAL_UBIQUITIN_DEPENDENT_PROTEIN_CATABOLIC_PROCESS	83	-0.465112	-1.58674	0.0103306	0.12538
GOBP_REGULATION_OF_INTEGRIN_ACTIVATION	15	0.491844	1.18871	0.246988	0.635777		GOBP_APOPTOTIC_MITOCHONDRIAL_CHANGES	108	-0.442859	-1.5864	0.00621118	0.125292
GOBP_POSITIVE_T_CELL_SELECTION	34	0.414257	1.18861	0.218412	0.633908		GOBP_CARDIAC_MUSCLE_CELL_MEMBRANE_REPOLARIZATION	26	-0.5811	-1.58633	0.00869565	0.124919
GOBP_POSITIVE_REGULATION_OF_GLYCOPROTEIN_METABOLIC_PROCESS	22	0.452213	1.18807	0.234592	0.633458		GOBP_REGULATION_OF_APOPTOTIC_SIGNALING_PATHWAY	305	-0.389683	-1.58518	0	0.125612
GOBP_SOMITOGENESIS	49	0.386442	1.18689	0.193613	0.635237		GOBP_REGULATION_OF_MITOTIC_SPINDLE_ASSEMBLY	18	-0.626114	-1.58507	0.026694	0.12529
GOBP_STEM_CELL_DIFFERENTIATION	202	0.312781	1.18624	0.106164	0.635122		GOBP_POSITIVE_REGULATION_OF_PHAGOCYTOSIS	59	-0.488493	-1.58499	0.00894855	0.124943
GOBP_APPENDAGE_MORPHOGENESIS	101	0.345886	1.1861	0.157407	0.633442		GOBP_MYELOID_LEUKOCYTE_DIFFERENTIATION	177	-0.411921	-1.58492	0	0.124554
GOBP_REGULATION_OF_CARDIAC_MUSCLE_CELL_PROLIFERATION	35	0.415628	1.18594	0.201117	0.631857		GOBP_POSITIVE_REGULATION_OF_G1_S_TRANSITION_OF_MITOTIC_CELL_CYCLE	35	-0.536697	-1.58425	0.0150215	0.124942
GOBP_NEGATIVE_REGULATION_OF_VASCULATURE_DEVELOPMENT	79	0.358709	1.18531	0.194192	0.631846		GOBP_LEFT_RIGHT_PATTERN_FORMATION	18	-0.624116	-1.58372	0.0333333	0.125098
GOBP_CELL_JUNCTION_DISASSEMBLY	18	0.472104	1.18518	0.254579	0.630157		GOBP_EXTRINSIC_APOPTOTIC_SIGNALING_PATHWAY_VIA_DEATH_DOMAIN_RECEPTORS	75	-0.471225	-1.58319	0.00915332	0.125354
GOBP_MAMMARY_GLAND_EPITHELIAL_CELL_PROLIFERATION	26	0.43555	1.1845	0.243243	0.630151		GOBP_CELLULAR_CARBOHYDRATE_CATABOLIC_PROCESS	40	-0.535292	-1.58228	0.0128205	0.12595
GOBP_SODIUM_ION_TRANSMEMBRANE_TRANSPORT	119	0.333477	1.1831	0.146903	0.632609		GOBP_POSITIVE_REGULATION_OF_LEUKOCYTE_ADHESION_TO_VASCULAR_ENDOTHELIAL_CELL	19	-0.625144	-1.58219	0.03125	0.125633
GOBP_DOPAMINE_SECRETION	18	0.467403	1.18297	0.246654	0.630926		GOBP_REGULATION_OF_CELLULAR_RESPONSE_TO_TRANSFORMING_GROWTH_FACTOR_BETA_STIMULUS	112	-0.440583	-1.57996	0.010917	0.127584
GOBP_REGULATION_OF_KERATINOCYTE_PROLIFERATION	27	0.435541	1.18282	0.221359	0.629352		GOBP_POSITIVE_REGULATION_OF_LIPID_METABOLIC_PROCESS	116	-0.43877	-1.57962	0	0.12755
GOBP_REGULATION_OF_SYNAPSE_ASSEMBLY	64	0.367135	1.18261	0.203883	0.627969		GOBP_POSITIVE_REGULATION_OF_P38MAPK_CASCADE	22	-0.595392	-1.57876	0.026971	0.128155
GOBP_METANEPHRIC_NEPHRON_DEVELOPMENT	23	0.447745	1.1804	0.2607	0.633064		GOBP_RESPONSE_TO_PURINE_CONTAINING_COMPOUND	124	-0.426692	-1.57822	0	0.128387
GOBP_FATTY_ACID_TRANSPORT	114	0.334968	1.17941	0.16171	0.634303		GOBP_RESPONSE_TO_ALKALOID	76	-0.461233	-1.5776	0.00223214	0.128658
GOBP_REGULATION_OF_BLOOD_CIRCULATION	197	0.31113	1.17864	0.116071	0.634873		GOBP_NEGATIVE_REGULATION_OF_CELL_DIFFERENTIATION	492	-0.371065	-1.57736	0	0.128511
GOBP_XENOBIOTIC_TRANSPORT	37	0.402178	1.1784	0.229091	0.633599		GOBP_MACROPHAGE_ACTIVATION	87	-0.453916	-1.57698	0.00652174	0.128552
GOBP_POSITIVE_REGULATION_OF_INSULIN_SECRETION	51	0.378953	1.1782	0.193246	0.632202		GOBP_CELLULAR_RESPONSE_TO_STARVATION	142	-0.420701	-1.57697	0.00217391	0.128152
GOBP_EMBRYONIC_DIGIT_MORPHOGENESIS	41	0.39504	1.17757	0.217391	0.632309		GOBP_POSITIVE_REGULATION_OF_FAT_CELL_DIFFERENTIATION	48	-0.503708	-1.57666	0.00628931	0.128092
GOBP_GLUTATHIONE_DERIVATIVE_METABOLIC_PROCESS	17	0.477514	1.17677	0.257253	0.632882		GOBP_OLIGOSACCHARIDE_METABOLIC_PROCESS	44	-0.505556	-1.57559	0.00632911	0.128798
GOBP_T_CELL_MEDIATED_CYTOTOXICITY	44	0.387665	1.17575	0.209765	0.63422		GOBP_MONONUCLEAR_CELL_MIGRATION	156	-0.419585	-1.57505	0.00239808	0.128923
GOBP_NEGATIVE_REGULATION_OF_LOCOMOTION	264	0.296296	1.17455	0.111732	0.636172		GOBP_CELL_FATE_COMMITMENT	161	-0.414115	-1.575	0	0.128605
GOBP_POSITIVE_REGULATION_OF_ALCOHOL_BIOSYNTHETIC_PROCESS	16	0.479728	1.17376	0.271805	0.636826		GOBP_NEGATIVE_REGULATION_OF_PHOSPHORUS_METABOLIC_PROCESS	450	-0.371201	-1.57441	0	0.128813
GOBP_KERATINOCYTE_DIFFERENTIATION	116	0.329924	1.17364	0.163303	0.635209		GOBP_NLS_BEARING_PROTEIN_IMPORT_INTO_NUCLEUS	18	-0.625593	-1.5736	0.0254403	0.129322
GOBP_AXIS_ELONGATION	20	0.467866	1.17203	0.242884	0.638475		GOBP_POSITIVE_REGULATION_OF_STRESS_ACTIVATED_PROTEIN_KINASE_SIGNALING_CASCADE	105	-0.439417	-1.57208	0.00217865	0.130666
GOBP_HEART_PROCESS	200	0.309748	1.17186	0.118243	0.637057		GOBP_REGULATION_OF_CARDIAC_MUSCLE_CELL_MEMBRANE_REPOLARIZATION	19	-0.622495	-1.57144	0.0191083	0.130906
GOBP_REGULATION_OF_HEART_CONTRACTION	167	0.315399	1.17065	0.131086	0.638881		GOBP_VESICLE_LOCALIZATION	210	-0.398841	-1.56967	0	0.132513
GOBP_REGULATION_OF_CELLULAR_COMPONENT_SIZE	325	0.292522	1.17042	0.0905862	0.637589		GOBP_ASTROCYTE_DEVELOPMENT	34	-0.533564	-1.56775	0.010101	0.134292
GOBP_GLYCOPROTEIN_CATABOLIC_PROCESS	21	0.454499	1.16977	0.247619	0.637724		GOBP_TETRAPYRROLE_METABOLIC_PROCESS	53	-0.49774	-1.56752	0.0103093	0.134144
GOBP_REGULATION_OF_TRANS_SYNAPTIC_SIGNALING	303	0.295204	1.16899	0.11453	0.638348		GOBP_ADAPTIVE_IMMUNE_RESPONSE_BASED_ON_SOMATIC_RECOMBINATION_OF_IMMUNE_RECEPTORS_BUILT_FROM_IMMUNOGLOBULIN_SUPERFAMILY_DOMAINS	317	-0.382595	-1.56566	0	0.135801
GOBP_NEGATIVE_REGULATION_OF_NEURON_PROJECTION_DEVELOPMENT	111	0.33065	1.16682	0.170819	0.643666		GOBP_POSITIVE_REGULATION_OF_NUCLEAR_DIVISION	48	-0.500652	-1.56545	0.00413223	0.135668
GOBP_CARDIAC_CONDUCTION	106	0.329305	1.16629	0.17603	0.643479		GOBP_MYD88_DEPENDENT_TOLL_LIKE_RECEPTOR_SIGNALING_PATHWAY	34	-0.529236	-1.56505	0.0263692	0.135739
GOBP_REGULATION_OF_EPITHELIAL_CELL_MIGRATION	203	0.308433	1.16558	0.142599	0.643833		GOBP_POSITIVE_REGULATION_OF_COLD_INDUCED_THERMOGENESIS	82	-0.452413	-1.56496	0	0.135415
GOBP_CELL_MORPHOGENESIS_INVOLVED_IN_NEURON_DIFFERENTIATION	469	0.284858	1.16487	0.0769231	0.644197		GOBP_RESPONSE_TO_INORGANIC_SUBSTANCE	429	-0.374776	-1.56476	0	0.13525
GOBP_PLATELET_DERIVED_GROWTH_FACTOR_RECEPTOR_SIGNALING_PATHWAY	51	0.378702	1.16473	0.206287	0.642706		GOBP_LYMPHOCYTE_CHEMOTAXIS	41	-0.524904	-1.56464	0.0146444	0.134949
GOBP_NEGATIVE_REGULATION_OF_CANONICAL_WNT_SIGNALING_PATHWAY	155	0.318145	1.16422	0.156604	0.642466		GOBP_REGULATION_OF_FATTY_ACID_BETA_OXIDATION	19	-0.602796	-1.56461	0.0210084	0.134567
GOBP_POSITIVE_REGULATION_OF_RHO_PROTEIN_SIGNAL_TRANSDUCTION	30	0.41188	1.16417	0.239464	0.64065		GOBP_REGULATION_OF_BONE_MINERALIZATION	57	-0.495622	-1.56343	0.010661	0.135408
GOBP_HEMATOPOIETIC_STEM_CELL_HOMEOSTASIS	15	0.479027	1.16404	0.264151	0.639102		GOBP_POSITIVE_REGULATION_OF_KERATINOCYTE_DIFFERENTIATION	15	-0.627873	-1.56168	0.0359408	0.136866
GOBP_NEGATIVE_REGULATION_OF_INTRINSIC_APOPTOTIC_SIGNALING_PATHWAY_IN_RESPONSE_TO_DNA_DAMAGE	30	0.416675	1.16382	0.249493	0.637868		GOBP_METANEPHROS_DEVELOPMENT	55	-0.495453	-1.55962	0.0106838	0.138905
GOBP_RESPONSE_TO_ATP	28	0.425632	1.16367	0.226744	0.63643		GOBP_POSITIVE_REGULATION_OF_CELL_CYCLE_G1_S_PHASE_TRANSITION	44	-0.501159	-1.55958	0.0147679	0.138511
GOBP_MONOAMINE_TRANSPORT	50	0.371212	1.1633	0.208487	0.63575		GOBP_NEGATIVE_REGULATION_OF_CYSTEINE_TYPE_ENDOPEPTIDASE_ACTIVITY	66	-0.4712	-1.55944	0.00424628	0.138259
GOBP_REGULATION_OF_ADENYLATE_CYCLASE_ACTIVITY	20	0.454262	1.16198	0.26945	0.638155		GOBP_REGULATION_OF_MRNA_PROCESSING	126	-0.428642	-1.55931	0.00425532	0.137993
GOBP_PHENOL_CONTAINING_COMPOUND_BIOSYNTHETIC_PROCESS	26	0.420558	1.16182	0.255769	0.636737		GOBP_POSITIVE_REGULATION_OF_TRANSCRIPTION_FROM_RNA_POLYMERASE_II_PROMOTER_IN_RESPONSE_TO_STRESS	23	-0.588297	-1.55903	0.0326531	0.137911
GOBP_HISTONE_H3_K9_METHYLATION	30	0.41109	1.1612	0.243408	0.636861		GOBP_BIOLOGICAL_PROCESS_INVOLVED_IN_INTERACTION_WITH_HOST	196	-0.403672	-1.55882	0	0.137739
GOBP_NEGATIVE_REGULATION_OF_AXONOGENESIS	56	0.374374	1.16082	0.207885	0.636209		GOBP_RESPONSE_TO_PEPTIDE	433	-0.373985	-1.55846	0	0.13776
GOBP_ANOIKIS	33	0.413333	1.16067	0.22366	0.634809		GOBP_VASCULAR_PROCESS_IN_CIRCULATORY_SYSTEM	186	-0.407556	-1.55769	0	0.138342
GOBP_NEGATIVE_REGULATION_OF_LIPID_BIOSYNTHETIC_PROCESS	40	0.39311	1.1602	0.243762	0.634433		GOBP_COLLAGEN_BIOSYNTHETIC_PROCESS	38	-0.518331	-1.55763	0.0207469	0.137986
GOBP_REGULATION_OF_CARDIAC_CONDUCTION	44	0.38947	1.15963	0.221359	0.634299		GOBP_ASTROCYTE_ACTIVATION	20	-0.617578	-1.55647	0.0297872	0.138812
GOBP_ARACHIDONIC_ACID_METABOLIC_PROCESS	41	0.391811	1.15928	0.25046	0.63355		GOBP_DIGESTIVE_SYSTEM_DEVELOPMENT	95	-0.444014	-1.55569	0.00209644	0.139328
GOBP_REGULATION_OF_INTRINSIC_APOPTOTIC_SIGNALING_PATHWAY_IN_RESPONSE_TO_DNA_DAMAGE	36	0.398264	1.15913	0.255769	0.632178		GOBP_POSITIVE_REGULATION_OF_LOCOMOTION	459	-0.369718	-1.55519	0	0.139493
GOBP_WNT_SIGNALING_PATHWAY_CALCIUM_MODULATING_PATHWAY	35	0.398644	1.15664	0.259184	0.638311		GOBP_EXTRACELLULAR_TRANSPORT	30	-0.545291	-1.55439	0.0149893	0.139997
GOBP_REGULATION_OF_T_CELL_MEDIATED_CYTOTOXICITY	36	0.392198	1.15576	0.225326	0.639332		GOBP_NEGATIVE_REGULATION_OF_HEMOPOIESIS	92	-0.441352	-1.55433	0	0.139664
GOBP_POSTSYNAPSE_ASSEMBLY	23	0.435891	1.15395	0.266038	0.643432		GOBP_RESPONSE_TO_TOXIC_SUBSTANCE	194	-0.40639	-1.55368	0	0.139947
GOBP_ISOPRENOID_BIOSYNTHETIC_PROCESS	24	0.43288	1.15384	0.275142	0.641876		GOBP_INTRINSIC_APOPTOTIC_SIGNALING_PATHWAY_IN_RESPONSE_TO_ENDOPLASMIC_RETICULUM_STRESS	56	-0.488167	-1.55324	0.00860215	0.139954
GOBP_POSITIVE_REGULATION_OF_T_CELL_MEDIATED_CYTOTOXICITY	27	0.423566	1.15378	0.262264	0.6402		GOBP_ORGANIC_ACID_TRANSPORT	237	-0.392846	-1.5523	0	0.140585
GOBP_EPIDERMAL_CELL_DIFFERENTIATION	162	0.311729	1.15258	0.145133	0.64223		GOBP_RNA_3_END_PROCESSING	143	-0.419353	-1.55229	0.00236407	0.140181
GOBP_NEURON_PROJECTION_GUIDANCE	211	0.299349	1.15254	0.138053	0.640507		GOBP_HEME_METABOLIC_PROCESS	30	-0.548858	-1.55098	0.0233051	0.141273
GOBP_REGULATION_OF_MORPHOGENESIS_OF_A_BRANCHING_STRUCTURE	30	0.408018	1.15223	0.259191	0.639659		GOBP_MITOTIC_DNA_REPLICATION	16	-0.63991	-1.55055	0.0284553	0.141446
GOBP_MESODERM_MORPHOGENESIS	50	0.371582	1.15173	0.238462	0.639448		GOBP_VIRAL_LIFE_CYCLE	311	-0.379653	-1.55041	0	0.141181
GOBP_POSITIVE_REGULATION_OF_MORPHOGENESIS_OF_AN_EPITHELIUM	23	0.426617	1.15093	0.252768	0.640168		GOBP_SIGNAL_TRANSDUCTION_IN_ABSENCE_OF_LIGAND	59	-0.4805	-1.54993	0.00813008	0.141245
GOBP_NEGATIVE_REGULATION_OF_EPITHELIAL_CELL_PROLIFERATION	106	0.33017	1.15055	0.187617	0.639522		GOBP_NEGATIVE_REGULATION_OF_PEPTIDYL_TYROSINE_PHOSPHORYLATION	49	-0.492151	-1.54975	0.0237581	0.141071
GOBP_POSITIVE_REGULATION_OF_PEPTIDYL_THREONINE_PHOSPHORYLATION	26	0.420022	1.14932	0.291585	0.641634		GOBP_REGULATION_OF_ANIMAL_ORGAN_MORPHOGENESIS	143	-0.41801	-1.54964	0.0046083	0.140835
GOBP_VESICLE_FUSION_TO_PLASMA_MEMBRANE	17	0.468242	1.14891	0.293774	0.641143		GOBP_REGULATION_OF_MYELOID_CELL_DIFFERENTIATION	225	-0.39384	-1.54918	0.004662	0.140902
GOBP_REGULATION_OF_CALCIUM_ION_DEPENDENT_EXOCYTOSIS	30	0.409878	1.14814	0.264479	0.641809		GOBP_CELLULAR_RESPONSE_TO_TOXIC_SUBSTANCE	101	-0.442065	-1.54852	0.00448431	0.14114
GOBP_REGULATION_OF_NEUROGENESIS	278	0.293176	1.14813	0.124343	0.640022		GOBP_INTRACILIARY_TRANSPORT	52	-0.48807	-1.54598	0.0237069	0.143678
GOBP_GENITALIA_DEVELOPMENT	31	0.413532	1.14684	0.275391	0.64235		GOBP_REGULATION_OF_ANION_TRANSMEMBRANE_TRANSPORT	89	-0.443715	-1.54462	0.00440529	0.145028
GOBP_POSITIVE_REGULATION_OF_CHOLESTEROL_EFFLUX	17	0.467096	1.14684	0.307692	0.640556		GOBP_REGULATION_OF_MICROTUBULE_BASED_MOVEMENT	38	-0.521136	-1.54383	0.0149573	0.145582
GOBP_CARDIAC_ATRIUM_MORPHOGENESIS	19	0.455974	1.14666	0.261122	0.639307		GOBP_MODULATION_OF_PROCESS_OF_OTHER_ORGANISM_INVOLVED_IN_SYMBIOTIC_INTERACTION	89	-0.443298	-1.54238	0.00215983	0.147035
GOBP_NEGATIVE_REGULATION_OF_AXON_EXTENSION_INVOLVED_IN_AXON_GUIDANCE	22	0.442257	1.1464	0.284387	0.638355		GOBP_MITOTIC_METAPHASE_PLATE_CONGRESSION	50	-0.48565	-1.54232	0.0126316	0.146734
GOBP_BRANCHED_CHAIN_AMINO_ACID_METABOLIC_PROCESS	23	0.448208	1.14529	0.282243	0.640037		GOBP_HISTONE_EXCHANGE	51	-0.493088	-1.54119	0.0148305	0.147733
GOBP_STRIATED_MUSCLE_CONTRACTION	119	0.325079	1.14516	0.185965	0.638656		GOBP_POSITIVE_REGULATION_OF_SMOOTH_MUSCLE_CELL_PROLIFERATION	72	-0.45782	-1.54061	0.00639659	0.147997
GOBP_REGULATION_OF_RENAL_SYSTEM_PROCESS	19	0.460221	1.14506	0.319066	0.63723		GOBP_POSITIVE_REGULATION_OF_LEUKOCYTE_MIGRATION	112	-0.432099	-1.53986	0.00239808	0.148479
GOBP_NEGATIVE_REGULATION_OF_DNA_DAMAGE_RESPONSE_SIGNAL_TRANSDUCTION_BY_P53_CLASS_MEDIATOR	15	0.470967	1.14476	0.315589	0.6364		GOBP_POSITIVE_CHEMOTAXIS	46	-0.501477	-1.53965	0.0164271	0.148283
GOBP_NEGATIVE_CHEMOTAXIS	34	0.405059	1.14457	0.28932	0.63529		GOBP_RECEPTOR_SIGNALING_PATHWAY_VIA_STAT	124	-0.425218	-1.53912	0.00444444	0.148509
GOBP_NEGATIVE_REGULATION_OF_STEROID_METABOLIC_PROCESS	17	0.471644	1.14436	0.303263	0.634153		GOBP_MOVEMENT_IN_HOST_ENVIRONMENT	155	-0.409583	-1.53897	0	0.148322
GOBP_REGULATION_OF_TYPE_I_INTERFERON_MEDIATED_SIGNALING_PATHWAY	31	0.405746	1.14397	0.273585	0.633678		GOBP_POSITIVE_REGULATION_OF_CELLULAR_RESPONSE_TO_TRANSFORMING_GROWTH_FACTOR_BETA_STIMULUS	26	-0.558094	-1.53813	0.0232068	0.14886
GOBP_RHYTHMIC_BEHAVIOR	31	0.398071	1.14318	0.270169	0.634377		GOBP_POSITIVE_REGULATION_OF_EPIDERMAL_CELL_DIFFERENTIATION	21	-0.582421	-1.53723	0.0375783	0.149551
GOBP_ACTIN_NUCLEATION	46	0.375308	1.14248	0.248092	0.634942		GOBP_ACTIVATION_OF_PROTEIN_KINASE_ACTIVITY	285	-0.378513	-1.53716	0	0.149237
GOBP_CHONDROCYTE_DIFFERENTIATION	86	0.341336	1.14245	0.219153	0.633366		GOBP_REGULATION_OF_EXTRINSIC_APOPTOTIC_SIGNALING_PATHWAY_VIA_DEATH_DOMAIN_RECEPTORS	51	-0.487507	-1.53708	0.0237069	0.148943
GOBP_EMBRYONIC_PATTERN_SPECIFICATION	48	0.367617	1.14242	0.242366	0.631717		GOBP_CELLULAR_RESPONSE_TO_EXTERNAL_STIMULUS	267	-0.380424	-1.53574	0	0.150185
GOBP_REGULATION_OF_SPROUTING_ANGIOGENESIS	35	0.393756	1.14136	0.249057	0.633349		GOBP_ACTIVATION_OF_CYSTEINE_TYPE_ENDOPEPTIDASE_ACTIVITY_INVOLVED_IN_APOPTOTIC_PROCESS	80	-0.450238	-1.53485	0.010989	0.150787
GOBP_PRIMARY_NEURAL_TUBE_FORMATION	78	0.34375	1.14133	0.20381	0.631739		GOBP_NEGATIVE_REGULATION_OF_TRANSFERASE_ACTIVITY	261	-0.379658	-1.53386	0	0.151448
GOBP_LOCOMOTORY_BEHAVIOR	109	0.323531	1.1408	0.199288	0.631705		GOBP_POLYSACCHARIDE_METABOLIC_PROCESS	99	-0.427276	-1.53304	0.00406504	0.152022
GOBP_IMMUNOLOGICAL_MEMORY_PROCESS	15	0.47334	1.14002	0.314672	0.632458		GOBP_POSITIVE_REGULATION_OF_INTERLEUKIN_6_PRODUCTION	77	-0.448798	-1.53236	0.0202247	0.152411
GOBP_SENSORY_SYSTEM_DEVELOPMENT	261	0.291824	1.13912	0.140221	0.633525		GOBP_DEFENSE_RESPONSE_TO_VIRUS	213	-0.387499	-1.53095	0.00226757	0.153724
GOBP_MEMBRANE_DEPOLARIZATION_DURING_ACTION_POTENTIAL	26	0.427752	1.13886	0.279245	0.63271		GOBP_DEVELOPMENT_OF_PRIMARY_SEXUAL_CHARACTERISTICS	166	-0.399918	-1.53073	0	0.153593
GOBP_ATRIAL_SEPTUM_DEVELOPMENT	15	0.471243	1.13819	0.295019	0.633038		GOBP_CIRCULATORY_SYSTEM_PROCESS	441	-0.364399	-1.53052	0	0.153395
GOBP_CARDIAC_ATRIUM_DEVELOPMENT	23	0.426214	1.13739	0.293358	0.633796		GOBP_REGULATION_OF_UBIQUITIN_PROTEIN_LIGASE_ACTIVITY	22	-0.576504	-1.53022	0.0350877	0.153307
GOBP_SENSORY_ORGAN_DEVELOPMENT	375	0.286263	1.13727	0.134354	0.632498		GOBP_NEGATIVE_REGULATION_OF_MITOTIC_CELL_CYCLE	283	-0.378303	-1.52987	0	0.153338
GOBP_MUSCLE_CELL_DEVELOPMENT	121	0.319187	1.13722	0.212644	0.630963		GOBP_GLAND_DEVELOPMENT	319	-0.376115	-1.52943	0	0.153446
GOBP_ADENYLATE_CYCLASE_ACTIVATING_G_PROTEIN_COUPLED_RECEPTOR_SIGNALING_PATHWAY	91	0.337516	1.13682	0.215074	0.630584		GOBP_CELLULAR_RESPONSE_TO_OSMOTIC_STRESS	35	-0.520831	-1.52695	0.0323276	0.156051
GOBP_INTERMEDIATE_FILAMENT_ORGANIZATION	15	0.466643	1.13675	0.29899	0.629135		GOBP_ANATOMICAL_STRUCTURE_MATURATION	167	-0.397569	-1.52567	0.00215983	0.157237
GOBP_REGULATION_OF_MUSCLE_SYSTEM_PROCESS	165	0.303737	1.13667	0.177817	0.627744		GOBP_POSITIVE_REGULATION_OF_SMOOTH_MUSCLE_CONTRACTION	20	-0.5913	-1.52555	0.031746	0.156969
GOBP_NEGATIVE_REGULATION_OF_AXON_EXTENSION	38	0.394185	1.13611	0.278985	0.627838		GOBP_INTERLEUKIN_1_MEDIATED_SIGNALING_PATHWAY	100	-0.430312	-1.52534	0.00652174	0.156775
GOBP_POTASSIUM_ION_IMPORT_ACROSS_PLASMA_MEMBRANE	33	0.401146	1.13357	0.27853	0.634112		GOBP_POSITIVE_REGULATION_OF_CYTOKINE_PRODUCTION	374	-0.37124	-1.52426	0	0.157849
GOBP_POSITIVE_REGULATION_OF_PEPTIDE_HORMONE_SECRETION	65	0.351337	1.13297	0.212844	0.634419		GOBP_NEGATIVE_REGULATION_OF_CELL_SUBSTRATE_ADHESION	53	-0.477254	-1.52221	0.0167015	0.160082
GOBP_NEGATIVE_REGULATION_OF_CARDIAC_MUSCLE_TISSUE_GROWTH	21	0.439116	1.13241	0.296642	0.634517		GOBP_NEGATIVE_REGULATION_OF_PHOSPHORYLATION	349	-0.366131	-1.52205	0	0.159883
GOBP_MUSCLE_TISSUE_DEVELOPMENT	274	0.287578	1.13069	0.162544	0.638237		GOBP_PYRIMIDINE_NUCLEOSIDE_METABOLIC_PROCESS	33	-0.519926	-1.52185	0.0407725	0.159748
GOBP_BLOOD_VESSEL_ENDOTHELIAL_CELL_MIGRATION	105	0.32372	1.13044	0.231061	0.637428		GOBP_T_CELL_CYTOKINE_PRODUCTION	32	-0.52689	-1.52143	0.0343434	0.159782
GOBP_REGULATION_OF_LONG_TERM_NEURONAL_SYNAPTIC_PLASTICITY	18	0.451858	1.12987	0.318868	0.637552		GOBP_AMINO_ACID_TRANSMEMBRANE_TRANSPORT	72	-0.452849	-1.52022	0.0133333	0.160829
GOBP_L_GLUTAMATE_TRANSMEMBRANE_TRANSPORT	19	0.446335	1.12964	0.305019	0.636644		GOBP_ORGANELLE_DISASSEMBLY	104	-0.427367	-1.51894	0.0127389	0.161898
GOBP_SYNAPTIC_SIGNALING	485	0.272968	1.12851	0.109855	0.638514		GOBP_PHAGOCYTOSIS	332	-0.369053	-1.51748	0	0.163291
GOBP_PHOSPHATE_ION_TRANSPORT	20	0.450839	1.12841	0.308489	0.637212		GOBP_GLYCOSYL_COMPOUND_CATABOLIC_PROCESS	40	-0.5052	-1.51684	0.0254237	0.163764
GOBP_NEGATIVE_REGULATION_OF_SYNAPTIC_TRANSMISSION	47	0.369916	1.12774	0.262357	0.637581		GOBP_CARBOHYDRATE_CATABOLIC_PROCESS	173	-0.398128	-1.51659	0.00480769	0.163658
GOBP_TISSUE_MIGRATION	264	0.289568	1.12765	0.191126	0.636229		GOBP_HEART_TRABECULA_MORPHOGENESIS	24	-0.561575	-1.51626	0.0390456	0.163649
GOBP_CATECHOLAMINE_SECRETION	31	0.405461	1.12552	0.295455	0.6412		GOBP_REGULATION_OF_MITOCHONDRIAL_MEMBRANE_PERMEABILITY	68	-0.460887	-1.51581	0.00884956	0.163868
GOBP_NEGATIVE_REGULATION_OF_REPRODUCTIVE_PROCESS	39	0.381208	1.12461	0.281716	0.642481		GOBP_MICROTUBULE_NUCLEATION	29	-0.535781	-1.51404	0.0240964	0.165721
GOBP_NEUROTRANSMITTER_UPTAKE	26	0.415131	1.12421	0.312727	0.642152		GOBP_NEGATIVE_REGULATION_OF_TRANSFORMING_GROWTH_FACTOR_BETA_RECEPTOR_SIGNALING_PATHWAY	75	-0.448736	-1.51386	0.0169851	0.165515
GOBP_NEGATIVE_REGULATION_OF_RESPONSE_TO_WOUNDING	66	0.343134	1.12402	0.242647	0.641131		GOBP_IMPORT_INTO_CELL	174	-0.394145	-1.51297	0.00226757	0.166296
GOBP_REGULATION_OF_CELL_SUBSTRATE_JUNCTION_ORGANIZATION	60	0.344932	1.12245	0.243636	0.644501		GOBP_REGULATION_OF_MITOCHONDRIAL_OUTER_MEMBRANE_PERMEABILIZATION_INVOLVED_IN_APOPTOTIC_SIGNALING_PATHWAY	43	-0.484812	-1.5126	0.016129	0.166375
GOBP_T_CELL_RECEPTOR_SIGNALING_PATHWAY	194	0.298346	1.1224	0.209009	0.643031		GOBP_HEPATICOBILIARY_SYSTEM_DEVELOPMENT	115	-0.412692	-1.51236	0.0020284	0.166308
GOBP_MAMMARY_GLAND_EPITHELIUM_DEVELOPMENT	53	0.361464	1.12168	0.282243	0.643683		GOBP_SEX_DIFFERENTIATION	196	-0.392578	-1.5115	0	0.167009
GOBP_APOPTOTIC_DNA_FRAGMENTATION	20	0.436288	1.12162	0.306613	0.642287		GOBP_CELL_CYCLE_CHECKPOINT	200	-0.388109	-1.51075	0.00923787	0.16754
GOBP_CELL_COMMUNICATION_BY_ELECTRICAL_COUPLING	24	0.424597	1.12035	0.296435	0.644526		GOBP_CARBOHYDRATE_TRANSPORT	122	-0.418493	-1.51017	0.00421941	0.167793
GOBP_REGULATION_OF_NEURON_PROJECTION_DEVELOPMENT	351	0.277524	1.12018	0.164384	0.643458		GOBP_CELLULAR_RESPONSE_TO_CORTICOSTEROID_STIMULUS	45	-0.487591	-1.50938	0.0172414	0.168521
GOBP_REGULATION_OF_VASOCONSTRICTION	40	0.381527	1.11984	0.294798	0.642898		GOBP_RESPONSE_TO_OXIDATIVE_STRESS	385	-0.359924	-1.50881	0	0.168908
GOBP_REGULATION_OF_SYNAPSE_STRUCTURE_OR_ACTIVITY	159	0.302537	1.11972	0.209009	0.641673		GOBP_RESPONSE_TO_DRUG	282	-0.37563	-1.50773	0	0.170003
GOBP_PEPTIDE_HORMONE_SECRETION	181	0.300402	1.11932	0.20696	0.641315		GOBP_REGULATION_OF_EPITHELIAL_TO_MESENCHYMAL_TRANSITION	81	-0.43605	-1.50764	0.0151188	0.169732
GOBP_ARTERY_DEVELOPMENT	65	0.345253	1.11906	0.270588	0.64057		GOBP_RESPONSE_TO_ENDOPLASMIC_RETICULUM_STRESS	277	-0.372055	-1.50731	0	0.169806
GOBP_HORMONE_TRANSPORT	229	0.2919	1.119	0.215827	0.639184		GOBP_NEGATIVE_REGULATION_OF_PROTEIN_LOCALIZATION_TO_CELL_PERIPHERY	20	-0.576473	-1.50724	0.0326797	0.169506
GOBP_REGULATION_OF_HORMONE_LEVELS	357	0.277597	1.11898	0.139803	0.637674		GOBP_REGULATION_OF_TRANSLATION_IN_RESPONSE_TO_STRESS	21	-0.562499	-1.50614	0.0368764	0.170489
GOBP_MORPHOGENESIS_OF_EMBRYONIC_EPITHELIUM	112	0.3217	1.11797	0.240809	0.639241		GOBP_REGULATION_OF_CILIUM_MOVEMENT	24	-0.554094	-1.50464	0.0354906	0.17204
GOBP_RELEASE_OF_SEQUESTERED_CALCIUM_ION_INTO_CYTOSOL_BY_ENDOPLASMIC_RETICULUM	27	0.415339	1.11755	0.293651	0.639013		GOBP_REGULATION_OF_EXECUTION_PHASE_OF_APOPTOSIS	15	-0.604616	-1.50453	0.0662393	0.171794
GOBP_ENTEROENDOCRINE_CELL_DIFFERENTIATION	17	0.457372	1.11729	0.304519	0.638321		GOBP_COPII_COATED_VESICLE_BUDDING	70	-0.450934	-1.50315	0.0125523	0.173055
GOBP_CELL_MATRIX_ADHESION	190	0.300541	1.11691	0.215017	0.637997		GOBP_POSITIVE_REGULATION_OF_SMOOTHENED_SIGNALING_PATHWAY	29	-0.531646	-1.50313	0.042735	0.172678
GOBP_ERBB_SIGNALING_PATHWAY	127	0.308954	1.11683	0.236234	0.636725		GOBP_REGULATION_OF_ATPASE_ACTIVITY	71	-0.449847	-1.50278	0.0107066	0.172739
GOBP_PRESYNAPSE_ORGANIZATION	32	0.394197	1.11611	0.310941	0.637412		GOBP_CELLULAR_OXIDANT_DETOXIFICATION	85	-0.436794	-1.50247	0.00674157	0.172754
GOBP_POSITIVE_REGULATION_OF_LIPASE_ACTIVITY	53	0.361481	1.11533	0.285714	0.638323		GOBP_REGULATION_OF_ESTABLISHMENT_OF_PROTEIN_LOCALIZATION_TO_MITOCHONDRION	70	-0.44581	-1.50188	0.0135135	0.173102
GOBP_CAMERA_TYPE_EYE_DEVELOPMENT	217	0.290877	1.11508	0.224779	0.637596		GOBP_POSITIVE_REGULATION_OF_PROTEIN_KINASE_ACTIVITY	453	-0.356426	-1.50085	0	0.174086
GOBP_CHONDROITIN_SULFATE_PROTEOGLYCAN_BIOSYNTHETIC_PROCESS	27	0.412948	1.11409	0.297445	0.639177		GOBP_POSITIVE_REGULATION_OF_CHEMOKINE_PRODUCTION	52	-0.471841	-1.5005	0.0307377	0.174162
GOBP_CELLULAR_RESPONSE_TO_ATP	16	0.463793	1.11388	0.339882	0.638333		GOBP_GLYCOLYTIC_PROCESS_THROUGH_FRUCTOSE_6_PHOSPHATE	26	-0.537651	-1.49878	0.0506329	0.176064
GOBP_MUSCLE_CONTRACTION	236	0.288663	1.11384	0.207815	0.636921		GOBP_CELLULAR_RESPONSE_TO_OXYGEN_LEVELS	194	-0.387206	-1.49843	0.00221239	0.176127
GOBP_GASTRULATION	141	0.304991	1.1135	0.23475	0.636492		GOBP_REGULATION_OF_BIOMINERALIZATION	71	-0.448455	-1.49772	0.00643777	0.176702
GOBP_EMBRYONIC_HEART_TUBE_MORPHOGENESIS	51	0.357249	1.11292	0.296089	0.636786		GOBP_CELL_PROLIFERATION_INVOLVED_IN_KIDNEY_DEVELOPMENT	15	-0.609153	-1.49746	0.0593047	0.176622
GOBP_CARDIAC_MUSCLE_TISSUE_DEVELOPMENT	147	0.302837	1.11288	0.227778	0.635404		GOBP_POSITIVE_REGULATION_OF_TRANSMEMBRANE_RECEPTOR_PROTEIN_SERINE_THREONINE_KINASE_SIGNALING_PATHWAY	87	-0.432515	-1.49744	0.013363	0.176231
GOBP_LYMPH_VESSEL_DEVELOPMENT	22	0.425874	1.11185	0.320564	0.637053		GOBP_NEGATIVE_REGULATION_OF_CELL_DEVELOPMENT	130	-0.405069	-1.49657	0.0103306	0.177014
GOBP_CELL_COMMUNICATION_INVOLVED_IN_CARDIAC_CONDUCTION	41	0.373448	1.11128	0.29982	0.637357		GOBP_POSITIVE_REGULATION_OF_CELL_CYCLE_PHASE_TRANSITION	90	-0.428973	-1.49651	0.0117371	0.176698
GOBP_MEMBRANE_DEPOLARIZATION	66	0.34295	1.11091	0.246777	0.636989		GOBP_REGULATION_OF_SPINDLE_CHECKPOINT	15	-0.609582	-1.49634	0.0504032	0.176461
GOBP_CARDIAC_SEPTUM_MORPHOGENESIS	47	0.366102	1.11081	0.281426	0.635825		GOBP_POSITIVE_REGULATION_OF_AMINO_ACID_TRANSPORT	15	-0.615983	-1.49566	0.0491803	0.176971
GOBP_REGULATION_OF_POSTSYNAPSE_ORGANIZATION	70	0.345965	1.11062	0.275797	0.634895		GOBP_RESPONSE_TO_ACETYLCHOLINE	22	-0.563502	-1.49549	0.0445344	0.176724
GOBP_REGULATION_OF_MEMBRANE_POTENTIAL	298	0.281921	1.10868	0.189046	0.639205		GOBP_LABYRINTHINE_LAYER_BLOOD_VESSEL_DEVELOPMENT	16	-0.612924	-1.49485	0.0514403	0.17726
GOBP_CARDIAC_EPITHELIAL_TO_MESENCHYMAL_TRANSITION	25	0.420471	1.10867	0.317121	0.637757		GOBP_POSITIVE_REGULATION_OF_CELL_ACTIVATION	364	-0.362889	-1.49402	0	0.177917
GOBP_MITOCHONDRIAL_CALCIUM_ION_TRANSMEMBRANE_TRANSPORT	25	0.415349	1.10858	0.277778	0.636518		GOBP_ANION_TRANSMEMBRANE_TRANSPORT	422	-0.355981	-1.49373	0	0.177841
GOBP_VASODILATION	25	0.414862	1.10791	0.334608	0.637012		GOBP_MITOCHONDRIAL_OUTER_MEMBRANE_PERMEABILIZATION	54	-0.466028	-1.49357	0.00227273	0.177664
GOBP_RESPONSE_TO_AXON_INJURY	64	0.345716	1.10712	0.286486	0.637988		GOBP_REGULATION_OF_MULTICELLULAR_ORGANISM_GROWTH	48	-0.486372	-1.49334	0.027897	0.177597
GOBP_BARBED_END_ACTIN_FILAMENT_CAPPING	24	0.424147	1.10682	0.321361	0.637467		GOBP_UROGENITAL_SYSTEM_DEVELOPMENT	244	-0.375712	-1.49299	0.00235849	0.177619
GOBP_SARCOPLASMIC_RETICULUM_CALCIUM_ION_TRANSPORT	29	0.391555	1.10578	0.30754	0.639127		GOBP_POSITIVE_REGULATION_OF_RECEPTOR_SIGNALING_PATHWAY_VIA_STAT	37	-0.496236	-1.49296	0.0264317	0.177247
GOBP_PEPTIDE_CROSS_LINKING	20	0.434618	1.10176	0.345865	0.649968		GOBP_TRANSEPITHELIAL_TRANSPORT	24	-0.551612	-1.49226	0.04329	0.177745
GOBP_ENSHEATHMENT_OF_NEURONS	109	0.313459	1.10157	0.27037	0.64908		GOBP_PULMONARY_VALVE_DEVELOPMENT	16	-0.60655	-1.49201	0.0484581	0.177675
GOBP_POSITIVE_REGULATION_OF_ACTIN_FILAMENT_POLYMERIZATION	84	0.327904	1.10145	0.282648	0.647987		GOBP_POSITIVE_REGULATION_OF_MYELOID_CELL_DIFFERENTIATION	91	-0.434493	-1.49191	0.0129032	0.177432
GOBP_CHONDROITIN_SULFATE_PROTEOGLYCAN_METABOLIC_PROCESS	37	0.380065	1.10035	0.327778	0.649953		GOBP_CELL_CYCLE_G1_S_PHASE_TRANSITION	255	-0.375203	-1.49181	0.00236407	0.177151
GOBP_NEGATIVE_REGULATION_OF_WOUND_HEALING	52	0.352148	1.1001	0.296763	0.649247		GOBP_MITOTIC_SISTER_CHROMATID_SEGREGATION	161	-0.39462	-1.4914	0.00430108	0.177387
GOBP_NEGATIVE_REGULATION_OF_CHEMOTAXIS	50	0.357494	1.09994	0.319703	0.648292		GOBP_CHAPERONE_MEDIATED_AUTOPHAGY	16	-0.615302	-1.49129	0.059448	0.177089
GOBP_FERTILIZATION	122	0.311629	1.09989	0.255009	0.646977		GOBP_REGULATION_OF_DNA_BINDING_TRANSCRIPTION_FACTOR_ACTIVITY	369	-0.359787	-1.49099	0	0.177062
GOBP_STRIATED_MUSCLE_CELL_PROLIFERATION	55	0.349828	1.09966	0.300188	0.646186		GOBP_REGULATION_OF_FATTY_ACID_METABOLIC_PROCESS	76	-0.441421	-1.4902	0.0152174	0.177671
GOBP_ACROSOME_REACTION	25	0.41012	1.09824	0.335206	0.648986		GOBP_FEMALE_SEX_DIFFERENTIATION	87	-0.427421	-1.48984	0.0159817	0.177727
GOBP_LYMPH_NODE_DEVELOPMENT	15	0.458718	1.0979	0.353814	0.648586		GOBP_REGULATION_OF_PH	89	-0.434664	-1.4896	0.0114416	0.177627
GOBP_NEURON_MIGRATION	96	0.315353	1.09772	0.277064	0.647659		GOBP_MEMBRANE_REPOLARIZATION	33	-0.518877	-1.48946	0.0349076	0.177424
GOBP_ENDOCARDIAL_CUSHION_FORMATION	18	0.443102	1.09739	0.330739	0.64717		GOBP_POSITIVE_REGULATION_OF_EPIDERMIS_DEVELOPMENT	26	-0.534846	-1.4883	0.0468432	0.178657
GOBP_LEUKOCYTE_APOPTOTIC_PROCESS	91	0.318817	1.09655	0.274864	0.648229		GOBP_REGULATION_OF_LIPID_TRANSPORT	107	-0.418281	-1.4878	0.0105708	0.178912
GOBP_POSITIVE_REGULATION_OF_ACTIN_FILAMENT_BUNDLE_ASSEMBLY	51	0.358578	1.09591	0.296223	0.648762		GOBP_CYTOPLASMIC_PATTERN_RECOGNITION_RECEPTOR_SIGNALING_PATHWAY	69	-0.444658	-1.48721	0.0197368	0.179324
GOBP_INNER_EAR_RECEPTOR_CELL_STEREOCILIUM_ORGANIZATION	25	0.40664	1.09569	0.339286	0.648002		GOBP_PROTEIN_PROCESSING	173	-0.38763	-1.48711	0	0.179042
GOBP_ACTION_POTENTIAL	96	0.315725	1.09519	0.275093	0.648129		GOBP_REGULATION_OF_TRANSMEMBRANE_RECEPTOR_PROTEIN_SERINE_THREONINE_KINASE_SIGNALING_PATHWAY	203	-0.382077	-1.48655	0	0.179375
GOBP_POSITIVE_REGULATION_OF_PROTEIN_TYROSINE_KINASE_ACTIVITY	51	0.35449	1.09429	0.311284	0.649471		GOBP_DNA_DEPENDENT_DNA_REPLICATION	155	-0.395987	-1.48556	0.00211416	0.180303
GOBP_REGULATION_OF_LIPASE_ACTIVITY	72	0.331416	1.09423	0.274545	0.648214		GOBP_BLOOD_VESSEL_REMODELING	30	-0.519459	-1.48506	0.0365854	0.18062
GOBP_NEGATIVE_REGULATION_OF_NEURON_APOPTOTIC_PROCESS	102	0.312123	1.09395	0.286232	0.647573		GOBP_NEGATIVE_REGULATION_OF_PROTEIN_MATURATION	22	-0.564945	-1.48493	0.0384615	0.180418
GOBP_EPIDERMAL_GROWTH_FACTOR_RECEPTOR_SIGNALING_PATHWAY	109	0.309194	1.09335	0.263258	0.64797		GOBP_RESPONSE_TO_NUTRIENT	129	-0.406384	-1.4847	0.0135135	0.180296
GOBP_SLEEP	20	0.418019	1.09312	0.336714	0.64721		GOBP_DNA_STRAND_ELONGATION_INVOLVED_IN_DNA_REPLICATION	19	-0.577699	-1.48467	0.0440252	0.179963
GOBP_DENDRITIC_SPINE_DEVELOPMENT	92	0.323092	1.09297	0.26945	0.646259		GOBP_CALCIUM_MEDIATED_SIGNALING_USING_INTRACELLULAR_CALCIUM_SOURCE	18	-0.577814	-1.48458	0.0607966	0.179659
GOBP_LYMPHOCYTE_APOPTOTIC_PROCESS	65	0.336579	1.09274	0.287402	0.645578		GOBP_MICROTUBULE_ORGANIZING_CENTER_ORGANIZATION	134	-0.403497	-1.48377	0.0022779	0.180388
GOBP_DENDRITE_MORPHOGENESIS	122	0.305863	1.09214	0.246212	0.645965		GOBP_TISSUE_REGENERATION	56	-0.457825	-1.48355	0.0292276	0.180268
GOBP_INTERFERON_GAMMA_PRODUCTION	97	0.316082	1.0919	0.296846	0.645323		GOBP_DIGESTIVE_SYSTEM_PROCESS	65	-0.449606	-1.4835	0.0275862	0.179931
GOBP_CELLULAR_SODIUM_ION_HOMEOSTASIS	15	0.455295	1.09173	0.343689	0.644472		GOBP_TYPE_B_PANCREATIC_CELL_PROLIFERATION	16	-0.603294	-1.48318	0.072549	0.179956
GOBP_NEURAL_TUBE_FORMATION	85	0.324353	1.09168	0.303474	0.643236		GOBP_KERATINOCYTE_MIGRATION	15	-0.612557	-1.4829	0.0689655	0.179943
GOBP_ASPARTATE_FAMILY_AMINO_ACID_METABOLIC_PROCESS	45	0.363563	1.09083	0.317857	0.644421		GOBP_REGULATION_OF_MRNA_SPLICING_VIA_SPLICEOSOME	87	-0.430076	-1.4825	0.0146138	0.180047
GOBP_REGULATION_OF_CELL_CELL_ADHESION_MEDIATED_BY_CADHERIN	18	0.45097	1.08855	0.373016	0.649973		GOBP_REGULATION_OF_KERATINOCYTE_DIFFERENTIATION	32	-0.503691	-1.48232	0.0414079	0.179888
GOBP_CARDIAC_CELL_DEVELOPMENT	58	0.340777	1.08848	0.328413	0.64879		GOBP_NEGATIVE_REGULATION_OF_DNA_DEPENDENT_DNA_REPLICATION	17	-0.59838	-1.48225	0.0446809	0.17958
GOBP_NEGATIVE_REGULATION_OF_SECRETION	116	0.303468	1.08785	0.287594	0.649375		GOBP_VIRAL_GENOME_REPLICATION	116	-0.410464	-1.48127	0.00894855	0.180505
GOBP_POSITIVE_REGULATION_OF_MEIOTIC_CELL_CYCLE	17	0.443186	1.08776	0.345725	0.648219		GOBP_CLATHRIN_DEPENDENT_ENDOCYTOSIS	45	-0.471772	-1.48098	0.0395604	0.180571
GOBP_CELL_CELL_SIGNALING_INVOLVED_IN_CARDIAC_CONDUCTION	22	0.421031	1.08731	0.362403	0.648221		GOBP_REGULATION_OF_HYDROGEN_PEROXIDE_METABOLIC_PROCESS	18	-0.59758	-1.4799	0.0385396	0.181575
GOBP_SCHWANN_CELL_DEVELOPMENT	25	0.402686	1.08724	0.356863	0.64703		GOBP_CYTOKINETIC_PROCESS	38	-0.486598	-1.47973	0.0384615	0.181445
GOBP_OLEFINIC_COMPOUND_METABOLIC_PROCESS	84	0.319529	1.08705	0.308851	0.64622		GOBP_REGULATION_OF_STRESS_ACTIVATED_PROTEIN_KINASE_SIGNALING_CASCADE	159	-0.396371	-1.47972	0.00671141	0.181066
GOBP_POSITIVE_REGULATION_OF_CELL_DEVELOPMENT	236	0.281145	1.08633	0.240296	0.647018		GOBP_ENERGY_RESERVE_METABOLIC_PROCESS	72	-0.437126	-1.47816	0.0170576	0.182849
GOBP_NEURON_PROJECTION_EXTENSION	138	0.29941	1.08509	0.279923	0.649441		GOBP_NEGATIVE_REGULATION_OF_OSTEOCLAST_DIFFERENTIATION	23	-0.549614	-1.47746	0.0465116	0.183391
GOBP_REGULATION_OF_MITOCHONDRIAL_FISSION	27	0.404165	1.08508	0.338403	0.648101		GOBP_HETEROTYPIC_CELL_CELL_ADHESION	49	-0.476494	-1.47709	0.0331858	0.183439
GOBP_REGULATION_OF_NEUROBLAST_PROLIFERATION	20	0.422576	1.08385	0.344106	0.650447		GOBP_REGULATION_OF_FATTY_ACID_TRANSPORT	39	-0.490672	-1.47671	0.033264	0.18352
GOBP_INORGANIC_ANION_TRANSPORT	120	0.306066	1.08371	0.292419	0.649467		GOBP_NEPHRON_DEVELOPMENT	98	-0.412598	-1.47662	0.0105708	0.18326
GOBP_LONG_CHAIN_FATTY_ACID_METABOLIC_PROCESS	92	0.314197	1.08328	0.286252	0.649342		GOBP_NEGATIVE_REGULATION_OF_MUSCLE_CELL_DIFFERENTIATION	49	-0.475847	-1.47624	0.0337553	0.183413
GOBP_MYELIN_MAINTENANCE	16	0.453787	1.08328	0.359528	0.64799		GOBP_REGULATION_OF_CLATHRIN_DEPENDENT_ENDOCYTOSIS	18	-0.585216	-1.47568	0.0702128	0.183772
GOBP_ACTIVATION_OF_PHOSPHOLIPASE_C_ACTIVITY	23	0.410301	1.08112	0.351449	0.653146		GOBP_REGULATION_OF_EPIDERMIS_DEVELOPMENT	55	-0.455941	-1.47527	0.0323974	0.18394
GOBP_NEGATIVE_REGULATION_OF_CELL_KILLING	24	0.408984	1.08044	0.328063	0.653794		GOBP_AMINO_ACID_IMPORT	38	-0.499481	-1.4751	0.0308008	0.18377
GOBP_POSITIVE_REGULATION_OF_SODIUM_ION_TRANSMEMBRANE_TRANSPORTER_ACTIVITY	15	0.446567	1.08028	0.36	0.652896		GOBP_T_CELL_HOMEOSTASIS	34	-0.505794	-1.4745	0.0508475	0.184189
GOBP_REGULATION_OF_PEPTIDE_HORMONE_SECRETION	152	0.296447	1.08014	0.303371	0.651941		GOBP_DEVELOPMENT_OF_PRIMARY_FEMALE_SEXUAL_CHARACTERISTICS	75	-0.432633	-1.47428	0.0126582	0.184162
GOBP_POSITIVE_REGULATION_OF_NEUROBLAST_PROLIFERATION	15	0.455673	1.07978	0.353053	0.651657		GOBP_FIBRINOLYSIS	16	-0.59636	-1.47401	0.0497018	0.184138
GOBP_POSITIVE_REGULATION_OF_SODIUM_ION_TRANSPORT	27	0.400968	1.07935	0.355641	0.651616		GOBP_POSITIVE_REGULATION_OF_CELL_CYCLE_PROCESS	258	-0.370055	-1.47352	0.00254453	0.184373
GOBP_PROTEIN_LIPID_COMPLEX_SUBUNIT_ORGANIZATION	33	0.381312	1.07932	0.336576	0.650355		GOBP_MULTICELLULAR_ORGANISMAL_HOMEOSTASIS	416	-0.350684	-1.47319	0	0.184434
GOBP_CELL_CELL_RECOGNITION	53	0.348198	1.07884	0.313609	0.650427		GOBP_POSITIVE_REGULATION_OF_LIPID_KINASE_ACTIVITY	33	-0.512517	-1.47312	0.0576132	0.184146
GOBP_MONOCARBOXYLIC_ACID_BIOSYNTHETIC_PROCESS	170	0.288507	1.07747	0.283122	0.653292		GOBP_ALTERNATIVE_MRNA_SPLICING_VIA_SPLICEOSOME	62	-0.446712	-1.4729	0.0191898	0.184059
GOBP_PROTEIN_HYDROXYLATION	26	0.390788	1.07673	0.330961	0.654095		GOBP_REGULATION_OF_SUBSTRATE_ADHESION_DEPENDENT_CELL_SPREADING	49	-0.472065	-1.47191	0.0237069	0.184961
GOBP_REGULATION_OF_MYOBLAST_DIFFERENTIATION	36	0.368104	1.07649	0.327172	0.653453		GOBP_ADAPTIVE_THERMOGENESIS	128	-0.397437	-1.47147	0.0046083	0.185177
GOBP_CARDIAC_MUSCLE_CELL_ACTION_POTENTIAL	55	0.34637	1.07502	0.325411	0.656578		GOBP_FOAM_CELL_DIFFERENTIATION	25	-0.546412	-1.47081	0.0585774	0.185592
GOBP_POSITIVE_REGULATION_OF_MACROAUTOPHAGY	57	0.337786	1.0731	0.330869	0.66104		GOBP_NEGATIVE_REGULATION_OF_SMOOTH_MUSCLE_CELL_DIFFERENTIATION	16	-0.613614	-1.47034	0.0669546	0.18579
GOBP_NEGATIVE_REGULATION_OF_FAT_CELL_DIFFERENTIATION	42	0.359219	1.07273	0.341509	0.660779		GOBP_NEGATIVE_REGULATION_OF_LIPID_STORAGE	17	-0.579593	-1.47024	0.0570175	0.185544
GOBP_INTERLEUKIN_5_PRODUCTION	16	0.442834	1.07242	0.35249	0.660358		GOBP_MITOTIC_CYTOKINESIS	69	-0.436711	-1.46988	0.0191898	0.185694
GOBP_REGULATION_OF_CELL_FATE_COMMITMENT	19	0.424542	1.07198	0.382524	0.660313		GOBP_REGULATION_OF_AMYLOID_BETA_CLEARANCE	15	-0.610773	-1.46983	0.0836576	0.185366
GOBP_NEGATIVE_REGULATION_OF_DEVELOPMENTAL_GROWTH	86	0.31448	1.07045	0.31903	0.663514		GOBP_POSITIVE_REGULATION_OF_POTASSIUM_ION_TRANSMEMBRANE_TRANSPORT	28	-0.518465	-1.46983	0.0465116	0.184994
GOBP_ACTIVATION_OF_JUN_KINASE_ACTIVITY	36	0.371653	1.06995	0.346863	0.663694		GOBP_REGULATION_OF_INFLAMMATORY_RESPONSE	272	-0.365571	-1.4693	0	0.185276
GOBP_EXOCYTIC_PROCESS	68	0.328496	1.0698	0.316667	0.662803		GOBP_ORGANIC_HYDROXY_COMPOUND_CATABOLIC_PROCESS	56	-0.461811	-1.46886	0.0225873	0.185503
GOBP_CELL_CELL_ADHESION_MEDIATED_BY_CADHERIN	25	0.396917	1.06973	0.366412	0.661667		GOBP_REGULATION_OF_POTASSIUM_ION_TRANSMEMBRANE_TRANSPORTER_ACTIVITY	43	-0.488246	-1.46839	0.032967	0.185793
GOBP_REGULATION_OF_ASTROCYTE_DIFFERENTIATION	17	0.431223	1.06923	0.39243	0.661828		GOBP_DNA_STRAND_ELONGATION	26	-0.536415	-1.46785	0.0489362	0.186208
GOBP_NEGATIVE_REGULATION_OF_LYASE_ACTIVITY	16	0.435753	1.06916	0.356473	0.660686		GOBP_IONOTROPIC_GLUTAMATE_RECEPTOR_SIGNALING_PATHWAY	16	-0.597333	-1.46784	0.0709939	0.185857
GOBP_VENTRICULAR_CARDIAC_MUSCLE_TISSUE_DEVELOPMENT	34	0.380558	1.06913	0.368121	0.659474		GOBP_CELLULAR_RESPONSE_TO_HYDROGEN_PEROXIDE	76	-0.439163	-1.4676	0.0114416	0.185828
GOBP_CORPUS_CALLOSUM_DEVELOPMENT	15	0.443551	1.06885	0.395753	0.658978		GOBP_POSITIVE_REGULATION_OF_INTERLEUKIN_10_PRODUCTION	35	-0.50261	-1.46669	0.0410678	0.186587
GOBP_ETHER_METABOLIC_PROCESS	22	0.411543	1.06836	0.373606	0.659114		GOBP_G_PROTEIN_COUPLED_ACETYLCHOLINE_RECEPTOR_SIGNALING_PATHWAY	15	-0.608341	-1.46618	0.069869	0.186876
GOBP_ENDOCARDIAL_CUSHION_MORPHOGENESIS	26	0.397103	1.06476	0.382524	0.668636		GOBP_POSITIVE_REGULATION_OF_LIPID_TRANSPORT	67	-0.440377	-1.46589	0.0218341	0.186898
GOBP_ICOSANOID_METABOLIC_PROCESS	87	0.310781	1.06429	0.347664	0.668725		GOBP_NEGATIVE_REGULATION_OF_T_CELL_MEDIATED_IMMUNITY	21	-0.561613	-1.46558	0.0521542	0.186911
GOBP_CYTOLYSIS	19	0.422156	1.06418	0.369942	0.667726		GOBP_REGULATION_OF_ACUTE_INFLAMMATORY_RESPONSE	39	-0.492923	-1.46471	0.0338983	0.187738
GOBP_CENTRAL_NERVOUS_SYSTEM_NEURON_DIFFERENTIATION	121	0.299395	1.06244	0.336397	0.671545		GOBP_NEGATIVE_REGULATION_OF_CELL_CYCLE_PHASE_TRANSITION	235	-0.370517	-1.46446	0.00445434	0.187684
GOBP_COGNITION	202	0.279407	1.0611	0.32963	0.674308		GOBP_INTERLEUKIN_6_PRODUCTION	125	-0.402249	-1.46425	0.00653595	0.18758
GOBP_REGULATION_OF_LEUKOCYTE_APOPTOTIC_PROCESS	69	0.327334	1.06048	0.365672	0.674796		GOBP_REGULATION_OF_HORMONE_BIOSYNTHETIC_PROCESS	16	-0.601159	-1.46343	0.0573248	0.188387
GOBP_NEUROMUSCULAR_SYNAPTIC_TRANSMISSION	15	0.451592	1.06035	0.404382	0.67389		GOBP_SENSORY_PERCEPTION_OF_PAIN	59	-0.443943	-1.46316	0.0365591	0.188447
GOBP_POSITIVE_REGULATION_OF_ENDOTHELIAL_CELL_APOPTOTIC_PROCESS	16	0.436939	1.06025	0.379958	0.672898		GOBP_BASE_CONVERSION_OR_SUBSTITUTION_EDITING	15	-0.60235	-1.46311	0.0669546	0.188137
GOBP_NEUROMUSCULAR_PROCESS	58	0.33847	1.05969	0.364504	0.673259		GOBP_RESPONSE_TO_PEPTIDE_HORMONE	365	-0.356429	-1.46245	0	0.188676
GOBP_REGULATION_OF_PROTEIN_TYROSINE_KINASE_ACTIVITY	83	0.315254	1.05863	0.346369	0.675127		GOBP_LEUKOCYTE_HOMEOSTASIS	74	-0.42859	-1.46227	0.0211864	0.188555
GOBP_NEURONAL_ACTION_POTENTIAL	19	0.424418	1.05817	0.385633	0.675241		GOBP_REGULATION_OF_FATTY_ACID_OXIDATION	31	-0.516917	-1.46212	0.0367965	0.188404
GOBP_CELLULAR_RESPONSE_TO_VITAMIN	23	0.395758	1.05747	0.389535	0.676026		GOBP_INTERLEUKIN_1_PRODUCTION	94	-0.417125	-1.46203	0.010917	0.188146
GOBP_NEURAL_TUBE_PATTERNING	28	0.389641	1.05628	0.389121	0.678296		GOBP_RECEPTOR_LOCALIZATION_TO_SYNAPSE	43	-0.473425	-1.46013	0.0425101	0.190271
GOBP_LEUKOCYTE_TETHERING_OR_ROLLING	25	0.40055	1.05474	0.392661	0.681676		GOBP_DEVELOPMENTAL_MATURATION	212	-0.374813	-1.46012	0.00456621	0.189914
GOBP_REGULATION_OF_TRANSLATIONAL_FIDELITY	20	0.410866	1.05373	0.379242	0.683435		GOBP_LONG_CHAIN_FATTY_ACID_IMPORT_INTO_CELL	16	-0.597907	-1.45961	0.0766045	0.190268
GOBP_PIGMENT_CELL_DIFFERENTIATION	26	0.384453	1.05348	0.359922	0.682821		GOBP_POSITIVE_REGULATION_OF_PROTEIN_KINASE_B_SIGNALING	134	-0.39129	-1.45928	0.0130435	0.190332
GOBP_ACTIN_FILAMENT_ORGANIZATION	371	0.259411	1.05211	0.27212	0.685692		GOBP_REGULATION_OF_DNA_BINDING	103	-0.412779	-1.45902	0.00454545	0.190304
GOBP_NEGATIVE_REGULATION_OF_INTERFERON_GAMMA_PRODUCTION	33	0.374166	1.05135	0.378327	0.686751		GOBP_POSITIVE_REGULATION_OF_EPITHELIAL_CELL_DIFFERENTIATION	40	-0.484018	-1.45892	0.0376106	0.19009
GOBP_T_CELL_APOPTOTIC_PROCESS	43	0.353139	1.05099	0.384328	0.686506		GOBP_CELLULAR_RESPONSE_TO_ORGANIC_CYCLIC_COMPOUND	441	-0.34555	-1.45791	0	0.191176
GOBP_CARDIAC_MUSCLE_CELL_CONTRACTION	50	0.343068	1.05059	0.366541	0.686442		GOBP_POSITIVE_REGULATION_OF_ERYTHROCYTE_DIFFERENTIATION	32	-0.506884	-1.45769	0.0367965	0.191065
GOBP_POST_TRANSLATIONAL_PROTEIN_MODIFICATION	311	0.264261	1.04568	0.326014	0.699957		GOBP_BIOLOGICAL_PROCESS_INVOLVED_IN_INTERACTION_WITH_SYMBIONT	72	-0.434794	-1.45749	0.0196937	0.190996
GOBP_REGULATION_OF_CYCLASE_ACTIVITY	28	0.38813	1.0454	0.405714	0.699467		GOBP_AUTOPHAGOSOME_ORGANIZATION	96	-0.411346	-1.45707	0.0193548	0.191264
GOBP_REGULATION_OF_CELL_SUBSTRATE_ADHESION	175	0.28208	1.04492	0.338889	0.699585		GOBP_CELLULAR_METABOLIC_COMPOUND_SALVAGE	32	-0.500878	-1.45592	0.0452586	0.192456
GOBP_MEIOTIC_CHROMOSOME_SEGREGATION	72	0.31882	1.04417	0.365079	0.70048		GOBP_POSITIVE_REGULATION_OF_JNK_CASCADE	79	-0.425636	-1.45589	0.012685	0.192142
GOBP_REGULATION_OF_CAMP_MEDIATED_SIGNALING	25	0.389671	1.04367	0.421663	0.70069		GOBP_REGULATION_OF_ATP_BIOSYNTHETIC_PROCESS	20	-0.557205	-1.4554	0.0614407	0.192415
GOBP_EMBRYONIC_APPENDAGE_MORPHOGENESIS	81	0.312228	1.0427	0.378676	0.702299		GOBP_CELLULAR_RESPONSE_TO_CAMP	44	-0.487392	-1.45506	0.0414079	0.192536
GOBP_NEGATIVE_REGULATION_OF_CELLULAR_RESPONSE_TO_GROWTH_FACTOR_STIMULUS	77	0.316236	1.04265	0.3902	0.701138		GOBP_CELLULAR_RESPONSE_TO_CHEMICAL_STRESS	299	-0.356087	-1.45505	0	0.192181
GOBP_UNSATURATED_FATTY_ACID_METABOLIC_PROCESS	85	0.305813	1.0425	0.371634	0.700296		GOBP_POSITIVE_REGULATION_OF_BONE_MINERALIZATION	30	-0.508911	-1.45462	0.052521	0.192377
GOBP_CARDIAC_SEPTUM_DEVELOPMENT	75	0.314111	1.04228	0.374765	0.699657		GOBP_POSITIVE_REGULATION_OF_PEPTIDYL_LYSINE_ACETYLATION	31	-0.510362	-1.45404	0.0456432	0.192759
GOBP_TOXIN_TRANSPORT	37	0.361319	1.04156	0.380309	0.700509		GOBP_REGULATION_OF_DIGESTIVE_SYSTEM_PROCESS	24	-0.535329	-1.45348	0.0647182	0.193326
GOBP_RESPONSE_TO_HYDROPEROXIDE	15	0.429879	1.04099	0.397938	0.700967		GOBP_LIPID_DROPLET_ORGANIZATION	24	-0.55243	-1.45277	0.0728051	0.193958
GOBP_REGULATION_OF_ENDOCRINE_PROCESS	24	0.393227	1.0396	0.412548	0.703968		GOBP_REPRODUCTIVE_SYSTEM_DEVELOPMENT	319	-0.357296	-1.45274	0	0.193647
GOBP_REGULATION_OF_T_CELL_MIGRATION	37	0.352944	1.03948	0.378428	0.703025		GOBP_NEGATIVE_REGULATION_OF_MUSCLE_CELL_APOPTOTIC_PROCESS	27	-0.519564	-1.45264	0.0530786	0.193435
GOBP_N_GLYCAN_PROCESSING	17	0.411381	1.03936	0.412698	0.702087		GOBP_POSITIVE_REGULATION_OF_MYELOID_LEUKOCYTE_DIFFERENTIATION	48	-0.473771	-1.45251	0.0391304	0.193195
GOBP_MYOBLAST_FUSION	33	0.357373	1.0393	0.391969	0.700944		GOBP_REGULATION_OF_CATION_CHANNEL_ACTIVITY	123	-0.396046	-1.45227	0.00796813	0.193185
GOBP_PROTEIN_LOCALIZATION_TO_ENDOPLASMIC_RETICULUM	143	0.286247	1.0376	0.379648	0.704774		GOBP_ACUTE_INFLAMMATORY_RESPONSE_TO_ANTIGENIC_STIMULUS	19	-0.582604	-1.45211	0.0585774	0.193059
GOBP_MACROPHAGE_CYTOKINE_PRODUCTION	15	0.431125	1.03695	0.414498	0.705394		GOBP_PHAGOSOME_ACIDIFICATION	25	-0.536967	-1.45159	0.0645833	0.193499
GOBP_REGULATION_OF_ENDOPLASMIC_RETICULUM_UNFOLDED_PROTEIN_RESPONSE	29	0.371824	1.03687	0.408663	0.704327		GOBP_ASYMMETRIC_CELL_DIVISION	15	-0.602441	-1.4501	0.0621118	0.195298
GOBP_REGULATION_OF_LIPOPROTEIN_LIPASE_ACTIVITY	15	0.439188	1.03662	0.414365	0.703767		GOBP_REGULATION_OF_NEURON_DIFFERENTIATION	130	-0.391469	-1.45001	0.00469484	0.195092
GOBP_POSITIVE_REGULATION_OF_CHONDROCYTE_DIFFERENTIATION	16	0.425215	1.03523	0.411765	0.706712		GOBP_POSITIVE_REGULATION_OF_T_CELL_CYTOKINE_PRODUCTION	18	-0.573486	-1.44999	0.0682731	0.194764
GOBP_SUBSTRATE_DEPENDENT_CELL_MIGRATION	22	0.391932	1.03507	0.418605	0.705895		GOBP_PROTEIN_REFOLDING	22	-0.547082	-1.44983	0.0619835	0.194618
GOBP_CELLULAR_RESPONSE_TO_CALCIUM_ION	60	0.329281	1.03482	0.40458	0.705372		GOBP_POSITIVE_REGULATION_OF_MUSCLE_CONTRACTION	29	-0.519084	-1.44979	0.0467091	0.19431
GOBP_PROTEIN_TRIMERIZATION	16	0.427372	1.03471	0.420233	0.704415		GOBP_RESPONSE_TO_TRANSFORMING_GROWTH_FACTOR_BETA	215	-0.365336	-1.44978	0	0.193974
GOBP_NEGATIVE_REGULATION_OF_CELL_PROJECTION_ORGANIZATION	150	0.284055	1.03396	0.379747	0.705388		GOBP_INTRINSIC_APOPTOTIC_SIGNALING_PATHWAY	261	-0.361846	-1.44953	0.00234742	0.193964
GOBP_RENAL_SYSTEM_PROCESS	86	0.30223	1.03355	0.38716	0.705314		GOBP_CELLULAR_RESPONSE_TO_TOPOLOGICALLY_INCORRECT_PROTEIN	158	-0.37918	-1.4494	0.00221239	0.193763
GOBP_AORTIC_VALVE_MORPHOGENESIS	23	0.395046	1.0328	0.393657	0.706306		GOBP_NEGATIVE_REGULATION_OF_DNA_REPLICATION	30	-0.516525	-1.4494	0.0604839	0.193427
GOBP_REGULATION_OF_PEPTIDE_SECRETION	235	0.269272	1.03236	0.36136	0.706332		GOBP_POSITIVE_REGULATION_OF_MRNA_METABOLIC_PROCESS	75	-0.429993	-1.44912	0.0222717	0.193432
GOBP_REGULATION_OF_LYASE_ACTIVITY	30	0.36892	1.03044	0.412331	0.710851		GOBP_NEGATIVE_REGULATION_OF_SIGNAL_TRANSDUCTION_IN_ABSENCE_OF_LIGAND	27	-0.517198	-1.44894	0.0484211	0.193325
GOBP_RESPIRATORY_SYSTEM_PROCESS	26	0.383036	1.03017	0.416667	0.710382		GOBP_REGULATION_OF_KIDNEY_DEVELOPMENT	18	-0.570661	-1.44867	0.068323	0.193348
GOBP_DECIDUALIZATION	15	0.428762	1.02983	0.443378	0.710166		GOBP_REGULATION_OF_CELL_CYCLE_PHASE_TRANSITION	421	-0.347539	-1.44806	0	0.193808
GOBP_MEMBRANE_DEPOLARIZATION_DURING_CARDIAC_MUSCLE_CELL_ACTION_POTENTIAL	16	0.425781	1.02923	0.428571	0.710673		GOBP_REGULATION_OF_DNA_DEPENDENT_DNA_REPLICATION	47	-0.471466	-1.44702	0.0381166	0.1949
GOBP_MAINTENANCE_OF_BLOOD_BRAIN_BARRIER	27	0.372615	1.02923	0.43222	0.709395		GOBP_RESPONSE_TO_TYPE_I_INTERFERON	79	-0.419477	-1.44633	0.0237069	0.195461
GOBP_CHONDROITIN_SULFATE_BIOSYNTHETIC_PROCESS	22	0.391929	1.02854	0.407767	0.71021		GOBP_SPLICEOSOMAL_TRI_SNRNP_COMPLEX_ASSEMBLY	23	-0.546785	-1.44629	0.0653061	0.195141
GOBP_REGULATION_OF_HAIR_CYCLE	23	0.387746	1.02787	0.430168	0.710918		GOBP_POSITIVE_REGULATION_OF_ERK1_AND_ERK2_CASCADE	150	-0.389397	-1.44571	0.00659341	0.195634
GOBP_NUCLEUS_LOCALIZATION	21	0.400784	1.02733	0.433198	0.711271		GOBP_DNA_REPLICATION_INITIATION	39	-0.487415	-1.44529	0.0455531	0.195906
GOBP_NEGATIVE_REGULATION_OF_WNT_SIGNALING_PATHWAY	184	0.272138	1.0264	0.391771	0.712842		GOBP_DETOXIFICATION	110	-0.403148	-1.44481	0.00700935	0.196237
GOBP_EXTRACELLULAR_MATRIX_DISASSEMBLY	59	0.318557	1.02613	0.407273	0.712392		GOBP_ENDOPLASMIC_RETICULUM_MANNOSE_TRIMMING	16	-0.591026	-1.44379	0.0660981	0.197234
GOBP_SPROUTING_ANGIOGENESIS	107	0.292932	1.02549	0.389286	0.713022		GOBP_REGULATION_OF_DNA_TEMPLATED_TRANSCRIPTION_INITIATION	39	-0.483088	-1.44372	0.0393375	0.197026
GOBP_DETECTION_OF_BIOTIC_STIMULUS	31	0.367374	1.02461	0.41109	0.71436		GOBP_POSITIVE_REGULATION_OF_MEMBRANE_PERMEABILITY	62	-0.444276	-1.44369	0.0267261	0.196708
GOBP_RHO_PROTEIN_SIGNAL_TRANSDUCTION	118	0.289246	1.02342	0.404293	0.716568		GOBP_MAINTENANCE_OF_CELL_POLARITY	17	-0.575412	-1.44315	0.0667976	0.197134
GOBP_EMBRYONIC_HEMOPOIESIS	20	0.397306	1.02192	0.437372	0.719816		GOBP_NEGATIVE_REGULATION_OF_EPITHELIAL_TO_MESENCHYMAL_TRANSITION	30	-0.508937	-1.44303	0.0528455	0.196952
GOBP_CYTOPLASMIC_TRANSLATIONAL_INITIATION	34	0.358965	1.02156	0.40691	0.719595		GOBP_PYRIDINE_CONTAINING_COMPOUND_BIOSYNTHETIC_PROCESS	30	-0.509467	-1.44257	0.0445434	0.197342
GOBP_HYALURONAN_METABOLIC_PROCESS	32	0.361363	1.02092	0.418561	0.720331		GOBP_FC_EPSILON_RECEPTOR_SIGNALING_PATHWAY	158	-0.38234	-1.44144	0.00655022	0.198468
GOBP_VITAMIN_BIOSYNTHETIC_PROCESS	17	0.419801	1.0205	0.433333	0.720255		GOBP_REGULATION_OF_TYPE_2_IMMUNE_RESPONSE	27	-0.521764	-1.44083	0.0665323	0.199066
GOBP_POSITIVE_REGULATION_OF_BLOOD_PRESSURE	22	0.39093	1.02007	0.435294	0.720355		GOBP_RESPONSE_TO_FIBROBLAST_GROWTH_FACTOR	110	-0.402175	-1.44072	0.0251142	0.198869
GOBP_REGULATION_OF_MITOCHONDRIAL_MEMBRANE_POTENTIAL	65	0.309009	1.01875	0.413979	0.72302		GOBP_POSITIVE_REGULATION_OF_DNA_BINDING_TRANSCRIPTION_FACTOR_ACTIVITY	230	-0.363984	-1.44067	0.00229885	0.198575
GOBP_CRANIAL_NERVE_DEVELOPMENT	31	0.361607	1.01851	0.448617	0.722529		GOBP_EMBRYONIC_ORGAN_MORPHOGENESIS	201	-0.365749	-1.44013	0	0.199005
GOBP_INTERLEUKIN_13_PRODUCTION	18	0.403463	1.01846	0.452158	0.721415		GOBP_CELLULAR_GLUCAN_METABOLIC_PROCESS	67	-0.44041	-1.43992	0.0319829	0.198937
GOBP_DENDRITE_DEVELOPMENT	199	0.270208	1.01827	0.411335	0.720778		GOBP_CELLULAR_RESPONSE_TO_HORMONE_STIMULUS	498	-0.340923	-1.43953	0	0.199079
GOBP_HOMEOSTASIS_OF_NUMBER_OF_CELLS_WITHIN_A_TISSUE	23	0.391583	1.01704	0.440613	0.723206		GOBP_POSITIVE_REGULATION_OF_MITOTIC_CELL_CYCLE	103	-0.403804	-1.4395	0.018648	0.198778
GOBP_ORGANIC_ACID_BIOSYNTHETIC_PROCESS	263	0.258019	1.01557	0.436396	0.726418		GOBP_NEGATIVE_REGULATION_OF_STRIATED_MUSCLE_CELL_APOPTOTIC_PROCESS	17	-0.591688	-1.4388	0.0570825	0.199439
GOBP_REGULATION_OF_CHOLESTEROL_METABOLIC_PROCESS	49	0.327504	1.01509	0.42243	0.726611		GOBP_GRANULOCYTE_DIFFERENTIATION	29	-0.505755	-1.43707	0.0572597	0.201584
GOBP_PROTEIN_O_LINKED_GLYCOSYLATION	88	0.300113	1.01449	0.420765	0.727157		GOBP_REGULATION_OF_RNA_SPLICING	129	-0.391665	-1.43682	0.0107991	0.201611
GOBP_NEGATIVE_REGULATION_OF_B_CELL_PROLIFERATION	17	0.410964	1.01403	0.444846	0.727236		GOBP_REGULATION_OF_OSSIFICATION	83	-0.417373	-1.43611	0.0301075	0.202322
GOBP_NEGATIVE_REGULATION_OF_EPITHELIAL_CELL_APOPTOTIC_PROCESS	36	0.350035	1.01293	0.443787	0.729327		GOBP_POSTSYNAPTIC_SIGNAL_TRANSDUCTION	26	-0.519085	-1.436	0.059448	0.202114
GOBP_POSITIVE_REGULATION_OF_CARDIAC_MUSCLE_CELL_PROLIFERATION	21	0.393082	1.01284	0.424419	0.728339		GOBP_REGULATION_OF_LYMPHOCYTE_ACTIVATION	452	-0.343378	-1.43569	0	0.202196
GOBP_NEGATIVE_REGULATION_OF_ORGAN_GROWTH	28	0.372825	1.01193	0.438078	0.729775		GOBP_EMBRYONIC_ORGAN_DEVELOPMENT	315	-0.355112	-1.43484	0	0.203075
GOBP_NATURAL_KILLER_CELL_ACTIVATION	62	0.315996	1.01159	0.431942	0.729536		GOBP_TUMOR_NECROSIS_FACTOR_SUPERFAMILY_CYTOKINE_PRODUCTION	128	-0.389524	-1.43462	0.0118483	0.203044
GOBP_FATTY_ACID_BIOSYNTHETIC_PROCESS	130	0.278094	1.00997	0.426199	0.733093		GOBP_RESPONSE_TO_METAL_ION	272	-0.356671	-1.43425	0	0.203194
GOBP_POSITIVE_REGULATION_OF_NEURAL_PRECURSOR_CELL_PROLIFERATION	32	0.355758	1.00976	0.425688	0.732454		GOBP_SECOND_MESSENGER_MEDIATED_SIGNALING	230	-0.363127	-1.434	0.00230947	0.203189
GOBP_MUCOPOLYSACCHARIDE_METABOLIC_PROCESS	96	0.294642	1.00969	0.418692	0.731411		GOBP_REGULATION_OF_PEPTIDYL_TYROSINE_PHOSPHORYLATION	210	-0.363007	-1.4332	0.00224215	0.203955
GOBP_POSTSYNAPTIC_MEMBRANE_ORGANIZATION	29	0.362257	1.00942	0.460803	0.731005		GOBP_NEGATIVE_REGULATION_OF_CELL_CYCLE_PROCESS	314	-0.348139	-1.43314	0.00236967	0.203658
GOBP_FAT_SOLUBLE_VITAMIN_METABOLIC_PROCESS	29	0.36561	1.00893	0.45	0.731245		GOBP_POSITIVE_REGULATION_OF_LEUKOCYTE_PROLIFERATION	131	-0.389035	-1.43229	0.0111111	0.20457
GOBP_SODIUM_ION_TRANSPORT	164	0.2718	1.00889	0.435101	0.73012		GOBP_REGULATION_OF_CAMP_DEPENDENT_PROTEIN_KINASE_ACTIVITY	18	-0.564736	-1.43226	0.0769231	0.204254
GOBP_REGULATION_OF_ACTIN_FILAMENT_BUNDLE_ASSEMBLY	84	0.303227	1.00836	0.444444	0.73046		GOBP_REGULATION_OF_OLIGODENDROCYTE_DIFFERENTIATION	28	-0.509046	-1.43223	0.0675381	0.203952
GOBP_INNER_EAR_AUDITORY_RECEPTOR_CELL_DIFFERENTIATION	28	0.35865	1.00815	0.44	0.729854		GOBP_RESPONSE_TO_PROTOZOAN	20	-0.549544	-1.43203	0.0666667	0.203926
GOBP_NEGATIVE_REGULATION_OF_BMP_SIGNALING_PATHWAY	40	0.334028	1.00799	0.418651	0.729062		GOBP_DNA_REPLICATION_CHECKPOINT	17	-0.578285	-1.43181	0.0661323	0.203891
GOBP_POSITIVE_REGULATION_OF_MITOCHONDRIAL_TRANSLATION	16	0.413414	1.00754	0.453307	0.729146		GOBP_CELLULAR_CARBOHYDRATE_METABOLIC_PROCESS	250	-0.357388	-1.4304	0.00215517	0.205535
GOBP_DNA_CATABOLIC_PROCESS_ENDONUCLEOLYTIC	27	0.380475	1.007	0.469062	0.729518		GOBP_MYELOID_CELL_APOPTOTIC_PROCESS	23	-0.527285	-1.42985	0.0703934	0.205956
GOBP_PROTEIN_LOCALIZATION_TO_MICROTUBULE	17	0.397336	1.00686	0.434363	0.728712		GOBP_POSITIVE_REGULATION_OF_ESTABLISHMENT_OF_PROTEIN_LOCALIZATION_TO_MITOCHONDRION	56	-0.447371	-1.42927	0.0386179	0.206475
GOBP_OLFACTORY_LOBE_DEVELOPMENT	18	0.403571	1.00661	0.424901	0.728257		GOBP_INTERFERON_BETA_PRODUCTION	51	-0.451392	-1.42874	0.0490798	0.206871
GOBP_SINGLE_FERTILIZATION	96	0.292797	1.00562	0.438261	0.730022		GOBP_EMBRYONIC_MORPHOGENESIS	437	-0.342463	-1.42694	0.00242718	0.209127
GOBP_ANTIGEN_PROCESSING_AND_PRESENTATION_OF_PEPTIDE_ANTIGEN	184	0.269361	1.00469	0.432862	0.731552		GOBP_SINGLE_STRANDED_VIRAL_RNA_REPLICATION_VIA_DOUBLE_STRANDED_DNA_INTERMEDIATE	20	-0.531736	-1.4267	0.0796646	0.209073
GOBP_REGULATION_OF_THE_FORCE_OF_HEART_CONTRACTION	17	0.407544	1.00468	0.473373	0.73036		GOBP_INTESTINAL_EPITHELIAL_CELL_DIFFERENTIATION	17	-0.573909	-1.42621	0.0740741	0.209474
GOBP_AORTA_MORPHOGENESIS	25	0.373575	1.00418	0.434608	0.730535		GOBP_C4_DICARBOXYLATE_TRANSPORT	20	-0.546645	-1.42593	0.0715835	0.209471
GOBP_BLASTOCYST_FORMATION	28	0.367544	1.00405	0.452282	0.729705		GOBP_SYNAPTIC_MEMBRANE_ADHESION	15	-0.578385	-1.42544	0.0764331	0.209759
GOBP_STRESS_FIBER_ASSEMBLY	89	0.291968	1.00398	0.431227	0.728697		GOBP_REGULATION_OF_CELL_MORPHOGENESIS_INVOLVED_IN_DIFFERENTIATION	83	-0.414998	-1.42526	0.0264317	0.209689
GOBP_CARDIAC_MUSCLE_CELL_PROLIFERATION	43	0.332162	1.00344	0.476723	0.72908		GOBP_TYROSINE_PHOSPHORYLATION_OF_STAT_PROTEIN	67	-0.423161	-1.42519	0.0447427	0.209464
GOBP_REGULATION_OF_SMAD_PROTEIN_SIGNAL_TRANSDUCTION	22	0.379915	1.00182	0.463415	0.732617		GOBP_VASCULAR_ASSOCIATED_SMOOTH_MUSCLE_CELL_MIGRATION	18	-0.555563	-1.42519	0.0728051	0.209118
GOBP_EMBRYONIC_CAMERA_TYPE_EYE_DEVELOPMENT	23	0.380843	1.00119	0.473585	0.733249		GOBP_REGULATION_OF_TRANSCRIPTION_ELONGATION_FROM_RNA_POLYMERASE_II_PROMOTER	29	-0.505856	-1.4239	0.0801688	0.21052
GOBP_PEPTIDYL_TYROSINE_AUTOPHOSPHORYLATION	16	0.401943	1.00107	0.45776	0.732399		GOBP_MITOTIC_DNA_INTEGRITY_CHECKPOINT	103	-0.400394	-1.42317	0.016632	0.211136
GOBP_SCHWANN_CELL_DIFFERENTIATION	33	0.352341	1.00093	0.482213	0.731598		GOBP_REGULATION_OF_TRANSLATIONAL_INITIATION_IN_RESPONSE_TO_STRESS	15	-0.57517	-1.4227	0.0843882	0.21146
GOBP_REGULATION_OF_SODIUM_ION_TRANSMEMBRANE_TRANSPORTER_ACTIVITY	40	0.334975	1.00028	0.451613	0.732299		GOBP_MITOTIC_CYTOKINETIC_PROCESS	23	-0.53923	-1.4213	0.0679012	0.213181
GOBP_REGULATION_OF_CARDIAC_MUSCLE_CELL_ACTION_POTENTIAL	20	0.390794	0.999695	0.472119	0.732819		GOBP_POSITIVE_REGULATION_OF_LEUKOCYTE_CHEMOTAXIS	76	-0.417161	-1.42123	0.0351648	0.212957
GOBP_STEROL_HOMEOSTASIS	60	0.31653	0.999348	0.454023	0.732632		GOBP_VACUOLAR_ACIDIFICATION	22	-0.535137	-1.42122	0.0653153	0.212614
GOBP_EMBRYONIC_CRANIAL_SKELETON_MORPHOGENESIS	33	0.351718	0.999243	0.441392	0.731709		GOBP_RESPONSE_TO_VIRUS	297	-0.352586	-1.41867	0.00225734	0.215799
GOBP_RETINOIC_ACID_RECEPTOR_SIGNALING_PATHWAY	23	0.371539	0.99896	0.465421	0.731335		GOBP_METAL_ION_HOMEOSTASIS	492	-0.335299	-1.4182	0	0.21618
GOBP_ACTIN_FILAMENT_BUNDLE_ORGANIZATION	132	0.276452	0.998763	0.447788	0.730673		GOBP_CELLULAR_RESPONSE_TO_LIPID	447	-0.33716	-1.41788	0.00240964	0.216345
GOBP_EPITHELIAL_TO_MESENCHYMAL_TRANSITION	124	0.28033	0.998378	0.453069	0.730568		GOBP_ATTACHMENT_OF_SPINDLE_MICROTUBULES_TO_KINETOCHORE	35	-0.47496	-1.41774	0.0640496	0.21616
GOBP_ANTIGEN_PROCESSING_AND_PRESENTATION_OF_ENDOGENOUS_PEPTIDE_ANTIGEN	17	0.399109	0.997803	0.489837	0.731057		GOBP_MOTILE_CILIUM_ASSEMBLY	19	-0.55855	-1.41768	0.0833333	0.215905
GOBP_VESICLE_DOCKING	61	0.313201	0.996282	0.450485	0.734379		GOBP_EMBRYONIC_PLACENTA_MORPHOGENESIS	19	-0.540296	-1.41719	0.0689655	0.216284
GOBP_REGULATION_OF_RELEASE_OF_SEQUESTERED_CALCIUM_ION_INTO_CYTOSOL	59	0.308079	0.995188	0.461233	0.73635		GOBP_DNA_REPLICATION	272	-0.350668	-1.41564	0.00219298	0.218211
GOBP_REGULATION_OF_HORMONE_SECRETION	188	0.267856	0.994702	0.481482	0.736523		GOBP_NEGATIVE_REGULATION_OF_PLASMA_MEMBRANE_BOUNDED_CELL_PROJECTION_ASSEMBLY	27	-0.519295	-1.41556	0.0726872	0.218009
GOBP_CELLULAR_SENESCENCE	64	0.31043	0.994594	0.439163	0.735646		GOBP_REGULATION_OF_EXTRINSIC_APOPTOTIC_SIGNALING_PATHWAY_IN_ABSENCE_OF_LIGAND	36	-0.489901	-1.41506	0.0607966	0.218348
GOBP_SPERM_AXONEME_ASSEMBLY	18	0.401488	0.992663	0.468451	0.740185		GOBP_MICROTUBULE_POLYMERIZATION	70	-0.420397	-1.41482	0.0399113	0.218362
GOBP_VASOCONSTRICTION	51	0.32184	0.992012	0.456814	0.740903		GOBP_NEGATIVE_REGULATION_OF_PROTEIN_ACETYLATION	19	-0.560033	-1.41404	0.0791075	0.21927
GOBP_VIRAL_TRANSLATION	15	0.406615	0.991876	0.47048	0.740116		GOBP_RESPONSE_TO_ANGIOTENSIN	19	-0.545629	-1.41391	0.0772358	0.219071
GOBP_POSITIVE_REGULATION_OF_T_CELL_MIGRATION	25	0.370986	0.990446	0.481905	0.743121		GOBP_RESPONSE_TO_INTERFERON_BETA	26	-0.50368	-1.41335	0.0714286	0.219614
GOBP_CARDIAC_MUSCLE_TISSUE_MORPHOGENESIS	37	0.338655	0.990284	0.486166	0.7424		GOBP_B_CELL_PROLIFERATION	77	-0.410335	-1.41244	0.0287474	0.220655
GOBP_POSITIVE_REGULATION_OF_INTERFERON_GAMMA_PRODUCTION	58	0.311242	0.98956	0.452158	0.743366		GOBP_CALCIUM_MEDIATED_SIGNALING	161	-0.369985	-1.41235	0.0197368	0.22042
GOBP_DNA_CATABOLIC_PROCESS	34	0.344085	0.988109	0.498024	0.746393		GOBP_PRI_MIRNA_TRANSCRIPTION_BY_RNA_POLYMERASE_II	50	-0.448276	-1.41221	0.0528455	0.220247
GOBP_PINOCYTOSIS	21	0.383019	0.987075	0.493902	0.748315		GOBP_POSITIVE_REGULATION_OF_VASCULAR_ASSOCIATED_SMOOTH_MUSCLE_CELL_MIGRATION	15	-0.581986	-1.41219	0.0985011	0.219906
GOBP_REGULATION_OF_LYMPHOCYTE_DIFFERENTIATION	161	0.267995	0.986781	0.493783	0.747993		GOBP_POSITIVE_REGULATION_OF_CELL_GROWTH	135	-0.382212	-1.41168	0.0136054	0.220341
GOBP_ANTIGEN_PROCESSING_AND_PRESENTATION	221	0.256279	0.986221	0.477509	0.748407		GOBP_CARBOXYLIC_ACID_TRANSPORT	202	-0.365547	-1.41101	0.0046083	0.220929
GOBP_REGULATION_OF_LYMPHOCYTE_MEDIATED_IMMUNITY	144	0.273227	0.985333	0.456364	0.749765		GOBP_RESPONSE_TO_AMINO_ACID_STARVATION	48	-0.4514	-1.41089	0.0550661	0.220758
GOBP_REGULATION_OF_SODIUM_ION_TRANSPORT	64	0.298386	0.985198	0.497041	0.748971		GOBP_NEGATIVE_REGULATION_OF_KINASE_ACTIVITY	233	-0.356453	-1.40976	0.00717703	0.222009
GOBP_HISTONE_H3_K9_MODIFICATION	41	0.337563	0.982555	0.478846	0.75557		GOBP_MITOTIC_SPINDLE_ASSEMBLY	65	-0.43324	-1.4096	0.0521542	0.221915
GOBP_PLATELET_AGGREGATION	50	0.315044	0.98124	0.46833	0.758258		GOBP_IRON_ION_HOMEOSTASIS	73	-0.421153	-1.40923	0.0483871	0.222079
GOBP_THYROID_HORMONE_METABOLIC_PROCESS	18	0.388972	0.979602	0.478927	0.761955		GOBP_STRIATED_MUSCLE_CELL_APOPTOTIC_PROCESS	27	-0.508659	-1.4087	0.075594	0.222483
GOBP_PROTEIN_KINASE_C_SIGNALING	24	0.371887	0.979488	0.488414	0.761086		GOBP_NEGATIVE_REGULATION_OF_HISTONE_ACETYLATION	15	-0.588326	-1.40656	0.0770791	0.225245
GOBP_MATERNAL_PROCESS_INVOLVED_IN_FEMALE_PREGNANCY	43	0.323068	0.97922	0.478505	0.760668		GOBP_NEGATIVE_REGULATION_OF_TRANSMEMBRANE_TRANSPORT	89	-0.404882	-1.40644	0.0220751	0.225094
GOBP_ENDOCRINE_PANCREAS_DEVELOPMENT	28	0.354677	0.979024	0.484252	0.760059		GOBP_POSITIVE_REGULATION_OF_MITOCHONDRIAL_OUTER_MEMBRANE_PERMEABILIZATION_INVOLVED_IN_APOPTOTIC_SIGNALING_PATHWAY	35	-0.472115	-1.40581	0.0714286	0.225735
GOBP_COLLAGEN_CATABOLIC_PROCESS	34	0.341034	0.978789	0.510516	0.759538		GOBP_REGULATION_OF_ALTERNATIVE_MRNA_SPLICING_VIA_SPLICEOSOME	48	-0.449518	-1.40501	0.0461216	0.226652
GOBP_REGULATION_OF_SYNAPTIC_TRANSMISSION_GABAERGIC	19	0.393271	0.978376	0.46507	0.759563		GOBP_NEGATIVE_REGULATION_OF_BINDING	135	-0.379125	-1.40466	0.021322	0.226861
GOBP_POSITIVE_REGULATION_OF_LEUKOCYTE_MEDIATED_IMMUNITY	116	0.2798	0.977132	0.497248	0.761953		GOBP_POSITIVE_REGULATION_OF_OSTEOBLAST_DIFFERENTIATION	48	-0.447511	-1.4042	0.0595745	0.227166
GOBP_REGULATION_OF_FIBROBLAST_GROWTH_FACTOR_RECEPTOR_SIGNALING_PATHWAY	22	0.371162	0.977085	0.487365	0.760892		GOBP_REGULATION_OF_PROTEASOMAL_UBIQUITIN_DEPENDENT_PROTEIN_CATABOLIC_PROCESS	123	-0.387536	-1.40412	0.0289532	0.226929
GOBP_POSITIVE_REGULATION_OF_PEPTIDE_SECRETION	117	0.275666	0.975153	0.517668	0.765294		GOBP_NEGATIVE_REGULATION_OF_CELL_CYCLE_ARREST	19	-0.559477	-1.40332	0.0826446	0.227714
GOBP_NEUROMUSCULAR_PROCESS_CONTROLLING_BALANCE	29	0.356062	0.974592	0.492366	0.765731		GOBP_ANTERIOR_POSTERIOR_PATTERN_SPECIFICATION	140	-0.375705	-1.40214	0.01373	0.229109
GOBP_FEMALE_MEIOTIC_NUCLEAR_DIVISION	24	0.367548	0.974463	0.484849	0.764926		GOBP_NEGATIVE_REGULATION_OF_CATION_CHANNEL_ACTIVITY	31	-0.482711	-1.40203	0.0651731	0.228964
GOBP_REGULATION_OF_T_CELL_DIFFERENTIATION	134	0.267507	0.974238	0.513011	0.764338		GOBP_PROTEIN_TRANSPORT_ALONG_MICROTUBULE	65	-0.422674	-1.40195	0.0434783	0.22869
GOBP_CELL_JUNCTION_MAINTENANCE	26	0.360579	0.973579	0.49053	0.765022		GOBP_CILIUM_MOVEMENT	114	-0.386948	-1.40185	0.0206897	0.228482
GOBP_POSITIVE_REGULATION_OF_CELL_PROJECTION_ORGANIZATION	287	0.246628	0.973191	0.535714	0.765028		GOBP_RESPONSE_TO_DIETARY_EXCESS	15	-0.579404	-1.40182	0.102669	0.228172
GOBP_REGULATION_OF_NMDA_RECEPTOR_ACTIVITY	25	0.36006	0.972822	0.483209	0.764975		GOBP_POSITIVE_REGULATION_OF_LEUKOCYTE_CELL_CELL_ADHESION	215	-0.354315	-1.40165	0.00696056	0.228085
GOBP_REGULATION_OF_T_CELL_APOPTOTIC_PROCESS	28	0.355912	0.970664	0.483685	0.770062		GOBP_NEGATIVE_REGULATION_OF_PEPTIDYL_LYSINE_ACETYLATION	17	-0.56125	-1.40148	0.101266	0.227977
GOBP_PROTEIN_DNA_COMPLEX_DISASSEMBLY	18	0.37843	0.969833	0.488706	0.771301		GOBP_MRNA_3_END_PROCESSING	97	-0.393342	-1.40012	0.0285714	0.229741
GOBP_STRIATED_MUSCLE_ADAPTATION	32	0.33621	0.969763	0.501035	0.770322		GOBP_SNARE_COMPLEX_ASSEMBLY	18	-0.557687	-1.3999	0.0927152	0.229718
GOBP_ACTIN_FILAMENT_SEVERING	15	0.405765	0.968078	0.51434	0.774026		GOBP_PROTEIN_CONTAINING_COMPLEX_LOCALIZATION	261	-0.345778	-1.39938	0.00486618	0.230144
GOBP_EXPORT_ACROSS_PLASMA_MEMBRANE	49	0.314222	0.967554	0.520599	0.774341		GOBP_GLUCOSE_6_PHOSPHATE_METABOLIC_PROCESS	22	-0.530061	-1.39832	0.075594	0.231393
GOBP_NEGATIVE_REGULATION_OF_NEURON_DEATH	156	0.261184	0.966532	0.539286	0.776121		GOBP_ATRIOVENTRICULAR_VALVE_DEVELOPMENT	20	-0.533038	-1.39831	0.0938776	0.231054
GOBP_REGULATION_OF_RHO_PROTEIN_SIGNAL_TRANSDUCTION	75	0.285161	0.966055	0.529301	0.776318		GOBP_RESPONSE_TO_STEROID_HORMONE	262	-0.349983	-1.39823	0.00468384	0.230783
GOBP_REGULATION_OF_AMPA_RECEPTOR_ACTIVITY	18	0.388223	0.96601	0.528942	0.775259		GOBP_INTERLEUKIN_1_BETA_PRODUCTION	82	-0.410329	-1.39785	0.0292887	0.23108
GOBP_DRUG_METABOLIC_PROCESS	27	0.348861	0.963985	0.513513	0.78		GOBP_REGULATION_OF_CHROMOSOME_ORGANIZATION	258	-0.350134	-1.39753	0.0022779	0.231151
GOBP_NEGATIVE_REGULATION_OF_SIGNAL_TRANSDUCTION_BY_P53_CLASS_MEDIATOR	29	0.348348	0.963952	0.489022	0.778905		GOBP_EPITHELIAL_CELL_DIFFERENTIATION	463	-0.329987	-1.39678	0	0.231932
GOBP_EXPLORATION_BEHAVIOR	15	0.40681	0.963459	0.527204	0.779094		GOBP_LEUKOCYTE_PROLIFERATION	265	-0.351553	-1.39664	0.00470588	0.231793
GOBP_ACTOMYOSIN_STRUCTURE_ORGANIZATION	152	0.264497	0.962942	0.552028	0.779396		GOBP_INTERLEUKIN_10_PRODUCTION	56	-0.435305	-1.39649	0.0476191	0.231672
GOBP_NEGATIVE_REGULATION_OF_MONONUCLEAR_CELL_MIGRATION	21	0.367153	0.962415	0.488142	0.779767		GOBP_REGULATION_OF_CYSTEINE_TYPE_ENDOPEPTIDASE_ACTIVITY	199	-0.359764	-1.39626	0.00238663	0.231647
GOBP_PHOSPHATIDYLINOSITOL_DEPHOSPHORYLATION	30	0.347105	0.959865	0.532491	0.785958		GOBP_INTRACILIARY_TRANSPORT_INVOLVED_IN_CILIUM_ASSEMBLY	39	-0.462792	-1.39586	0.0579399	0.231975
GOBP_HAIR_CELL_DIFFERENTIATION	33	0.340417	0.95957	0.535922	0.785596		GOBP_PYRIMIDINE_CONTAINING_COMPOUND_CATABOLIC_PROCESS	36	-0.47119	-1.39527	0.0762712	0.232572
GOBP_REGULATION_OF_CELLULAR_RESPONSE_TO_VASCULAR_ENDOTHELIAL_GROWTH_FACTOR_STIMULUS	17	0.385546	0.959459	0.490079	0.784722		GOBP_REGULATION_OF_SYNCYTIUM_FORMATION_BY_PLASMA_MEMBRANE_FUSION	23	-0.524981	-1.39497	0.0874752	0.232697
GOBP_APOPTOTIC_CELL_CLEARANCE	46	0.30943	0.956541	0.519455	0.791837		GOBP_CARBOHYDRATE_TRANSMEMBRANE_TRANSPORT	92	-0.403414	-1.39475	0.0211416	0.232642
GOBP_TRANSLATIONAL_INITIATION	186	0.255019	0.954889	0.563055	0.795392		GOBP_REGULATION_OF_CYCLIN_DEPENDENT_PROTEIN_KINASE_ACTIVITY	92	-0.398227	-1.39405	0.0286344	0.233364
GOBP_MITOTIC_SISTER_CHROMATID_COHESION	26	0.348969	0.954603	0.526605	0.795018		GOBP_POSITIVE_REGULATION_OF_CELL_CELL_ADHESION	244	-0.352222	-1.39391	0.00977995	0.233249
GOBP_RENAL_SYSTEM_VASCULATURE_DEVELOPMENT	19	0.376194	0.953798	0.518664	0.796132		GOBP_NEGATIVE_REGULATION_OF_CATION_TRANSMEMBRANE_TRANSPORT	63	-0.423089	-1.39384	0.04	0.232989
GOBP_NEGATIVE_REGULATION_OF_LEUKOCYTE_CHEMOTAXIS	17	0.388402	0.952494	0.495088	0.798791		GOBP_B_CELL_RECEPTOR_SIGNALING_PATHWAY	109	-0.390355	-1.39362	0.0258621	0.232968
GOBP_NEGATIVE_REGULATION_OF_LEUKOCYTE_APOPTOTIC_PROCESS	40	0.321456	0.952377	0.518095	0.797945		GOBP_REGULATION_OF_NEUTROPHIL_MIGRATION	39	-0.464731	-1.3936	0.0794702	0.232685
GOBP_POSITIVE_REGULATION_OF_NEURON_PROJECTION_DEVELOPMENT	127	0.264358	0.952031	0.572183	0.797756		GOBP_REGULATION_OF_HEART_RATE	62	-0.4287	-1.39357	0.0422222	0.2324
GOBP_REGULATION_OF_LYMPHOCYTE_APOPTOTIC_PROCESS	48	0.303636	0.951876	0.542039	0.79702		GOBP_REGULATION_OF_COLLAGEN_METABOLIC_PROCESS	33	-0.470745	-1.39352	0.0445434	0.232127
GOBP_PURINE_NUCLEOSIDE_BIOSYNTHETIC_PROCESS	20	0.377818	0.951704	0.537374	0.796361		GOBP_KIDNEY_EPITHELIUM_DEVELOPMENT	91	-0.398823	-1.39306	0.0224719	0.232524
GOBP_SYNCYTIUM_FORMATION	46	0.309989	0.951597	0.532567	0.795481		GOBP_NEGATIVE_REGULATION_OF_RESPONSE_TO_ENDOPLASMIC_RETICULUM_STRESS	42	-0.463895	-1.39252	0.0528634	0.232974
GOBP_POSITIVE_REGULATION_OF_GLYCOGEN_METABOLIC_PROCESS	15	0.398976	0.951413	0.527778	0.794798		GOBP_LUNG_ALVEOLUS_DEVELOPMENT	27	-0.500036	-1.39249	0.0723404	0.232656
GOBP_POSITIVE_REGULATION_OF_RESPONSE_TO_ENDOPLASMIC_RETICULUM_STRESS	35	0.335902	0.950016	0.515094	0.797596		GOBP_CELLULAR_RESPONSE_TO_DEXAMETHASONE_STIMULUS	25	-0.496451	-1.39226	0.0893971	0.232666
GOBP_METENCEPHALON_DEVELOPMENT	74	0.285857	0.948454	0.577982	0.800904		GOBP_RESPONSE_TO_INSULIN	238	-0.348796	-1.39099	0.00447427	0.23427
GOBP_FORMATION_OF_CYTOPLASMIC_TRANSLATION_INITIATION_COMPLEX	16	0.397473	0.946816	0.521569	0.804384		GOBP_POSITIVE_REGULATION_OF_SYNAPTIC_TRANSMISSION_GLUTAMATERGIC	20	-0.533598	-1.39098	0.0679825	0.233933
GOBP_NEGATIVE_REGULATION_OF_LYMPHOCYTE_MIGRATION	15	0.396729	0.946641	0.513292	0.803746		GOBP_POSITIVE_REGULATION_OF_INTERLEUKIN_1_PRODUCTION	54	-0.437311	-1.39061	0.0507099	0.234203
GOBP_LYMPH_VESSEL_MORPHOGENESIS	17	0.379186	0.946557	0.535922	0.802806		GOBP_ACTIN_CYTOSKELETON_REORGANIZATION	90	-0.400611	-1.39057	0.0324074	0.233907
GOBP_REGULATION_OF_HAIR_FOLLICLE_DEVELOPMENT	15	0.400216	0.946205	0.535294	0.80261		GOBP_REGULATION_OF_CELL_CYCLE_CHECKPOINT	30	-0.496871	-1.39053	0.0770833	0.233644
GOBP_REGULATION_OF_MYELINATION	34	0.337949	0.946188	0.569201	0.801478		GOBP_PROTEIN_LOCALIZATION_TO_CILIUM	54	-0.434819	-1.39052	0.057377	0.233304
GOBP_REGULATION_OF_PROTEIN_IMPORT	54	0.300726	0.945498	0.543021	0.802298		GOBP_STRESS_ACTIVATED_PROTEIN_KINASE_SIGNALING_CASCADE	241	-0.347947	-1.39049	0.00486618	0.232994
GOBP_CALCINEURIN_MEDIATED_SIGNALING	38	0.321974	0.945362	0.56917	0.801531		GOBP_NEGATIVE_REGULATION_OF_UBIQUITIN_PROTEIN_TRANSFERASE_ACTIVITY	16	-0.579114	-1.39048	0.101833	0.232682
GOBP_EMBRYONIC_HEART_TUBE_DEVELOPMENT	56	0.296822	0.942766	0.551657	0.807563		GOBP_REGULATION_OF_LIPID_KINASE_ACTIVITY	62	-0.433204	-1.39031	0.0395604	0.232603
GOBP_REGULATION_OF_MEIOTIC_NUCLEAR_DIVISION	24	0.352213	0.941128	0.537453	0.8111		GOBP_NEUROINFLAMMATORY_RESPONSE	31	-0.482488	-1.38963	0.0636943	0.233349
GOBP_PITUITARY_GLAND_DEVELOPMENT	18	0.384057	0.940189	0.539305	0.812662		GOBP_LIPID_LOCALIZATION	384	-0.335245	-1.3893	0.00223714	0.233449
GOBP_CALCIUM_ION_IMPORT	61	0.297864	0.939224	0.586021	0.814242		GOBP_APOPTOTIC_PROCESS_INVOLVED_IN_DEVELOPMENT	25	-0.501997	-1.38929	0.0729783	0.233127
GOBP_MAINTENANCE_OF_PROTEIN_LOCATION_IN_CELL	59	0.292609	0.938706	0.548507	0.814533		GOBP_POSITIVE_REGULATION_OF_MRNA_CATABOLIC_PROCESS	50	-0.442465	-1.38911	0.0619658	0.233052
GOBP_POSITIVE_REGULATION_OF_MYELOID_LEUKOCYTE_CYTOKINE_PRODUCTION_INVOLVED_IN_IMMUNE_RESPONSE	16	0.384968	0.938601	0.528265	0.813642		GOBP_REGULATION_OF_GENE_EXPRESSION_EPIGENETIC	177	-0.362684	-1.38904	0.0175824	0.232817
GOBP_REGULATION_OF_SENSORY_PERCEPTION	23	0.356359	0.938059	0.564639	0.814018		GOBP_POSITIVE_REGULATION_OF_LIPID_BIOSYNTHETIC_PROCESS	65	-0.420949	-1.38897	0.0637363	0.232589
GOBP_DEVELOPMENTAL_PIGMENTATION	33	0.328915	0.937623	0.551136	0.814061		GOBP_NEPHRON_EPITHELIUM_DEVELOPMENT	73	-0.413413	-1.38776	0.0285132	0.234106
GOBP_ENDOTHELIAL_CELL_APOPTOTIC_PROCESS	48	0.30281	0.937057	0.537037	0.814524		GOBP_REGULATION_OF_PHOSPHOPROTEIN_PHOSPHATASE_ACTIVITY	110	-0.391998	-1.38776	0.0330578	0.233767
GOBP_CELLULAR_ALDEHYDE_METABOLIC_PROCESS	50	0.29881	0.936122	0.585127	0.81606		GOBP_LYMPHOCYTE_MEDIATED_IMMUNITY	308	-0.341905	-1.3872	0.0045977	0.234293
GOBP_NEGATIVE_REGULATION_OF_CELL_SUBSTRATE_JUNCTION_ORGANIZATION	17	0.378055	0.935655	0.560706	0.81623		GOBP_REGULATION_OF_LEUKOCYTE_PROLIFERATION	212	-0.35569	-1.38704	0.00722892	0.234211
GOBP_PURINE_NUCLEOTIDE_TRANSPORT	23	0.355127	0.935107	0.564961	0.816601		GOBP_NEGATIVE_REGULATION_OF_POTASSIUM_ION_TRANSMEMBRANE_TRANSPORT	18	-0.55351	-1.38692	0.112871	0.234066
GOBP_RETINA_DEVELOPMENT_IN_CAMERA_TYPE_EYE	103	0.267646	0.93493	0.590074	0.815925		GOBP_POSITIVE_REGULATION_OF_B_CELL_PROLIFERATION	37	-0.464967	-1.38666	0.0630631	0.23414
GOBP_REGULATION_OF_MULTI_ORGANISM_PROCESS	38	0.316741	0.933766	0.55642	0.817988		GOBP_NEGATIVE_REGULATION_OF_CELL_CYCLE_G1_S_PHASE_TRANSITION	97	-0.387948	-1.38635	0.0168067	0.2343
GOBP_POSITIVE_REGULATION_OF_CELLULAR_COMPONENT_BIOGENESIS	447	0.227524	0.931861	0.73366	0.822116		GOBP_POSITIVE_REGULATION_OF_NIK_NF_KAPPAB_SIGNALING	59	-0.432873	-1.3857	0.0447761	0.234944
GOBP_REGULATION_OF_DENDRITE_DEVELOPMENT	82	0.272619	0.929376	0.632353	0.827912		GOBP_REGULATION_OF_MACROPHAGE_DERIVED_FOAM_CELL_DIFFERENTIATION	19	-0.537259	-1.38563	0.0875764	0.234693
GOBP_EXCITATORY_SYNAPSE_ASSEMBLY	19	0.363425	0.929331	0.559055	0.826875		GOBP_CELL_RECOGNITION	164	-0.367576	-1.38529	0.016055	0.234888
GOBP_REGULATION_OF_ERBB_SIGNALING_PATHWAY	85	0.271656	0.929268	0.614841	0.82587		GOBP_NEGATIVE_REGULATION_OF_NUCLEAR_DIVISION	50	-0.452233	-1.38525	0.0534188	0.234592
GOBP_POLYOL_METABOLIC_PROCESS	113	0.263908	0.928221	0.613678	0.827632		GOBP_ODONTOGENESIS	93	-0.392033	-1.38497	0.0285714	0.234713
GOBP_COPULATION	16	0.385921	0.928206	0.544747	0.826499		GOBP_AXONEMAL_DYNEIN_COMPLEX_ASSEMBLY	28	-0.489375	-1.38479	0.077381	0.234656
GOBP_INSULIN_SECRETION	155	0.254232	0.926551	0.623711	0.829961		GOBP_RESPONSE_TO_RETINOIC_ACID	77	-0.405914	-1.38475	0.0417582	0.234367
GOBP_NEGATIVE_REGULATION_OF_TUMOR_NECROSIS_FACTOR_SUPERFAMILY_CYTOKINE_PRODUCTION	49	0.300267	0.921855	0.594041	0.841982		GOBP_RESPONSE_TO_ORGANOPHOSPHORUS	112	-0.379623	-1.38379	0.0294118	0.235496
GOBP_O_GLYCAN_PROCESSING	45	0.305579	0.921711	0.579737	0.841186		GOBP_DEFINITIVE_HEMOPOIESIS	19	-0.545362	-1.38355	0.0912951	0.235548
GOBP_HIPPOCAMPUS_DEVELOPMENT	53	0.292323	0.921406	0.587703	0.840862		GOBP_NEGATIVE_REGULATION_OF_CELL_MATRIX_ADHESION	32	-0.470907	-1.38306	0.075388	0.235954
GOBP_VENTRAL_SPINAL_CORD_DEVELOPMENT	23	0.349919	0.920935	0.587669	0.841002		GOBP_CYCLIC_NUCLEOTIDE_MEDIATED_SIGNALING	58	-0.427855	-1.38288	0.0452586	0.235893
GOBP_MITOCHONDRIAL_CALCIUM_ION_HOMEOSTASIS	24	0.34234	0.920786	0.573585	0.84023		GOBP_I_KAPPAB_PHOSPHORYLATION	18	-0.556352	-1.38141	0.113208	0.237918
GOBP_NEGATIVE_REGULATION_OF_CYTOKINE_PRODUCTION_INVOLVED_IN_INFLAMMATORY_RESPONSE	24	0.347858	0.918549	0.573308	0.845171		GOBP_POSITIVE_REGULATION_OF_APOPTOTIC_SIGNALING_PATHWAY	111	-0.390621	-1.38115	0.0333333	0.238023
GOBP_SEMAPHORIN_PLEXIN_SIGNALING_PATHWAY	35	0.322511	0.918497	0.577982	0.844133		GOBP_MICROTUBULE_BASED_MOVEMENT	310	-0.339055	-1.3808	0.00465116	0.238213
GOBP_RECEPTOR_RECYCLING	30	0.332914	0.918381	0.593573	0.843259		GOBP_KINETOCHORE_ORGANIZATION	22	-0.523247	-1.38071	0.10124	0.238014
GOBP_POSITIVE_REGULATION_OF_BLOOD_VESSEL_ENDOTHELIAL_CELL_MIGRATION	51	0.294327	0.916494	0.606403	0.847274		GOBP_NEGATIVE_REGULATION_OF_INTRACELLULAR_STEROID_HORMONE_RECEPTOR_SIGNALING_PATHWAY	30	-0.483665	-1.38062	0.0874752	0.23778
GOBP_ACTIVATION_OF_GTPASE_ACTIVITY	98	0.26388	0.91529	0.626118	0.849342		GOBP_ACTIVATED_T_CELL_PROLIFERATION	41	-0.446876	-1.38054	0.0658174	0.237589
GOBP_ACTIVATION_OF_MAPKK_ACTIVITY	45	0.301717	0.915184	0.590994	0.848448		GOBP_NEGATIVE_REGULATION_OF_EXOCYTOSIS	26	-0.502187	-1.38039	0.0749465	0.237471
GOBP_POSITIVE_REGULATION_OF_REGULATED_SECRETORY_PATHWAY	43	0.305382	0.914738	0.6	0.848509		GOBP_REGULATION_OF_VASCULAR_ENDOTHELIAL_GROWTH_FACTOR_RECEPTOR_SIGNALING_PATHWAY	25	-0.516139	-1.38032	0.0791075	0.237236
GOBP_REGULATION_OF_MACROPHAGE_CHEMOTAXIS	26	0.34543	0.914219	0.581006	0.848752		GOBP_ORGANIC_HYDROXY_COMPOUND_TRANSPORT	180	-0.356865	-1.38015	0.00950119	0.237114
GOBP_GLUTATHIONE_METABOLIC_PROCESS	49	0.297216	0.914157	0.606285	0.847749		GOBP_NEUROTRANSMITTER_METABOLIC_PROCESS	18	-0.54328	-1.3797	0.110169	0.237401
GOBP_LAMELLIPODIUM_ASSEMBLY	63	0.282199	0.913636	0.616216	0.847937		GOBP_REGULATION_OF_PROTEIN_MATURATION	51	-0.432	-1.37911	0.0494624	0.237946
GOBP_PLASMA_MEMBRANE_TUBULATION	19	0.362867	0.9133	0.586275	0.847692		GOBP_REGULATION_OF_NEUTROPHIL_CHEMOTAXIS	29	-0.496766	-1.37854	0.0835118	0.238448
GOBP_SYNAPTIC_VESICLE_RECYCLING	63	0.284948	0.912581	0.59252	0.848494		GOBP_PROTEIN_INSERTION_INTO_MITOCHONDRIAL_MEMBRANE_INVOLVED_IN_APOPTOTIC_SIGNALING_PATHWAY	30	-0.491692	-1.3784	0.0817996	0.238345
GOBP_REGULATION_OF_CHOLESTEROL_EFFLUX	27	0.334905	0.912244	0.604418	0.848199		GOBP_POSITIVE_REGULATION_OF_DEFENSE_RESPONSE	302	-0.339251	-1.37799	0.00941176	0.238625
GOBP_WALKING_BEHAVIOR	18	0.368703	0.911131	0.597786	0.850075		GOBP_NEGATIVE_REGULATION_OF_SMALL_GTPASE_MEDIATED_SIGNAL_TRANSDUCTION	51	-0.437882	-1.37798	0.0609756	0.238299
GOBP_NEGATIVE_REGULATION_OF_TRANSCRIPTION_REGULATORY_REGION_DNA_BINDING	16	0.384185	0.908768	0.604555	0.855302		GOBP_INTERLEUKIN_17_PRODUCTION	30	-0.495485	-1.3776	0.10664	0.238581
GOBP_LONG_CHAIN_FATTY_ACID_BIOSYNTHETIC_PROCESS	28	0.329253	0.908099	0.58891	0.855954		GOBP_T_HELPER_2_CELL_DIFFERENTIATION	15	-0.570125	-1.37749	0.101695	0.238442
GOBP_AMMONIUM_ION_METABOLIC_PROCESS	18	0.363841	0.90791	0.597744	0.855288		GOBP_REGULATION_OF_PROTEIN_TARGETING	74	-0.404287	-1.37745	0.0276596	0.238165
GOBP_INDOLE_CONTAINING_COMPOUND_METABOLIC_PROCESS	16	0.371737	0.9076	0.611111	0.854946		GOBP_PROTEIN_FOLDING	211	-0.356987	-1.37737	0.00902935	0.237953
GOBP_REGULATION_OF_ACTOMYOSIN_STRUCTURE_ORGANIZATION	80	0.268269	0.906616	0.672828	0.856433		GOBP_INTERLEUKIN_8_PRODUCTION	77	-0.400902	-1.37688	0.0404494	0.23832
GOBP_MYOBLAST_DIFFERENTIATION	61	0.280094	0.904132	0.629771	0.86182		GOBP_MITOCHONDRIAL_MEMBRANE_ORGANIZATION	137	-0.370374	-1.37687	0.0197802	0.238003
GOBP_POSITIVE_REGULATION_OF_PROTEIN_BINDING	78	0.271329	0.903942	0.651246	0.861143		GOBP_POSITIVE_REGULATION_OF_NEURON_APOPTOTIC_PROCESS	47	-0.446772	-1.37507	0.0570265	0.240561
GOBP_FOCAL_ADHESION_ASSEMBLY	75	0.275632	0.902799	0.664729	0.863019		GOBP_POSITIVE_REGULATION_OF_ACTIVATED_T_CELL_PROLIFERATION	23	-0.516454	-1.37488	0.0615385	0.240491
GOBP_POSITIVE_REGULATION_OF_NEURON_MIGRATION	15	0.379935	0.902402	0.597077	0.862917		GOBP_CHEMOKINE_PRODUCTION	85	-0.40184	-1.37437	0.0474227	0.240991
GOBP_POSITIVE_REGULATION_OF_CELL_AGING	15	0.375856	0.901477	0.580882	0.864198		GOBP_VASCULAR_ENDOTHELIAL_GROWTH_FACTOR_PRODUCTION	30	-0.485276	-1.37428	0.0755102	0.240758
GOBP_GENETIC_IMPRINTING	20	0.348334	0.900537	0.604463	0.865563		GOBP_ENDOPLASMIC_RETICULUM_TO_GOLGI_VESICLE_MEDIATED_TRANSPORT	190	-0.354103	-1.37418	0.00943396	0.240538
GOBP_REGULATION_OF_CALCIUM_ION_TRANSPORT_INTO_CYTOSOL	73	0.272041	0.900463	0.650198	0.864571		GOBP_GLIAL_CELL_PROLIFERATION	39	-0.455637	-1.37402	0.0595745	0.240437
GOBP_NEGATIVE_REGULATION_OF_CALCIUM_ION_TRANSMEMBRANE_TRANSPORT	28	0.324105	0.900442	0.637427	0.86345		GOBP_NEGATIVE_REGULATION_OF_TRANSPORT	332	-0.335074	-1.37393	0.00681818	0.240258
GOBP_NEUROTROPHIN_TRK_RECEPTOR_SIGNALING_PATHWAY	24	0.339263	0.898519	0.59596	0.867333		GOBP_PH_REDUCTION	51	-0.43973	-1.37385	0.0535332	0.240052
GOBP_NEUROTROPHIN_SIGNALING_PATHWAY	30	0.324044	0.897167	0.624754	0.869703		GOBP_REGULATION_OF_IMMUNOGLOBULIN_PRODUCTION	63	-0.424318	-1.37333	0.0446809	0.240532
GOBP_ESTABLISHMENT_OR_MAINTENANCE_OF_BIPOLAR_CELL_POLARITY	42	0.296817	0.896343	0.622857	0.870673		GOBP_REGULATION_OF_BINDING	314	-0.335605	-1.37216	0	0.241983
GOBP_REGULATION_OF_SODIUM_ION_TRANSMEMBRANE_TRANSPORT	47	0.291685	0.89492	0.626953	0.873208		GOBP_EPITHELIAL_STRUCTURE_MAINTENANCE	20	-0.528343	-1.37212	0.0996169	0.241724
GOBP_EPITHELIAL_CELL_MORPHOGENESIS	22	0.349201	0.894523	0.593688	0.87306		GOBP_NEGATIVE_REGULATION_OF_ORGANELLE_ORGANIZATION	312	-0.337055	-1.37198	0.00925926	0.241631
GOBP_PHOSPHOLIPID_DEPHOSPHORYLATION	41	0.304132	0.894439	0.641326	0.872096		GOBP_REGULATION_OF_PEPTIDYL_LYSINE_ACETYLATION	56	-0.422056	-1.37183	0.0652174	0.241568
GOBP_NUCLEOTIDE_TRANSPORT	30	0.321313	0.892233	0.614931	0.876646		GOBP_REGULATION_OF_TELOMERASE_ACTIVITY	44	-0.452327	-1.37099	0.0640496	0.242558
GOBP_REGULATION_OF_NEURON_MIGRATION	27	0.327227	0.890945	0.634146	0.878836		GOBP_NEGATIVE_REGULATION_OF_PHAGOCYTOSIS	20	-0.527573	-1.37085	0.091858	0.242399
GOBP_NEGATIVE_REGULATION_OF_CHEMOKINE_PRODUCTION	23	0.335001	0.889942	0.617409	0.880249		GOBP_REGULATION_OF_HORMONE_METABOLIC_PROCESS	27	-0.496056	-1.37084	0.0758197	0.242094
GOBP_GLYCOPROTEIN_BIOSYNTHETIC_PROCESS	291	0.225078	0.889241	0.824057	0.880896		GOBP_CELLULAR_RESPONSE_TO_ARSENIC_CONTAINING_SUBSTANCE	18	-0.54104	-1.37062	0.0977597	0.242111
GOBP_POSITIVE_REGULATION_OF_SODIUM_ION_TRANSMEMBRANE_TRANSPORT	19	0.354641	0.888523	0.624266	0.881535		GOBP_TRABECULA_FORMATION	17	-0.541397	-1.37003	0.112676	0.242659
GOBP_REGULATION_OF_PHOSPHOLIPASE_C_ACTIVITY	36	0.315229	0.887491	0.648598	0.882971		GOBP_CARDIAC_CHAMBER_MORPHOGENESIS	78	-0.40165	-1.36977	0.0446247	0.242741
GOBP_PROTEIN_LOCALIZATION_TO_PLASMA_MEMBRANE	243	0.229933	0.887382	0.799645	0.882066		GOBP_RNA_DESTABILIZATION	35	-0.456446	-1.36961	0.0586957	0.242641
GOBP_THIOESTER_METABOLIC_PROCESS	93	0.258314	0.886694	0.683186	0.882628		GOBP_RESPONSE_TO_TEMPERATURE_STIMULUS	198	-0.347022	-1.3693	0.0140845	0.242797
GOBP_CALCIUM_ION_IMPORT_INTO_CYTOSOL	16	0.366412	0.886211	0.651685	0.882686		GOBP_TRANSITION_METAL_ION_HOMEOSTASIS	111	-0.379903	-1.36887	0.0278422	0.243144
GOBP_MITOCHONDRIAL_FISSION	41	0.290363	0.885974	0.67027	0.882123		GOBP_POSITIVE_REGULATION_OF_NUCLEOTIDE_METABOLIC_PROCESS	35	-0.467526	-1.36878	0.0784314	0.242985
GOBP_GLYCOPROTEIN_METABOLIC_PROCESS	347	0.218946	0.880829	0.860465	0.89401		GOBP_VASCULAR_TRANSPORT	74	-0.408481	-1.36872	0.0418502	0.242756
GOBP_NEGATIVE_REGULATION_OF_MUSCLE_HYPERTROPHY	26	0.324519	0.879293	0.661448	0.896596		GOBP_OSTEOCLAST_DIFFERENTIATION	80	-0.400171	-1.36805	0.0495495	0.243511
GOBP_POSITIVE_REGULATION_OF_EXTRINSIC_APOPTOTIC_SIGNALING_PATHWAY	41	0.296	0.87752	0.665984	0.899871		GOBP_POSITIVE_REGULATION_OF_NEURON_DIFFERENTIATION	59	-0.423319	-1.36781	0.0602151	0.243577
GOBP_NEGATIVE_REGULATION_OF_REACTIVE_OXYGEN_SPECIES_BIOSYNTHETIC_PROCESS	25	0.324506	0.875285	0.630394	0.904195		GOBP_REGULATION_OF_GLUCONEOGENESIS	39	-0.459992	-1.36775	0.0666667	0.243353
GOBP_REGULATION_OF_RECEPTOR_RECYCLING	21	0.339735	0.874602	0.642293	0.904639		GOBP_REGULATION_OF_LEUKOCYTE_MIGRATION	176	-0.35831	-1.36677	0.0182648	0.244512
GOBP_NEGATIVE_REGULATION_OF_AMYLOID_PRECURSOR_PROTEIN_CATABOLIC_PROCESS	22	0.334948	0.873107	0.626747	0.907042		GOBP_REGULATION_OF_INTRINSIC_APOPTOTIC_SIGNALING_PATHWAY	144	-0.367532	-1.36669	0.0249433	0.244331
GOBP_SPINAL_CORD_MOTOR_NEURON_DIFFERENTIATION	18	0.358373	0.871815	0.618026	0.908968		GOBP_INFLAMMATORY_RESPONSE_TO_ANTIGENIC_STIMULUS	44	-0.443697	-1.36613	0.0835118	0.244807
GOBP_NEGATIVE_REGULATION_OF_NIK_NF_KAPPAB_SIGNALING	24	0.324295	0.871751	0.655738	0.907916		GOBP_POSITIVE_REGULATION_OF_INTRINSIC_APOPTOTIC_SIGNALING_PATHWAY	53	-0.428082	-1.36597	0.0479303	0.244733
GOBP_POSITIVE_REGULATION_OF_LYMPHOCYTE_DIFFERENTIATION	95	0.252747	0.871714	0.737736	0.90682		GOBP_NEGATIVE_REGULATION_OF_CHROMOSOME_ORGANIZATION	87	-0.392118	-1.36557	0.0344828	0.245039
GOBP_NEGATIVE_REGULATION_OF_RESPONSE_TO_DNA_DAMAGE_STIMULUS	82	0.256802	0.871529	0.727103	0.906104		GOBP_T_HELPER_1_TYPE_IMMUNE_RESPONSE	36	-0.471264	-1.36552	0.0835214	0.244806
GOBP_REGULATION_OF_ACTIN_FILAMENT_ORGANIZATION	235	0.226711	0.870847	0.826825	0.906575		GOBP_NEGATIVE_REGULATION_OF_DNA_BINDING_TRANSCRIPTION_FACTOR_ACTIVITY	140	-0.370026	-1.36527	0.027897	0.244903
GOBP_RESPONSE_TO_NERVE_GROWTH_FACTOR	40	0.29202	0.869898	0.688931	0.907634		GOBP_POSITIVE_REGULATION_OF_HEART_RATE	16	-0.554172	-1.36458	0.093254	0.245678
GOBP_NEGATIVE_REGULATION_OF_PEPTIDYL_SERINE_PHOSPHORYLATION	25	0.323842	0.869476	0.664207	0.907466		GOBP_REGULATION_OF_CELLULAR_RESPONSE_TO_GROWTH_FACTOR_STIMULUS	228	-0.347597	-1.3642	0.00945627	0.245951
GOBP_REGULATION_OF_MITOCHONDRIAL_GENE_EXPRESSION	29	0.317212	0.868895	0.653772	0.9077		GOBP_ERK1_AND_ERK2_CASCADE	242	-0.344603	-1.3639	0.0120773	0.246111
GOBP_POSITIVE_REGULATION_OF_TOR_SIGNALING	38	0.290154	0.86657	0.704501	0.91212		GOBP_LOW_DENSITY_LIPOPROTEIN_PARTICLE_CLEARANCE	28	-0.488325	-1.36332	0.0946502	0.246673
GOBP_COLUMNAR_CUBOIDAL_EPITHELIAL_CELL_DEVELOPMENT	28	0.315039	0.865629	0.678917	0.913216		GOBP_LABYRINTHINE_LAYER_MORPHOGENESIS	15	-0.563142	-1.3631	0.10998	0.246731
GOBP_MATING	28	0.315918	0.865512	0.669866	0.912288		GOBP_SIALYLATION	17	-0.540964	-1.36257	0.115768	0.247184
GOBP_RETINOIC_ACID_METABOLIC_PROCESS	15	0.364508	0.864914	0.65019	0.912557		GOBP_RESPONSE_TO_AMINE	35	-0.462002	-1.36244	0.102564	0.247071
GOBP_DETECTION_OF_LIGHT_STIMULUS	48	0.281261	0.864732	0.686424	0.911787		GOBP_NEPHRON_MORPHOGENESIS	46	-0.438354	-1.36231	0.0762712	0.246976
GOBP_CELLULAR_RESPONSE_TO_STEROL	19	0.339757	0.863823	0.678309	0.912767		GOBP_REGULATION_OF_PROTEIN_ACETYLATION	66	-0.409116	-1.36211	0.0478261	0.246956
GOBP_SECONDARY_PALATE_DEVELOPMENT	20	0.338214	0.863656	0.670061	0.911967		GOBP_GLOMERULAR_EPITHELIUM_DEVELOPMENT	18	-0.542652	-1.3619	0.106029	0.246948
GOBP_EPITHELIAL_CELL_CELL_ADHESION	15	0.362922	0.859387	0.664729	0.920692		GOBP_POSITIVE_REGULATION_OF_IMMUNOGLOBULIN_PRODUCTION	43	-0.433462	-1.36167	0.0856531	0.246971
GOBP_CYCLIC_NUCLEOTIDE_METABOLIC_PROCESS	28	0.310833	0.855461	0.683908	0.92852		GOBP_REGULATION_OF_IMMUNE_EFFECTOR_PROCESS	404	-0.326414	-1.36132	0	0.247233
GOBP_CYTOPLASMIC_TRANSLATION	99	0.247471	0.85544	0.767225	0.927364		GOBP_REGULATION_OF_PROTEIN_TARGETING_TO_MITOCHONDRION	42	-0.445257	-1.36116	0.0775862	0.247138
GOBP_VITAMIN_D_METABOLIC_PROCESS	17	0.35711	0.850905	0.705305	0.936302		GOBP_RESPONSE_TO_MECHANICAL_STIMULUS	171	-0.35724	-1.36065	0.0134228	0.247587
GOBP_ACTIN_POLYMERIZATION_OR_DEPOLYMERIZATION	191	0.224798	0.850807	0.865724	0.935307		GOBP_NADPH_REGENERATION	18	-0.531401	-1.36037	0.116183	0.247712
GOBP_PHOTOTRANSDUCTION	35	0.291111	0.848859	0.705104	0.938553		GOBP_NEGATIVE_REGULATION_OF_LIPID_LOCALIZATION	37	-0.450089	-1.35971	0.100642	0.248441
GOBP_BONE_REMODELING	68	0.26129	0.847172	0.785579	0.94108		GOBP_REGULATION_OF_NOTCH_SIGNALING_PATHWAY	93	-0.381781	-1.35961	0.0388769	0.248292
GOBP_POSITIVE_REGULATION_OF_SPROUTING_ANGIOGENESIS	19	0.331822	0.846284	0.679775	0.941788		GOBP_REGULATION_OF_CELL_MIGRATION_INVOLVED_IN_SPROUTING_ANGIOGENESIS	35	-0.468563	-1.3592	0.0836653	0.248573
GOBP_REGULATION_OF_MUSCLE_ORGAN_DEVELOPMENT	29	0.300724	0.846123	0.68906	0.940939		GOBP_LYMPHOCYTE_MIGRATION	94	-0.388686	-1.35854	0.0344086	0.249326
GOBP_ORGANIC_HYDROXY_COMPOUND_BIOSYNTHETIC_PROCESS	198	0.223108	0.845615	0.883424	0.940841		GOBP_NEGATIVE_REGULATION_OF_CELLULAR_PROTEIN_LOCALIZATION	100	-0.379745	-1.35799	0.0436681	0.249823
GOBP_CELLULAR_DEFENSE_RESPONSE	47	0.280226	0.844909	0.730129	0.941197		GOBP_LEUKOCYTE_CELL_CELL_ADHESION	329	-0.331939	-1.35795	0.0119617	0.249585
GOBP_NUCLEOLAR_LARGE_RRNA_TRANSCRIPTION_BY_RNA_POLYMERASE_I	17	0.344994	0.844151	0.682186	0.941629		GOBP_POSITIVE_REGULATION_OF_TRANSMEMBRANE_TRANSPORT	161	-0.358104	-1.35736	0.0254777	0.250201
GOBP_RETINA_HOMEOSTASIS	59	0.266594	0.84403	0.760618	0.940694		GOBP_KERATAN_SULFATE_METABOLIC_PROCESS	26	-0.495556	-1.35704	0.112798	0.250378
GOBP_POSITIVE_REGULATION_OF_NITRIC_OXIDE_SYNTHASE_BIOSYNTHETIC_PROCESS	15	0.35778	0.843237	0.664078	0.941176		GOBP_POSITIVE_REGULATION_OF_EPITHELIAL_CELL_PROLIFERATION	144	-0.363192	-1.35668	0.0289855	0.250671
GOBP_PHOSPHOLIPID_METABOLIC_PROCESS	367	0.208034	0.842733	0.952465	0.941103		GOBP_POSITIVE_REGULATION_OF_PHOSPHATASE_ACTIVITY	30	-0.478297	-1.35404	0.0949495	0.254644
GOBP_TRANSCYTOSIS	19	0.333477	0.842205	0.695049	0.941049		GOBP_REGULATION_OF_AMINO_ACID_TRANSPORT	25	-0.495157	-1.35386	0.102823	0.254588
GOBP_CHROMATIN_DISASSEMBLY	18	0.344514	0.841885	0.685039	0.940548		GOBP_MULTICELLULAR_ORGANISMAL_RESPONSE_TO_STRESS	44	-0.450509	-1.35359	0.063786	0.254675
GOBP_SPINDLE_ORGANIZATION	177	0.223521	0.841779	0.865961	0.939593		GOBP_TAIL_ANCHORED_MEMBRANE_PROTEIN_INSERTION_INTO_ER_MEMBRANE	16	-0.546291	-1.35355	0.13278	0.254424
GOBP_OOGENESIS	66	0.261938	0.840566	0.766234	0.940922		GOBP_VIRAL_RNA_GENOME_REPLICATION	33	-0.459261	-1.35345	0.081448	0.254261
GOBP_POSITIVE_REGULATION_OF_FOCAL_ADHESION_ASSEMBLY	19	0.334099	0.835902	0.702206	0.949461		GOBP_NEGATIVE_REGULATION_OF_CARBOHYDRATE_METABOLIC_PROCESS	42	-0.441426	-1.35292	0.0761523	0.254773
GOBP_POSITIVE_REGULATION_OF_CELL_SUBSTRATE_JUNCTION_ORGANIZATION	24	0.315139	0.834179	0.703488	0.951804		GOBP_LYMPHOCYTE_HOMEOSTASIS	54	-0.43405	-1.35275	0.0706402	0.254717
GOBP_NEURON_PROJECTION_ARBORIZATION	25	0.309323	0.833228	0.704174	0.952504		GOBP_NUCLEOTIDE_PHOSPHORYLATION	118	-0.375398	-1.35232	0.0356347	0.255045
GOBP_POSITIVE_REGULATION_OF_PROTEIN_IMPORT	37	0.287005	0.833009	0.745763	0.951738		GOBP_RESPONSE_TO_ZINC_ION	36	-0.45428	-1.35193	0.0631579	0.255431
GOBP_REGULATION_OF_CHROMATIN_SILENCING	15	0.347197	0.831791	0.699262	0.953011		GOBP_POSITIVE_REGULATION_OF_BMP_SIGNALING_PATHWAY	26	-0.493912	-1.35114	0.0894309	0.256291
GOBP_PLATELET_ACTIVATION	133	0.229195	0.82985	0.869489	0.955756		GOBP_NEGATIVE_REGULATION_OF_INTERLEUKIN_8_PRODUCTION	21	-0.504865	-1.35055	0.11245	0.257003
GOBP_INTERFERON_ALPHA_PRODUCTION	26	0.307185	0.829762	0.734962	0.954726		GOBP_REGULATION_OF_PROTEASOMAL_PROTEIN_CATABOLIC_PROCESS	169	-0.353241	-1.3503	0.0188235	0.257079
GOBP_CHROMOSOME_CONDENSATION	37	0.28552	0.829471	0.756052	0.954098		GOBP_REGULATION_OF_DNA_REPLICATION	102	-0.381977	-1.35023	0.0392157	0.256854
GOBP_POSITIVE_REGULATION_OF_MYELINATION	15	0.352399	0.828605	0.70099	0.954667		GOBP_TRABECULA_MORPHOGENESIS	34	-0.462129	-1.35	0.0891089	0.256893
GOBP_POSITIVE_REGULATION_OF_PROTEIN_CATABOLIC_PROCESS	209	0.216129	0.828291	0.930153	0.954082		GOBP_ORGANELLE_FISSION	445	-0.320021	-1.34987	0	0.256788
GOBP_PHOSPHATIDYLETHANOLAMINE_METABOLIC_PROCESS	27	0.307359	0.827042	0.714556	0.955347		GOBP_ESTABLISHMENT_OF_ORGANELLE_LOCALIZATION	402	-0.32262	-1.34979	0.00487805	0.256566
GOBP_ANTIGEN_RECEPTOR_MEDIATED_SIGNALING_PATHWAY	288	0.208997	0.826791	0.932432	0.954642		GOBP_EPITHELIAL_CELL_PROLIFERATION	307	-0.329266	-1.34969	0	0.256436
GOBP_PROTEIN_LOCALIZATION_TO_CELL_PERIPHERY	287	0.207942	0.826726	0.924429	0.953581		GOBP_ESTABLISHMENT_OF_MITOTIC_SPINDLE_LOCALIZATION	32	-0.468183	-1.34816	0.109053	0.258525
GOBP_POSITIVE_REGULATION_OF_PROTEIN_DEPOLYMERIZATION	15	0.351108	0.826092	0.676413	0.953612		GOBP_POSITIVE_REGULATION_OF_PROTEIN_ACETYLATION	40	-0.452568	-1.34795	0.0790021	0.258574
GOBP_POSITIVE_REGULATION_OF_SIGNAL_TRANSDUCTION_BY_P53_CLASS_MEDIATOR	21	0.322757	0.824802	0.706237	0.954971		GOBP_PEPTIDYL_SERINE_DEPHOSPHORYLATION	17	-0.531646	-1.34739	0.10643	0.259142
GOBP_GLYCEROPHOSPHOLIPID_METABOLIC_PROCESS	310	0.204914	0.819142	0.962963	0.964747		GOBP_AXONEME_ASSEMBLY	58	-0.409418	-1.34732	0.0566449	0.258924
GOBP_PEPTIDYL_PROLINE_MODIFICATION	51	0.264223	0.816426	0.780115	0.968619		GOBP_REGULATION_OF_ORGANELLE_ASSEMBLY	167	-0.357353	-1.34711	0.0318182	0.258909
GOBP_INTRACELLULAR_LIPID_TRANSPORT	39	0.277132	0.815879	0.774621	0.968458		GOBP_FOLIC_ACID_METABOLIC_PROCESS	18	-0.532866	-1.34621	0.1	0.25999
GOBP_POSITIVE_REGULATION_OF_RESPONSE_TO_BIOTIC_STIMULUS	222	0.213414	0.811941	0.935829	0.974467		GOBP_OVARIAN_FOLLICLE_DEVELOPMENT	42	-0.44137	-1.34619	0.0997831	0.259699
GOBP_NEGATIVE_REGULATION_OF_CALCIUM_ION_TRANSMEMBRANE_TRANSPORTER_ACTIVITY	24	0.306576	0.810542	0.754098	0.97582		GOBP_NUCLEOSOME_ASSEMBLY	114	-0.374816	-1.34608	0.0434783	0.259531
GOBP_SPHINGOLIPID_MEDIATED_SIGNALING_PATHWAY	15	0.340798	0.810369	0.727447	0.974926		GOBP_NEGATIVE_REGULATION_OF_MITOCHONDRION_ORGANIZATION	44	-0.440233	-1.34598	0.0677618	0.259358
GOBP_POSITIVE_REGULATION_OF_LEUKOCYTE_APOPTOTIC_PROCESS	22	0.306992	0.808695	0.759152	0.976718		GOBP_CELLULAR_RESPONSE_TO_KETONE	74	-0.402326	-1.34595	0.0491803	0.259089
GOBP_MAINTENANCE_OF_PROTEIN_LOCALIZATION_IN_ORGANELLE	39	0.268291	0.803064	0.788044	0.985502		GOBP_CHROMATIN_ORGANIZATION_INVOLVED_IN_REGULATION_OF_TRANSCRIPTION	130	-0.364912	-1.34581	0.0236052	0.259007
GOBP_REGULATION_OF_RESPIRATORY_BURST	15	0.334385	0.803026	0.736842	0.984357		GOBP_MIDBODY_ABSCISSION	17	-0.545693	-1.34571	0.143177	0.258875
GOBP_RRNA_TRANSCRIPTION	33	0.280888	0.802418	0.787194	0.984175		GOBP_RENAL_TUBULE_DEVELOPMENT	61	-0.406722	-1.34569	0.0614407	0.258579
GOBP_NEGATIVE_REGULATION_OF_TUMOR_NECROSIS_FACTOR_MEDIATED_SIGNALING_PATHWAY	16	0.330235	0.801683	0.731061	0.984243		GOBP_REGULATION_OF_LEUKOCYTE_CHEMOTAXIS	102	-0.377581	-1.34541	0.0474138	0.258703
GOBP_CORTICAL_CYTOSKELETON_ORGANIZATION	56	0.256927	0.799914	0.811651	0.986045		GOBP_NEGATIVE_REGULATION_OF_GENE_EXPRESSION_EPIGENETIC	102	-0.375315	-1.34515	0.037037	0.258829
GOBP_IMMUNE_RESPONSE_TO_TUMOR_CELL	18	0.313777	0.79689	0.74031	0.989841		GOBP_REGULATION_OF_VASCULAR_PERMEABILITY	35	-0.46691	-1.34491	0.0935551	0.258919
GOBP_INOSITOL_PHOSPHATE_MEDIATED_SIGNALING	43	0.261561	0.796513	0.812741	0.989245		GOBP_OUTER_DYNEIN_ARM_ASSEMBLY	15	-0.548623	-1.34481	0.106029	0.25872
GOBP_REGULATION_OF_PROTEIN_LOCALIZATION_TO_PLASMA_MEMBRANE	84	0.235329	0.796357	0.863636	0.988301		GOBP_REGULATION_OF_JNK_CASCADE	116	-0.371444	-1.34336	0.0349345	0.260809
GOBP_PHOSPHOLIPID_BIOSYNTHETIC_PROCESS	243	0.206432	0.796116	0.954225	0.987482		GOBP_REGULATION_OF_GLUCOSE_IMPORT	45	-0.435713	-1.34332	0.099537	0.260551
GOBP_PRIMARY_ALCOHOL_METABOLIC_PROCESS	64	0.24774	0.795469	0.876384	0.987377		GOBP_MESODERMAL_CELL_DIFFERENTIATION	20	-0.518691	-1.34323	0.114919	0.260392
GOBP_NEGATIVE_REGULATION_OF_NECROTIC_CELL_DEATH	16	0.325225	0.792157	0.754352	0.991664		GOBP_GLYCOSYLCERAMIDE_METABOLIC_PROCESS	17	-0.536049	-1.34316	0.136364	0.260212
GOBP_REGULATION_OF_WATER_LOSS_VIA_SKIN	21	0.304784	0.792086	0.754286	0.990577		GOBP_SUPEROXIDE_METABOLIC_PROCESS	56	-0.41711	-1.34265	0.0788913	0.260835
GOBP_BLASTOCYST_DEVELOPMENT	84	0.233041	0.791364	0.878307	0.990519		GOBP_RELEASE_OF_CYTOCHROME_C_FROM_MITOCHONDRIA	52	-0.422946	-1.34253	0.065678	0.260704
GOBP_ACETYL_COA_METABOLIC_PROCESS	35	0.27749	0.790448	0.823423	0.990791		GOBP_RESPONSE_TO_CATECHOLAMINE	68	-0.400963	-1.33996	0.0707763	0.264553
GOBP_PROTEIN_LOCALIZATION_TO_CELL_SURFACE	59	0.251636	0.788738	0.850467	0.992223		GOBP_MITOCHONDRIAL_TRANSPORT	256	-0.332909	-1.33933	0.00956938	0.265201
GOBP_LAMELLIPODIUM_ORGANIZATION	78	0.23542	0.788697	0.863216	0.991082		GOBP_MAGNESIUM_ION_TRANSPORT	15	-0.554196	-1.33899	0.125498	0.265396
GOBP_REGULATION_OF_MEMBRANE_PROTEIN_ECTODOMAIN_PROTEOLYSIS	23	0.294699	0.787257	0.774319	0.992137		GOBP_GENERATION_OF_PRECURSOR_METABOLITES_AND_ENERGY	465	-0.31492	-1.33874	0	0.265474
GOBP_HEPARAN_SULFATE_PROTEOGLYCAN_METABOLIC_PROCESS	27	0.289534	0.785733	0.787659	0.993343		GOBP_RESPONSE_TO_KETONE	156	-0.357922	-1.33857	0.0243309	0.265429
GOBP_SULFUR_COMPOUND_METABOLIC_PROCESS	319	0.196746	0.785373	0.994872	0.992721		GOBP_REGULATION_OF_METAL_ION_TRANSPORT	189	-0.344795	-1.3381	0.0158014	0.265812
GOBP_POSITIVE_REGULATION_OF_JUN_KINASE_ACTIVITY	62	0.244064	0.785003	0.859779	0.99207		GOBP_PROTEASOMAL_PROTEIN_CATABOLIC_PROCESS	456	-0.316954	-1.33726	0	0.266805
GOBP_HEPATOCYTE_GROWTH_FACTOR_RECEPTOR_SIGNALING_PATHWAY	15	0.322434	0.784889	0.762452	0.991054		GOBP_VITAMIN_TRANSPORT	30	-0.465014	-1.33709	0.0995671	0.266751
GOBP_TRANSCRIPTION_PREINITIATION_COMPLEX_ASSEMBLY	35	0.270136	0.783195	0.813187	0.99243		GOBP_RECEPTOR_INTERNALIZATION	86	-0.379153	-1.33618	0.0584551	0.267928
GOBP_RIBOSOMAL_SMALL_SUBUNIT_ASSEMBLY	21	0.30197	0.779909	0.76616	0.996084		GOBP_L_AMINO_ACID_TRANSPORT	52	-0.423819	-1.33617	0.0787234	0.267626
GOBP_HEMATOPOIETIC_PROGENITOR_CELL_DIFFERENTIATION	150	0.21305	0.779405	0.931034	0.995636		GOBP_GLIOGENESIS	232	-0.336867	-1.3361	0.0207373	0.267425
GOBP_NADP_METABOLIC_PROCESS	33	0.271663	0.778397	0.791188	0.995922		GOBP_HYDROGEN_PEROXIDE_BIOSYNTHETIC_PROCESS	15	-0.555252	-1.33523	0.138158	0.268464
GOBP_POSITIVE_REGULATION_OF_CELL_MATRIX_ADHESION	45	0.25744	0.778024	0.84375	0.995297		GOBP_CELLULAR_PROCESS_INVOLVED_IN_REPRODUCTION_IN_MULTICELLULAR_ORGANISM	249	-0.337647	-1.33507	0.0112867	0.268422
GOBP_HEPARAN_SULFATE_PROTEOGLYCAN_BIOSYNTHETIC_PROCESS	23	0.294562	0.772641	0.783109	1		GOBP_REGULATION_OF_CELL_CYCLE_G1_S_PHASE_TRANSITION	155	-0.34884	-1.33469	0.0393013	0.268747
GOBP_POSITIVE_REGULATION_OF_CREB_TRANSCRIPTION_FACTOR_ACTIVITY	15	0.325368	0.772095	0.770992	1		GOBP_REGULATION_OF_CELL_CELL_ADHESION	379	-0.319521	-1.33428	0.00471698	0.269131
GOBP_REGULATION_OF_ALCOHOL_BIOSYNTHETIC_PROCESS	63	0.23911	0.769544	0.876611	1		GOBP_LABYRINTHINE_LAYER_DEVELOPMENT	36	-0.451404	-1.3332	0.0969072	0.270545
GOBP_POSITIVE_REGULATION_OF_NITRIC_OXIDE_SYNTHASE_ACTIVITY	21	0.297239	0.769159	0.826742	1		GOBP_DNA_METHYLATION_OR_DEMETHYLATION	80	-0.385346	-1.33288	0.0461538	0.270795
GOBP_NEGATIVE_REGULATION_OF_FIBROBLAST_PROLIFERATION	26	0.282895	0.765726	0.806216	1		GOBP_CELLULAR_RESPONSE_TO_STEROID_HORMONE_STIMULUS	162	-0.347884	-1.33229	0.0281385	0.271476
GOBP_RNA_POLYMERASE_II_PREINITIATION_COMPLEX_ASSEMBLY	23	0.288739	0.765537	0.797131	1		GOBP_POSITIVE_REGULATION_OF_T_CELL_PROLIFERATION	89	-0.379762	-1.32997	0.0422833	0.274946
GOBP_NEGATIVE_REGULATION_OF_T_CELL_RECEPTOR_SIGNALING_PATHWAY	20	0.297894	0.765232	0.792181	1		GOBP_UBIQUITIN_DEPENDENT_ERAD_PATHWAY	75	-0.388732	-1.32987	0.0550661	0.274804
GOBP_ENDOCYTIC_RECYCLING	48	0.247918	0.763846	0.86692	1		GOBP_REGULATION_OF_VASCULAR_ASSOCIATED_SMOOTH_MUSCLE_CELL_PROLIFERATION	47	-0.419492	-1.32983	0.0782998	0.274534
GOBP_POSITIVE_REGULATION_OF_PROTEIN_DEPHOSPHORYLATION	42	0.254939	0.76146	0.845324	1		GOBP_MICROTUBULE_BASED_TRANSPORT	178	-0.345822	-1.3294	0.0147992	0.274911
GOBP_TOLL_LIKE_RECEPTOR_4_SIGNALING_PATHWAY	35	0.266348	0.757527	0.84252	1		GOBP_REPLACEMENT_OSSIFICATION	26	-0.483355	-1.32933	0.112705	0.274705
GOBP_PHOSPHATIDIC_ACID_METABOLIC_PROCESS	40	0.253983	0.757316	0.857692	1		GOBP_NEGATIVE_REGULATION_OF_ION_TRANSPORT	234	-0.337919	-1.32845	0.0234192	0.275745
GOBP_ALCOHOL_METABOLIC_PROCESS	295	0.193263	0.757017	0.996403	1		GOBP_LONG_TERM_MEMORY	21	-0.512007	-1.32804	0.12095	0.27606
GOBP_HISTONE_H2A_ACETYLATION	17	0.300428	0.75237	0.79925	1		GOBP_POSITIVE_REGULATION_OF_DNA_METABOLIC_PROCESS	185	-0.345062	-1.32742	0.0283688	0.276801
GOBP_POSITIVE_REGULATION_OF_ANTIGEN_RECEPTOR_MEDIATED_SIGNALING_PATHWAY	21	0.294215	0.749481	0.821632	1		GOBP_REGULATION_OF_NUCLEOTIDE_BIOSYNTHETIC_PROCESS	33	-0.463159	-1.32728	0.0995935	0.276733
GOBP_CD4_POSITIVE_OR_CD8_POSITIVE_ALPHA_BETA_T_CELL_LINEAGE_COMMITMENT	21	0.285069	0.748067	0.785448	1		GOBP_TRANSFORMING_GROWTH_FACTOR_BETA_RECEPTOR_SIGNALING_PATHWAY	171	-0.347848	-1.327	0.0333333	0.276833
GOBP_REGULATION_OF_CYSTEINE_TYPE_ENDOPEPTIDASE_ACTIVITY_INVOLVED_IN_APOPTOTIC_SIGNALING_PATHWAY	16	0.302833	0.743885	0.808743	1		GOBP_MRNA_EXPORT_FROM_NUCLEUS	107	-0.363337	-1.32664	0.0373626	0.27716
GOBP_INTERLEUKIN_4_PRODUCTION	31	0.262152	0.74296	0.872928	1		GOBP_B_CELL_DIFFERENTIATION	115	-0.367298	-1.32629	0.0529801	0.277386
GOBP_REGULATION_OF_POLYSACCHARIDE_BIOSYNTHETIC_PROCESS	32	0.258062	0.742806	0.863905	1		GOBP_RESPONSE_TO_CADMIUM_ION	47	-0.427826	-1.3261	0.0787746	0.277417
GOBP_CHOLESTEROL_EFFLUX	38	0.253035	0.742262	0.876611	1		GOBP_NEGATIVE_REGULATION_OF_NF_KAPPAB_TRANSCRIPTION_FACTOR_ACTIVITY	75	-0.392095	-1.32576	0.0696629	0.277671
GOBP_3_UTR_MEDIATED_MRNA_STABILIZATION	18	0.299672	0.740338	0.826996	1		GOBP_NEGATIVE_REGULATION_OF_COAGULATION	38	-0.43969	-1.32561	0.0820734	0.277609
GOBP_POSITIVE_REGULATION_OF_TRANSCRIPTION_INITIATION_FROM_RNA_POLYMERASE_II_PROMOTER	25	0.270856	0.73946	0.851272	1		GOBP_RESPONSE_TO_INTERLEUKIN_6	36	-0.447452	-1.32539	0.114224	0.277638
GOBP_VERY_LONG_CHAIN_FATTY_ACID_METABOLIC_PROCESS	32	0.255147	0.737501	0.865878	1		GOBP_CELLULAR_RESPONSE_TO_INTERFERON_BETA	18	-0.515825	-1.32534	0.109731	0.277419
GOBP_SULFUR_COMPOUND_BIOSYNTHETIC_PROCESS	164	0.198165	0.736811	0.986965	1		GOBP_POSTSYNAPTIC_SPECIALIZATION_ORGANIZATION	24	-0.493745	-1.32513	0.120332	0.277456
GOBP_REGULATION_OF_ANTIGEN_RECEPTOR_MEDIATED_SIGNALING_PATHWAY	61	0.230572	0.736795	0.904135	1		GOBP_POSITIVE_REGULATION_OF_INTERLEUKIN_8_PRODUCTION	52	-0.419143	-1.32498	0.0826271	0.277391
GOBP_TELOMERASE_RNA_LOCALIZATION	19	0.285783	0.731296	0.852391	1		GOBP_CELLULAR_RESPONSE_TO_REACTIVE_OXYGEN_SPECIES	133	-0.355273	-1.32397	0.0368764	0.278747
GOBP_T_HELPER_CELL_LINEAGE_COMMITMENT	16	0.308551	0.731286	0.831094	1		GOBP_POSITIVE_REGULATION_OF_INTERLEUKIN_17_PRODUCTION	15	-0.556135	-1.32382	0.12831	0.278672
GOBP_REGULATION_OF_MRNA_CATABOLIC_PROCESS	193	0.192333	0.729483	0.985586	1		GOBP_REGULATION_OF_VASCULATURE_DEVELOPMENT	231	-0.336851	-1.32382	0.0285714	0.278357
GOBP_VIRAL_GENE_EXPRESSION	194	0.18955	0.721913	0.99297	1		GOBP_CILIUM_ORGANIZATION	362	-0.3214	-1.3236	0.00235294	0.278436
GOBP_COENZYME_A_METABOLIC_PROCESS	15	0.293072	0.720865	0.846743	1		GOBP_CELLULAR_RESPONSE_TO_LOW_DENSITY_LIPOPROTEIN_PARTICLE_STIMULUS	15	-0.551751	-1.32314	0.134538	0.278818
GOBP_PEROXISOMAL_MEMBRANE_TRANSPORT	19	0.285212	0.719892	0.837209	1		GOBP_POSITIVE_REGULATION_OF_BIOMINERALIZATION	37	-0.438121	-1.32296	0.0978261	0.278802
GOBP_MITOCHONDRIAL_TRANSLATION	133	0.198212	0.719273	0.98155	1		GOBP_LENS_FIBER_CELL_DIFFERENTIATION	24	-0.493096	-1.32255	0.110879	0.279183
GOBP_REGULATION_OF_T_CELL_RECEPTOR_SIGNALING_PATHWAY	38	0.241634	0.717795	0.900192	1		GOBP_REGULATION_OF_EPITHELIAL_CELL_DIFFERENTIATION	110	-0.367259	-1.32247	0.0652174	0.279009
GOBP_HYALURONAN_CATABOLIC_PROCESS	16	0.297151	0.71547	0.831683	1		GOBP_REGULATION_OF_VESICLE_MEDIATED_TRANSPORT	437	-0.312056	-1.32224	0.00233645	0.279102
GOBP_RESPONSE_TO_IRON_ION	24	0.270887	0.715057	0.868885	1		GOBP_PHYSIOLOGICAL_CARDIAC_MUSCLE_HYPERTROPHY	21	-0.495144	-1.32084	0.126531	0.281124
GOBP_PSEUDOURIDINE_SYNTHESIS	18	0.286059	0.710752	0.83463	1		GOBP_L_ALPHA_AMINO_ACID_TRANSMEMBRANE_TRANSPORT	48	-0.424013	-1.32054	0.0816327	0.281304
GOBP_BETA_CATENIN_TCF_COMPLEX_ASSEMBLY	31	0.251759	0.708495	0.897143	1		GOBP_AXIS_SPECIFICATION	58	-0.407498	-1.32048	0.0674847	0.281101
GOBP_POSITIVE_REGULATION_OF_INTERLEUKIN_4_PRODUCTION	24	0.266912	0.706931	0.895911	1		GOBP_POSITIVE_REGULATION_OF_RELEASE_OF_CYTOCHROME_C_FROM_MITOCHONDRIA	26	-0.475902	-1.32033	0.133603	0.281024
GOBP_PHOSPHORYLATED_CARBOHYDRATE_DEPHOSPHORYLATION	16	0.296821	0.706901	0.846296	1		GOBP_FEEDING_BEHAVIOR	52	-0.418846	-1.31988	0.0772627	0.2815
GOBP_MYELIN_ASSEMBLY	18	0.283271	0.706464	0.856867	1		GOBP_CARDIAC_CHAMBER_DEVELOPMENT	107	-0.365376	-1.31985	0.0646651	0.281228
GOBP_PHOSPHATIDYLINOSITOL_METABOLIC_PROCESS	166	0.189996	0.706011	0.996344	1		GOBP_REGULATION_OF_SYSTEMIC_ARTERIAL_BLOOD_PRESSURE_MEDIATED_BY_A_CHEMICAL_SIGNAL	30	-0.467266	-1.31984	0.120163	0.280926
GOBP_NUCLEOTIDE_EXCISION_REPAIR_PREINCISION_COMPLEX_STABILIZATION	21	0.275529	0.704356	0.866534	1		GOBP_POSITIVE_REGULATION_OF_CELL_CYCLE	338	-0.321262	-1.31934	0.01	0.281383
GOBP_REGULATION_OF_ARP2_3_COMPLEX_MEDIATED_ACTIN_NUCLEATION	20	0.275587	0.703786	0.858491	1		GOBP_POSITIVE_REGULATION_OF_NOTCH_SIGNALING_PATHWAY	48	-0.418779	-1.31907	0.0787234	0.281477
GOBP_RESPONSE_TO_TUMOR_CELL	23	0.265785	0.699001	0.870301	1		GOBP_POSITIVE_REGULATION_OF_VIRAL_PROCESS	90	-0.376828	-1.31888	0.0580357	0.281483
GOBP_LOCALIZATION_WITHIN_MEMBRANE	61	0.218553	0.69895	0.946886	1		GOBP_REGULATION_OF_CYTOKINESIS	76	-0.390163	-1.31859	0.0626305	0.281637
GOBP_REGULATION_OF_CHOLESTEROL_BIOSYNTHETIC_PROCESS	40	0.231281	0.69694	0.931298	1		GOBP_REGULATION_OF_POSTSYNAPTIC_MEMBRANE_NEUROTRANSMITTER_RECEPTOR_LEVELS	46	-0.424332	-1.31833	0.0746888	0.281762
GOBP_PRODUCTION_OF_SMALL_RNA_INVOLVED_IN_GENE_SILENCING_BY_RNA	50	0.227038	0.694206	0.938517	1		GOBP_NUCLEAR_TRANSPORT	319	-0.319815	-1.31826	0.0118483	0.281538
GOBP_RECEPTOR_CLUSTERING	43	0.23357	0.692325	0.94347	1		GOBP_REGULATION_OF_REPRODUCTIVE_PROCESS	115	-0.364952	-1.31817	0.0617849	0.281378
GOBP_CELL_DEATH_IN_RESPONSE_TO_HYDROGEN_PEROXIDE	22	0.263294	0.687486	0.898406	1		GOBP_PROTEIN_LOCALIZATION_TO_MITOCHONDRION	143	-0.360092	-1.31798	0.0334821	0.281388
GOBP_GLUTAMATE_METABOLIC_PROCESS	27	0.255595	0.687107	0.905882	1		GOBP_HISTONE_MONOUBIQUITINATION	28	-0.458524	-1.31788	0.135011	0.281224
GOBP_REGULATION_OF_GLUCAN_BIOSYNTHETIC_PROCESS	25	0.255232	0.685114	0.897143	1		GOBP_REGULATION_OF_TRANSMEMBRANE_TRANSPORT	412	-0.315714	-1.31785	0.00234742	0.280954
GOBP_POSITIVE_REGULATION_OF_TELOMERASE_RNA_LOCALIZATION_TO_CAJAL_BODY	15	0.285728	0.678643	0.870079	1		GOBP_OSTEOBLAST_DEVELOPMENT	17	-0.524795	-1.31595	0.125541	0.283867
GOBP_RIBOSOMAL_LARGE_SUBUNIT_ASSEMBLY	28	0.248631	0.677474	0.917355	1		GOBP_CELLULAR_RESPONSE_TO_RETINOIC_ACID	47	-0.428199	-1.31586	0.0943396	0.283671
GOBP_REGULATION_OF_VIRAL_INDUCED_CYTOPLASMIC_PATTERN_RECOGNITION_RECEPTOR_SIGNALING_PATHWAY	21	0.261636	0.676422	0.906667	1		GOBP_NEGATIVE_REGULATION_OF_T_HELPER_CELL_DIFFERENTIATION	18	-0.522268	-1.31583	0.15	0.283413
GOBP_HISTONE_H4_K5_ACETYLATION	16	0.282727	0.672961	0.864542	1		GOBP_LIPID_STORAGE	69	-0.39051	-1.3149	0.0740741	0.284707
GOBP_NEGATIVE_REGULATION_OF_PROTEIN_KINASE_B_SIGNALING	41	0.227469	0.672322	0.957916	1		GOBP_PROTEIN_MODIFICATION_BY_SMALL_PROTEIN_REMOVAL	268	-0.327618	-1.31486	0.01373	0.284442
GOBP_REGULATION_OF_CELLULAR_AMINO_ACID_METABOLIC_PROCESS	54	0.214804	0.671905	0.973129	1		GOBP_SPERM_MOTILITY	66	-0.388345	-1.31463	0.057971	0.284543
GOBP_GLOBAL_GENOME_NUCLEOTIDE_EXCISION_REPAIR	26	0.239653	0.669904	0.936508	1		GOBP_SMOOTH_MUSCLE_CELL_PROLIFERATION	113	-0.359878	-1.3146	0.0411255	0.284277
GOBP_MRNA_CLEAVAGE	21	0.261623	0.664064	0.898039	1		GOBP_REGULATION_OF_SYSTEM_PROCESS	410	-0.317134	-1.31392	0.0167866	0.285141
GOBP_GLUTAMINE_FAMILY_AMINO_ACID_CATABOLIC_PROCESS	22	0.25681	0.663752	0.895582	1		GOBP_REGULATION_OF_MACROPHAGE_DIFFERENTIATION	18	-0.522479	-1.31389	0.138365	0.284864
GOBP_CORTICAL_ACTIN_CYTOSKELETON_ORGANIZATION	37	0.228849	0.660947	0.958167	1		GOBP_NUCLEAR_EXPORT	190	-0.344298	-1.31382	0.021978	0.28467
GOBP_REGULATION_OF_STEROID_BIOSYNTHETIC_PROCESS	70	0.201662	0.660447	0.988806	1		GOBP_POSITIVE_REGULATION_OF_NERVOUS_SYSTEM_PROCESS	27	-0.463483	-1.31288	0.128692	0.286004
GOBP_REGULATION_OF_CALCINEURIN_MEDIATED_SIGNALING	26	0.245752	0.658629	0.947674	1		GOBP_MRNA_PROCESSING	497	-0.308872	-1.31288	0.00473934	0.285686
GOBP_NUCLEAR_MIGRATION	18	0.274317	0.658307	0.902622	1		GOBP_ERAD_PATHWAY	97	-0.371434	-1.31232	0.0702128	0.286329
GOBP_ESTABLISHMENT_OF_PIGMENT_GRANULE_LOCALIZATION	21	0.252688	0.656398	0.911488	1		GOBP_MODULATION_BY_SYMBIONT_OF_ENTRY_INTO_HOST	40	-0.435692	-1.31194	0.107505	0.286625
GOBP_FATTY_ACYL_COA_BIOSYNTHETIC_PROCESS	29	0.238127	0.652409	0.936782	1		GOBP_REGULATION_OF_ENDOPLASMIC_RETICULUM_STRESS_INDUCED_INTRINSIC_APOPTOTIC_SIGNALING_PATHWAY	28	-0.470963	-1.31122	0.140167	0.287558
GOBP_REGULATION_OF_TOLL_LIKE_RECEPTOR_4_SIGNALING_PATHWAY	19	0.254523	0.647829	0.929524	1		GOBP_REGULATION_OF_DENDRITE_EXTENSION	19	-0.500754	-1.31089	0.15678	0.287828
GOBP_PEROXISOMAL_TRANSPORT	66	0.198329	0.64584	0.994129	1		GOBP_BONE_MORPHOGENESIS	69	-0.396598	-1.31063	0.0630081	0.287944
GOBP_DIACYLGLYCEROL_METABOLIC_PROCESS	19	0.258302	0.645327	0.912351	1		GOBP_CELLULAR_RESPONSE_TO_VASCULAR_ENDOTHELIAL_GROWTH_FACTOR_STIMULUS	53	-0.416186	-1.31055	0.0995671	0.287766
GOBP_HISTONE_H4_K16_ACETYLATION	21	0.245411	0.641733	0.930368	1		GOBP_POSITIVE_REGULATION_OF_GROWTH	200	-0.341258	-1.31026	0.0212314	0.287882
GOBP_RNA_INTERFERENCE	16	0.265304	0.641096	0.937262	1		GOBP_CELLULAR_RESPONSE_TO_LIPOPROTEIN_PARTICLE_STIMULUS	26	-0.480761	-1.3095	0.119588	0.288834
GOBP_REGULATION_OF_INTRACELLULAR_ESTROGEN_RECEPTOR_SIGNALING_PATHWAY	36	0.219072	0.640988	0.946	1		GOBP_REGULATION_OF_CELL_PROJECTION_ASSEMBLY	160	-0.346975	-1.30902	0.0311111	0.289394
GOBP_MITOCHONDRIAL_CYTOCHROME_C_OXIDASE_ASSEMBLY	21	0.243616	0.639656	0.922925	1		GOBP_MONOSACCHARIDE_BIOSYNTHETIC_PROCESS	83	-0.379111	-1.30823	0.0601336	0.290422
GOBP_RESPONSE_TO_STEROL	28	0.232094	0.638334	0.946215	1		GOBP_TRANSFERRIN_TRANSPORT	33	-0.455015	-1.30802	0.117043	0.290487
GOBP_INSULIN_SECRETION_INVOLVED_IN_CELLULAR_RESPONSE_TO_GLUCOSE_STIMULUS	52	0.206411	0.636911	0.972527	1		GOBP_NECROPTOTIC_PROCESS	36	-0.445071	-1.30767	0.124444	0.290816
GOBP_PROTEIN_AUTOPROCESSING	17	0.262118	0.633833	0.924953	1		GOBP_PROTEIN_N_LINKED_GLYCOSYLATION	71	-0.392573	-1.30706	0.0849673	0.29153
GOBP_NUCLEOSIDE_BISPHOSPHATE_METABOLIC_PROCESS	122	0.178421	0.633087	0.998236	1		GOBP_REGULATION_OF_NERVOUS_SYSTEM_PROCESS	104	-0.360786	-1.30681	0.046875	0.29164
GOBP_V_D_J_RECOMBINATION	16	0.258844	0.631736	0.914611	1		GOBP_T_CELL_PROLIFERATION	176	-0.338325	-1.30677	0.0300926	0.291366
GOBP_REGULATION_OF_CELLULAR_AMINE_METABOLIC_PROCESS	65	0.195272	0.628404	0.985455	1		GOBP_RHYTHMIC_PROCESS	238	-0.328023	-1.30673	0.0219512	0.291131
GOBP_PIGMENT_GRANULE_LOCALIZATION	23	0.241144	0.624864	0.955684	1		GOBP_POSITIVE_REGULATION_OF_ATP_METABOLIC_PROCESS	33	-0.443086	-1.30629	0.12	0.291528
GOBP_PROTEIN_TARGETING_TO_MEMBRANE	192	0.164079	0.623685	1	1		GOBP_NEGATIVE_REGULATION_OF_TRANSMEMBRANE_RECEPTOR_PROTEIN_SERINE_THREONINE_KINASE_SIGNALING_PATHWAY	109	-0.360265	-1.30618	0.0396476	0.291435
GOBP_REGULATION_OF_AMYLOID_PRECURSOR_PROTEIN_CATABOLIC_PROCESS	41	0.207771	0.62004	0.984496	1		GOBP_MUSCLE_CELL_APOPTOTIC_PROCESS	53	-0.407563	-1.30584	0.0929752	0.291685
GOBP_TRANSCRIPTION_INITIATION_FROM_RNA_POLYMERASE_I_PROMOTER	38	0.209383	0.619025	0.972277	1		GOBP_CELLULAR_RESPONSE_TO_INSULIN_STIMULUS	196	-0.335706	-1.30577	0.0266075	0.2915
GOBP_NUCLEOTIDE_EXCISION_REPAIR_DNA_DUPLEX_UNWINDING	22	0.236431	0.618244	0.950593	1		GOBP_DIVALENT_INORGANIC_CATION_HOMEOSTASIS	373	-0.317606	-1.30556	0.00746269	0.291559
GOBP_SHORT_CHAIN_FATTY_ACID_METABOLIC_PROCESS	15	0.255532	0.616212	0.934	1		GOBP_EXTERNAL_ENCAPSULATING_STRUCTURE_ORGANIZATION	293	-0.319598	-1.3054	0.0148515	0.29152
GOBP_NEGATIVE_REGULATION_OF_DEFENSE_RESPONSE_TO_VIRUS	24	0.231688	0.61097	0.96008	1		GOBP_REGULATION_OF_MRNA_3_END_PROCESSING	28	-0.468849	-1.30537	0.120408	0.291238
GOBP_NUCLEOTIDE_EXCISION_REPAIR_DNA_INCISION	39	0.209926	0.61019	0.973231	1		GOBP_ENDOPLASMIC_RETICULUM_UNFOLDED_PROTEIN_RESPONSE	120	-0.357157	-1.30493	0.0615385	0.291684
GOBP_PROTEIN_LOCALIZATION_TO_GOLGI_APPARATUS	27	0.22485	0.602588	0.964143	1		GOBP_KERATAN_SULFATE_BIOSYNTHETIC_PROCESS	21	-0.492766	-1.30459	0.146881	0.291996
GOBP_CELLULAR_RESPONSE_TO_STEROL_DEPLETION	16	0.25367	0.601845	0.936759	1		GOBP_NUCLEAR_ENVELOPE_REASSEMBLY	18	-0.527032	-1.30447	0.159041	0.291888
GOBP_MITOCHONDRIAL_TRANSCRIPTION	17	0.242946	0.600669	0.924528	1		GOBP_RESPONSE_TO_HYPEROXIA	20	-0.50688	-1.3044	0.131635	0.291727
GOBP_NUCLEOTIDE_EXCISION_REPAIR_DNA_DAMAGE_RECOGNITION	23	0.230208	0.598363	0.958559	1		GOBP_DNA_REPLICATION_DEPENDENT_NUCLEOSOME_ORGANIZATION	25	-0.479444	-1.30435	0.136646	0.291481
GOBP_PEROXISOME_ORGANIZATION	78	0.178	0.591238	0.996473	1		GOBP_INFLAMMATORY_CELL_APOPTOTIC_PROCESS	18	-0.51868	-1.30404	0.176221	0.291709
GOBP_RECEPTOR_CATABOLIC_PROCESS	33	0.206153	0.589497	0.974265	1		GOBP_MULTIVESICULAR_BODY_ORGANIZATION	31	-0.458766	-1.30404	0.119284	0.291396
GOBP_RIBOSOME_ASSEMBLY	63	0.183589	0.588508	0.992453	1		GOBP_ENDOPLASMIC_RETICULUM_ORGANIZATION	82	-0.377993	-1.30391	0.0545851	0.291299
GOBP_MITOCHONDRIAL_GENE_EXPRESSION	164	0.155592	0.580018	1	1		GOBP_MEMBRANE_DISASSEMBLY	15	-0.516068	-1.30371	0.150215	0.291318
GOBP_AMYLOID_FIBRIL_FORMATION	22	0.223829	0.576569	0.963168	1		GOBP_REGULATION_OF_CENTROSOME_CYCLE	46	-0.419901	-1.30358	0.115632	0.291244
GOBP_NUCLEOTIDE_EXCISION_REPAIR_PREINCISION_COMPLEX_ASSEMBLY	29	0.209824	0.575243	0.969582	1		GOBP_TYPE_2_IMMUNE_RESPONSE	33	-0.440269	-1.30299	0.115304	0.291995
GOBP_MITOCHONDRIAL_TRANSLATIONAL_TERMINATION	88	0.168504	0.570848	1	1		GOBP_ANDROGEN_RECEPTOR_SIGNALING_PATHWAY	32	-0.463821	-1.30298	0.118998	0.291701
GOBP_HISTONE_METHYLATION	118	0.1602	0.566164	1	1		GOBP_POSITIVE_REGULATION_OF_INTERFERON_ALPHA_PRODUCTION	20	-0.50315	-1.30253	0.139959	0.292173
GOBP_STRESS_GRANULE_ASSEMBLY	21	0.221728	0.566072	0.971319	1		GOBP_LINOLEIC_ACID_METABOLIC_PROCESS	17	-0.521567	-1.30248	0.163599	0.291945
GOBP_PHOTOPERIODISM	29	0.207453	0.563468	0.984704	1		GOBP_NCRNA_CATABOLIC_PROCESS	34	-0.447615	-1.30205	0.0993789	0.292395
GOBP_REGULATION_OF_ESTABLISHMENT_OR_MAINTENANCE_OF_CELL_POLARITY	24	0.209077	0.562176	0.973734	1		GOBP_LUNG_CELL_DIFFERENTIATION	18	-0.505993	-1.30161	0.142857	0.292887
GOBP_ASPARTATE_FAMILY_AMINO_ACID_BIOSYNTHETIC_PROCESS	17	0.223814	0.560111	0.963636	1		GOBP_ASTROCYTE_DIFFERENTIATION	60	-0.409384	-1.30154	0.090708	0.292699
GOBP_CYTOCHROME_COMPLEX_ASSEMBLY	35	0.19055	0.556721	0.983178	1		GOBP_POSITIVE_REGULATION_OF_DNA_TEMPLATED_TRANSCRIPTION_ELONGATION	25	-0.478048	-1.30127	0.158537	0.292867
GOBP_RRNA_METHYLATION	28	0.200124	0.550282	0.986717	1		GOBP_REGULATION_OF_MICROTUBULE_BASED_PROCESS	199	-0.332484	-1.29944	0.0199557	0.295757
GOBP_NUCLEAR_TRANSCRIBED_MRNA_CATABOLIC_PROCESS	206	0.143749	0.548645	1	1		GOBP_ENDOCRINE_SYSTEM_DEVELOPMENT	73	-0.387265	-1.29913	0.098434	0.295909
GOBP_RRNA_MODIFICATION	40	0.186179	0.54847	0.992308	1		GOBP_REGULATION_OF_GLIOGENESIS	70	-0.392969	-1.29892	0.0895197	0.295974
GOBP_TRICARBOXYLIC_ACID_CYCLE	33	0.193062	0.545025	0.988506	1		GOBP_GOLGI_VESICLE_TRANSPORT	350	-0.315741	-1.29875	0.0176322	0.295964
GOBP_REGULATION_OF_PROTEIN_LOCALIZATION_TO_CELL_SURFACE	33	0.189295	0.537333	0.994175	1		GOBP_CILIUM_OR_FLAGELLUM_DEPENDENT_CELL_MOTILITY	89	-0.366848	-1.29866	0.0674157	0.295802
GOBP_TOR_SIGNALING	110	0.152844	0.536806	1	1		GOBP_REGULATION_OF_LIPID_CATABOLIC_PROCESS	47	-0.415964	-1.29866	0.0903361	0.29549
GOBP_HISTONE_H4_ACETYLATION	66	0.167796	0.53669	0.998024	1		GOBP_SMALL_MOLECULE_CATABOLIC_PROCESS	370	-0.313141	-1.29846	0.0131579	0.295541
GOBP_NEGATIVE_REGULATION_OF_HISTONE_METHYLATION	20	0.205603	0.534423	0.974903	1		GOBP_TRANSMEMBRANE_RECEPTOR_PROTEIN_SERINE_THREONINE_KINASE_SIGNALING_PATHWAY	289	-0.322711	-1.29788	0.00704225	0.29621
GOBP_TRNA_5_END_PROCESSING	16	0.218534	0.534335	0.980952	1		GOBP_REGULATION_OF_PROTEIN_CONTAINING_COMPLEX_DISASSEMBLY	106	-0.368656	-1.2977	0.059081	0.296238
GOBP_PHOSPHATIDYLINOSITOL_PHOSPHORYLATION	54	0.17139	0.532383	0.998192	1		GOBP_PROTEIN_LOCALIZATION_TO_NUCLEUS	250	-0.324071	-1.29765	0.0239234	0.296008
GOBP_MICROTUBULE_ORGANIZING_CENTER_LOCALIZATION	29	0.188205	0.527334	0.985047	1		GOBP_TRANSITION_METAL_ION_TRANSPORT	101	-0.362951	-1.29749	0.0565611	0.295957
GOBP_REGULATION_OF_B_CELL_RECEPTOR_SIGNALING_PATHWAY	25	0.196483	0.526019	0.986381	1		GOBP_REGULATION_OF_PRODUCTION_OF_MOLECULAR_MEDIATOR_OF_IMMUNE_RESPONSE	129	-0.352944	-1.29734	0.0663717	0.295955
GOBP_N_TERMINAL_PROTEIN_AMINO_ACID_ACETYLATION	16	0.21689	0.523106	0.982283	1		GOBP_PROTEIN_INSERTION_INTO_ER_MEMBRANE	18	-0.508658	-1.29679	0.166316	0.296619
GOBP_REGULATION_OF_TRANSCRIPTION_INITIATION_FROM_RNA_POLYMERASE_II_PROMOTER	31	0.188718	0.519431	0.994536	1		GOBP_POSITIVE_REGULATION_OF_CELLULAR_AMIDE_METABOLIC_PROCESS	146	-0.347024	-1.29657	0.0287611	0.296725
GOBP_REGULATION_OF_TOR_SIGNALING	88	0.149659	0.50936	1	1		GOBP_INTRA_GOLGI_VESICLE_MEDIATED_TRANSPORT	32	-0.452274	-1.29599	0.11022	0.29744
GOBP_REGULATION_OF_DEFENSE_RESPONSE_TO_VIRUS_BY_VIRUS	29	0.183566	0.500781	1	1		GOBP_PROTEIN_LOCALIZATION_TO_POSTSYNAPSE	34	-0.445291	-1.29596	0.124	0.297182
GOBP_GLYCOSIDE_METABOLIC_PROCESS	16	0.205767	0.497802	0.982692	1		GOBP_FC_RECEPTOR_SIGNALING_PATHWAY	227	-0.327594	-1.29574	0.0236967	0.297272
GOBP_REGULATION_OF_OXIDATIVE_PHOSPHORYLATION	20	0.194745	0.492962	0.987928	1		GOBP_PROTEIN_MATURATION	239	-0.327941	-1.29522	0.0184757	0.297894
GOBP_RESPIRATORY_CHAIN_COMPLEX_IV_ASSEMBLY	25	0.186224	0.489897	0.988	1		GOBP_NEGATIVE_REGULATION_OF_HYDROLASE_ACTIVITY	334	-0.317289	-1.29455	0.0169492	0.298728
GOBP_FATTY_ACYL_COA_METABOLIC_PROCESS	39	0.165487	0.483355	1	1		GOBP_NEGATIVE_REGULATION_OF_ERBB_SIGNALING_PATHWAY	48	-0.414539	-1.29432	0.128692	0.298811
GOBP_MATURATION_OF_LSU_RRNA	28	0.174426	0.477462	0.992509	1		GOBP_PROTEIN_QUALITY_CONTROL_FOR_MISFOLDED_OR_INCOMPLETELY_SYNTHESIZED_PROTEINS	28	-0.457293	-1.29429	0.138277	0.298568
GOBP_THIOESTER_BIOSYNTHETIC_PROCESS	50	0.152952	0.474799	1	1		GOBP_REGULATION_OF_VOLTAGE_GATED_CALCIUM_CHANNEL_ACTIVITY	25	-0.477695	-1.29394	0.125275	0.298868
GOBP_REGULATION_OF_INTRINSIC_APOPTOTIC_SIGNALING_PATHWAY_IN_RESPONSE_TO_DNA_DAMAGE_BY_P53_CLASS_MEDIATOR	17	0.194726	0.474775	0.990329	1		GOBP_TERPENOID_METABOLIC_PROCESS	71	-0.382688	-1.29376	0.0695067	0.298877
GOBP_RIBOSOMAL_LARGE_SUBUNIT_BIOGENESIS	72	0.143231	0.474486	1	1		GOBP_MIDBRAIN_DEVELOPMENT	69	-0.386098	-1.29372	0.0863158	0.298625
GOBP_IRON_SULFUR_CLUSTER_ASSEMBLY	23	0.169195	0.448873	0.996183	1		GOBP_DNA_DAMAGE_RESPONSE_SIGNAL_TRANSDUCTION_BY_P53_CLASS_MEDIATOR	103	-0.364134	-1.29334	0.0488798	0.299012
GOBP_HISTONE_H3_K27_METHYLATION	16	0.181433	0.445634	0.996132	1		GOBP_MORPHOGENESIS_OF_A_BRANCHING_STRUCTURE	129	-0.352345	-1.29327	0.0639175	0.298808
GOBP_POSITIVE_REGULATION_OF_DOUBLE_STRAND_BREAK_REPAIR	39	0.146577	0.425149	1	1		GOBP_REGULATION_OF_HIPPO_SIGNALING	17	-0.505296	-1.29316	0.153518	0.298669
GOBP_REGULATION_OF_GOLGI_ORGANIZATION	17	0.171924	0.424013	0.994106	1		GOBP_NEUROPEPTIDE_SIGNALING_PATHWAY	48	-0.419366	-1.29278	0.120614	0.29902
GOBP_SCF_DEPENDENT_PROTEASOMAL_UBIQUITIN_DEPENDENT_PROTEIN_CATABOLIC_PROCESS	87	0.121282	0.408531	1	1		GOBP_REGULATION_OF_BLOOD_PRESSURE	118	-0.355138	-1.29152	0.0482456	0.300951
GOBP_RNA_METHYLATION	84	0.118231	0.401938	1	1		GOBP_PATTERN_RECOGNITION_RECEPTOR_SIGNALING_PATHWAY	185	-0.336572	-1.2914	0.0434783	0.300895
GOBP_N_TERMINAL_PROTEIN_AMINO_ACID_MODIFICATION	26	0.144874	0.394424	0.998145	1		GOBP_LIVER_MORPHOGENESIS	16	-0.51915	-1.29093	0.150628	0.301394
GOBP_NEGATIVE_REGULATION_OF_PROTEIN_TYROSINE_KINASE_ACTIVITY	28	0.134542	0.376841	1	1		GOBP_NAD_BIOSYNTHETIC_PROCESS	24	-0.474418	-1.29088	0.129103	0.301156
GOBP_TRNA_METABOLIC_PROCESS	177	0.097851	0.360631	1	1		GOBP_COLLAGEN_FIBRIL_ORGANIZATION	40	-0.426383	-1.29082	0.117914	0.300957
GOBP_PHOSPHATIDYLGLYCEROL_METABOLIC_PROCESS	28	0.109727	0.299368	1	0.999997		GOBP_DETERMINATION_OF_ADULT_LIFESPAN	15	-0.537878	-1.29076	0.187755	0.300747
							GOBP_PHOSPHATIDYLCHOLINE_ACYL_CHAIN_REMODELING	21	-0.498169	-1.29073	0.124736	0.300482
							GOBP_GLOMERULUS_DEVELOPMENT	45	-0.416764	-1.29067	0.136161	0.300295
							GOBP_POSTREPLICATION_REPAIR	52	-0.404225	-1.29034	0.106472	0.300563
							GOBP_NEGATIVE_REGULATION_OF_CELL_ACTIVATION	172	-0.337126	-1.29004	0.0409091	0.300781
							GOBP_SIGNAL_TRANSDUCTION_IN_RESPONSE_TO_DNA_DAMAGE	126	-0.353279	-1.28968	0.0493562	0.301046
							GOBP_RESPONSE_TO_INTERFERON_GAMMA	164	-0.337086	-1.28922	0.0495495	0.301562
							GOBP_DOSAGE_COMPENSATION	17	-0.510598	-1.28893	0.150495	0.301763
							GOBP_DNA_SYNTHESIS_INVOLVED_IN_DNA_REPAIR	50	-0.413363	-1.2888	0.100604	0.301643
							GOBP_PROTEIN_PHOSPHOPANTETHEINYLATION	284	-0.317047	-1.28857	0.00932401	0.30175
							GOBP_POSITIVE_REGULATION_OF_CHROMATIN_ORGANIZATION	93	-0.369626	-1.28849	0.0865604	0.301598
							GOBP_REGULATION_OF_CARBOHYDRATE_CATABOLIC_PROCESS	79	-0.376106	-1.28818	0.087146	0.301802
							GOBP_DEVELOPMENTAL_GROWTH_INVOLVED_IN_MORPHOGENESIS	184	-0.33493	-1.28784	0.0447059	0.302056
							GOBP_POSITIVE_REGULATION_OF_VIRAL_GENOME_REPLICATION	31	-0.453966	-1.28757	0.12743	0.302195
							GOBP_POSITIVE_REGULATION_OF_GRANULOCYTE_CHEMOTAXIS	24	-0.471589	-1.28751	0.141372	0.301974
							GOBP_WOUND_HEALING	431	-0.307448	-1.28688	0.0123153	0.302858
							GOBP_POSITIVE_REGULATION_OF_ORGAN_GROWTH	40	-0.417963	-1.28684	0.117137	0.302615
							GOBP_POSITIVE_REGULATION_OF_HORMONE_SECRETION	88	-0.368399	-1.28666	0.089172	0.302596
							GOBP_MALE_GAMETE_GENERATION	399	-0.307724	-1.2864	0.0246914	0.302781
							GOBP_REGULATION_OF_DNA_METABOLIC_PROCESS	323	-0.314042	-1.28638	0.0136054	0.302508
							GOBP_POSITIVE_REGULATION_OF_UBIQUITIN_DEPENDENT_PROTEIN_CATABOLIC_PROCESS	97	-0.36425	-1.28632	0.0939597	0.30233
							GOBP_ONE_CARBON_METABOLIC_PROCESS	34	-0.442946	-1.28628	0.142251	0.302108
							GOBP_MESENCHYME_DEVELOPMENT	214	-0.328254	-1.28611	0.0271605	0.302045
							GOBP_RESPONSE_TO_ESTRADIOL	99	-0.36292	-1.28578	0.0524017	0.302333
							GOBP_LEUKOCYTE_DIFFERENTIATION	460	-0.303639	-1.28492	0.00689655	0.303457
							GOBP_NEGATIVE_REGULATION_OF_ANION_TRANSPORT	158	-0.341242	-1.28489	0.0409639	0.303206
							GOBP_REGULATION_OF_CYTOSOLIC_CALCIUM_ION_CONCENTRATION	256	-0.320096	-1.28445	0.0350467	0.303739
							GOBP_DOPAMINERGIC_NEURON_DIFFERENTIATION	21	-0.485518	-1.28433	0.154176	0.303637
							GOBP_PROTEIN_EXIT_FROM_ENDOPLASMIC_RETICULUM	45	-0.417029	-1.28403	0.0963115	0.303903
							GOBP_NECROTIC_CELL_DEATH	55	-0.400351	-1.2835	0.102908	0.304556
							GOBP_NEGATIVE_REGULATION_OF_NUCLEOTIDE_METABOLIC_PROCESS	18	-0.519372	-1.28316	0.169772	0.304805
							GOBP_COAGULATION	280	-0.319191	-1.28268	0.0143885	0.305379
							GOBP_CHEMOKINE_C_X_C_MOTIF_LIGAND_2_PRODUCTION	16	-0.524191	-1.28253	0.158004	0.305288
							GOBP_REGULATION_OF_FAT_CELL_DIFFERENTIATION	104	-0.360217	-1.2823	0.0625	0.305416
							GOBP_NUCLEOSIDE_DIPHOSPHATE_METABOLIC_PROCESS	140	-0.345572	-1.28206	0.0485651	0.305509
							GOBP_EMBRYO_DEVELOPMENT_ENDING_IN_BIRTH_OR_EGG_HATCHING	494	-0.300223	-1.28165	0.00947867	0.305928
							GOBP_POSITIVE_REGULATION_OF_GLIOGENESIS	52	-0.40135	-1.28114	0.107066	0.306536
							GOBP_MESONEPHRIC_TUBULE_MORPHOGENESIS	38	-0.428575	-1.28082	0.119247	0.306796
							GOBP_DEVELOPMENTAL_GROWTH	487	-0.301598	-1.28076	0.00735294	0.306598
							GOBP_REGULATION_OF_PHOSPHATIDYLINOSITOL_3_KINASE_ACTIVITY	50	-0.407534	-1.28025	0.108	0.307228
							GOBP_CELLULAR_BIOGENIC_AMINE_METABOLIC_PROCESS	76	-0.372656	-1.28005	0.0788288	0.307298
							GOBP_CELLULAR_RESPONSE_TO_ABIOTIC_STIMULUS	280	-0.314774	-1.27976	0.0301624	0.307517
							GOBP_DNA_INTEGRITY_CHECKPOINT	151	-0.341714	-1.27948	0.0533981	0.307702
							GOBP_CELLULAR_RESPONSE_TO_GROWTH_HORMONE_STIMULUS	21	-0.492878	-1.27927	0.158798	0.307785
							GOBP_RDNA_HETEROCHROMATIN_ASSEMBLY	30	-0.452166	-1.27867	0.135903	0.30849
							GOBP_PEPTIDYL_TYROSINE_MODIFICATION	307	-0.315379	-1.27841	0.0141844	0.308597
							GOBP_DETECTION_OF_MECHANICAL_STIMULUS	37	-0.430798	-1.27836	0.141053	0.308393
							GOBP_REGULATION_OF_COAGULATION	56	-0.405742	-1.27785	0.0993658	0.308999
							GOBP_TISSUE_MORPHOGENESIS	493	-0.303722	-1.27783	0.0176768	0.308725
							GOBP_REGULATION_OF_SECRETION	473	-0.300015	-1.27706	0.0103093	0.3098
							GOBP_REGULATION_OF_GLUCOSE_METABOLIC_PROCESS	103	-0.356491	-1.27687	0.0641593	0.309871
							GOBP_FATTY_ACID_BETA_OXIDATION	71	-0.379225	-1.27672	0.093617	0.309846
							GOBP_ESTABLISHMENT_OF_PROTEIN_LOCALIZATION_TO_MITOCHONDRIAL_MEMBRANE	53	-0.399882	-1.27585	0.111597	0.311167
							GOBP_REGULATION_OF_HEMOPOIESIS	368	-0.306982	-1.27577	0.0146341	0.311014
							GOBP_RESPONSE_TO_MURAMYL_DIPEPTIDE	20	-0.490773	-1.27555	0.173038	0.311132
							GOBP_REGULATION_OF_SUPEROXIDE_METABOLIC_PROCESS	25	-0.462222	-1.27515	0.158333	0.31155
							GOBP_NEGATIVE_REGULATION_OF_DEPHOSPHORYLATION	97	-0.36099	-1.27434	0.0803571	0.312656
							GOBP_RESPIRATORY_BURST	34	-0.440669	-1.27431	0.157667	0.31242
							GOBP_POSITIVE_REGULATION_OF_RECEPTOR_MEDIATED_ENDOCYTOSIS	40	-0.424573	-1.27417	0.127083	0.312363
							GOBP_POSITIVE_REGULATION_OF_OLIGODENDROCYTE_DIFFERENTIATION	18	-0.50254	-1.27367	0.151951	0.312919
							GOBP_3_UTR_MEDIATED_MRNA_DESTABILIZATION	17	-0.516328	-1.27361	0.157113	0.312727
							GOBP_PEPTIDYL_ASPARAGINE_MODIFICATION	29	-0.451596	-1.27331	0.143737	0.312906
							GOBP_POSITIVE_REGULATION_OF_SECRETION	235	-0.318747	-1.27314	0.0368664	0.312916
							GOBP_NEURAL_NUCLEUS_DEVELOPMENT	48	-0.402251	-1.27297	0.118503	0.312953
							GOBP_MONOCYTE_DIFFERENTIATION	32	-0.446102	-1.27265	0.137712	0.313206
							GOBP_BIOMINERALIZATION	118	-0.351099	-1.2726	0.0639659	0.312969
							GOBP_CD4_POSITIVE_ALPHA_BETA_T_CELL_DIFFERENTIATION	74	-0.376794	-1.27253	0.0907127	0.312804
							GOBP_PROTEIN_MANNOSYLATION	23	-0.472571	-1.27227	0.153527	0.312976
							GOBP_FIBROBLAST_APOPTOTIC_PROCESS	19	-0.500834	-1.27186	0.177866	0.313348
							GOBP_PROTEIN_HOMOTETRAMERIZATION	45	-0.41252	-1.27113	0.112971	0.314352
							GOBP_REGULATION_OF_WOUND_HEALING	98	-0.360154	-1.27099	0.0811404	0.314262
							GOBP_TYPE_I_INTERFERON_PRODUCTION	122	-0.352736	-1.27098	0.0496614	0.313994
							GOBP_RESPONSE_TO_INCREASED_OXYGEN_LEVELS	27	-0.458938	-1.27092	0.165577	0.313785
							GOBP_REGULATION_OF_PHOSPHATASE_ACTIVITY	157	-0.338885	-1.27084	0.0541761	0.31365
							GOBP_TELOMERE_MAINTENANCE_VIA_SEMI_CONSERVATIVE_REPLICATION	27	-0.461744	-1.27024	0.141935	0.314439
							GOBP_COLUMNAR_CUBOIDAL_EPITHELIAL_CELL_DIFFERENTIATION	53	-0.406288	-1.27003	0.138298	0.314586
							GOBP_REGULATION_OF_SUPEROXIDE_ANION_GENERATION	17	-0.514645	-1.26986	0.164634	0.314582
							GOBP_BLOOD_VESSEL_MORPHOGENESIS	486	-0.299735	-1.26958	0.00707547	0.314779
							GOBP_ENDOCHONDRAL_BONE_MORPHOGENESIS	44	-0.413138	-1.26939	0.141935	0.314838
							GOBP_RESPONSE_TO_GAMMA_RADIATION	49	-0.4024	-1.26929	0.118503	0.314686
							GOBP_RESPONSE_TO_ANTIBIOTIC	41	-0.423625	-1.26925	0.135593	0.314461
							GOBP_INTRACELLULAR_ESTROGEN_RECEPTOR_SIGNALING_PATHWAY	52	-0.399371	-1.26912	0.11435	0.314394
							GOBP_C21_STEROID_HORMONE_METABOLIC_PROCESS	26	-0.465691	-1.26895	0.143158	0.314389
							GOBP_CELLULAR_MODIFIED_AMINO_ACID_BIOSYNTHETIC_PROCESS	40	-0.42046	-1.26796	0.148387	0.315807
							GOBP_REGULATION_OF_CATION_TRANSMEMBRANE_TRANSPORT	252	-0.317222	-1.26777	0.0357942	0.315827
							GOBP_REGULATION_OF_MAST_CELL_ACTIVATION	38	-0.422497	-1.2677	0.141949	0.315648
							GOBP_LATE_ENDOSOME_TO_VACUOLE_TRANSPORT	24	-0.468271	-1.26727	0.16632	0.316154
							GOBP_ENERGY_DERIVATION_BY_OXIDATION_OF_ORGANIC_COMPOUNDS	252	-0.319273	-1.26693	0.0473934	0.316439
							GOBP_REGULATION_OF_HEART_RATE_BY_CARDIAC_CONDUCTION	28	-0.450977	-1.2666	0.140115	0.316786
							GOBP_TRANSLESION_SYNTHESIS	42	-0.414048	-1.26658	0.133183	0.316515
							GOBP_PROTEIN_TETRAMERIZATION	68	-0.378324	-1.26629	0.119748	0.316726
							GOBP_DETECTION_OF_MECHANICAL_STIMULUS_INVOLVED_IN_SENSORY_PERCEPTION	23	-0.476774	-1.26628	0.169043	0.316435
							GOBP_MALE_SEX_DIFFERENTIATION	123	-0.340905	-1.26603	0.0583153	0.316575
							GOBP_T_HELPER_1_CELL_DIFFERENTIATION	16	-0.509538	-1.26566	0.172414	0.316928
							GOBP_MAMMARY_GLAND_DEVELOPMENT	109	-0.350062	-1.26543	0.0708155	0.317102
							GOBP_POST_EMBRYONIC_DEVELOPMENT	67	-0.374636	-1.26476	0.103093	0.318003
							GOBP_OVULATION_CYCLE_PROCESS	33	-0.44446	-1.26475	0.150905	0.317708
							GOBP_REGULATION_OF_NUCLEAR_TRANSCRIBED_MRNA_CATABOLIC_PROCESS_DEADENYLATION_DEPENDENT_DECAY	16	-0.507167	-1.26468	0.189621	0.31754
							GOBP_REGULATION_OF_DNA_TEMPLATED_TRANSCRIPTION_ELONGATION	49	-0.406714	-1.26467	0.116484	0.317262
							GOBP_SKELETAL_SYSTEM_DEVELOPMENT	373	-0.306059	-1.26432	0.00938967	0.317613
							GOBP_TELOMERE_CAPPING	50	-0.402628	-1.26403	0.129512	0.317804
							GOBP_NONRIBOSOMAL_PEPTIDE_BIOSYNTHETIC_PROCESS	16	-0.514807	-1.264	0.184049	0.317562
							GOBP_REGULATION_OF_POSTSYNAPTIC_MEMBRANE_POTENTIAL	82	-0.364717	-1.26344	0.102128	0.318288
							GOBP_POSITIVE_REGULATION_OF_POTASSIUM_ION_TRANSMEMBRANE_TRANSPORTER_ACTIVITY	17	-0.506346	-1.26272	0.180467	0.319256
							GOBP_CARBOHYDRATE_HOMEOSTASIS	171	-0.330686	-1.26246	0.0470852	0.319393
							GOBP_ENDOCRINE_PROCESS	60	-0.387694	-1.2623	0.113208	0.319379
							GOBP_ARGININE_METABOLIC_PROCESS	17	-0.506538	-1.26174	0.155319	0.320133
							GOBP_REGULATION_OF_CELLULAR_CARBOHYDRATE_METABOLIC_PROCESS	126	-0.341379	-1.26089	0.0620843	0.321316
							GOBP_EMBRYONIC_PLACENTA_DEVELOPMENT	67	-0.387417	-1.25987	0.11991	0.322848
							GOBP_NEGATIVE_REGULATION_OF_CELL_MIGRATION_INVOLVED_IN_SPROUTING_ANGIOGENESIS	15	-0.50954	-1.25986	0.186992	0.322559
							GOBP_POSITIVE_REGULATION_OF_SMALL_MOLECULE_METABOLIC_PROCESS	109	-0.346942	-1.25964	0.0634573	0.322688
							GOBP_REGULATION_OF_MYOBLAST_FUSION	16	-0.505866	-1.25954	0.207819	0.322552
							GOBP_REGULATION_OF_NEUROTRANSMITTER_LEVELS	163	-0.330375	-1.25953	0.0546697	0.32228
							GOBP_EMBRYONIC_FORELIMB_MORPHOGENESIS	21	-0.491617	-1.25938	0.160677	0.322243
							GOBP_REGULATION_OF_B_CELL_APOPTOTIC_PROCESS	19	-0.494889	-1.25934	0.188034	0.322012
							GOBP_DETECTION_OF_STIMULUS_INVOLVED_IN_SENSORY_PERCEPTION_OF_PAIN	17	-0.503018	-1.25881	0.190184	0.32268
							GOBP_POSITIVE_REGULATION_OF_EPITHELIAL_TO_MESENCHYMAL_TRANSITION	44	-0.413051	-1.2586	0.137168	0.322774
							GOBP_INTRINSIC_APOPTOTIC_SIGNALING_PATHWAY_IN_RESPONSE_TO_DNA_DAMAGE_BY_P53_CLASS_MEDIATOR	43	-0.41157	-1.25855	0.142549	0.322561
							GOBP_NEGATIVE_REGULATION_OF_POSTTRANSCRIPTIONAL_GENE_SILENCING	20	-0.492389	-1.25849	0.185039	0.322382
							GOBP_MODULATION_OF_EXCITATORY_POSTSYNAPTIC_POTENTIAL	36	-0.42694	-1.25803	0.15102	0.322958
							GOBP_MUSCLE_CELL_PROLIFERATION	157	-0.338275	-1.25798	0.0684647	0.322771
							GOBP_NEGATIVE_REGULATION_OF_CYTOKINE_PRODUCTION	259	-0.314403	-1.25749	0.0364078	0.32331
							GOBP_VACUOLE_ORGANIZATION	163	-0.333281	-1.25736	0.0567686	0.323248
							GOBP_METANEPHRIC_EPITHELIUM_DEVELOPMENT	15	-0.525368	-1.25712	0.201299	0.32339
							GOBP_REGULATION_OF_CHROMATIN_ORGANIZATION	169	-0.329537	-1.25691	0.0568182	0.323455
							GOBP_REGULATION_OF_NUCLEOTIDE_METABOLIC_PROCESS	102	-0.358634	-1.25677	0.0794702	0.323415
							GOBP_VASCULAR_ASSOCIATED_SMOOTH_MUSCLE_CELL_DIFFERENTIATION	25	-0.462777	-1.25658	0.168724	0.323502
							GOBP_INTERLEUKIN_2_PRODUCTION	57	-0.392387	-1.25625	0.130977	0.323836
							GOBP_HEART_GROWTH	73	-0.374583	-1.25613	0.0984683	0.323739
							GOBP_VIRION_ASSEMBLY	40	-0.42314	-1.256	0.136771	0.323687
							GOBP_REGULATION_OF_PROTEIN_BINDING	175	-0.32505	-1.25562	0.0532151	0.324083
							GOBP_VIRAL_BUDDING	26	-0.458687	-1.25555	0.164062	0.3239
							GOBP_REGULATION_OF_PROTEIN_TARGETING_TO_MEMBRANE	31	-0.44358	-1.25539	0.161504	0.323916
							GOBP_CELL_ADHESION_MEDIATED_BY_INTEGRIN	63	-0.372899	-1.25523	0.0955414	0.323944
							GOBP_POSITIVE_REGULATION_OF_DEFENSE_RESPONSE_TO_VIRUS_BY_HOST	29	-0.442176	-1.25491	0.171429	0.324206
							GOBP_SERINE_FAMILY_AMINO_ACID_BIOSYNTHETIC_PROCESS	18	-0.497194	-1.25488	0.190669	0.323987
							GOBP_LIPID_EXPORT_FROM_CELL	63	-0.380943	-1.2548	0.114224	0.32384
							GOBP_BONE_MATURATION	18	-0.494176	-1.25479	0.189899	0.323569
							GOBP_REGULATION_OF_POTASSIUM_ION_TRANSPORT	69	-0.371071	-1.25472	0.11828	0.323401
							GOBP_POSITIVE_REGULATION_OF_DNA_BIOSYNTHETIC_PROCESS	62	-0.38206	-1.25432	0.0938166	0.32381
							GOBP_AROMATIC_AMINO_ACID_FAMILY_METABOLIC_PROCESS	24	-0.46564	-1.25276	0.182844	0.326273
							GOBP_RNA_SURVEILLANCE	15	-0.521996	-1.25206	0.180723	0.32725
							GOBP_CENTROSOME_DUPLICATION	68	-0.375823	-1.25204	0.110647	0.326985
							GOBP_REGULATION_OF_RESPONSE_TO_WOUNDING	126	-0.341336	-1.25192	0.0660981	0.326946
							GOBP_CERAMIDE_BIOSYNTHETIC_PROCESS	64	-0.382549	-1.25188	0.122622	0.326713
							GOBP_POTASSIUM_ION_TRANSPORT	147	-0.331974	-1.25183	0.05	0.326522
							GOBP_CD4_POSITIVE_ALPHA_BETA_T_CELL_ACTIVATION	89	-0.355232	-1.25069	0.110329	0.328267
							GOBP_REGULATION_OF_T_CELL_MEDIATED_IMMUNITY	71	-0.372334	-1.25056	0.109705	0.328208
							GOBP_CHROMATIN_SILENCING	63	-0.385333	-1.25051	0.121593	0.327989
							GOBP_NEGATIVE_REGULATION_OF_MRNA_SPLICING_VIA_SPLICEOSOME	19	-0.485503	-1.2505	0.168467	0.327728
							GOBP_NEGATIVE_REGULATION_OF_PROTEOLYSIS	241	-0.314046	-1.25041	0.0470085	0.327627
							GOBP_MONOSACCHARIDE_CATABOLIC_PROCESS	53	-0.388686	-1.24969	0.135076	0.328721
							GOBP_NEGATIVE_REGULATION_OF_PEPTIDYL_THREONINE_PHOSPHORYLATION	19	-0.494789	-1.24939	0.184265	0.328975
							GOBP_EXIT_FROM_MITOSIS	26	-0.450526	-1.24932	0.171779	0.328807
							GOBP_CIRCADIAN_RHYTHM	170	-0.3257	-1.24924	0.0547046	0.328669
							GOBP_NEGATIVE_REGULATION_OF_LYMPHOCYTE_DIFFERENTIATION	48	-0.398829	-1.24917	0.14916	0.328515
							GOBP_NEUROTRANSMITTER_SECRETION	122	-0.341643	-1.24899	0.0833333	0.328557
							GOBP_POSITIVE_REGULATION_OF_CATION_TRANSMEMBRANE_TRANSPORT	108	-0.348782	-1.24889	0.0760369	0.328487
							GOBP_DEVELOPMENTAL_INDUCTION	18	-0.507968	-1.24886	0.19	0.328266
							GOBP_SUPEROXIDE_ANION_GENERATION	28	-0.450173	-1.24858	0.173469	0.328455
							GOBP_NEGATIVE_REGULATION_OF_LIPID_CATABOLIC_PROCESS	20	-0.479716	-1.24845	0.175197	0.328422
							GOBP_GLIAL_CELL_DIFFERENTIATION	171	-0.324094	-1.24827	0.0633188	0.328429
							GOBP_PROTEIN_LOCALIZATION_TO_KINETOCHORE	19	-0.489686	-1.24801	0.194332	0.328598
							GOBP_REGULATION_OF_MEMBRANE_INVAGINATION	16	-0.506594	-1.248	0.194503	0.32834
							GOBP_DEOXYRIBONUCLEOSIDE_MONOPHOSPHATE_METABOLIC_PROCESS	15	-0.517537	-1.24795	0.197938	0.328152
							GOBP_NEGATIVE_REGULATION_OF_SIGNALING_RECEPTOR_ACTIVITY	41	-0.415085	-1.2478	0.146608	0.328111
							GOBP_LUNG_EPITHELIUM_DEVELOPMENT	28	-0.446254	-1.24749	0.185501	0.328401
							GOBP_REGULATION_OF_T_CELL_ACTIVATION	298	-0.305366	-1.24722	0.0306905	0.328559
							GOBP_PROTEIN_LOCALIZATION_TO_CHROMOSOME_CENTROMERIC_REGION	25	-0.459127	-1.24652	0.161885	0.329525
							GOBP_ADRENERGIC_RECEPTOR_SIGNALING_PATHWAY	17	-0.507424	-1.24642	0.190476	0.329414
							GOBP_AROMATIC_AMINO_ACID_FAMILY_CATABOLIC_PROCESS	16	-0.508069	-1.24637	0.181275	0.329234
							GOBP_NEGATIVE_REGULATION_OF_MAPK_CASCADE	148	-0.33166	-1.24637	0.0625	0.328953
							GOBP_NIK_NF_KAPPAB_SIGNALING	159	-0.328106	-1.24624	0.0831461	0.328946
							GOBP_RNA_EXPORT_FROM_NUCLEUS	132	-0.338174	-1.24616	0.0610022	0.328822
							GOBP_ORGAN_GROWTH	126	-0.341789	-1.24609	0.0715935	0.328666
							GOBP_DENDRITIC_SPINE_MAINTENANCE	17	-0.499088	-1.24607	0.198758	0.328409
							GOBP_REGULATION_OF_TRANSPORTER_ACTIVITY	207	-0.319783	-1.24565	0.0488372	0.328929
							GOBP_IRON_ION_TRANSPORT	66	-0.380133	-1.24538	0.12035	0.329146
							GOBP_ESTABLISHMENT_OF_MITOTIC_SPINDLE_ORIENTATION	27	-0.449487	-1.24528	0.175299	0.32907
							GOBP_METAL_ION_TRANSPORT	380	-0.297662	-1.24484	0.0213777	0.329533
							GOBP_PYRIMIDINE_NUCLEOSIDE_BIOSYNTHETIC_PROCESS	16	-0.497304	-1.24474	0.187364	0.329418
							GOBP_REGULATION_OF_HISTONE_MODIFICATION	129	-0.339336	-1.24461	0.0738255	0.329379
							GOBP_REGULATION_OF_MITOCHONDRION_ORGANIZATION	146	-0.336377	-1.24434	0.0414747	0.329593
							GOBP_DNA_METHYLATION	58	-0.386365	-1.2439	0.142562	0.330071
							GOBP_RESPIRATORY_SYSTEM_DEVELOPMENT	148	-0.329579	-1.24336	0.0629067	0.330725
							GOBP_MESENCHYMAL_CELL_DIFFERENTIATION	176	-0.323756	-1.24328	0.0653153	0.33057
							GOBP_NEGATIVE_REGULATION_OF_CD4_POSITIVE_ALPHA_BETA_T_CELL_DIFFERENTIATION	22	-0.47814	-1.24318	0.1875	0.330473
							GOBP_POSITIVE_REGULATION_OF_ANIMAL_ORGAN_MORPHOGENESIS	18	-0.489986	-1.24313	0.188017	0.330281
							GOBP_CONNECTIVE_TISSUE_DEVELOPMENT	192	-0.318631	-1.2428	0.0568928	0.330609
							GOBP_FATTY_ACID_DERIVATIVE_METABOLIC_PROCESS	68	-0.368923	-1.24259	0.135417	0.33073
							GOBP_NEGATIVE_REGULATION_OF_ENDOPLASMIC_RETICULUM_STRESS_INDUCED_INTRINSIC_APOPTOTIC_SIGNALING_PATHWAY	16	-0.494546	-1.24232	0.187373	0.331014
							GOBP_CYTOKINE_PRODUCTION_INVOLVED_IN_IMMUNE_RESPONSE	84	-0.363153	-1.24228	0.116228	0.330794
							GOBP_PRODUCTION_OF_MOLECULAR_MEDIATOR_INVOLVED_IN_INFLAMMATORY_RESPONSE	66	-0.378015	-1.24188	0.14375	0.331279
							GOBP_CERAMIDE_METABOLIC_PROCESS	95	-0.347927	-1.24172	0.109375	0.331305
							GOBP_REGULATION_OF_BROWN_FAT_CELL_DIFFERENTIATION	17	-0.499127	-1.2412	0.232409	0.331971
							GOBP_NEGATIVE_REGULATION_OF_CALCIUM_MEDIATED_SIGNALING	16	-0.500975	-1.24103	0.191268	0.331999
							GOBP_MACROPHAGE_MIGRATION	46	-0.393484	-1.24087	0.133612	0.33198
							GOBP_CHROMATIN_ASSEMBLY_OR_DISASSEMBLY	187	-0.318161	-1.2406	0.0701754	0.332189
							GOBP_CELL_CYCLE_G2_M_PHASE_TRANSITION	263	-0.30839	-1.24038	0.0553097	0.332283
							GOBP_POSITIVE_REGULATION_OF_T_HELPER_CELL_DIFFERENTIATION	19	-0.487066	-1.23993	0.189621	0.332825
							GOBP_3_PHOSPHOADENOSINE_5_PHOSPHOSULFATE_METABOLIC_PROCESS	19	-0.494115	-1.23967	0.17234	0.333023
							GOBP_SIGNALING_RECEPTOR_LIGAND_PRECURSOR_PROCESSING	21	-0.481087	-1.23966	0.193617	0.332762
							GOBP_JNK_CASCADE	170	-0.324731	-1.23898	0.0619266	0.333677
							GOBP_REGENERATION	159	-0.332601	-1.2386	0.0765766	0.334072
							GOBP_PROTEIN_STABILIZATION	175	-0.327209	-1.23848	0.0483517	0.334029
							GOBP_NEGATIVE_REGULATION_OF_INTRACELLULAR_PROTEIN_TRANSPORT	39	-0.413038	-1.23817	0.162791	0.334347
							GOBP_REGULATION_OF_SIGNALING_RECEPTOR_ACTIVITY	136	-0.340755	-1.23738	0.062069	0.335472
							GOBP_ODONTOGENESIS_OF_DENTIN_CONTAINING_TOOTH	62	-0.373102	-1.23733	0.135193	0.335247
							GOBP_REGULATION_OF_CELLULAR_KETONE_METABOLIC_PROCESS	150	-0.329302	-1.23705	0.0685841	0.335481
							GOBP_POSITIVE_REGULATION_OF_CALCIUM_ION_TRANSPORT	89	-0.349515	-1.23638	0.109865	0.336366
							GOBP_ADENYLATE_CYCLASE_MODULATING_G_PROTEIN_COUPLED_RECEPTOR_SIGNALING_PATHWAY	147	-0.330445	-1.23594	0.0829694	0.336956
							GOBP_POSITIVE_REGULATION_OF_MUSCLE_TISSUE_DEVELOPMENT	15	-0.501325	-1.23551	0.201613	0.337396
							GOBP_POSITIVE_REGULATION_OF_TRANSLATION	119	-0.343293	-1.2352	0.100629	0.337702
							GOBP_REGULATION_OF_INTRACELLULAR_PROTEIN_TRANSPORT	230	-0.309757	-1.23465	0.0275229	0.338477
							GOBP_POSITIVE_REGULATION_OF_TYROSINE_PHOSPHORYLATION_OF_STAT_PROTEIN	52	-0.390597	-1.23376	0.15121	0.339903
							GOBP_REGULATION_OF_MICROTUBULE_POLYMERIZATION	45	-0.402195	-1.23336	0.168182	0.340326
							GOBP_REGULATION_OF_FEEDING_BEHAVIOR	16	-0.501276	-1.23322	0.216049	0.340311
							GOBP_ERBB2_SIGNALING_PATHWAY	27	-0.444153	-1.23311	0.1917	0.340222
							GOBP_POSITIVE_REGULATION_OF_PEPTIDYL_TYROSINE_PHOSPHORYLATION	153	-0.324304	-1.23308	0.0797266	0.339999
							GOBP_PHOSPHATIDYLSERINE_METABOLIC_PROCESS	27	-0.449587	-1.23265	0.194323	0.340502
							GOBP_NEGATIVE_REGULATION_OF_ENDOCYTOSIS	41	-0.408099	-1.23235	0.158333	0.340778
							GOBP_REGULATION_OF_MEMBRANE_PERMEABILITY	77	-0.365095	-1.23217	0.144086	0.340853
							GOBP_AMINO_ACID_TRANSPORT	114	-0.342292	-1.23208	0.0979167	0.340723
							GOBP_MULTICELLULAR_ORGANISM_AGING	24	-0.462504	-1.23163	0.204969	0.341267
							GOBP_POSITIVE_REGULATION_OF_VASCULAR_ASSOCIATED_SMOOTH_MUSCLE_CELL_PROLIFERATION	32	-0.429079	-1.23157	0.166667	0.341077
							GOBP_BONE_MINERALIZATION	87	-0.351726	-1.23148	0.120253	0.340944
							GOBP_MACROPHAGE_DIFFERENTIATION	40	-0.406653	-1.23143	0.176972	0.340739
							GOBP_GLUCOSE_CATABOLIC_PROCESS	30	-0.429382	-1.23128	0.180498	0.340708
							GOBP_REGULATION_OF_NIK_NF_KAPPAB_SIGNALING	85	-0.357276	-1.23125	0.117137	0.340467
							GOBP_BILE_ACID_BIOSYNTHETIC_PROCESS	25	-0.450899	-1.23087	0.194274	0.340943
							GOBP_ANIMAL_ORGAN_FORMATION	38	-0.413977	-1.2307	0.172131	0.340987
							GOBP_REGULATION_OF_DNA_METHYLATION	18	-0.484795	-1.23064	0.210526	0.340841
							GOBP_PURINE_CONTAINING_COMPOUND_SALVAGE	15	-0.518215	-1.23063	0.210309	0.340574
							GOBP_POSITIVE_REGULATION_OF_MUSCLE_HYPERTROPHY	23	-0.462637	-1.23057	0.187368	0.340404
							GOBP_PYRIDINE_CONTAINING_COMPOUND_METABOLIC_PROCESS	36	-0.423896	-1.22958	0.148472	0.341955
							GOBP_POSITIVE_REGULATION_OF_RESPONSE_TO_CYTOKINE_STIMULUS	54	-0.385055	-1.22927	0.145089	0.342314
							GOBP_INTRACELLULAR_RECEPTOR_SIGNALING_PATHWAY	236	-0.312339	-1.22873	0.0461538	0.343029
							GOBP_VESICLE_CYTOSKELETAL_TRAFFICKING	67	-0.373841	-1.22848	0.164179	0.343189
							GOBP_REGULATION_OF_DNA_BIOSYNTHETIC_PROCESS	99	-0.343727	-1.22842	0.101322	0.343027
							GOBP_NEGATIVE_REGULATION_OF_INFLAMMATORY_RESPONSE	109	-0.347777	-1.22827	0.105023	0.343005
							GOBP_DNA_MODIFICATION	101	-0.350309	-1.22817	0.104478	0.342898
							GOBP_POSITIVE_REGULATION_OF_PATTERN_RECOGNITION_RECEPTOR_SIGNALING_PATHWAY	39	-0.417022	-1.22815	0.173034	0.342658
							GOBP_NEGATIVE_REGULATION_OF_G_PROTEIN_COUPLED_RECEPTOR_SIGNALING_PATHWAY	37	-0.421299	-1.22799	0.17119	0.342688
							GOBP_PEPTIDYL_TYROSINE_DEPHOSPHORYLATION	88	-0.357961	-1.2277	0.123043	0.342943
							GOBP_REGULATION_OF_PROTEIN_LOCALIZATION_TO_SYNAPSE	25	-0.459025	-1.22756	0.16309	0.342926
							GOBP_NEGATIVE_REGULATION_OF_NEURON_DIFFERENTIATION	40	-0.406395	-1.22688	0.170259	0.343895
							GOBP_TRIGLYCERIDE_CATABOLIC_PROCESS	20	-0.473376	-1.22678	0.175476	0.343786
							GOBP_REGULATION_OF_MICROTUBULE_DEPOLYMERIZATION	24	-0.450852	-1.22678	0.179266	0.343512
							GOBP_NEGATIVE_REGULATION_OF_ANION_TRANSMEMBRANE_TRANSPORT	27	-0.441783	-1.22675	0.18259	0.343268
							GOBP_REGULATION_OF_MACROPHAGE_ACTIVATION	48	-0.399212	-1.22674	0.162637	0.343009
							GOBP_REGULATION_OF_GLIAL_CELL_PROLIFERATION	25	-0.460749	-1.22657	0.177551	0.343037
							GOBP_REGULATION_OF_GLIAL_CELL_DIFFERENTIATION	50	-0.389267	-1.22635	0.137421	0.343216
							GOBP_T_CELL_ACTIVATION_INVOLVED_IN_IMMUNE_RESPONSE	89	-0.347586	-1.2263	0.119097	0.343016
							GOBP_VENTRICULAR_CARDIAC_MUSCLE_CELL_ACTION_POTENTIAL	24	-0.45806	-1.22574	0.18107	0.343818
							GOBP_B_CELL_ACTIVATION_INVOLVED_IN_IMMUNE_RESPONSE	78	-0.361641	-1.2254	0.153518	0.344098
							GOBP_REGULATION_OF_TRANSCRIPTION_REGULATORY_REGION_DNA_BINDING	41	-0.404071	-1.22526	0.175214	0.344057
							GOBP_INTRINSIC_APOPTOTIC_SIGNALING_PATHWAY_BY_P53_CLASS_MEDIATOR	70	-0.367695	-1.22506	0.122622	0.344151
							GOBP_NEGATIVE_REGULATION_OF_B_CELL_ACTIVATION	32	-0.423261	-1.22501	0.2	0.34397
							GOBP_NEGATIVE_REGULATION_OF_AUTOPHAGY	75	-0.360616	-1.22494	0.133603	0.34383
							GOBP_NEGATIVE_REGULATION_OF_LYMPHOCYTE_ACTIVATION	137	-0.331006	-1.22418	0.0863158	0.344972
							GOBP_EMBRYONIC_HINDLIMB_MORPHOGENESIS	17	-0.496749	-1.22411	0.224066	0.344796
							GOBP_MYELOID_DENDRITIC_CELL_DIFFERENTIATION	18	-0.482547	-1.22382	0.231884	0.345081
							GOBP_REGULATION_OF_DEVELOPMENTAL_GROWTH	247	-0.308135	-1.22323	0.067757	0.346023
							GOBP_POSITIVE_REGULATION_OF_GLIAL_CELL_PROLIFERATION	16	-0.496772	-1.22287	0.209544	0.34639
							GOBP_VIRAL_RELEASE_FROM_HOST_CELL	31	-0.421195	-1.22241	0.187225	0.346988
							GOBP_ESTABLISHMENT_OF_SPINDLE_ORIENTATION	31	-0.430416	-1.22221	0.190381	0.347078
							GOBP_CELL_REDOX_HOMEOSTASIS	41	-0.40786	-1.2221	0.170732	0.347008
							GOBP_DNA_PACKAGING	197	-0.31614	-1.222	0.0808314	0.346918
							GOBP_INTEGRIN_MEDIATED_SIGNALING_PATHWAY	96	-0.344553	-1.22162	0.122768	0.347339
							GOBP_REGULATION_OF_ORGAN_GROWTH	78	-0.360926	-1.22145	0.131183	0.347374
							GOBP_REGULATION_OF_AUTOPHAGY	309	-0.298039	-1.2214	0.0440098	0.347193
							GOBP_PROTEIN_INSERTION_INTO_MEMBRANE	72	-0.362858	-1.22125	0.150628	0.347193
							GOBP_ORGANIC_CATION_TRANSPORT	27	-0.441137	-1.22122	0.207392	0.346992
							GOBP_AMINO_SUGAR_METABOLIC_PROCESS	37	-0.413812	-1.22119	0.177419	0.346779
							GOBP_ACID_SECRETION	27	-0.439104	-1.22106	0.223629	0.346731
							GOBP_RNA_SPLICING	440	-0.289002	-1.22079	0.0283688	0.346965
							GOBP_VIRAL_BUDDING_VIA_HOST_ESCRT_COMPLEX	21	-0.458982	-1.22034	0.190476	0.347518
							GOBP_POSITIVE_REGULATION_OF_PROTEOLYSIS	329	-0.295335	-1.22029	0.0348028	0.347332
							GOBP_NEGATIVE_REGULATION_OF_MRNA_PROCESSING	28	-0.445893	-1.22016	0.193613	0.347301
							GOBP_POSITIVE_REGULATION_OF_TRANSCRIPTION_REGULATORY_REGION_DNA_BINDING	20	-0.475313	-1.21984	0.200828	0.347603
							GOBP_WATER_SOLUBLE_VITAMIN_METABOLIC_PROCESS	75	-0.364452	-1.21981	0.151899	0.347381
							GOBP_RESPONSE_TO_MISFOLDED_PROTEIN	24	-0.455998	-1.21979	0.216102	0.34716
							GOBP_CELL_DIFFERENTIATION_INVOLVED_IN_EMBRYONIC_PLACENTA_DEVELOPMENT	19	-0.479992	-1.21934	0.223214	0.347715
							GOBP_CELLULAR_RESPONSE_TO_UV	80	-0.358604	-1.21893	0.127572	0.348162
							GOBP_RNA_SPLICING_VIA_TRANSESTERIFICATION_REACTIONS	352	-0.29574	-1.21874	0.0364465	0.348219
							GOBP_CENTRIOLE_ASSEMBLY	41	-0.40055	-1.21838	0.207739	0.348632
							GOBP_NEGATIVE_REGULATION_OF_RNA_SPLICING	24	-0.462653	-1.21828	0.212185	0.348542
							GOBP_PROTEIN_KINASE_C_ACTIVATING_G_PROTEIN_COUPLED_RECEPTOR_SIGNALING_PATHWAY	19	-0.481191	-1.21822	0.216842	0.348368
							GOBP_MORPHOGENESIS_OF_AN_EPITHELIUM	424	-0.29109	-1.21799	0.0399061	0.348514
							GOBP_ACTIVATION_OF_PROTEIN_KINASE_A_ACTIVITY	15	-0.505411	-1.21791	0.226782	0.348369
							GOBP_NON_CANONICAL_WNT_SIGNALING_PATHWAY	138	-0.331497	-1.21737	0.103371	0.349059
							GOBP_CELLULAR_RESPONSE_TO_IONIZING_RADIATION	61	-0.375092	-1.21688	0.135965	0.349674
							GOBP_PROTEIN_LOCALIZATION_TO_MICROTUBULE_ORGANIZING_CENTER	35	-0.424713	-1.21676	0.170259	0.349583
							GOBP_MAINTENANCE_OF_LOCATION	266	-0.304578	-1.21647	0.0486111	0.349876
							GOBP_POSITIVE_REGULATION_OF_CELLULAR_PROTEIN_CATABOLIC_PROCESS	139	-0.329698	-1.21531	0.0938166	0.351881
							GOBP_REGULATION_OF_SPINDLE_ORGANIZATION	39	-0.403684	-1.2152	0.180467	0.351842
							GOBP_REGULATION_OF_PROTEIN_LOCALIZATION_TO_MEMBRANE	167	-0.319216	-1.21499	0.0798319	0.351955
							GOBP_POSITIVE_REGULATION_OF_OXIDOREDUCTASE_ACTIVITY	47	-0.388958	-1.21419	0.169892	0.353166
							GOBP_HISTONE_PHOSPHORYLATION	38	-0.412006	-1.21419	0.190265	0.352906
							GOBP_DEOXYRIBONUCLEOTIDE_METABOLIC_PROCESS	38	-0.411013	-1.21415	0.164557	0.352704
							GOBP_NEGATIVE_REGULATION_OF_STRIATED_MUSCLE_CELL_DIFFERENTIATION	29	-0.425762	-1.21387	0.206478	0.352893
							GOBP_POSITIVE_REGULATION_OF_MEMBRANE_PROTEIN_ECTODOMAIN_PROTEOLYSIS	15	-0.497456	-1.21323	0.207317	0.353798
							GOBP_POSITIVE_REGULATION_OF_CHROMOSOME_SEPARATION	17	-0.483978	-1.21303	0.210317	0.353944
							GOBP_NAD_METABOLIC_PROCESS	45	-0.391221	-1.21302	0.168443	0.353685
							GOBP_SEQUESTERING_OF_CALCIUM_ION	96	-0.348578	-1.21213	0.108108	0.355088
							GOBP_NEGATIVE_REGULATION_OF_SINGLE_STRANDED_VIRAL_RNA_REPLICATION_VIA_DOUBLE_STRANDED_DNA_INTERMEDIATE	16	-0.493986	-1.21209	0.229958	0.354873
							GOBP_MUSCLE_STRUCTURE_DEVELOPMENT	466	-0.286361	-1.21195	0.0260047	0.354869
							GOBP_MODULATION_BY_HOST_OF_VIRAL_PROCESS	26	-0.444375	-1.21185	0.213693	0.354779
							GOBP_T_CELL_ACTIVATION	423	-0.291133	-1.21182	0.0434783	0.35456
							GOBP_TOOTH_MINERALIZATION	18	-0.472637	-1.21165	0.219409	0.354615
							GOBP_REGULATION_OF_SYSTEMIC_ARTERIAL_BLOOD_PRESSURE	56	-0.382457	-1.21141	0.159596	0.354788
							GOBP_OSSIFICATION	314	-0.296379	-1.21139	0.0613636	0.354576
							GOBP_PYRIMIDINE_CONTAINING_COMPOUND_METABOLIC_PROCESS	78	-0.354063	-1.21123	0.148936	0.354596
							GOBP_PHOSPHOLIPASE_C_ACTIVATING_G_PROTEIN_COUPLED_RECEPTOR_SIGNALING_PATHWAY	62	-0.367859	-1.21108	0.158014	0.3546
							GOBP_PROTEIN_MONOUBIQUITINATION	64	-0.367517	-1.2102	0.145336	0.356026
							GOBP_CARDIOCYTE_DIFFERENTIATION	96	-0.341027	-1.21004	0.125	0.356051
							GOBP_REGULATION_OF_PROTEIN_STABILITY	273	-0.303094	-1.20934	0.0580046	0.3571
							GOBP_NEGATIVE_REGULATION_OF_COLD_INDUCED_THERMOGENESIS	38	-0.398086	-1.20907	0.179283	0.357308
							GOBP_NUCLEAR_ENVELOPE_ORGANIZATION	51	-0.388763	-1.20897	0.152361	0.357209
							GOBP_POSITIVE_REGULATION_OF_REPRODUCTIVE_PROCESS	59	-0.376406	-1.2086	0.169231	0.357663
							GOBP_MEIOTIC_CELL_CYCLE	211	-0.311122	-1.20841	0.0679157	0.357705
							GOBP_ATTACHMENT_OF_MITOTIC_SPINDLE_MICROTUBULES_TO_KINETOCHORE	15	-0.507219	-1.20839	0.253192	0.357447
							GOBP_PLACENTA_DEVELOPMENT	108	-0.339118	-1.20828	0.105495	0.357391
							GOBP_TRIGLYCERIDE_METABOLIC_PROCESS	72	-0.362105	-1.20824	0.159274	0.357174
							GOBP_POSITIVE_REGULATION_OF_VASCULATURE_DEVELOPMENT	133	-0.331246	-1.20806	0.111111	0.35724
							GOBP_CELL_DIFFERENTIATION_IN_SPINAL_CORD	27	-0.435952	-1.20796	0.211207	0.357175
							GOBP_MUSCLE_SYSTEM_PROCESS	305	-0.296555	-1.20782	0.0514019	0.357152
							GOBP_RESPONSE_TO_SALT_STRESS	22	-0.446778	-1.20766	0.199153	0.357209
							GOBP_NEGATIVE_REGULATION_OF_INTRACELLULAR_SIGNAL_TRANSDUCTION	435	-0.286697	-1.20762	0.0349127	0.356995
							GOBP_INSULIN_RECEPTOR_SIGNALING_PATHWAY	124	-0.327449	-1.20728	0.119403	0.357346
							GOBP_REGULATION_OF_MYELOID_LEUKOCYTE_MEDIATED_IMMUNITY	48	-0.383142	-1.20663	0.166302	0.358345
							GOBP_REGULATION_OF_TRANSCRIPTION_INVOLVED_IN_G1_S_TRANSITION_OF_MITOTIC_CELL_CYCLE	35	-0.412045	-1.20633	0.193833	0.358605
							GOBP_MYELOID_DENDRITIC_CELL_ACTIVATION	27	-0.438009	-1.20605	0.198732	0.358861
							GOBP_POSITIVE_REGULATION_OF_GTPASE_ACTIVITY	353	-0.293851	-1.20592	0.0532688	0.358815
							GOBP_REGULATION_OF_OXIDATIVE_STRESS_INDUCED_INTRINSIC_APOPTOTIC_SIGNALING_PATHWAY	25	-0.442148	-1.20573	0.222467	0.35893
							GOBP_PHAGOSOME_MATURATION	41	-0.405519	-1.20539	0.175153	0.359227
							GOBP_T_CELL_MEDIATED_IMMUNITY	94	-0.345175	-1.20539	0.151079	0.35896
							GOBP_CELL_CELL_SIGNALING_BY_WNT	447	-0.284636	-1.20524	0.0333333	0.359012
							GOBP_REGULATION_OF_DNA_TEMPLATED_TRANSCRIPTION_IN_RESPONSE_TO_STRESS	111	-0.3316	-1.2048	0.110879	0.359576
							GOBP_ORGANELLE_FUSION	132	-0.326723	-1.20447	0.0982533	0.359939
							GOBP_MULTI_ORGANISM_CELLULAR_PROCESS	16	-0.489459	-1.20427	0.219462	0.360092
							GOBP_POSITIVE_REGULATION_OF_CELL_MIGRATION_INVOLVED_IN_SPROUTING_ANGIOGENESIS	19	-0.474242	-1.20409	0.221774	0.360164
							GOBP_CARDIAC_MUSCLE_CELL_ACTION_POTENTIAL_INVOLVED_IN_CONTRACTION	37	-0.398366	-1.20407	0.176955	0.359933
							GOBP_POSITIVE_REGULATION_OF_PROTEOLYSIS_INVOLVED_IN_CELLULAR_PROTEIN_CATABOLIC_PROCESS	118	-0.328079	-1.20384	0.125	0.360071
							GOBP_EXCRETION	34	-0.41076	-1.20342	0.181619	0.360639
							GOBP_MACROAUTOPHAGY	301	-0.296222	-1.2032	0.069378	0.360756
							GOBP_AMINE_CATABOLIC_PROCESS	24	-0.446756	-1.20308	0.196121	0.360706
							GOBP_VESICLE_ORGANIZATION	316	-0.295396	-1.20285	0.0653753	0.360861
							GOBP_POSITIVE_REGULATION_OF_MONONUCLEAR_CELL_MIGRATION	53	-0.381361	-1.2024	0.152361	0.36137
							GOBP_ISOPRENOID_METABOLIC_PROCESS	89	-0.352059	-1.20236	0.159574	0.361163
							GOBP_AMINOGLYCAN_BIOSYNTHETIC_PROCESS	97	-0.338192	-1.20188	0.114407	0.361784
							GOBP_REGULATION_OF_TISSUE_REMODELING	54	-0.371715	-1.20176	0.161491	0.361725
							GOBP_REGULATION_OF_ENDOCYTOSIS	175	-0.313486	-1.20082	0.105012	0.363276
							GOBP_KINETOCHORE_ASSEMBLY	17	-0.494079	-1.20057	0.223849	0.363524
							GOBP_REGULATION_OF_GLYCOGEN_METABOLIC_PROCESS	32	-0.416937	-1.20038	0.197938	0.363593
							GOBP_GLUTAMATE_RECEPTOR_SIGNALING_PATHWAY	31	-0.421191	-1.20032	0.208511	0.363416
							GOBP_REGULATION_OF_LYSOSOMAL_LUMEN_PH	15	-0.500921	-1.20031	0.269978	0.363182
							GOBP_REGULATION_OF_BODY_FLUID_LEVELS	400	-0.284789	-1.20026	0.0255754	0.362997
							GOBP_MRNA_TRANSPORT	142	-0.32183	-1.19994	0.120087	0.363321
							GOBP_PROTEIN_POLYMERIZATION	260	-0.297556	-1.19983	0.0605381	0.363267
							GOBP_METAPHASE_PLATE_CONGRESSION	63	-0.368863	-1.19932	0.183299	0.36397
							GOBP_POSITIVE_REGULATION_OF_CHROMOSOME_ORGANIZATION	153	-0.31909	-1.19888	0.121348	0.364514
							GOBP_RESPONSE_TO_ALCOHOL	182	-0.313249	-1.19843	0.0949227	0.365068
							GOBP_REGULATION_OF_PROTEIN_DEPHOSPHORYLATION	132	-0.330886	-1.19805	0.105856	0.365487
							GOBP_CELL_FATE_DETERMINATION	23	-0.446138	-1.19788	0.243187	0.365577
							GOBP_RESPONSE_TO_VITAMIN	66	-0.359518	-1.19702	0.165179	0.36694
							GOBP_MEMBRANE_LIPID_METABOLIC_PROCESS	194	-0.308934	-1.19693	0.0989474	0.366847
							GOBP_CELLULAR_MONOVALENT_INORGANIC_CATION_HOMEOSTASIS	100	-0.336768	-1.19692	0.123644	0.366581
							GOBP_REGULATION_OF_INTRACELLULAR_TRANSPORT	319	-0.292228	-1.1969	0.057554	0.366359
							GOBP_REGULATION_OF_PEPTIDASE_ACTIVITY	338	-0.291343	-1.19648	0.0535714	0.366951
							GOBP_SENSORY_PERCEPTION_OF_MECHANICAL_STIMULUS	118	-0.326572	-1.19647	0.135983	0.366681
							GOBP_NEGATIVE_REGULATION_OF_GROWTH	198	-0.308574	-1.19618	0.0861678	0.367007
							GOBP_BRANCHING_INVOLVED_IN_BLOOD_VESSEL_MORPHOGENESIS	23	-0.444848	-1.19612	0.220302	0.366839
							GOBP_HOMOTYPIC_CELL_CELL_ADHESION	70	-0.356341	-1.19599	0.165158	0.366846
							GOBP_MUSCLE_CELL_DIFFERENTIATION	273	-0.296273	-1.19579	0.0812808	0.366968
							GOBP_VESICLE_CARGO_LOADING	22	-0.459934	-1.19569	0.215321	0.366895
							GOBP_TISSUE_HOMEOSTASIS	207	-0.30853	-1.19563	0.0822511	0.36675
							GOBP_POSITIVE_REGULATION_OF_PEPTIDASE_ACTIVITY	175	-0.311778	-1.19562	0.104019	0.366484
							GOBP_CARDIAC_VENTRICLE_MORPHOGENESIS	45	-0.381232	-1.19557	0.182018	0.366307
							GOBP_NUCLEOSOME_ORGANIZATION	146	-0.322369	-1.19537	0.111392	0.366431
							GOBP_REGULATION_OF_PRESYNAPSE_ORGANIZATION	17	-0.476664	-1.19485	0.259794	0.367108
							GOBP_CELLULAR_EXTRAVASATION	60	-0.363783	-1.19437	0.153226	0.367695
							GOBP_NOREPINEPHRINE_TRANSPORT	16	-0.480941	-1.19375	0.242798	0.368653
							GOBP_SISTER_CHROMATID_SEGREGATION	193	-0.310094	-1.19372	0.0904646	0.368422
							GOBP_MONONUCLEAR_CELL_DIFFERENTIATION	364	-0.289675	-1.19369	0.0603248	0.368211
							GOBP_POSITIVE_REGULATION_OF_OSSIFICATION	37	-0.405399	-1.19353	0.188797	0.368214
							GOBP_NITRIC_OXIDE_MEDIATED_SIGNAL_TRANSDUCTION	15	-0.486028	-1.19301	0.251004	0.368883
							GOBP_MODIFIED_AMINO_ACID_TRANSPORT	26	-0.426986	-1.19279	0.195699	0.369032
							GOBP_NEGATIVE_REGULATION_OF_INTRINSIC_APOPTOTIC_SIGNALING_PATHWAY	86	-0.343129	-1.19269	0.157143	0.368957
							GOBP_REGULATION_OF_TUMOR_NECROSIS_FACTOR_MEDIATED_SIGNALING_PATHWAY	55	-0.372399	-1.1918	0.172043	0.370389
							GOBP_POSITIVE_REGULATION_OF_CELL_ADHESION	366	-0.286935	-1.19161	0.0473684	0.370518
							GOBP_NEGATIVE_REGULATION_OF_PEPTIDASE_ACTIVITY	163	-0.31244	-1.19096	0.0964912	0.371509
							GOBP_RESPONSE_TO_X_RAY	31	-0.415372	-1.1909	0.193277	0.37135
							GOBP_REGULATION_OF_PROTEIN_SUMOYLATION	22	-0.441239	-1.1902	0.22664	0.3724
							GOBP_REGULATION_OF_CELL_DEVELOPMENT	387	-0.28638	-1.18988	0.0543735	0.372735
							GOBP_DEMETHYLATION	63	-0.360259	-1.18904	0.178495	0.374069
							GOBP_REGULATION_OF_TUBE_SIZE	86	-0.344951	-1.18899	0.138004	0.373865
							GOBP_REGULATION_OF_INSULIN_RECEPTOR_SIGNALING_PATHWAY	59	-0.362149	-1.18899	0.180851	0.373596
							GOBP_SMOOTH_MUSCLE_CONTRACTION	66	-0.359634	-1.18885	0.173121	0.37361
							GOBP_REGULATION_OF_GENERATION_OF_PRECURSOR_METABOLITES_AND_ENERGY	143	-0.320535	-1.18854	0.126362	0.373936
							GOBP_REGULATION_OF_NEUROTRANSMITTER_RECEPTOR_ACTIVITY	58	-0.362184	-1.18849	0.197339	0.373757
							GOBP_PHOSPHOLIPID_TRANSPORT	75	-0.350768	-1.18828	0.157563	0.373854
							GOBP_REGULATION_OF_T_HELPER_1_TYPE_IMMUNE_RESPONSE	22	-0.445717	-1.18761	0.240557	0.37497
							GOBP_TUMOR_NECROSIS_FACTOR_MEDIATED_SIGNALING_PATHWAY	159	-0.313238	-1.18746	0.102908	0.374992
							GOBP_AMP_METABOLIC_PROCESS	16	-0.477876	-1.18738	0.260246	0.374868
							GOBP_NEGATIVE_REGULATION_OF_PRODUCTION_OF_MOLECULAR_MEDIATOR_OF_IMMUNE_RESPONSE	34	-0.405673	-1.18716	0.21978	0.375007
							GOBP_RIBONUCLEOSIDE_METABOLIC_PROCESS	65	-0.355719	-1.187	0.163482	0.37508
							GOBP_NEGATIVE_REGULATION_OF_ADAPTIVE_IMMUNE_RESPONSE	51	-0.375536	-1.18567	0.181628	0.377426
							GOBP_MULTI_ORGANISM_LOCALIZATION	65	-0.359539	-1.18546	0.174603	0.377601
							GOBP_POSITIVE_REGULATION_OF_NF_KAPPAB_TRANSCRIPTION_FACTOR_ACTIVITY	143	-0.317641	-1.18535	0.135484	0.377562
							GOBP_POSITIVE_REGULATION_OF_PEPTIDYL_SERINE_PHOSPHORYLATION	77	-0.344169	-1.18534	0.173362	0.37732
							GOBP_NEGATIVE_REGULATION_OF_ERK1_AND_ERK2_CASCADE	64	-0.359792	-1.18493	0.17833	0.377884
							GOBP_MONOCARBOXYLIC_ACID_TRANSPORT	126	-0.321933	-1.1849	0.135965	0.377671
							GOBP_POSITIVE_REGULATION_BY_HOST_OF_VIRAL_TRANSCRIPTION	15	-0.485395	-1.1845	0.252193	0.378202
							GOBP_AGING	248	-0.298143	-1.18424	0.0833333	0.378466
							GOBP_REGULATION_OF_STEM_CELL_DIFFERENTIATION	100	-0.33692	-1.18421	0.149184	0.378265
							GOBP_LIPOPROTEIN_METABOLIC_PROCESS	115	-0.326264	-1.18398	0.145652	0.378456
							GOBP_REGULATION_OF_MONONUCLEAR_CELL_MIGRATION	98	-0.335862	-1.18382	0.146288	0.378498
							GOBP_CARTILAGE_DEVELOPMENT	142	-0.318425	-1.18361	0.131222	0.378651
							GOBP_NEGATIVE_REGULATION_OF_BLOOD_PRESSURE	23	-0.435845	-1.18349	0.23374	0.378612
							GOBP_REGULATION_OF_MICROTUBULE_POLYMERIZATION_OR_DEPOLYMERIZATION	71	-0.351755	-1.18291	0.170306	0.37949
							GOBP_ANIMAL_ORGAN_MATURATION	21	-0.454807	-1.18269	0.227083	0.379664
							GOBP_REGULATION_OF_RELEASE_OF_CYTOCHROME_C_FROM_MITOCHONDRIA	43	-0.39207	-1.18225	0.20339	0.380213
							GOBP_POSITIVE_REGULATION_OF_BLOOD_CIRCULATION	27	-0.432718	-1.1821	0.224033	0.380252
							GOBP_POSITIVE_REGULATION_OF_G_PROTEIN_COUPLED_RECEPTOR_SIGNALING_PATHWAY	17	-0.472318	-1.18205	0.249497	0.380085
							GOBP_POSITIVE_REGULATION_OF_DNA_TEMPLATED_TRANSCRIPTION_INITIATION	32	-0.409828	-1.18203	0.212185	0.379859
							GOBP_CELLULAR_RESPONSE_TO_THYROID_HORMONE_STIMULUS	15	-0.485369	-1.18187	0.246862	0.379883
							GOBP_CELL_GROWTH	391	-0.284734	-1.18157	0.0626398	0.380163
							GOBP_BRANCHING_MORPHOGENESIS_OF_AN_EPITHELIAL_TUBE	100	-0.333721	-1.18093	0.160944	0.38117
							GOBP_CELLULAR_RESPONSE_TO_RADIATION	162	-0.312118	-1.18057	0.111364	0.381631
							GOBP_CAMP_MEDIATED_SIGNALING	45	-0.383136	-1.18016	0.203426	0.382198
							GOBP_CYTOKINESIS	153	-0.30983	-1.18014	0.125551	0.381948
							GOBP_REGULATION_OF_STRIATED_MUSCLE_CELL_DIFFERENTIATION	63	-0.355838	-1.18005	0.178571	0.381848
							GOBP_CELL_MIGRATION_INVOLVED_IN_SPROUTING_ANGIOGENESIS	49	-0.375109	-1.17985	0.194969	0.381946
							GOBP_REGULATION_OF_B_CELL_PROLIFERATION	58	-0.363813	-1.17984	0.182796	0.381693
							GOBP_REGULATION_OF_TRIGLYCERIDE_BIOSYNTHETIC_PROCESS	17	-0.478111	-1.17982	0.216895	0.381469
							GOBP_DENDRITE_EXTENSION	27	-0.430108	-1.17964	0.225873	0.381531
							GOBP_CARDIAC_MUSCLE_CELL_DIFFERENTIATION	78	-0.343426	-1.1796	0.163636	0.381357
							GOBP_NEGATIVE_REGULATION_OF_TRANSPORTER_ACTIVITY	56	-0.364077	-1.17951	0.198178	0.381232
							GOBP_PROTEIN_KINASE_B_SIGNALING	206	-0.303674	-1.17936	0.10625	0.381255
							GOBP_PROTEIN_DEPHOSPHORYLATION	294	-0.291477	-1.1783	0.0861619	0.38294
							GOBP_STEROID_HORMONE_MEDIATED_SIGNALING_PATHWAY	111	-0.326473	-1.17802	0.144522	0.383207
							GOBP_POSITIVE_REGULATION_OF_PROTEIN_TARGETING_TO_MITOCHONDRION	30	-0.420092	-1.17755	0.243243	0.383902
							GOBP_T_CELL_DIFFERENTIATION_INVOLVED_IN_IMMUNE_RESPONSE	67	-0.356305	-1.17748	0.193206	0.383766
							GOBP_FIBROBLAST_GROWTH_FACTOR_RECEPTOR_SIGNALING_PATHWAY	85	-0.342038	-1.17742	0.170168	0.383622
							GOBP_BIOLOGICAL_PROCESS_INVOLVED_IN_INTRASPECIES_INTERACTION_BETWEEN_ORGANISMS	38	-0.395473	-1.17738	0.207364	0.383421
							GOBP_REGULATION_OF_LIPID_METABOLIC_PROCESS	325	-0.288017	-1.17653	0.0695444	0.384755
							GOBP_LIPID_OXIDATION	101	-0.335019	-1.17645	0.153153	0.384667
							GOBP_CELLULAR_RESPONSE_TO_DRUG	52	-0.371046	-1.17611	0.192641	0.385141
							GOBP_ALDITOL_METABOLIC_PROCESS	17	-0.47966	-1.17591	0.251984	0.385259
							GOBP_GLUCOSAMINE_CONTAINING_COMPOUND_METABOLIC_PROCESS	24	-0.439968	-1.17582	0.238589	0.385188
							GOBP_PROTEIN_HOMOOLIGOMERIZATION	136	-0.318633	-1.17573	0.133489	0.385085
							GOBP_CANONICAL_WNT_SIGNALING_PATHWAY	286	-0.292704	-1.17534	0.104019	0.385606
							GOBP_DENDRITIC_CELL_DIFFERENTIATION	43	-0.389505	-1.17503	0.230932	0.385962
							GOBP_NEURON_APOPTOTIC_PROCESS	185	-0.303122	-1.17487	0.0925926	0.386029
							GOBP_EXOCRINE_SYSTEM_DEVELOPMENT	33	-0.400651	-1.17474	0.227171	0.385986
							GOBP_METAL_ION_EXPORT	38	-0.399375	-1.17446	0.239726	0.386262
							GOBP_REGULATION_OF_MYELOID_CELL_APOPTOTIC_PROCESS	18	-0.466234	-1.17428	0.271186	0.386371
							GOBP_REGULATION_OF_MUSCLE_CELL_DIFFERENTIATION	114	-0.323522	-1.17425	0.141553	0.38615
							GOBP_MUSCLE_HYPERTROPHY_IN_RESPONSE_TO_STRESS	17	-0.458237	-1.17424	0.245763	0.385909
							GOBP_MICROTUBULE_CYTOSKELETON_ORGANIZATION_INVOLVED_IN_MITOSIS	139	-0.313851	-1.17302	0.11954	0.388096
							GOBP_DENDRITIC_CELL_MIGRATION	26	-0.424231	-1.1728	0.259875	0.38825
							GOBP_REGULATION_OF_SMOOTH_MUSCLE_CONTRACTION	40	-0.389104	-1.17273	0.208	0.388112
							GOBP_MOTOR_NEURON_AXON_GUIDANCE	24	-0.433759	-1.1726	0.255365	0.388104
							GOBP_ESTABLISHMENT_OR_MAINTENANCE_OF_CELL_POLARITY	198	-0.300203	-1.17254	0.110874	0.387966
							GOBP_CALCIUM_ION_TRANSPORT_INTO_CYTOSOL	117	-0.326597	-1.17185	0.148741	0.388983
							GOBP_SIGNAL_RELEASE	361	-0.282529	-1.17099	0.0682927	0.390525
							GOBP_MALE_MEIOSIS_I	17	-0.483577	-1.16956	0.277433	0.39302
							GOBP_REGULATION_OF_EXOCYTOSIS	162	-0.307656	-1.16907	0.154709	0.393706
							GOBP_MITOCHONDRION_MORPHOGENESIS	18	-0.460004	-1.16882	0.278373	0.393923
							GOBP_MESODERM_DEVELOPMENT	92	-0.334546	-1.16838	0.189474	0.394543
							GOBP_POSITIVE_REGULATION_OF_BINDING	152	-0.308702	-1.16826	0.14059	0.394498
							GOBP_EPITHELIAL_CELL_DEVELOPMENT	167	-0.309837	-1.16823	0.136364	0.394271
							GOBP_GLYCEROLIPID_CATABOLIC_PROCESS	48	-0.368284	-1.16802	0.207965	0.394424
							GOBP_POSITIVE_REGULATION_OF_DENDRITIC_SPINE_DEVELOPMENT	40	-0.384717	-1.16791	0.233624	0.394382
							GOBP_NEGATIVE_REGULATION_OF_ENDOTHELIAL_CELL_PROLIFERATION	37	-0.391924	-1.16775	0.219959	0.394412
							GOBP_NEGATIVE_REGULATION_OF_GLIOGENESIS	20	-0.456206	-1.16766	0.244635	0.394317
							GOBP_NEGATIVE_REGULATION_OF_LYMPHOCYTE_APOPTOTIC_PROCESS	29	-0.420083	-1.16757	0.228033	0.394237
							GOBP_CARTILAGE_DEVELOPMENT_INVOLVED_IN_ENDOCHONDRAL_BONE_MORPHOGENESIS	20	-0.451533	-1.16711	0.265107	0.394939
							GOBP_OOCYTE_MATURATION	22	-0.442725	-1.16672	0.237113	0.395447
							GOBP_REGULATION_OF_PEPTIDYL_SERINE_PHOSPHORYLATION	106	-0.3247	-1.16658	0.163866	0.395477
							GOBP_OSTEOBLAST_DIFFERENTIATION	177	-0.306427	-1.16638	0.131519	0.395603
							GOBP_STRIATED_MUSCLE_CELL_DIFFERENTIATION	201	-0.303089	-1.1661	0.128319	0.395864
							GOBP_GLYCOSPHINGOLIPID_BIOSYNTHETIC_PROCESS	25	-0.431695	-1.16608	0.235417	0.395632
							GOBP_RESPONSE_TO_UV	131	-0.313486	-1.16599	0.137168	0.39555
							GOBP_REGULATION_OF_CIRCADIAN_RHYTHM	94	-0.335656	-1.16541	0.187364	0.396509
							GOBP_REGULATION_OF_REGULATED_SECRETORY_PATHWAY	112	-0.321791	-1.16531	0.171558	0.396435
							GOBP_PYRIMIDINE_NUCLEOSIDE_MONOPHOSPHATE_METABOLIC_PROCESS	18	-0.463706	-1.16493	0.271008	0.396932
							GOBP_PHOTORECEPTOR_CELL_DEVELOPMENT	30	-0.4098	-1.16488	0.246939	0.396771
							GOBP_NEGATIVE_REGULATION_OF_GENE_SILENCING	31	-0.405914	-1.16485	0.22833	0.396555
							GOBP_LIVER_REGENERATION	27	-0.424393	-1.16483	0.21281	0.396331
							GOBP_CHEMICAL_SYNAPTIC_TRANSMISSION_POSTSYNAPTIC	73	-0.340825	-1.1644	0.18595	0.396892
							GOBP_ADENYLATE_CYCLASE_INHIBITING_G_PROTEIN_COUPLED_RECEPTOR_SIGNALING_PATHWAY	50	-0.362411	-1.16433	0.218818	0.396717
							GOBP_BONE_DEVELOPMENT	159	-0.306048	-1.1642	0.144231	0.396731
							GOBP_SMAD_PROTEIN_SIGNAL_TRANSDUCTION	62	-0.356634	-1.1639	0.209713	0.397109
							GOBP_STEROID_CATABOLIC_PROCESS	16	-0.466773	-1.16375	0.243187	0.39715
							GOBP_FATTY_ACID_DERIVATIVE_BIOSYNTHETIC_PROCESS	52	-0.37677	-1.16374	0.229299	0.396893
							GOBP_EAR_DEVELOPMENT	145	-0.309765	-1.16355	0.139293	0.397008
							GOBP_CELLULAR_CARBOHYDRATE_BIOSYNTHETIC_PROCESS	70	-0.344444	-1.16312	0.18427	0.397563
							GOBP_MONOSACCHARIDE_METABOLIC_PROCESS	238	-0.291579	-1.16294	0.0945626	0.397665
							GOBP_RESPONSE_TO_FOOD	21	-0.433497	-1.16286	0.244399	0.397541
							GOBP_POSITIVE_REGULATION_OF_AMYLOID_BETA_FORMATION	17	-0.462471	-1.16284	0.290254	0.397319
							GOBP_COLLAGEN_METABOLIC_PROCESS	82	-0.33658	-1.16201	0.18319	0.398643
							GOBP_MYOTUBE_DIFFERENTIATION	85	-0.338732	-1.16192	0.185682	0.398539
							GOBP_ALCOHOL_CATABOLIC_PROCESS	41	-0.38188	-1.16192	0.246725	0.39827
							GOBP_RESPONSE_TO_FATTY_ACID	47	-0.376136	-1.16125	0.225263	0.399392
							GOBP_EMBRYO_IMPLANTATION	36	-0.391778	-1.16062	0.223819	0.400406
							GOBP_CYTOSKELETON_DEPENDENT_INTRACELLULAR_TRANSPORT	187	-0.29979	-1.1606	0.146572	0.400188
							GOBP_T_CELL_CHEMOTAXIS	20	-0.454562	-1.1605	0.282158	0.40011
							GOBP_NEGATIVE_REGULATION_OF_INTRACELLULAR_TRANSPORT	47	-0.37446	-1.1604	0.208421	0.400055
							GOBP_VASCULAR_ENDOTHELIAL_CELL_PROLIFERATION	22	-0.44512	-1.16031	0.248366	0.399952
							GOBP_POSITIVE_REGULATION_OF_FATTY_ACID_BIOSYNTHETIC_PROCESS	17	-0.465189	-1.16027	0.272541	0.399769
							GOBP_MEMBRANE_FUSION	145	-0.308502	-1.16004	0.131818	0.399959
							GOBP_NEGATIVE_REGULATION_OF_PROTEIN_CONTAINING_COMPLEX_DISASSEMBLY	70	-0.345205	-1.16001	0.18319	0.399754
							GOBP_MODULATION_BY_SYMBIONT_OF_HOST_PROCESS	35	-0.393654	-1.15982	0.213836	0.399866
							GOBP_REGULATION_OF_EXOSOMAL_SECRETION	16	-0.469705	-1.15901	0.299389	0.401224
							GOBP_G_PROTEIN_COUPLED_RECEPTOR_SIGNALING_PATHWAY_COUPLED_TO_CYCLIC_NUCLEOTIDE_SECOND_MESSENGER	26	-0.426623	-1.15842	0.261339	0.402153
							GOBP_PURINERGIC_NUCLEOTIDE_RECEPTOR_SIGNALING_PATHWAY	28	-0.414535	-1.15821	0.255717	0.402293
							GOBP_NEGATIVE_REGULATION_OF_INTERLEUKIN_6_PRODUCTION	40	-0.398987	-1.15817	0.247401	0.402102
							GOBP_NERVE_DEVELOPMENT	46	-0.373517	-1.15791	0.213415	0.402356
							GOBP_REGULATION_OF_HETEROTYPIC_CELL_CELL_ADHESION	20	-0.453582	-1.15654	0.280412	0.405002
							GOBP_ATP_BIOSYNTHETIC_PROCESS	55	-0.360766	-1.15646	0.216471	0.404869
							GOBP_NEURON_DEATH_IN_RESPONSE_TO_OXIDATIVE_STRESS	25	-0.41988	-1.15641	0.262055	0.404698
							GOBP_SPHINGOLIPID_METABOLIC_PROCESS	154	-0.308111	-1.15637	0.145055	0.404513
							GOBP_POSITIVE_REGULATION_OF_MITOCHONDRION_ORGANIZATION	82	-0.339923	-1.15626	0.220408	0.404453
							GOBP_POSITIVE_REGULATION_OF_TELOMERASE_ACTIVITY	31	-0.411009	-1.15617	0.275269	0.404363
							GOBP_CYTOSOLIC_CALCIUM_ION_TRANSPORT	138	-0.302763	-1.15579	0.128378	0.404843
							GOBP_NEGATIVE_REGULATION_OF_CYTOKINE_PRODUCTION_INVOLVED_IN_IMMUNE_RESPONSE	24	-0.417806	-1.15539	0.269231	0.405369
							GOBP_SPERMATID_DIFFERENTIATION	109	-0.319746	-1.15508	0.166667	0.405682
							GOBP_NEGATIVE_REGULATION_OF_LYMPHOCYTE_MEDIATED_IMMUNITY	43	-0.376986	-1.15505	0.226374	0.405494
							GOBP_SKELETAL_MUSCLE_ORGAN_DEVELOPMENT	117	-0.316099	-1.15475	0.179545	0.405776
							GOBP_DNA_CONFORMATION_CHANGE	307	-0.28393	-1.15461	0.0968523	0.40579
							GOBP_REGULATION_OF_OXIDOREDUCTASE_ACTIVITY	86	-0.331958	-1.15445	0.177824	0.405845
							GOBP_GTP_METABOLIC_PROCESS	22	-0.434832	-1.15423	0.261224	0.406041
							GOBP_FIBROBLAST_PROLIFERATION	69	-0.345228	-1.15423	0.181425	0.405774
							GOBP_CELLULAR_RESPONSE_TO_AMYLOID_BETA	34	-0.394338	-1.15419	0.253192	0.405584
							GOBP_NEGATIVE_REGULATION_OF_CD4_POSITIVE_ALPHA_BETA_T_CELL_ACTIVATION	29	-0.408801	-1.15362	0.266129	0.40645
							GOBP_MACROPHAGE_CHEMOTAXIS	35	-0.388153	-1.15345	0.2527	0.406533
							GOBP_NEGATIVE_REGULATION_OF_I_KAPPAB_KINASE_NF_KAPPAB_SIGNALING	42	-0.378708	-1.1534	0.24714	0.406385
							GOBP_NEGATIVE_REGULATION_OF_SMALL_MOLECULE_METABOLIC_PROCESS	73	-0.3413	-1.15319	0.201754	0.406526
							GOBP_MATURE_B_CELL_DIFFERENTIATION_INVOLVED_IN_IMMUNE_RESPONSE	25	-0.428781	-1.15256	0.271552	0.407644
							GOBP_PROGRAMMED_NECROTIC_CELL_DEATH	44	-0.367318	-1.15208	0.236786	0.408363
							GOBP_LUNG_MORPHOGENESIS	36	-0.385056	-1.15141	0.249489	0.409404
							GOBP_N_ACETYLGLUCOSAMINE_METABOLIC_PROCESS	18	-0.450974	-1.15044	0.281513	0.411095
							GOBP_EMBRYONIC_DIGESTIVE_TRACT_DEVELOPMENT	20	-0.445012	-1.15033	0.294118	0.411024
							GOBP_MONOCARBOXYLIC_ACID_CATABOLIC_PROCESS	114	-0.318533	-1.15017	0.209302	0.411062
							GOBP_INTERLEUKIN_7_MEDIATED_SIGNALING_PATHWAY	24	-0.423249	-1.15016	0.266529	0.410818
							GOBP_ICOSANOID_BIOSYNTHETIC_PROCESS	41	-0.385476	-1.15	0.237136	0.41087
							GOBP_NEGATIVE_REGULATION_OF_ACTIN_FILAMENT_POLYMERIZATION	56	-0.356967	-1.14976	0.209052	0.411074
							GOBP_POSITIVE_REGULATION_OF_CYCLIN_DEPENDENT_PROTEIN_KINASE_ACTIVITY	28	-0.418351	-1.14935	0.253579	0.411641
							GOBP_REGULATION_OF_PROTEIN_AUTOPHOSPHORYLATION	41	-0.370728	-1.14924	0.240449	0.411609
							GOBP_PROTEIN_TRANSMEMBRANE_TRANSPORT	57	-0.353926	-1.1489	0.205821	0.412021
							GOBP_LIPOPROTEIN_BIOSYNTHETIC_PROCESS	86	-0.333219	-1.14854	0.209402	0.41249
							GOBP_POSITIVE_REGULATION_OF_INTRACELLULAR_PROTEIN_TRANSPORT	166	-0.299906	-1.14756	0.158129	0.414246
							GOBP_NEURON_MATURATION	35	-0.392147	-1.14743	0.246888	0.414257
							GOBP_REGULATION_OF_ACTION_POTENTIAL	37	-0.385019	-1.1474	0.256522	0.414024
							GOBP_SELECTIVE_AUTOPHAGY	60	-0.348861	-1.1473	0.216274	0.413968
							GOBP_REGULATION_OF_LEUKOCYTE_DIFFERENTIATION	248	-0.288169	-1.14718	0.134259	0.413969
							GOBP_NEGATIVE_REGULATION_OF_ATP_METABOLIC_PROCESS	25	-0.431088	-1.14718	0.292683	0.413703
							GOBP_REGULATION_OF_DENDRITIC_SPINE_DEVELOPMENT	56	-0.352899	-1.14609	0.231441	0.415636
							GOBP_POSITIVE_REGULATION_OF_MAST_CELL_ACTIVATION	18	-0.457507	-1.14531	0.298925	0.417006
							GOBP_CELLULAR_RESPONSE_TO_GLUCOSE_STARVATION	46	-0.363416	-1.1451	0.232653	0.417169
							GOBP_PROTEIN_TARGETING_TO_MITOCHONDRION	98	-0.323745	-1.14499	0.199536	0.417128
							GOBP_ESTABLISHMENT_OF_TISSUE_POLARITY	113	-0.317627	-1.14482	0.203704	0.417177
							GOBP_REGULATION_OF_NITRIC_OXIDE_SYNTHASE_ACTIVITY	41	-0.37796	-1.14467	0.248408	0.417209
							GOBP_OVULATION_CYCLE	46	-0.369266	-1.14467	0.257143	0.416942
							GOBP_POSITIVE_REGULATION_OF_EPITHELIAL_CELL_APOPTOTIC_PROCESS	31	-0.393208	-1.14465	0.275862	0.416711
							GOBP_RESPIRATORY_ELECTRON_TRANSPORT_CHAIN	110	-0.320626	-1.14447	0.181818	0.416795
							GOBP_POSITIVE_REGULATION_OF_ANION_TRANSPORT	405	-0.276	-1.14442	0.103614	0.416627
							GOBP_DENDRITIC_CELL_CHEMOTAXIS	21	-0.438625	-1.14407	0.289916	0.417166
							GOBP_POSITIVE_REGULATION_OF_PRODUCTION_OF_MOLECULAR_MEDIATOR_OF_IMMUNE_RESPONSE	89	-0.326987	-1.14357	0.205128	0.417867
							GOBP_NEGATIVE_REGULATION_OF_LIPID_TRANSPORT	23	-0.425389	-1.14355	0.276596	0.417641
							GOBP_PROTEIN_O_LINKED_MANNOSYLATION	18	-0.451514	-1.14328	0.27027	0.417952
							GOBP_REGULATION_OF_EMBRYONIC_DEVELOPMENT	48	-0.361402	-1.14311	0.231263	0.418061
							GOBP_RESPONSE_TO_AMYLOID_BETA	35	-0.389924	-1.14281	0.249509	0.418426
							GOBP_POSITIVE_REGULATION_OF_MUSCLE_CELL_APOPTOTIC_PROCESS	21	-0.429174	-1.14274	0.280335	0.418289
							GOBP_RESPONSE_TO_ACID_CHEMICAL	101	-0.325103	-1.14257	0.200864	0.418324
							GOBP_NEGATIVE_REGULATION_OF_CELL_CELL_ADHESION	165	-0.298587	-1.14252	0.165605	0.418165
							GOBP_NEGATIVE_REGULATION_OF_STRESS_ACTIVATED_PROTEIN_KINASE_SIGNALING_CASCADE	41	-0.377711	-1.14233	0.236253	0.418296
							GOBP_POSITIVE_REGULATION_OF_ORGANELLE_ASSEMBLY	60	-0.351868	-1.14217	0.219565	0.418386
							GOBP_RESPONSE_TO_RADIATION	380	-0.274928	-1.14208	0.105398	0.418295
							GOBP_ATP_METABOLIC_PROCESS	283	-0.282142	-1.14171	0.127315	0.418791
							GOBP_C21_STEROID_HORMONE_BIOSYNTHETIC_PROCESS	19	-0.441657	-1.14087	0.274227	0.420203
							GOBP_AMINOGLYCAN_METABOLIC_PROCESS	142	-0.310261	-1.14038	0.172949	0.420963
							GOBP_SPLICEOSOMAL_SNRNP_ASSEMBLY	50	-0.362306	-1.13972	0.23871	0.422087
							GOBP_HISTONE_UBIQUITINATION	45	-0.36463	-1.13954	0.243421	0.422201
							GOBP_COLLATERAL_SPROUTING	17	-0.461525	-1.13902	0.278455	0.422915
							GOBP_SEGMENTATION	69	-0.337607	-1.13878	0.219828	0.423185
							GOBP_CARBOHYDRATE_DERIVATIVE_CATABOLIC_PROCESS	165	-0.301857	-1.13863	0.179825	0.423206
							GOBP_POSITIVE_REGULATION_OF_HEMOPOIESIS	139	-0.304335	-1.13861	0.165116	0.422981
							GOBP_NUCLEOSIDE_TRIPHOSPHATE_METABOLIC_PROCESS	104	-0.315171	-1.1382	0.21978	0.423545
							GOBP_TOLL_LIKE_RECEPTOR_SIGNALING_PATHWAY	137	-0.307507	-1.13796	0.197248	0.423777
							GOBP_REGULATION_OF_NEUROTRANSMITTER_TRANSPORT	79	-0.335867	-1.13768	0.236897	0.424102
							GOBP_REGULATION_OF_BMP_SIGNALING_PATHWAY	72	-0.335468	-1.13735	0.243644	0.42453
							GOBP_POSITIVE_REGULATION_OF_HISTONE_DEACETYLATION	15	-0.466385	-1.1371	0.306968	0.424782
							GOBP_PYRIMIDINE_RIBONUCLEOTIDE_METABOLIC_PROCESS	27	-0.406542	-1.13707	0.282828	0.424555
							GOBP_REGULATION_OF_NON_CANONICAL_WNT_SIGNALING_PATHWAY	19	-0.445129	-1.13696	0.287846	0.4245
							GOBP_MATING_BEHAVIOR	15	-0.472898	-1.13605	0.306483	0.426155
							GOBP_MICROTUBULE_POLYMERIZATION_OR_DEPOLYMERIZATION	101	-0.318967	-1.1357	0.205011	0.426623
							GOBP_REGULATION_OF_ATP_METABOLIC_PROCESS	105	-0.320371	-1.13541	0.19181	0.426988
							GOBP_VACUOLAR_TRANSPORT	146	-0.30452	-1.13536	0.209932	0.426812
							GOBP_VENTRICULAR_SYSTEM_DEVELOPMENT	21	-0.437399	-1.1351	0.283702	0.427082
							GOBP_POSITIVE_REGULATION_OF_HEART_GROWTH	32	-0.399079	-1.1349	0.286017	0.427222
							GOBP_LEUKOTRIENE_BIOSYNTHETIC_PROCESS	16	-0.463877	-1.13486	0.311871	0.427056
							GOBP_CELLULAR_RESPONSE_TO_INORGANIC_SUBSTANCE	165	-0.299631	-1.13465	0.187215	0.427215
							GOBP_REGULATION_OF_SYSTEMIC_ARTERIAL_BLOOD_PRESSURE_BY_HORMONE	24	-0.42288	-1.13454	0.28125	0.427191
							GOBP_NEGATIVE_REGULATION_OF_PROTEASOMAL_PROTEIN_CATABOLIC_PROCESS	44	-0.374019	-1.13429	0.257928	0.427434
							GOBP_BILE_ACID_METABOLIC_PROCESS	32	-0.391344	-1.13407	0.280514	0.427645
							GOBP_POSITIVE_REGULATION_OF_GLUCOSE_METABOLIC_PROCESS	34	-0.387312	-1.13405	0.272177	0.427415
							GOBP_POSITIVE_REGULATION_OF_INTRACELLULAR_TRANSPORT	203	-0.293594	-1.13401	0.153153	0.427248
							GOBP_REGULATION_OF_CD8_POSITIVE_ALPHA_BETA_T_CELL_ACTIVATION	18	-0.465325	-1.13364	0.302128	0.427741
							GOBP_RIBONUCLEOSIDE_TRIPHOSPHATE_METABOLIC_PROCESS	84	-0.328858	-1.13345	0.223881	0.427875
							GOBP_FATTY_ACID_CATABOLIC_PROCESS	99	-0.317487	-1.13326	0.211329	0.42804
							GOBP_CARBOHYDRATE_BIOSYNTHETIC_PROCESS	180	-0.292342	-1.13321	0.171674	0.427854
							GOBP_REGULATION_OF_UBIQUITIN_DEPENDENT_PROTEIN_CATABOLIC_PROCESS	149	-0.30327	-1.13302	0.191781	0.428022
							GOBP_HEART_DEVELOPMENT	419	-0.274361	-1.13288	0.0904646	0.428018
							GOBP_ACTIVATION_OF_NF_KAPPAB_INDUCING_KINASE_ACTIVITY	18	-0.444438	-1.13284	0.289796	0.427852
							GOBP_NEUROTRANSMITTER_TRANSPORT	156	-0.302078	-1.13274	0.180587	0.427793
							GOBP_POSITIVE_REGULATION_OF_CYTOKINE_PRODUCTION_INVOLVED_IN_INFLAMMATORY_RESPONSE	16	-0.470569	-1.13266	0.321792	0.427674
							GOBP_MEIOTIC_CELL_CYCLE_PROCESS	159	-0.297617	-1.13223	0.165179	0.428353
							GOBP_POSITIVE_REGULATION_OF_PROTEIN_AUTOPHOSPHORYLATION	24	-0.414984	-1.1322	0.273731	0.428147
							GOBP_INTRACELLULAR_STEROID_HORMONE_RECEPTOR_SIGNALING_PATHWAY	97	-0.321238	-1.13177	0.207188	0.428754
							GOBP_REGULATION_OF_DEFENSE_RESPONSE_TO_VIRUS	64	-0.346296	-1.13101	0.251111	0.430042
							GOBP_REGULATION_OF_GENE_SILENCING	124	-0.307826	-1.13076	0.196305	0.43033
							GOBP_POSITIVE_REGULATION_OF_DEVELOPMENTAL_GROWTH	128	-0.309617	-1.13065	0.197425	0.430255
							GOBP_POSITIVE_REGULATION_OF_TRANSFORMING_GROWTH_FACTOR_BETA_PRODUCTION	17	-0.45514	-1.12993	0.310924	0.431478
							GOBP_PROTEIN_DEMANNOSYLATION	20	-0.438326	-1.12991	0.28903	0.431242
							GOBP_TISSUE_REMODELING	122	-0.314287	-1.12986	0.202299	0.43106
							GOBP_CELLULAR_RESPONSE_TO_CADMIUM_ION	26	-0.403532	-1.12941	0.285097	0.431737
							GOBP_REGULATION_OF_FATTY_ACID_BIOSYNTHETIC_PROCESS	37	-0.376294	-1.12941	0.259714	0.431468
							GOBP_CIRCADIAN_REGULATION_OF_GENE_EXPRESSION	58	-0.349251	-1.12919	0.26226	0.431682
							GOBP_PHOTORECEPTOR_CELL_MAINTENANCE	33	-0.400495	-1.1288	0.260965	0.432278
							GOBP_CELLULAR_TRANSITION_METAL_ION_HOMEOSTASIS	93	-0.318268	-1.12826	0.219955	0.433205
							GOBP_POSITIVE_REGULATION_OF_RNA_SPLICING	31	-0.397751	-1.12776	0.291304	0.433999
							GOBP_REGULATION_OF_TRANSLATIONAL_ELONGATION	17	-0.454921	-1.12755	0.313559	0.434211
							GOBP_ENDOMEMBRANE_SYSTEM_ORGANIZATION	441	-0.267715	-1.12733	0.0982368	0.434399
							GOBP_CALCIUM_ION_TRANSPORT	316	-0.278372	-1.12727	0.126386	0.434267
							GOBP_NEGATIVE_REGULATION_OF_RESPONSE_TO_EXTERNAL_STIMULUS	292	-0.273811	-1.12495	0.135338	0.43889
							GOBP_REGULATION_OF_CELLULAR_AMIDE_METABOLIC_PROCESS	399	-0.270872	-1.12487	0.1067	0.438802
							GOBP_PROTON_TRANSMEMBRANE_TRANSPORT	133	-0.309182	-1.12435	0.209567	0.439611
							GOBP_HEART_MORPHOGENESIS	170	-0.29428	-1.12382	0.203991	0.440459
							GOBP_NEGATIVE_REGULATION_OF_AMINE_TRANSPORT	16	-0.454948	-1.12365	0.300211	0.440588
							GOBP_TRANSCRIPTION_ELONGATION_FROM_RNA_POLYMERASE_II_PROMOTER	82	-0.32502	-1.12362	0.239224	0.440385
							GOBP_VASCULAR_ENDOTHELIAL_GROWTH_FACTOR_SIGNALING_PATHWAY	35	-0.382171	-1.12359	0.270541	0.440192
							GOBP_NEGATIVE_REGULATION_OF_CELL_ADHESION	249	-0.282591	-1.12348	0.139423	0.440165
							GOBP_RAB_PROTEIN_SIGNAL_TRANSDUCTION	21	-0.427323	-1.12266	0.314103	0.44174
							GOBP_POSITIVE_REGULATION_OF_REGULATORY_T_CELL_DIFFERENTIATION	16	-0.457288	-1.12265	0.314103	0.441485
							GOBP_REGULATION_OF_SMOOTH_MUSCLE_CELL_DIFFERENTIATION	28	-0.401166	-1.12231	0.294363	0.441964
							GOBP_SERINE_FAMILY_AMINO_ACID_METABOLIC_PROCESS	36	-0.379975	-1.12228	0.281124	0.44174
							GOBP_AMINOGLYCAN_CATABOLIC_PROCESS	53	-0.354787	-1.12188	0.244353	0.442327
							GOBP_DEVELOPMENTAL_CELL_GROWTH	179	-0.292408	-1.12149	0.21659	0.442884
							GOBP_TELOMERE_ORGANIZATION	160	-0.296633	-1.12129	0.194131	0.44302
							GOBP_MICROTUBULE_BUNDLE_FORMATION	88	-0.322291	-1.12122	0.21822	0.442887
							GOBP_MONOVALENT_INORGANIC_CATION_HOMEOSTASIS	129	-0.302213	-1.12122	0.229437	0.442626
							GOBP_LIPID_IMPORT_INTO_CELL	30	-0.404366	-1.1211	0.309524	0.442589
							GOBP_PROTEIN_DEMETHYLATION	32	-0.388625	-1.1206	0.287912	0.443436
							GOBP_RESPONSE_TO_AMPHETAMINE	24	-0.413225	-1.12046	0.305051	0.443492
							GOBP_DNA_DEMETHYLATION	25	-0.410403	-1.12038	0.3125	0.443395
							GOBP_TOLL_LIKE_RECEPTOR_2_SIGNALING_PATHWAY	16	-0.460594	-1.12024	0.317829	0.443452
							GOBP_MITOCHONDRIAL_FUSION	28	-0.397969	-1.12013	0.317172	0.443441
							GOBP_LIPID_MODIFICATION	241	-0.27987	-1.11992	0.182448	0.443583
							GOBP_REGULATION_OF_INSULIN_LIKE_GROWTH_FACTOR_RECEPTOR_SIGNALING_PATHWAY	16	-0.450464	-1.11942	0.309478	0.444437
							GOBP_PYRIMIDINE_NUCLEOTIDE_METABOLIC_PROCESS	47	-0.355138	-1.11938	0.270042	0.444259
							GOBP_INORGANIC_ION_IMPORT_ACROSS_PLASMA_MEMBRANE	69	-0.337483	-1.11919	0.265795	0.444418
							GOBP_POSITIVE_REGULATION_OF_CYTOSOLIC_CALCIUM_ION_CONCENTRATION_INVOLVED_IN_PHOSPHOLIPASE_C_ACTIVATING_G_PROTEIN_COUPLED_SIGNALING_PATHWAY	24	-0.407427	-1.11873	0.321932	0.445091
							GOBP_SNRNA_TRANSCRIPTION	74	-0.328855	-1.11846	0.24086	0.445399
							GOBP_OUTFLOW_TRACT_MORPHOGENESIS	50	-0.357326	-1.11836	0.281465	0.445357
							GOBP_RESPONSE_TO_IONIZING_RADIATION	134	-0.301211	-1.11803	0.196507	0.445806
							GOBP_NEGATIVE_REGULATION_OF_AUTOPHAGOSOME_ASSEMBLY	15	-0.453389	-1.11737	0.334702	0.44698
							GOBP_ANDROGEN_METABOLIC_PROCESS	22	-0.416203	-1.11696	0.317992	0.447604
							GOBP_SECRETORY_GRANULE_ORGANIZATION	27	-0.412179	-1.11689	0.297727	0.447484
							GOBP_HORMONE_MEDIATED_SIGNALING_PATHWAY	145	-0.297536	-1.11688	0.196468	0.447238
							GOBP_REGULATION_OF_OSTEOBLAST_DIFFERENTIATION	97	-0.318543	-1.11679	0.227176	0.447148
							GOBP_POSITIVE_REGULATION_OF_NEURON_DEATH	83	-0.324134	-1.1167	0.266075	0.447075
							GOBP_REGULATION_OF_GRANULOCYTE_CHEMOTAXIS	44	-0.364224	-1.11645	0.275424	0.44736
							GOBP_PROTEIN_K11_LINKED_UBIQUITINATION	29	-0.397743	-1.11642	0.287785	0.447135
							GOBP_GENE_SILENCING	293	-0.273773	-1.11634	0.159524	0.447061
							GOBP_NEGATIVE_REGULATION_OF_INTERLEUKIN_1_PRODUCTION	29	-0.394584	-1.11621	0.308489	0.447055
							GOBP_PROTEIN_LOCALIZATION_TO_SYNAPSE	65	-0.333931	-1.11592	0.251656	0.447429
							GOBP_NEGATIVE_REGULATION_OF_LEUKOCYTE_CELL_CELL_ADHESION	119	-0.306034	-1.11581	0.248879	0.447374
							GOBP_GLUTAMINE_FAMILY_AMINO_ACID_METABOLIC_PROCESS	62	-0.342425	-1.11573	0.276639	0.447241
							GOBP_CELLULAR_RESPONSE_TO_FLUID_SHEAR_STRESS	16	-0.436325	-1.11515	0.334831	0.448228
							GOBP_REGULATION_OF_DEPHOSPHORYLATION	190	-0.285757	-1.11502	0.189765	0.448251
							GOBP_NEGATIVE_REGULATION_OF_LEUKOCYTE_MEDIATED_IMMUNITY	48	-0.361827	-1.11441	0.284254	0.449281
							GOBP_ORGANELLE_MEMBRANE_FUSION	100	-0.313571	-1.11377	0.253933	0.45043
							GOBP_MYOTUBE_CELL_DEVELOPMENT	23	-0.411936	-1.1135	0.316916	0.450751
							GOBP_POSITIVE_REGULATION_OF_MACROPHAGE_MIGRATION	22	-0.422447	-1.11338	0.321138	0.450742
							GOBP_REGULATION_OF_LEUKOCYTE_ADHESION_TO_VASCULAR_ENDOTHELIAL_CELL	27	-0.403023	-1.11333	0.279476	0.450573
							GOBP_INSULIN_LIKE_GROWTH_FACTOR_RECEPTOR_SIGNALING_PATHWAY	27	-0.398104	-1.11324	0.292339	0.450487
							GOBP_BASEMENT_MEMBRANE_ORGANIZATION	26	-0.397623	-1.11285	0.29979	0.451066
							GOBP_REGULATION_OF_TOLL_LIKE_RECEPTOR_SIGNALING_PATHWAY	66	-0.331197	-1.1126	0.299776	0.45133
							GOBP_EPIDERMIS_MORPHOGENESIS	24	-0.407968	-1.11244	0.318471	0.451414
							GOBP_POSITIVE_REGULATION_OF_CD4_POSITIVE_ALPHA_BETA_T_CELL_DIFFERENTIATION	29	-0.399531	-1.11238	0.301455	0.451276
							GOBP_CELLULAR_IRON_ION_HOMEOSTASIS	60	-0.343296	-1.11212	0.264108	0.451563
							GOBP_GASTRIC_ACID_SECRETION	15	-0.454698	-1.11192	0.331155	0.451698
							GOBP_REGULATION_OF_B_CELL_DIFFERENTIATION	29	-0.393114	-1.11154	0.303393	0.452237
							GOBP_NEURON_RECOGNITION	32	-0.393135	-1.11086	0.297917	0.453467
							GOBP_REGULATION_OF_MORPHOGENESIS_OF_AN_EPITHELIUM	40	-0.373575	-1.10957	0.292517	0.456005
							GOBP_CELLULAR_MODIFIED_AMINO_ACID_METABOLIC_PROCESS	154	-0.292142	-1.10953	0.208421	0.455799
							GOBP_REGULATION_OF_MEIOTIC_CELL_CYCLE	38	-0.373579	-1.10948	0.307536	0.455645
							GOBP_GLUCOSE_METABOLIC_PROCESS	182	-0.290689	-1.10932	0.212528	0.455697
							GOBP_ESTROGEN_METABOLIC_PROCESS	22	-0.420833	-1.10845	0.305447	0.457386
							GOBP_IMPORT_INTO_NUCLEUS	146	-0.297545	-1.10833	0.236957	0.457381
							GOBP_CERAMIDE_CATABOLIC_PROCESS	20	-0.430283	-1.10807	0.334008	0.457698
							GOBP_REGULATION_OF_GTPASE_ACTIVITY	421	-0.263594	-1.10796	0.131313	0.457649
							GOBP_REGULATION_OF_CARBOHYDRATE_METABOLIC_PROCESS	182	-0.291537	-1.10748	0.228637	0.45845
							GOBP_CELL_DIFFERENTIATION_INVOLVED_IN_KIDNEY_DEVELOPMENT	40	-0.367563	-1.10719	0.318367	0.458838
							GOBP_POSITIVE_REGULATION_OF_LYMPHOCYTE_MIGRATION	31	-0.384698	-1.10689	0.295688	0.459174
							GOBP_REPLICATIVE_SENESCENCE	15	-0.456663	-1.10682	0.342612	0.459095
							GOBP_CARDIAC_MUSCLE_CONTRACTION	93	-0.315156	-1.10615	0.250564	0.460299
							GOBP_DNA_TEMPLATED_TRANSCRIPTION_INITIATION	223	-0.280361	-1.10578	0.207944	0.460842
							GOBP_POSITIVE_REGULATION_OF_INTERLEUKIN_2_PRODUCTION	29	-0.392389	-1.10525	0.305328	0.4618
							GOBP_REGULATION_OF_CELL_MATRIX_ADHESION	103	-0.309123	-1.10516	0.253363	0.461723
							GOBP_BODY_MORPHOGENESIS	39	-0.367696	-1.10494	0.306346	0.461943
							GOBP_NITRIC_OXIDE_SYNTHASE_BIOSYNTHETIC_PROCESS	19	-0.427062	-1.10488	0.33617	0.461799
							GOBP_POSITIVE_REGULATION_OF_PROTEIN_CONTAINING_COMPLEX_DISASSEMBLY	31	-0.387329	-1.10487	0.323974	0.461547
							GOBP_PROTEIN_DNA_COMPLEX_SUBUNIT_ORGANIZATION	241	-0.279133	-1.10409	0.179724	0.462954
							GOBP_ROOF_OF_MOUTH_DEVELOPMENT	68	-0.333413	-1.10409	0.246085	0.462683
							GOBP_RNA_CAPPING	34	-0.383211	-1.10356	0.322034	0.463582
							GOBP_REGULATION_OF_CELL_MATURATION	18	-0.433955	-1.10279	0.330645	0.464986
							GOBP_REGULATION_OF_RAS_PROTEIN_SIGNAL_TRANSDUCTION	174	-0.291994	-1.10255	0.226328	0.465231
							GOBP_ACTIVATION_OF_IMMUNE_RESPONSE	492	-0.260375	-1.10248	0.134409	0.465144
							GOBP_CHROMOSOME_SEGREGATION	314	-0.269659	-1.10237	0.186893	0.465128
							GOBP_MALE_MEIOTIC_NUCLEAR_DIVISION	34	-0.376113	-1.10236	0.287912	0.464863
							GOBP_RRNA_CATABOLIC_PROCESS	19	-0.436361	-1.10231	0.344898	0.464708
							GOBP_LYMPHOID_PROGENITOR_CELL_DIFFERENTIATION	18	-0.438102	-1.10207	0.325431	0.464969
							GOBP_ICOSANOID_SECRETION	25	-0.398639	-1.10207	0.317269	0.464698
							GOBP_REGULATION_OF_PROTEIN_EXIT_FROM_ENDOPLASMIC_RETICULUM	26	-0.392944	-1.10094	0.317125	0.466925
							GOBP_SUBSTRATE_ADHESION_DEPENDENT_CELL_SPREADING	94	-0.3154	-1.10077	0.242553	0.466993
							GOBP_HORMONE_METABOLIC_PROCESS	143	-0.296699	-1.1007	0.233032	0.466881
							GOBP_ZYMOGEN_ACTIVATION	42	-0.361709	-1.1006	0.320879	0.466817
							GOBP_CYTOPLASMIC_SEQUESTERING_OF_TRANSCRIPTION_FACTOR	15	-0.44747	-1.10036	0.338947	0.467076
							GOBP_PLASMA_MEMBRANE_ORGANIZATION	97	-0.314748	-1.10003	0.268966	0.467529
							GOBP_RESPIRATORY_GASEOUS_EXCHANGE_BY_RESPIRATORY_SYSTEM	51	-0.346581	-1.09983	0.2949	0.467668
							GOBP_POSITIVE_REGULATION_OF_CYSTEINE_TYPE_ENDOPEPTIDASE_ACTIVITY	135	-0.296465	-1.09969	0.253247	0.467707
							GOBP_MICROVILLUS_ORGANIZATION	20	-0.422607	-1.09954	0.329876	0.467756
							GOBP_REGULATION_OF_CYTOPLASMIC_TRANSLATION	19	-0.426311	-1.09947	0.346809	0.467637
							GOBP_PHOSPHATIDYLETHANOLAMINE_ACYL_CHAIN_REMODELING	17	-0.451275	-1.09942	0.338776	0.467468
							GOBP_POSITIVE_REGULATION_OF_VIRAL_TRANSCRIPTION	26	-0.4113	-1.09936	0.325956	0.467308
							GOBP_STEROID_HORMONE_BIOSYNTHETIC_PROCESS	36	-0.364374	-1.09935	0.301927	0.467064
							GOBP_PEPTIDE_SECRETION	310	-0.269408	-1.09928	0.172986	0.466927
							GOBP_REGULATION_OF_OXIDATIVE_STRESS_INDUCED_NEURON_DEATH	21	-0.406833	-1.09912	0.331337	0.466979
							GOBP_PYRIMIDINE_CONTAINING_COMPOUND_BIOSYNTHETIC_PROCESS	37	-0.373142	-1.09886	0.297521	0.467314
							GOBP_SIGNAL_TRANSDUCTION_BY_P53_CLASS_MEDIATOR	252	-0.275731	-1.09885	0.196388	0.467054
							GOBP_REGULATION_OF_CELL_CYCLE_G2_M_PHASE_TRANSITION	208	-0.279872	-1.09872	0.208716	0.467073
							GOBP_PYRUVATE_METABOLIC_PROCESS	131	-0.297156	-1.09843	0.227766	0.467462
							GOBP_POSITIVE_REGULATION_OF_TRIGLYCERIDE_METABOLIC_PROCESS	17	-0.438118	-1.09837	0.325203	0.467315
							GOBP_REGULATION_OF_CHROMATIN_ASSEMBLY_OR_DISASSEMBLY	24	-0.419141	-1.09759	0.317328	0.468794
							GOBP_EPITHELIAL_TUBE_MORPHOGENESIS	236	-0.275215	-1.09746	0.210989	0.468783
							GOBP_REGULATION_OF_MACROPHAGE_MIGRATION	36	-0.372682	-1.09727	0.288934	0.468936
							GOBP_MUSCLE_HYPERTROPHY	67	-0.331165	-1.09719	0.27451	0.468831
							GOBP_BLOOD_VESSEL_ENDOTHELIAL_CELL_PROLIFERATION_INVOLVED_IN_SPROUTING_ANGIOGENESIS	21	-0.418297	-1.09692	0.343874	0.469114
							GOBP_DEOXYRIBOSE_PHOSPHATE_CATABOLIC_PROCESS	25	-0.398056	-1.09685	0.329918	0.46902
							GOBP_CYTOKINE_PRODUCTION_INVOLVED_IN_INFLAMMATORY_RESPONSE	48	-0.347403	-1.09676	0.322654	0.46894
							GOBP_FOLIC_ACID_CONTAINING_COMPOUND_METABOLIC_PROCESS	25	-0.397033	-1.09623	0.329764	0.469863
							GOBP_NEGATIVE_REGULATION_OF_INTERLEUKIN_2_PRODUCTION	26	-0.400589	-1.09616	0.344468	0.469771
							GOBP_CALCIUM_ION_TRANSMEMBRANE_TRANSPORT	236	-0.275345	-1.09598	0.200445	0.469866
							GOBP_PYRIMIDINE_DEOXYRIBONUCLEOTIDE_METABOLIC_PROCESS	22	-0.415215	-1.09586	0.322449	0.469876
							GOBP_ANATOMICAL_STRUCTURE_HOMEOSTASIS	391	-0.262018	-1.09583	0.165865	0.469687
							GOBP_ATP_SYNTHESIS_COUPLED_ELECTRON_TRANSPORT	95	-0.308067	-1.09549	0.288421	0.470118
							GOBP_NUCLEOBASE_CONTAINING_SMALL_MOLECULE_INTERCONVERSION	27	-0.397001	-1.09476	0.309524	0.471475
							GOBP_POLYSACCHARIDE_BIOSYNTHETIC_PROCESS	66	-0.33055	-1.09458	0.300668	0.471601
							GOBP_REGULATION_OF_RESPONSE_TO_BIOTIC_STIMULUS	367	-0.263037	-1.09432	0.182243	0.471918
							GOBP_VESICLE_TRANSPORT_ALONG_MICROTUBULE	44	-0.352026	-1.09415	0.295503	0.472024
							GOBP_NEGATIVE_REGULATION_OF_DEFENSE_RESPONSE	176	-0.28361	-1.09405	0.23356	0.471975
							GOBP_NEGATIVE_REGULATION_OF_STEM_CELL_DIFFERENTIATION	18	-0.440243	-1.09378	0.32981	0.472283
							GOBP_REGULATION_OF_CARDIOCYTE_DIFFERENTIATION	19	-0.434031	-1.09378	0.33125	0.472013
							GOBP_CELL_KILLING	136	-0.292181	-1.09363	0.244444	0.472054
							GOBP_REGULATION_OF_ADAPTIVE_IMMUNE_RESPONSE	158	-0.292729	-1.09342	0.253763	0.472225
							GOBP_GLYCOSPHINGOLIPID_METABOLIC_PROCESS	62	-0.329176	-1.09316	0.302632	0.472503
							GOBP_REGULATION_OF_MICROTUBULE_CYTOSKELETON_ORGANIZATION	123	-0.298107	-1.09242	0.243363	0.473822
							GOBP_PLACENTA_BLOOD_VESSEL_DEVELOPMENT	26	-0.394181	-1.09236	0.313725	0.473673
							GOBP_PROTEIN_NEDDYLATION	17	-0.442254	-1.09208	0.341004	0.473998
							GOBP_ATP_DEPENDENT_CHROMATIN_REMODELING	81	-0.315513	-1.09183	0.298137	0.474266
							GOBP_STEROL_TRANSPORT	84	-0.322542	-1.09178	0.277185	0.474103
							GOBP_PROTEIN_PALMITOYLATION	30	-0.383966	-1.09153	0.312621	0.474406
							GOBP_CARBOHYDRATE_PHOSPHORYLATION	22	-0.409676	-1.09127	0.337054	0.47472
							GOBP_NEGATIVE_REGULATION_OF_OXIDATIVE_STRESS_INDUCED_INTRINSIC_APOPTOTIC_SIGNALING_PATHWAY	18	-0.430493	-1.0906	0.335317	0.475953
							GOBP_POSITIVE_REGULATION_OF_MRNA_PROCESSING	27	-0.392814	-1.09042	0.352475	0.476079
							GOBP_ESTABLISHMENT_OF_RNA_LOCALIZATION	186	-0.286122	-1.09012	0.260181	0.476494
							GOBP_REGULATION_OF_AUTOPHAGOSOME_ASSEMBLY	39	-0.372689	-1.09003	0.318083	0.476438
							GOBP_PANCREAS_DEVELOPMENT	47	-0.353737	-1.08942	0.298643	0.477523
							GOBP_ALPHA_BETA_T_CELL_DIFFERENTIATION	98	-0.306437	-1.08939	0.283447	0.477326
							GOBP_NEUTRAL_LIPID_BIOSYNTHETIC_PROCESS	38	-0.363786	-1.08894	0.319915	0.4781
							GOBP_MATURE_B_CELL_DIFFERENTIATION	30	-0.386953	-1.08889	0.33121	0.477941
							GOBP_CYTOSOLIC_TRANSPORT	159	-0.28574	-1.08881	0.259508	0.47784
							GOBP_STEROID_METABOLIC_PROCESS	235	-0.277836	-1.08862	0.217284	0.477975
							GOBP_PIGMENT_METABOLIC_PROCESS	58	-0.326631	-1.08857	0.321429	0.477834
							GOBP_LIPOSACCHARIDE_METABOLIC_PROCESS	100	-0.309475	-1.08825	0.267416	0.478278
							GOBP_PYRIMIDINE_NUCLEOTIDE_CATABOLIC_PROCESS	19	-0.429943	-1.08811	0.348178	0.478351
							GOBP_T_HELPER_17_TYPE_IMMUNE_RESPONSE	30	-0.380291	-1.0875	0.331224	0.479441
							GOBP_RESPONSE_TO_BMP	130	-0.298169	-1.08689	0.252796	0.480538
							GOBP_POSITIVE_REGULATION_OF_EXTRACELLULAR_MATRIX_ORGANIZATION	19	-0.418922	-1.08631	0.341463	0.481576
							GOBP_CELLULAR_RESPONSE_TO_HEAT	111	-0.304651	-1.08626	0.270325	0.481411
							GOBP_REGULATION_OF_PROTEIN_DEPOLYMERIZATION	72	-0.319536	-1.08564	0.296943	0.482537
							GOBP_LATE_ENDOSOME_TO_VACUOLE_TRANSPORT_VIA_MULTIVESICULAR_BODY_SORTING_PATHWAY	17	-0.432405	-1.08534	0.346405	0.482942
							GOBP_REGULATION_OF_CELLULAR_RESPIRATION	20	-0.41795	-1.08372	0.342159	0.486346
							GOBP_SPECIFICATION_OF_SYMMETRY	93	-0.310836	-1.08358	0.315098	0.486377
							GOBP_REGULATION_OF_PLATELET_ACTIVATION	29	-0.38431	-1.08323	0.353659	0.486908
							GOBP_CORONARY_VASCULATURE_DEVELOPMENT	37	-0.365763	-1.08251	0.341463	0.488214
							GOBP_REGULATION_OF_INNATE_IMMUNE_RESPONSE	279	-0.268321	-1.08204	0.213152	0.489015
							GOBP_REGULATION_OF_CALCIUM_ION_TRANSMEMBRANE_TRANSPORTER_ACTIVITY	61	-0.328341	-1.08166	0.316562	0.489602
							GOBP_TRANSPORT_ALONG_MICROTUBULE	151	-0.290766	-1.08163	0.233184	0.489384
							GOBP_GERM_CELL_DEVELOPMENT	182	-0.280448	-1.08143	0.273138	0.489541
							GOBP_RESPONSE_TO_CALCIUM_ION	108	-0.301903	-1.08136	0.27533	0.489423
							GOBP_REGULATION_OF_SYNAPTIC_VESICLE_EXOCYTOSIS	46	-0.349551	-1.08121	0.336756	0.489481
							GOBP_PROTEIN_CONTAINING_COMPLEX_DISASSEMBLY	303	-0.26895	-1.08107	0.219048	0.489531
							GOBP_LONG_CHAIN_FATTY_ACID_TRANSPORT	53	-0.339996	-1.07964	0.328571	0.492457
							GOBP_NEGATIVE_REGULATION_OF_SUPRAMOLECULAR_FIBER_ORGANIZATION	135	-0.295394	-1.07955	0.277647	0.492385
							GOBP_POSITIVE_REGULATION_OF_POTASSIUM_ION_TRANSPORT	34	-0.363718	-1.07926	0.325843	0.492779
							GOBP_ENDOCRINE_HORMONE_SECRETION	36	-0.370727	-1.07917	0.336864	0.492724
							GOBP_NEGATIVE_REGULATION_OF_NERVOUS_SYSTEM_DEVELOPMENT	102	-0.305156	-1.07907	0.301518	0.492671
							GOBP_CHLORIDE_TRANSPORT	69	-0.318663	-1.07886	0.283517	0.492872
							GOBP_CARDIAC_VENTRICLE_DEVELOPMENT	78	-0.315784	-1.07866	0.290541	0.493054
							GOBP_ENDOTHELIUM_DEVELOPMENT	104	-0.298547	-1.07862	0.292906	0.49287
							GOBP_REGULATION_OF_CELLULAR_RESPONSE_TO_INSULIN_STIMULUS	57	-0.335367	-1.07847	0.318872	0.492918
							GOBP_REGULATION_OF_ENDOTHELIAL_CELL_DIFFERENTIATION	29	-0.393392	-1.07847	0.346154	0.492655
							GOBP_RESPONSE_TO_NICOTINE	31	-0.373754	-1.07816	0.334061	0.493069
							GOBP_VASCULAR_ENDOTHELIAL_GROWTH_FACTOR_RECEPTOR_SIGNALING_PATHWAY	84	-0.306888	-1.07771	0.31441	0.493867
							GOBP_CHROMOSOME_LOCALIZATION	75	-0.319571	-1.07767	0.333333	0.493664
							GOBP_SALIVARY_GLAND_DEVELOPMENT	26	-0.393781	-1.07746	0.363071	0.493838
							GOBP_REGULATION_OF_GENE_SILENCING_BY_RNA	108	-0.305633	-1.07681	0.283224	0.495103
							GOBP_REGULATION_OF_MONOOXYGENASE_ACTIVITY	51	-0.340788	-1.07675	0.307856	0.494936
							GOBP_POSITIVE_REGULATION_OF_PHOSPHOPROTEIN_PHOSPHATASE_ACTIVITY	19	-0.415493	-1.07668	0.378378	0.494812
							GOBP_CILIARY_BASAL_BODY_PLASMA_MEMBRANE_DOCKING	94	-0.307341	-1.07648	0.312073	0.495027
							GOBP_TUBE_FORMATION	115	-0.295469	-1.07634	0.304825	0.495034
							GOBP_PROTEIN_DEGLYCOSYLATION	28	-0.37854	-1.07542	0.339168	0.496898
							GOBP_POSITIVE_REGULATION_OF_WNT_SIGNALING_PATHWAY	159	-0.280155	-1.07497	0.276923	0.497629
							GOBP_POSITIVE_REGULATION_OF_TRANSLATIONAL_INITIATION	24	-0.393761	-1.07493	0.350951	0.497446
							GOBP_REGULATION_OF_CELL_MORPHOGENESIS	270	-0.267203	-1.07389	0.251163	0.499574
							GOBP_AORTA_DEVELOPMENT	44	-0.347616	-1.07381	0.356574	0.499482
							GOBP_NEGATIVE_REGULATION_OF_OXIDATIVE_STRESS_INDUCED_CELL_DEATH	35	-0.365476	-1.07371	0.343035	0.499441
							GOBP_ELECTRON_TRANSPORT_CHAIN	159	-0.287749	-1.07286	0.286638	0.501096
							GOBP_REGULATION_OF_TRIGLYCERIDE_METABOLIC_PROCESS	28	-0.384881	-1.07267	0.336083	0.501281
							GOBP_POSITIVE_REGULATION_OF_CANONICAL_WNT_SIGNALING_PATHWAY	131	-0.291099	-1.07255	0.276087	0.501289
							GOBP_B_CELL_APOPTOTIC_PROCESS	25	-0.391083	-1.07239	0.369388	0.501365
							GOBP_REGULATION_OF_LYMPHOCYTE_CHEMOTAXIS	20	-0.415852	-1.07232	0.389002	0.501261
							GOBP_NEGATIVE_REGULATION_OF_RHO_PROTEIN_SIGNAL_TRANSDUCTION	19	-0.413879	-1.07224	0.348684	0.501138
							GOBP_UNSATURATED_FATTY_ACID_BIOSYNTHETIC_PROCESS	42	-0.351735	-1.07158	0.336694	0.502325
							GOBP_REGULATION_OF_DEFENSE_RESPONSE_TO_VIRUS_BY_HOST	37	-0.356446	-1.0715	0.345572	0.502262
							GOBP_RECOMBINATIONAL_REPAIR	135	-0.2922	-1.07147	0.294248	0.502053
							GOBP_REGULATION_OF_PROTEIN_POLYMERIZATION	197	-0.275789	-1.07137	0.243119	0.502024
							GOBP_POSITIVE_REGULATION_OF_EPITHELIAL_CELL_MIGRATION	134	-0.285423	-1.07113	0.294118	0.502275
							GOBP_PTERIDINE_CONTAINING_COMPOUND_METABOLIC_PROCESS	31	-0.374227	-1.07098	0.359408	0.502336
							GOBP_CELLULAR_RESPONSE_TO_LIGHT_STIMULUS	108	-0.301993	-1.0706	0.310195	0.502927
							GOBP_NEGATIVE_REGULATION_OF_IMMUNE_RESPONSE	124	-0.291274	-1.07055	0.284404	0.502776
							GOBP_RESPONSE_TO_MUSCLE_STRETCH	18	-0.418521	-1.07048	0.383673	0.502647
							GOBP_HISTONE_H3_K4_METHYLATION	49	-0.346847	-1.0704	0.332613	0.502547
							GOBP_HINDBRAIN_DEVELOPMENT	102	-0.303795	-1.07032	0.306488	0.502475
							GOBP_CRANIAL_SKELETAL_SYSTEM_DEVELOPMENT	46	-0.346512	-1.07004	0.32996	0.502808
							GOBP_CEREBELLAR_PURKINJE_CELL_LAYER_DEVELOPMENT	18	-0.424249	-1.06989	0.357143	0.50286
							GOBP_REGULATION_OF_CELLULAR_PROTEIN_CATABOLIC_PROCESS	231	-0.271133	-1.06967	0.266979	0.50313
							GOBP_INORGANIC_ANION_TRANSMEMBRANE_TRANSPORT	77	-0.31656	-1.06963	0.326316	0.502937
							GOBP_POSITIVE_REGULATION_OF_STEROID_METABOLIC_PROCESS	16	-0.433374	-1.06947	0.365112	0.503008
							GOBP_POSITIVE_REGULATION_OF_DENDRITIC_SPINE_MORPHOGENESIS	18	-0.420973	-1.0691	0.353659	0.503568
							GOBP_ENDOPLASMIC_RETICULUM_TO_CYTOSOL_TRANSPORT	28	-0.388269	-1.0688	0.366316	0.503981
							GOBP_CELLULAR_LIPID_CATABOLIC_PROCESS	188	-0.276675	-1.06876	0.269841	0.503785
							GOBP_POSITIVE_REGULATION_OF_PROTEIN_DEACETYLATION	20	-0.414165	-1.06868	0.396146	0.503719
							GOBP_NUCLEOTIDE_EXCISION_REPAIR_DNA_GAP_FILLING	23	-0.401263	-1.06794	0.395299	0.505079
							GOBP_ERROR_FREE_TRANSLESION_SYNTHESIS	22	-0.403502	-1.06753	0.373444	0.505724
							GOBP_EPITHELIAL_CELL_DIFFERENTIATION_INVOLVED_IN_KIDNEY_DEVELOPMENT	33	-0.377578	-1.06746	0.371179	0.505596
							GOBP_NEGATIVE_REGULATION_OF_ESTABLISHMENT_OF_PROTEIN_LOCALIZATION	102	-0.304018	-1.06699	0.297872	0.506436
							GOBP_REGULATION_OF_SMALL_MOLECULE_METABOLIC_PROCESS	371	-0.259157	-1.06645	0.241784	0.507406
							GOBP_NEGATIVE_REGULATION_OF_POTASSIUM_ION_TRANSPORT	22	-0.40751	-1.06622	0.367615	0.507645
							GOBP_HEAD_MORPHOGENESIS	27	-0.388169	-1.066	0.376299	0.507936
							GOBP_GLUTAMINE_FAMILY_AMINO_ACID_BIOSYNTHETIC_PROCESS	16	-0.437722	-1.06599	0.376448	0.507686
							GOBP_NEGATIVE_REGULATION_OF_CYCLIN_DEPENDENT_PROTEIN_KINASE_ACTIVITY	29	-0.380179	-1.06594	0.366316	0.507526
							GOBP_MEIOTIC_CHROMOSOME_SEPARATION	21	-0.408989	-1.06567	0.37037	0.507888
							GOBP_NEGATIVE_REGULATION_OF_PROTEIN_LOCALIZATION_TO_NUCLEUS	27	-0.387007	-1.06566	0.340909	0.507626
							GOBP_CYTOSKELETON_DEPENDENT_CYTOKINESIS	93	-0.305372	-1.06507	0.312088	0.508703
							GOBP_IN_UTERO_EMBRYONIC_DEVELOPMENT	296	-0.263466	-1.06428	0.270396	0.510244
							GOBP_ARTERY_MORPHOGENESIS	43	-0.350048	-1.06403	0.341102	0.510565
							GOBP_RAS_PROTEIN_SIGNAL_TRANSDUCTION	312	-0.261766	-1.06375	0.261845	0.510942
							GOBP_NUCLEOSIDE_PHOSPHATE_BIOSYNTHETIC_PROCESS	240	-0.26743	-1.06375	0.271264	0.510691
							GOBP_RESPONSE_TO_GROWTH_HORMONE	33	-0.359537	-1.06361	0.331887	0.510701
							GOBP_RNA_LOCALIZATION	219	-0.268272	-1.06324	0.288372	0.511254
							GOBP_MEMBRANE_PROTEIN_INTRACELLULAR_DOMAIN_PROTEOLYSIS	20	-0.417483	-1.06291	0.364629	0.511719
							GOBP_DNA_TEMPLATED_TRANSCRIPTION_ELONGATION	111	-0.294392	-1.06262	0.325103	0.5121
							GOBP_SKELETAL_MUSCLE_CELL_DIFFERENTIATION	47	-0.3339	-1.06234	0.364979	0.512497
							GOBP_NEGATIVE_REGULATION_OF_BIOMINERALIZATION	22	-0.396126	-1.06226	0.365503	0.512408
							GOBP_POSITIVE_REGULATION_OF_AMYLOID_PRECURSOR_PROTEIN_CATABOLIC_PROCESS	22	-0.39689	-1.06182	0.361111	0.513127
							GOBP_PHOSPHATIDYLCHOLINE_BIOSYNTHETIC_PROCESS	37	-0.358381	-1.06167	0.362069	0.513191
							GOBP_NUCLEOSIDE_METABOLIC_PROCESS	97	-0.309187	-1.0613	0.331096	0.513741
							GOBP_REGULATION_OF_RESPONSE_TO_ENDOPLASMIC_RETICULUM_STRESS	79	-0.311786	-1.06117	0.325726	0.513787
							GOBP_FLUID_TRANSPORT	22	-0.398196	-1.06084	0.383505	0.514233
							GOBP_REGULATION_OF_PEPTIDE_TRANSPORT	484	-0.248449	-1.06038	0.229219	0.515019
							GOBP_FORELIMB_MORPHOGENESIS	27	-0.390753	-1.06035	0.372671	0.514797
							GOBP_STRIATED_MUSCLE_CELL_DEVELOPMENT	73	-0.310889	-1.06029	0.338057	0.514687
							GOBP_POSITIVE_REGULATION_OF_FIBROBLAST_PROLIFERATION	40	-0.350913	-1.06026	0.371369	0.51447
							GOBP_DEPHOSPHORYLATION	435	-0.24947	-1.0601	0.253886	0.514593
							GOBP_NEGATIVE_REGULATION_OF_VIRAL_ENTRY_INTO_HOST_CELL	16	-0.425859	-1.0597	0.379098	0.515234
							GOBP_RESPONSE_TO_ESTROGEN	60	-0.323436	-1.05961	0.337662	0.515169
							GOBP_ENDOSOME_TRANSPORT_VIA_MULTIVESICULAR_BODY_SORTING_PATHWAY	31	-0.370678	-1.0594	0.354167	0.515388
							GOBP_ICOSANOID_TRANSPORT	33	-0.362566	-1.05928	0.340611	0.515382
							GOBP_REGULATION_OF_CYTOSKELETON_ORGANIZATION	444	-0.252532	-1.05925	0.246851	0.515165
							GOBP_CELLULAR_KETONE_METABOLIC_PROCESS	206	-0.269777	-1.05923	0.28246	0.514925
							GOBP_CD40_SIGNALING_PATHWAY	15	-0.43479	-1.05915	0.383117	0.514848
							GOBP_ESTABLISHMENT_OF_ENDOTHELIAL_BARRIER	44	-0.351083	-1.05894	0.344828	0.515063
							GOBP_CHAPERONE_MEDIATED_PROTEIN_COMPLEX_ASSEMBLY	20	-0.415302	-1.0584	0.409292	0.516048
							GOBP_ENDOCARDIAL_CUSHION_DEVELOPMENT	31	-0.370768	-1.05832	0.385439	0.515962
							GOBP_RESPONSE_TO_INTERLEUKIN_7	34	-0.364861	-1.05823	0.384615	0.515861
							GOBP_VITAMIN_METABOLIC_PROCESS	105	-0.293948	-1.05773	0.339667	0.516735
							GOBP_POSITIVE_REGULATION_OF_ESTABLISHMENT_OF_PROTEIN_LOCALIZATION	288	-0.259761	-1.05769	0.27	0.516571
							GOBP_SMOOTH_MUSCLE_CELL_DIFFERENTIATION	50	-0.336139	-1.05733	0.351779	0.517151
							GOBP_EPITHELIAL_CELL_APOPTOTIC_PROCESS	92	-0.305785	-1.05732	0.343373	0.51691
							GOBP_REGULATION_OF_CELLULAR_PROTEIN_LOCALIZATION	492	-0.248747	-1.05712	0.250597	0.517088
							GOBP_REGULATION_OF_ER_TO_GOLGI_VESICLE_MEDIATED_TRANSPORT	15	-0.443161	-1.05696	0.393004	0.517186
							GOBP_NEUTRAL_LIPID_METABOLIC_PROCESS	94	-0.302747	-1.05688	0.335556	0.517137
							GOBP_CELLULAR_RESPONSE_TO_ALKALOID	22	-0.398015	-1.05639	0.39413	0.518015
							GOBP_PROSTANOID_BIOSYNTHETIC_PROCESS	24	-0.397306	-1.05626	0.390192	0.51803
							GOBP_POSITIVE_REGULATION_OF_ENDOTHELIAL_CELL_PROLIFERATION	76	-0.310507	-1.05588	0.331897	0.518602
							GOBP_POSITIVE_REGULATION_OF_TRANSCRIPTION_FROM_RNA_POLYMERASE_II_PROMOTER_INVOLVED_IN_CELLULAR_RESPONSE_TO_CHEMICAL_STIMULUS	20	-0.405651	-1.05573	0.384615	0.518675
							GOBP_ESTABLISHMENT_OF_MITOCHONDRION_LOCALIZATION	23	-0.397605	-1.05561	0.403397	0.518682
							GOBP_MUSCLE_ORGAN_DEVELOPMENT	239	-0.266892	-1.05552	0.304556	0.518606
							GOBP_MAST_CELL_ACTIVATION	54	-0.333994	-1.0552	0.365904	0.519052
							GOBP_NUCLEOSIDE_TRIPHOSPHATE_BIOSYNTHETIC_PROCESS	81	-0.309951	-1.05509	0.332618	0.519064
							GOBP_RESPONSE_TO_MINERALOCORTICOID	24	-0.396132	-1.05495	0.37422	0.519109
							GOBP_NEGATIVE_REGULATION_OF_HISTONE_MODIFICATION	41	-0.346331	-1.05441	0.359743	0.520079
							GOBP_REGULATION_OF_HEART_GROWTH	56	-0.32621	-1.05365	0.370763	0.521567
							GOBP_EPITHELIAL_TUBE_FORMATION	102	-0.294758	-1.05361	0.305618	0.521383
							GOBP_SMOOTH_MUSCLE_CELL_APOPTOTIC_PROCESS	21	-0.406962	-1.05347	0.384306	0.521434
							GOBP_ORGANOPHOSPHATE_ESTER_TRANSPORT	111	-0.29148	-1.0529	0.357466	0.522473
							GOBP_PYRIMIDINE_NUCLEOTIDE_BIOSYNTHETIC_PROCESS	27	-0.375507	-1.05275	0.371622	0.522591
							GOBP_SPHINGOLIPID_BIOSYNTHETIC_PROCESS	102	-0.296928	-1.05269	0.343478	0.522459
							GOBP_REGULATION_OF_PROTON_TRANSPORT	22	-0.398027	-1.05264	0.404612	0.522287
							GOBP_DIENCEPHALON_DEVELOPMENT	36	-0.355677	-1.05176	0.387295	0.524119
							GOBP_FEMALE_GAMETE_GENERATION	102	-0.297508	-1.05167	0.326797	0.524053
							GOBP_MEMBRANE_LIPID_BIOSYNTHETIC_PROCESS	136	-0.27971	-1.05131	0.353982	0.524574
							GOBP_NOTCH_SIGNALING_PATHWAY	155	-0.278566	-1.05101	0.309051	0.525027
							GOBP_POSITIVE_REGULATION_OF_VIRAL_LIFE_CYCLE	31	-0.372698	-1.05098	0.373984	0.524813
							GOBP_PEPTIDYL_CYSTEINE_MODIFICATION	43	-0.340052	-1.05063	0.365344	0.525388
							GOBP_REGULATION_OF_VASCULAR_ASSOCIATED_SMOOTH_MUSCLE_CELL_DIFFERENTIATION	15	-0.439016	-1.05029	0.365751	0.525933
							GOBP_FATTY_ACID_METABOLIC_PROCESS	313	-0.25664	-1.05013	0.273399	0.526019
							GOBP_ENDOTHELIAL_CELL_DEVELOPMENT	59	-0.326399	-1.05011	0.366516	0.52578
							GOBP_I_KAPPAB_KINASE_NF_KAPPAB_SIGNALING	261	-0.261057	-1.04976	0.319202	0.526335
							GOBP_CELLULAR_RESPONSE_TO_NUTRIENT	33	-0.367439	-1.0496	0.362705	0.526434
							GOBP_NEURON_CELLULAR_HOMEOSTASIS	23	-0.385166	-1.04957	0.397149	0.526229
							GOBP_ALPHA_BETA_T_CELL_ACTIVATION	134	-0.285783	-1.04949	0.313063	0.526175
							GOBP_POSITIVE_REGULATION_OF_PROTEIN_EXPORT_FROM_NUCLEUS	20	-0.411778	-1.04899	0.40501	0.527015
							GOBP_REGULATION_OF_EPITHELIAL_CELL_APOPTOTIC_PROCESS	71	-0.313672	-1.0488	0.343413	0.527201
							GOBP_MAINTENANCE_OF_CELL_NUMBER	125	-0.285401	-1.04787	0.349558	0.529096
							GOBP_RESPONSE_TO_ARSENIC_CONTAINING_SUBSTANCE	29	-0.371441	-1.04763	0.392405	0.529353
							GOBP_GLANDULAR_EPITHELIAL_CELL_DIFFERENTIATION	31	-0.363116	-1.0476	0.369658	0.529137
							GOBP_NEGATIVE_REGULATION_OF_CHROMATIN_ORGANIZATION	56	-0.322403	-1.04735	0.359081	0.529492
							GOBP_ANIMAL_ORGAN_REGENERATION	65	-0.31247	-1.04726	0.37694	0.529429
							GOBP_SMALL_GTPASE_MEDIATED_SIGNAL_TRANSDUCTION	466	-0.246593	-1.04718	0.282443	0.529343
							GOBP_CELL_AGING	97	-0.296646	-1.04717	0.352818	0.529118
							GOBP_REGULATION_OF_PATTERN_RECOGNITION_RECEPTOR_SIGNALING_PATHWAY	93	-0.304003	-1.04533	0.3878	0.53314
							GOBP_RESPONSE_TO_LIGHT_STIMULUS	262	-0.259241	-1.0453	0.315909	0.53291
							GOBP_REGULATION_OF_CELL_ADHESION_MEDIATED_BY_INTEGRIN	43	-0.339291	-1.04529	0.365546	0.532684
							GOBP_NEGATIVE_REGULATION_OF_DNA_BIOSYNTHETIC_PROCESS	34	-0.355486	-1.04479	0.388186	0.533602
							GOBP_REGULATION_OF_POLYSACCHARIDE_METABOLIC_PROCESS	39	-0.349828	-1.04464	0.382479	0.533663
							GOBP_CELLULAR_HORMONE_METABOLIC_PROCESS	85	-0.308341	-1.04382	0.37395	0.535336
							GOBP_REGULATION_OF_WNT_SIGNALING_PATHWAY	314	-0.256661	-1.0437	0.31738	0.535349
							GOBP_SENSORY_PERCEPTION_OF_TEMPERATURE_STIMULUS	15	-0.424538	-1.04341	0.40678	0.535716
							GOBP_PROTEIN_LOCALIZATION_TO_CELL_JUNCTION	92	-0.300465	-1.04328	0.375796	0.535723
							GOBP_REGULATION_OF_HISTONE_DEACETYLATION	24	-0.380182	-1.04307	0.375	0.535917
							GOBP_REGULATION_OF_PROTEIN_CONTAINING_COMPLEX_ASSEMBLY	393	-0.251062	-1.04296	0.301932	0.535926
							GOBP_POSITIVE_REGULATION_OF_DENDRITE_MORPHOGENESIS	32	-0.364354	-1.04286	0.409871	0.535864
							GOBP_INTRINSIC_APOPTOTIC_SIGNALING_PATHWAY_IN_RESPONSE_TO_OXIDATIVE_STRESS	40	-0.346616	-1.04254	0.386037	0.536346
							GOBP_CHROMATIN_REMODELING	190	-0.267811	-1.04251	0.350446	0.536143
							GOBP_REGULATION_OF_MEMBRANE_LIPID_DISTRIBUTION	46	-0.3361	-1.04231	0.385093	0.536316
							GOBP_RESPONSE_TO_ELECTRICAL_STIMULUS	34	-0.357549	-1.04221	0.366803	0.536298
							GOBP_NEURON_DEATH	288	-0.257715	-1.04178	0.32093	0.537071
							GOBP_REGULATION_OF_PROTEIN_LOCALIZATION_TO_NUCLEUS	120	-0.290237	-1.04121	0.363409	0.538118
							GOBP_RNA_PHOSPHODIESTER_BOND_HYDROLYSIS_EXONUCLEOLYTIC	42	-0.339585	-1.04104	0.384106	0.538246
							GOBP_CYTOPLASMIC_SEQUESTERING_OF_PROTEIN	21	-0.393964	-1.03988	0.400794	0.540696
							GOBP_REGULATION_OF_HOMOTYPIC_CELL_CELL_ADHESION	24	-0.392675	-1.03957	0.419355	0.541153
							GOBP_RESPONSE_TO_DOPAMINE	51	-0.328919	-1.03912	0.349174	0.541978
							GOBP_NEGATIVE_REGULATION_OF_INTERLEUKIN_10_PRODUCTION	18	-0.413401	-1.03765	0.395349	0.545176
							GOBP_REGULATION_OF_LIPID_BIOSYNTHETIC_PROCESS	156	-0.27515	-1.03761	0.347032	0.54499
							GOBP_POSITIVE_REGULATION_OF_GLIAL_CELL_DIFFERENTIATION	34	-0.354075	-1.0376	0.403433	0.54472
							GOBP_REGULATION_OF_NEURON_PROJECTION_REGENERATION	26	-0.376139	-1.0371	0.372745	0.545591
							GOBP_REGULATION_OF_CD4_POSITIVE_ALPHA_BETA_T_CELL_DIFFERENTIATION	48	-0.337556	-1.03705	0.367304	0.545447
							GOBP_IRON_ION_TRANSMEMBRANE_TRANSPORT	18	-0.412746	-1.03683	0.429769	0.54572
							GOBP_REGULATION_OF_SKELETAL_MUSCLE_TISSUE_DEVELOPMENT	17	-0.409641	-1.03567	0.420619	0.548157
							GOBP_SPINDLE_LOCALIZATION	48	-0.33272	-1.03564	0.404661	0.547945
							GOBP_OOCYTE_DIFFERENTIATION	39	-0.345169	-1.03555	0.400853	0.547903
							GOBP_REGULATION_OF_PRODUCTION_OF_SMALL_RNA_INVOLVED_IN_GENE_SILENCING_BY_RNA	20	-0.405001	-1.03518	0.421359	0.548504
							GOBP_POSITIVE_REGULATION_OF_PROTEIN_CONTAINING_COMPLEX_ASSEMBLY	225	-0.259689	-1.03514	0.331126	0.548331
							GOBP_LIPID_TRANSLOCATION	41	-0.343199	-1.03483	0.388548	0.548798
							GOBP_REGULATION_OF_MRNA_METABOLIC_PROCESS	303	-0.256339	-1.03452	0.323672	0.54925
							GOBP_REGULATION_OF_CILIUM_ASSEMBLY	50	-0.328139	-1.03409	0.405462	0.549928
							GOBP_PROTEIN_IMPORT	176	-0.26933	-1.03311	0.366359	0.551957
							GOBP_REGULATION_OF_ANDROGEN_RECEPTOR_SIGNALING_PATHWAY	22	-0.407851	-1.03288	0.424242	0.552227
							GOBP_REGULATION_OF_SPHINGOLIPID_BIOSYNTHETIC_PROCESS	17	-0.410863	-1.03281	0.434322	0.55212
							GOBP_ENDOSOMAL_TRANSPORT	233	-0.261982	-1.03276	0.37296	0.551957
							GOBP_PHOSPHATIDYLCHOLINE_METABOLIC_PROCESS	73	-0.304501	-1.03222	0.397895	0.55299
							GOBP_NEGATIVE_REGULATION_OF_BLOOD_VESSEL_ENDOTHELIAL_CELL_MIGRATION	31	-0.353903	-1.0321	0.415385	0.552982
							GOBP_MUSCLE_ORGAN_MORPHOGENESIS	47	-0.324162	-1.03144	0.406504	0.554358
							GOBP_NEGATIVE_REGULATION_OF_CALCIUM_ION_TRANSPORT	41	-0.346677	-1.03136	0.395745	0.554275
							GOBP_BONE_RESORPTION	50	-0.321717	-1.0312	0.4	0.554371
							GOBP_NEGATIVE_REGULATION_OF_DOUBLE_STRAND_BREAK_REPAIR_VIA_HOMOLOGOUS_RECOMBINATION	19	-0.400796	-1.03081	0.410101	0.55501
							GOBP_REGULATION_OF_CARBOHYDRATE_BIOSYNTHETIC_PROCESS	83	-0.298295	-1.0307	0.395299	0.554985
							GOBP_POSITIVE_REGULATION_OF_DNA_REPLICATION	36	-0.339825	-1.02969	0.421286	0.557112
							GOBP_REGULATION_OF_CALCIUM_ION_IMPORT	25	-0.383864	-1.02812	0.421842	0.560635
							GOBP_NUCLEAR_TRANSCRIBED_MRNA_CATABOLIC_PROCESS_DEADENYLATION_DEPENDENT_DECAY	75	-0.305018	-1.02789	0.396104	0.560922
							GOBP_POSITIVE_REGULATION_OF_CD4_POSITIVE_ALPHA_BETA_T_CELL_ACTIVATION	35	-0.359816	-1.02773	0.405405	0.561003
							GOBP_POSITIVE_REGULATION_OF_SIGNALING_RECEPTOR_ACTIVITY	39	-0.346347	-1.02694	0.391481	0.56269
							GOBP_EPITHELIAL_TUBE_BRANCHING_INVOLVED_IN_LUNG_MORPHOGENESIS	20	-0.392886	-1.02693	0.424	0.562436
							GOBP_ORGANIC_ACID_CATABOLIC_PROCESS	224	-0.264025	-1.02648	0.366667	0.563241
							GOBP_ENDOPLASMIC_RETICULUM_TUBULAR_NETWORK_ORGANIZATION	18	-0.410514	-1.02539	0.430672	0.565602
							GOBP_NEGATIVE_REGULATION_OF_CYTOSKELETON_ORGANIZATION	135	-0.273929	-1.02505	0.375281	0.566164
							GOBP_POSITIVE_REGULATION_OF_PATHWAY_RESTRICTED_SMAD_PROTEIN_PHOSPHORYLATION	37	-0.346495	-1.02465	0.399586	0.56684
							GOBP_T_CELL_DIFFERENTIATION	226	-0.263445	-1.02428	0.373832	0.567437
							GOBP_PLATELET_MORPHOGENESIS	21	-0.387367	-1.02405	0.428571	0.567702
							GOBP_MEMBRANE_PROTEIN_PROTEOLYSIS	60	-0.318175	-1.0238	0.417051	0.56802
							GOBP_RESPONSE_TO_ETHANOL	97	-0.289408	-1.02359	0.388764	0.568222
							GOBP_GLYCINE_METABOLIC_PROCESS	16	-0.424131	-1.02355	0.446154	0.568038
							GOBP_NEGATIVE_REGULATION_OF_FIBROBLAST_GROWTH_FACTOR_RECEPTOR_SIGNALING_PATHWAY	16	-0.413966	-1.02333	0.417166	0.568239
							GOBP_NUCLEOBASE_METABOLIC_PROCESS	31	-0.359215	-1.02321	0.422505	0.568249
							GOBP_FATTY_ACID_BETA_OXIDATION_USING_ACYL_COA_OXIDASE	15	-0.425186	-1.02216	0.418067	0.570495
							GOBP_PEPTIDYL_SERINE_MODIFICATION	279	-0.251071	-1.02197	0.362998	0.570652
							GOBP_POSITIVE_REGULATION_OF_ENDOTHELIAL_CELL_MIGRATION	96	-0.290583	-1.02187	0.401361	0.570616
							GOBP_REGULATION_OF_CD4_POSITIVE_ALPHA_BETA_T_CELL_ACTIVATION	60	-0.311074	-1.02104	0.390456	0.572348
							GOBP_PROSTANOID_METABOLIC_PROCESS	36	-0.346361	-1.02104	0.424176	0.572065
							GOBP_POSITIVE_REGULATION_OF_METAPHASE_ANAPHASE_TRANSITION_OF_CELL_CYCLE	15	-0.429546	-1.02094	0.414784	0.572035
							GOBP_NEGATIVE_REGULATION_OF_VIRAL_LIFE_CYCLE	19	-0.398922	-1.02045	0.435789	0.572895
							GOBP_PEPTIDYL_LYSINE_ACETYLATION	152	-0.273948	-1.01984	0.407323	0.574137
							GOBP_IMMUNE_RESPONSE_REGULATING_SIGNALING_PATHWAY	461	-0.24213	-1.01972	0.375335	0.574146
							GOBP_REGULATION_OF_PROTEIN_DEACETYLATION	38	-0.346348	-1.0195	0.446764	0.574365
							GOBP_NEGATIVE_REGULATION_OF_ENDOTHELIAL_CELL_APOPTOTIC_PROCESS	25	-0.369782	-1.01925	0.425662	0.574722
							GOBP_AMYLOID_PRECURSOR_PROTEIN_METABOLIC_PROCESS	70	-0.307109	-1.0188	0.403017	0.575551
[truncated: 755 more rows]

## Sheet: CLL-GSEA
S10 Table. GSEA analysis in SF3B1MT and SF3B1WT CLL patients. See S1 Table for patient information.
Gene sets with the most positive NES. Hematopoietic/Immune pathways are highlighted in red.							Gene sets with the most negative NES. Hematopoietic/Immune pathways are highlighted in green.
Gene sets	SIZE	ES	NES	NOM p-val	FDR q-val		Gene sets	SIZE	ES	NES	NOM p-val	FDR q-val
GOBP_POSITIVE_REGULATION_OF_NEURON_DIFFERENTIATION	48	0.685306	2.00223	0	0.414537		GOBP_POSITIVE_T_CELL_SELECTION	30	-0.886485	-2.04399	0	0.00729999
GOBP_EMBRYONIC_CAMERA_TYPE_EYE_MORPHOGENESIS	15	0.84743	1.99866	0.0026178	0.219241		GOBP_T_CELL_DIFFERENTIATION	204	-0.706959	-2.041	0	0.00364999
GOBP_REGULATION_OF_CELL_CELL_ADHESION_MEDIATED_BY_CADHERIN	15	0.835616	1.96767	0	0.218959		GOBP_T_CELL_SELECTION	40	-0.843596	-2.02666	0	0.00346668
GOBP_POLARIZED_EPITHELIAL_CELL_DIFFERENTIATION	16	0.797035	1.94039	0.0052356	0.232676		GOBP_T_CELL_ACTIVATION	383	-0.661276	-2.01188	0	0.00338122
GOBP_EMBRYONIC_EYE_MORPHOGENESIS	18	0.81238	1.92251	0.0026455	0.228837		GOBP_T_CELL_DIFFERENTIATION_IN_THYMUS	62	-0.796837	-2.0115	0	0.00270498
GOBP_EMBRYONIC_CAMERA_TYPE_EYE_DEVELOPMENT	21	0.793838	1.91628	0	0.204646		GOBP_T_CELL_RECEPTOR_SIGNALING_PATHWAY	186	-0.696443	-2.00165	0	0.0024283
GOBP_RESPONSE_TO_TYPE_I_INTERFERON	84	0.585378	1.86014	0	0.305264		GOBP_POSITIVE_REGULATION_OF_INTERLEUKIN_2_PRODUCTION	30	-0.869094	-1.98252	0	0.00372568
GOBP_CELL_CELL_ADHESION_MEDIATED_BY_CADHERIN	20	0.734494	1.85977	0.00288184	0.267996		GOBP_CYTOLYSIS	16	-0.94006	-1.97114	0	0.00508316
GOBP_PTERIDINE_CONTAINING_COMPOUND_METABOLIC_PROCESS	31	0.682842	1.85412	0.00290698	0.253642		GOBP_MONONUCLEAR_CELL_DIFFERENTIATION	329	-0.660593	-1.96739	0	0.00533178
GOBP_CARDIAC_MUSCLE_TISSUE_MORPHOGENESIS	31	0.70039	1.84783	0	0.243898		GOBP_ALPHA_BETA_T_CELL_ACTIVATION	120	-0.698146	-1.93344	0	0.013771
GOBP_CAMERA_TYPE_EYE_MORPHOGENESIS	65	0.599491	1.83347	0	0.253465		GOBP_LEUKOCYTE_DIFFERENTIATION	417	-0.631443	-1.92844	0	0.0135609
GOBP_EYE_MORPHOGENESIS	81	0.571948	1.81277	0	0.281331		GOBP_GRANULOCYTE_MIGRATION	95	-0.715653	-1.91963	0	0.0162615
GOBP_CARDIAC_ATRIUM_MORPHOGENESIS	17	0.746075	1.79673	0.00251889	0.299403		GOBP_POSITIVE_REGULATION_OF_ERK1_AND_ERK2_CASCADE	118	-0.695368	-1.91318	0	0.0184552
GOBP_REGULATION_OF_TYPE_I_INTERFERON_MEDIATED_SIGNALING_PATHWAY	32	0.665324	1.79354	0.00980392	0.285473		GOBP_INTERLEUKIN_2_PRODUCTION	56	-0.762183	-1.91199	0.00137741	0.0174362
GOBP_VENTRICULAR_SEPTUM_DEVELOPMENT	40	0.649353	1.79133	0.00320513	0.27153		GOBP_GRANULOCYTE_CHEMOTAXIS	77	-0.7178	-1.89587	0	0.0251075
GOBP_SKELETAL_MUSCLE_CELL_DIFFERENTIATION	40	0.632861	1.78855	0.00323625	0.261647		GOBP_RESPONSE_TO_CHEMOKINE	51	-0.762075	-1.88722	0	0.0309786
GOBP_MUSCLE_ORGAN_MORPHOGENESIS	41	0.632834	1.78787	0.00903614	0.247754		GOBP_POSITIVE_REGULATION_OF_HEMOPOIESIS	125	-0.676844	-1.88638	0	0.0300198
GOBP_PTERIDINE_CONTAINING_COMPOUND_BIOSYNTHETIC_PROCESS	15	0.780447	1.78785	0.00763359	0.23399		GOBP_MYELOID_LEUKOCYTE_MIGRATION	140	-0.681915	-1.88217	0	0.0316097
GOBP_PHOSPHATIDYLSERINE_METABOLIC_PROCESS	24	0.680278	1.77625	0.0117647	0.24458		GOBP_REGULATION_OF_MACROPHAGE_CHEMOTAXIS	21	-0.868799	-1.87769	0	0.033631
GOBP_REGULATION_OF_MORPHOGENESIS_OF_A_BRANCHING_STRUCTURE	22	0.708671	1.77068	0.00554017	0.243534		GOBP_AMYLOID_BETA_CLEARANCE	29	-0.809181	-1.87657	0	0.032681
GOBP_VENTRICULAR_SEPTUM_MORPHOGENESIS	24	0.684735	1.76524	0.00560224	0.242112		GOBP_NEGATIVE_REGULATION_OF_INNATE_IMMUNE_RESPONSE	51	-0.759212	-1.87342	0.00136054	0.0334116
GOBP_RETINA_MORPHOGENESIS_IN_CAMERA_TYPE_EYE	32	0.639151	1.74802	0	0.267143		GOBP_ERK1_AND_ERK2_CASCADE	195	-0.650078	-1.8672	0	0.037112
GOBP_GENITALIA_DEVELOPMENT	20	0.703183	1.73839	0.005291	0.276612		GOBP_REGULATION_OF_PHAGOCYTOSIS	74	-0.703542	-1.86689	0	0.0355431
GOBP_NEGATIVE_REGULATION_OF_NEURAL_PRECURSOR_CELL_PROLIFERATION	15	0.769058	1.72678	0.00533333	0.291996		GOBP_REGULATION_OF_T_CELL_ACTIVATION	265	-0.628791	-1.86229	0	0.0387151
GOBP_REGULATION_OF_MEIOTIC_NUCLEAR_DIVISION	21	0.683329	1.72165	0.0113636	0.291285		GOBP_CELLULAR_DEFENSE_RESPONSE	36	-0.794919	-1.86003	0.00146199	0.0390412
GOBP_LENS_DEVELOPMENT_IN_CAMERA_TYPE_EYE	45	0.594929	1.71669	0.00651466	0.291667		GOBP_NEGATIVE_REGULATION_OF_IMMUNE_EFFECTOR_PROCESS	100	-0.68571	-1.85862	0	0.0386261
GOBP_VENTRICULAR_CARDIAC_MUSCLE_TISSUE_DEVELOPMENT	27	0.646152	1.71539	0.00531915	0.283896		GOBP_MONONUCLEAR_CELL_MIGRATION	129	-0.667517	-1.85585	0	0.0395945
GOBP_CARDIAC_VENTRICLE_DEVELOPMENT	67	0.566637	1.71331	0.00374532	0.278449		GOBP_REGULATION_OF_MACROPHAGE_MIGRATION	29	-0.822279	-1.85419	0.0015528	0.03986
GOBP_CARDIAC_VENTRICLE_MORPHOGENESIS	38	0.610687	1.70415	0.0166113	0.289051		GOBP_MACROPHAGE_MIGRATION	36	-0.78491	-1.85125	0.00142653	0.0409375
GOBP_FOLIC_ACID_CONTAINING_COMPOUND_METABOLIC_PROCESS	25	0.666768	1.68134	0.00849858	0.335255		GOBP_POSITIVE_REGULATION_OF_CELL_MATRIX_ADHESION	39	-0.763174	-1.85077	0	0.0398511
GOBP_BRAIN_MORPHOGENESIS	24	0.664536	1.6767	0.0125	0.33584		GOBP_POSITIVE_REGULATION_OF_LEUKOCYTE_CELL_CELL_ADHESION	194	-0.636983	-1.84993	0	0.0393758
GOBP_CARDIAC_ATRIUM_DEVELOPMENT	21	0.672721	1.66894	0.0257143	0.344027		GOBP_POSITIVE_REGULATION_OF_T_CELL_PROLIFERATION	79	-0.694515	-1.84357	0	0.0440865
GOBP_SULFUR_COMPOUND_CATABOLIC_PROCESS	33	0.619208	1.66105	0.0185759	0.354471		GOBP_THYMIC_T_CELL_SELECTION	17	-0.879913	-1.84107	0	0.0447122
GOBP_STEM_CELL_PROLIFERATION	39	0.581681	1.65566	0.01	0.360015		GOBP_ALPHA_BETA_T_CELL_DIFFERENTIATION	84	-0.702416	-1.83913	0	0.0451226
GOBP_SECONDARY_PALATE_DEVELOPMENT	18	0.696606	1.65056	0.0109589	0.363521		GOBP_NEGATIVE_REGULATION_OF_IMMUNE_RESPONSE	112	-0.675599	-1.83588	0.00127065	0.0467319
GOBP_GLANDULAR_EPITHELIAL_CELL_DIFFERENTIATION	25	0.636637	1.64333	0.0227273	0.373617		GOBP_LEUKOCYTE_CELL_CELL_ADHESION	293	-0.619339	-1.82865	0	0.0520818
GOBP_REGULATION_OF_PRODUCTION_OF_SMALL_RNA_INVOLVED_IN_GENE_SILENCING_BY_RNA	20	0.687618	1.64214	0.0195531	0.366993		GOBP_APOPTOTIC_CELL_CLEARANCE	41	-0.760672	-1.82854	0.00145985	0.0508987
GOBP_EMBRYONIC_HEMOPOIESIS	18	0.678995	1.62755	0.033241	0.398045		GOBP_REGULATION_OF_LEUKOCYTE_DIFFERENTIATION	222	-0.622061	-1.82708	0	0.0508781
GOBP_ACTIVATION_OF_PROTEIN_KINASE_B_ACTIVITY	24	0.65272	1.62657	0.019337	0.390787		GOBP_TAXIS	403	-0.604986	-1.8253	0	0.0513403
GOBP_ANGIOGENESIS_INVOLVED_IN_WOUND_HEALING	20	0.663385	1.62645	0.0279188	0.381486		GOBP_NEGATIVE_REGULATION_OF_DEFENSE_RESPONSE	146	-0.639141	-1.82139	0	0.0539764
GOBP_TETRAHYDROFOLATE_METABOLIC_PROCESS	18	0.681686	1.62555	0.0304709	0.374684		GOBP_CELL_CHEMOTAXIS	192	-0.627056	-1.81872	0	0.0557147
GOBP_NEGATIVE_REGULATION_OF_BLOOD_PRESSURE	23	0.633545	1.62477	0.0288184	0.367787		GOBP_POSITIVE_REGULATION_OF_LEUKOCYTE_PROLIFERATION	116	-0.657607	-1.81831	0.00122399	0.0547609
GOBP_ESTABLISHMENT_OR_MAINTENANCE_OF_MONOPOLAR_CELL_POLARITY	17	0.683291	1.61723	0.0263852	0.380178		GOBP_INFLAMMATORY_RESPONSE	492	-0.597094	-1.81223	0	0.0596063
GOBP_REGULATION_OF_HAIR_CYCLE	17	0.662887	1.61216	0.0249307	0.386091		GOBP_REGULATION_OF_ANTIGEN_RECEPTOR_MEDIATED_SIGNALING_PATHWAY	62	-0.712735	-1.81217	0.00133333	0.0583225
GOBP_REGULATION_OF_MEIOTIC_CELL_CYCLE	33	0.59674	1.61023	0.0258065	0.383097		GOBP_GLUCOSAMINE_CONTAINING_COMPOUND_METABOLIC_PROCESS	21	-0.821928	-1.81012	0.00654665	0.0596499
GOBP_KERATINIZATION	26	0.620551	1.60109	0.0317003	0.400033		GOBP_MACROPHAGE_CHEMOTAXIS	27	-0.797525	-1.80942	0.0031746	0.0591698
GOBP_SARCOMERE_ORGANIZATION	20	0.646259	1.589	0.0369393	0.426721		GOBP_REGULATION_OF_MONOCYTE_CHEMOTAXIS	16	-0.846858	-1.80625	0.0016	0.061378
GOBP_EPITHELIAL_TUBE_FORMATION	88	0.495805	1.58309	0.00917431	0.435929		GOBP_POSITIVE_REGULATION_OF_NITRIC_OXIDE_METABOLIC_PROCESS	31	-0.780675	-1.8031	0.00151286	0.0637306
GOBP_PROTEIN_LOCALIZATION_TO_GOLGI_APPARATUS	26	0.595134	1.57009	0.0271739	0.467807		GOBP_NEUTROPHIL_MIGRATION	77	-0.692837	-1.80147	0	0.0642031
GOBP_CORNIFICATION	16	0.677397	1.56596	0.0405063	0.471799		GOBP_MONOCYTE_CHEMOTAXIS	32	-0.773753	-1.79362	0.00149701	0.0714389
GOBP_COLUMNAR_CUBOIDAL_EPITHELIAL_CELL_DIFFERENTIATION	47	0.549102	1.56243	0.0244755	0.473939		GOBP_POSTSYNAPTIC_MEMBRANE_ORGANIZATION	25	-0.805897	-1.79266	0.00464396	0.0708976
GOBP_NEGATIVE_REGULATION_OF_VIRAL_GENOME_REPLICATION	46	0.538583	1.56007	0.0294118	0.472433		GOBP_POSITIVE_REGULATION_OF_MACROPHAGE_MIGRATION	19	-0.84675	-1.79209	0.00490998	0.0700964
GOBP_POSITIVE_REGULATION_OF_OSSIFICATION	30	0.579661	1.55953	0.0445104	0.465378		GOBP_POSITIVE_REGULATION_OF_MYELOID_LEUKOCYTE_DIFFERENTIATION	43	-0.729266	-1.79175	0.00288184	0.0690491
GOBP_CARDIAC_MUSCLE_TISSUE_DEVELOPMENT	109	0.47066	1.55661	0.0141509	0.465637		GOBP_REGULATION_OF_NUCLEASE_ACTIVITY	22	-0.817137	-1.79035	0.00625	0.0694561
GOBP_SENSORY_ORGAN_MORPHOGENESIS	134	0.456336	1.55572	0.015873	0.460099		GOBP_THYMUS_DEVELOPMENT	33	-0.765514	-1.78896	0.00458716	0.0700728
GOBP_TUBE_FORMATION	99	0.469854	1.55378	0.0173913	0.457656		GOBP_LEUKOCYTE_CHEMOTAXIS	146	-0.638879	-1.78417	0	0.074344
GOBP_MEMBRANE_DISASSEMBLY	15	0.677846	1.54743	0.068421	0.469422		GOBP_NEGATIVE_REGULATION_OF_RESPONSE_TO_BIOTIC_STIMULUS	79	-0.676466	-1.78331	0	0.0740659
GOBP_DRUG_METABOLIC_PROCESS	24	0.615905	1.54657	0.0538244	0.463939		GOBP_T_CELL_PROLIFERATION	159	-0.629112	-1.77904	0	0.0776704
GOBP_SPINAL_CORD_DEVELOPMENT	50	0.531076	1.54614	0.0138408	0.457234		GOBP_REGULATION_OF_LYMPHOCYTE_MEDIATED_IMMUNITY	128	-0.645432	-1.77707	0	0.0786884
GOBP_POSITIVE_REGULATION_OF_LYMPHOCYTE_MIGRATION	27	0.593918	1.54546	0.0469208	0.451615		GOBP_POSITIVE_REGULATION_OF_PHAGOCYTOSIS	55	-0.71401	-1.77575	0.00138122	0.079134
GOBP_POSITIVE_REGULATION_OF_STRIATED_MUSCLE_CELL_DIFFERENTIATION	26	0.617677	1.54424	0.0322581	0.448105		GOBP_NEGATIVE_REGULATION_OF_ANTIGEN_RECEPTOR_MEDIATED_SIGNALING_PATHWAY	28	-0.787345	-1.77368	0.00446429	0.0804059
GOBP_REGULATION_OF_CHROMATIN_ASSEMBLY_OR_DISASSEMBLY	23	0.609382	1.54269	0.0497076	0.445158		GOBP_REGULATION_OF_DEFENSE_RESPONSE	497	-0.576511	-1.77256	0	0.0806279
GOBP_GLANDULAR_EPITHELIAL_CELL_DEVELOPMENT	16	0.670073	1.53578	0.0416667	0.458756		GOBP_PYROPTOSIS	17	-0.850561	-1.77202	0.00152207	0.0800119
GOBP_HOMOPHILIC_CELL_ADHESION_VIA_PLASMA_MEMBRANE_ADHESION_MOLECULES	66	0.50634	1.53359	0.036	0.457652		GOBP_V_D_J_RECOMBINATION	15	-0.88276	-1.76995	0.00515464	0.0812291
GOBP_REGULATION_OF_STEM_CELL_POPULATION_MAINTENANCE	22	0.60938	1.53103	0.0601719	0.458139		GOBP_MATURE_B_CELL_DIFFERENTIATION	24	-0.798256	-1.76939	0.00162866	0.0807018
GOBP_REGULATION_OF_WATER_LOSS_VIA_SKIN	18	0.644692	1.52985	0.0538462	0.454838		GOBP_ENTRY_INTO_HOST	125	-0.642971	-1.76715	0	0.081978
GOBP_COLUMNAR_CUBOIDAL_EPITHELIAL_CELL_DEVELOPMENT	24	0.60169	1.52457	0.047486	0.463971		GOBP_DOSAGE_COMPENSATION	17	-0.838647	-1.76695	0.00475436	0.0810189
GOBP_EYE_PHOTORECEPTOR_CELL_DIFFERENTIATION	26	0.590689	1.52267	0.0539773	0.46235		GOBP_REGULATION_OF_CELL_MATRIX_ADHESION	89	-0.654318	-1.76452	0	0.0824694
GOBP_MESENCHYMAL_CELL_PROLIFERATION	15	0.666548	1.52261	0.0405063	0.455868		GOBP_REGULATION_OF_LEUKOCYTE_MIGRATION	149	-0.621743	-1.75948	0	0.0871968
GOBP_PYRIDINE_CONTAINING_COMPOUND_BIOSYNTHETIC_PROCESS	28	0.593811	1.51925	0.0323529	0.45909		GOBP_MONOCYTE_DIFFERENTIATION	28	-0.780169	-1.75925	0.0030722	0.0861599
GOBP_LYMPH_VESSEL_DEVELOPMENT	17	0.645136	1.51852	0.0636132	0.454694		GOBP_REGULATION_OF_T_HELPER_1_TYPE_IMMUNE_RESPONSE	20	-0.803316	-1.74544	0.00670017	0.103163
GOBP_CARDIAC_CHAMBER_DEVELOPMENT	89	0.473279	1.51715	0.0231481	0.452021		GOBP_REGULATION_OF_ACTIN_FILAMENT_ORGANIZATION	215	-0.594562	-1.74489	0	0.102528
GOBP_POSITIVE_REGULATION_OF_REPRODUCTIVE_PROCESS	42	0.539651	1.51537	0.0384615	0.451084		GOBP_NEGATIVE_REGULATION_OF_IMMUNE_SYSTEM_PROCESS	299	-0.583808	-1.74353	0	0.102998
GOBP_POSITIVE_REGULATION_OF_OSTEOBLAST_DIFFERENTIATION	37	0.543365	1.50837	0.031746	0.465124		GOBP_VASCULAR_TRANSPORT	59	-0.693999	-1.7408	0.00134228	0.105599
GOBP_FACE_DEVELOPMENT	33	0.558021	1.4802	0.029316	0.544556		GOBP_CHOLESTEROL_STORAGE	16	-0.835418	-1.7395	0.00654665	0.1061
GOBP_PROTEIN_HYDROXYLATION	25	0.562991	1.4788	0.0856354	0.542011		GOBP_POSITIVE_REGULATION_OF_DNA_BINDING	42	-0.73232	-1.73893	0.00580551	0.105514
GOBP_CARDIAC_CELL_DEVELOPMENT	42	0.507458	1.47559	0.0390879	0.545302		GOBP_POSITIVE_REGULATION_OF_LEUKOCYTE_MEDIATED_IMMUNITY	105	-0.646515	-1.73802	0.0012837	0.105489
GOBP_MORPHOGENESIS_OF_EMBRYONIC_EPITHELIUM	96	0.452105	1.47445	0.0179372	0.541989		GOBP_NEUTROPHIL_CHEMOTAXIS	62	-0.693902	-1.73763	0	0.104577
GOBP_POSITIVE_REGULATION_OF_INTERLEUKIN_1_PRODUCTION	48	0.512364	1.47307	0.0268456	0.539819		GOBP_ACTIVATION_OF_IMMUNE_RESPONSE	410	-0.571514	-1.73661	0	0.104602
GOBP_NAD_BIOSYNTHETIC_PROCESS	22	0.579314	1.47079	0.0588235	0.540661		GOBP_ANTIGEN_RECEPTOR_MEDIATED_SIGNALING_PATHWAY	256	-0.590432	-1.73642	0	0.103619
GOBP_REGULATION_OF_STEM_CELL_PROLIFERATION	22	0.585788	1.4676	0.0583554	0.544017		GOBP_VASCULAR_ENDOTHELIAL_GROWTH_FACTOR_PRODUCTION	29	-0.76855	-1.73622	0.002886	0.102598
GOBP_FOLIC_ACID_METABOLIC_PROCESS	18	0.616882	1.46448	0.0634518	0.547445		GOBP_REGULATION_OF_GRANULOCYTE_CHEMOTAXIS	39	-0.724014	-1.73419	0.00435414	0.104202
GOBP_MOLTING_CYCLE	55	0.488943	1.45354	0.0264026	0.576212		GOBP_PHOSPHOLIPASE_C_ACTIVATING_G_PROTEIN_COUPLED_RECEPTOR_SIGNALING_PATHWAY	42	-0.708839	-1.73346	0.00438597	0.103956
GOBP_POSITIVE_REGULATION_OF_CYCLIN_DEPENDENT_PROTEIN_KINASE_ACTIVITY	30	0.545863	1.45002	0.0598291	0.581395		GOBP_POSITIVE_REGULATION_OF_FILOPODIUM_ASSEMBLY	25	-0.786901	-1.73216	0.00938967	0.10492
GOBP_POSITIVE_REGULATION_OF_MUSCLE_CELL_DIFFERENTIATION	48	0.511514	1.44841	0.0546075	0.580056		GOBP_REGULATION_OF_INFLAMMATORY_RESPONSE	228	-0.594674	-1.72763	0	0.110003
GOBP_CARDIAC_MUSCLE_CELL_DIFFERENTIATION	60	0.479227	1.44627	0.0612245	0.580087		GOBP_CELL_KILLING	110	-0.626693	-1.72622	0	0.110714
GOBP_DIGESTIVE_TRACT_MORPHOGENESIS	19	0.589309	1.44565	0.0846561	0.57517		GOBP_REGULATION_OF_MONOCYTE_DIFFERENTIATION	17	-0.83814	-1.72467	0.00487805	0.111617
GOBP_PYRIDINE_CONTAINING_COMPOUND_METABOLIC_PROCESS	33	0.533044	1.44559	0.0533708	0.568856		GOBP_REGULATION_OF_LYMPHOCYTE_DIFFERENTIATION	142	-0.616623	-1.72429	0	0.110871
GOBP_ESTABLISHMENT_OF_PROTEIN_LOCALIZATION_TO_TELOMERE	18	0.588393	1.44406	0.0736041	0.567557		GOBP_REACTIVE_NITROGEN_SPECIES_METABOLIC_PROCESS	61	-0.680604	-1.72301	0.00139276	0.111045
GOBP_CARDIAC_SEPTUM_DEVELOPMENT	63	0.475857	1.44367	0.0507812	0.562644		GOBP_NEGATIVE_REGULATION_OF_LEUKOCYTE_MIGRATION	26	-0.769952	-1.72267	0.00627943	0.110194
GOBP_NEGATIVE_REGULATION_OF_REPRODUCTIVE_PROCESS	34	0.532101	1.43936	0.0664653	0.570336		GOBP_NATURAL_KILLER_CELL_MEDIATED_IMMUNITY	51	-0.6888	-1.72222	0.00286944	0.109649
GOBP_RNA_INTERFERENCE	16	0.620888	1.43625	0.0939086	0.573919		GOBP_ASTROCYTE_DEVELOPMENT	30	-0.748747	-1.72176	0.00590842	0.109115
GOBP_PINOCYTOSIS	21	0.569777	1.43528	0.0976864	0.570646		GOBP_REGULATION_OF_DEFENSE_RESPONSE_TO_VIRUS_BY_VIRUS	28	-0.765499	-1.71817	0.00904977	0.112975
GOBP_CRISTAE_FORMATION	35	0.524251	1.42429	0.0791789	0.600747		GOBP_REGULATION_OF_T_CELL_RECEPTOR_SIGNALING_PATHWAY	39	-0.714389	-1.71748	0.0114613	0.112875
GOBP_NEUROTRANSMITTER_RECEPTOR_INTERNALIZATION	16	0.601403	1.42423	0.102828	0.5946		GOBP_MOVEMENT_IN_HOST_ENVIRONMENT	145	-0.607244	-1.71725	0	0.11196
GOBP_SOMATIC_DIVERSIFICATION_OF_IMMUNE_RECEPTORS_VIA_SOMATIC_MUTATION	16	0.615027	1.42335	0.104878	0.591304		GOBP_REGULATION_OF_HEMOPOIESIS	327	-0.570996	-1.71629	0	0.112174
GOBP_WATER_SOLUBLE_VITAMIN_METABOLIC_PROCESS	73	0.46535	1.42125	0.0364372	0.592095		GOBP_POSITIVE_REGULATION_OF_VASCULAR_ENDOTHELIAL_GROWTH_FACTOR_PRODUCTION	21	-0.797606	-1.71557	0.00625	0.111857
GOBP_CELLULAR_MODIFIED_AMINO_ACID_CATABOLIC_PROCESS	16	0.605946	1.42107	0.110818	0.586552		GOBP_REGULATION_OF_VASCULATURE_DEVELOPMENT	189	-0.597578	-1.71351	0	0.113615
GOBP_APPENDAGE_MORPHOGENESIS	71	0.455068	1.41413	0.0334573	0.603794		GOBP_CD8_POSITIVE_ALPHA_BETA_T_CELL_ACTIVATION	24	-0.770449	-1.71249	0.00936037	0.113913
GOBP_CARDIAC_CHAMBER_MORPHOGENESIS	60	0.480411	1.4125	0.0646388	0.602485		GOBP_POSITIVE_REGULATION_OF_LEUKOCYTE_MIGRATION	100	-0.641673	-1.71092	0.00379267	0.114788
GOBP_VERY_LONG_CHAIN_FATTY_ACID_METABOLIC_PROCESS	25	0.55851	1.41097	0.0740741	0.601466		GOBP_MULTI_ORGANISM_CELLULAR_PROCESS	15	-0.815067	-1.70828	0.00645161	0.117491
GOBP_MITOCHONDRIAL_ATP_SYNTHESIS_COUPLED_PROTON_TRANSPORT	22	0.56003	1.41048	0.0968661	0.597267		GOBP_REGULATION_OF_B_CELL_MEDIATED_IMMUNITY	50	-0.69285	-1.70792	0.00417246	0.116819
GOBP_RESPONSE_TO_INTERFERON_BETA	26	0.548206	1.39577	0.09375	0.640882		GOBP_POSITIVE_REGULATION_OF_CELL_ADHESION	324	-0.564278	-1.70754	0	0.116232
GOBP_POSITIVE_REGULATION_OF_HEART_GROWTH	21	0.56314	1.39397	0.104839	0.640861		GOBP_REGULATION_OF_NITRIC_OXIDE_METABOLIC_PROCESS	48	-0.699386	-1.70482	0.00283286	0.118503
GOBP_ESTABLISHMENT_OR_MAINTENANCE_OF_BIPOLAR_CELL_POLARITY	34	0.509812	1.38559	0.0721003	0.66319		GOBP_POSITIVE_REGULATION_OF_CELL_CELL_ADHESION	220	-0.58104	-1.70467	0	0.117524
GOBP_MAINTENANCE_OF_CELL_NUMBER	111	0.415126	1.38523	0.03125	0.658128		GOBP_POSITIVE_REGULATION_OF_REACTIVE_OXYGEN_SPECIES_BIOSYNTHETIC_PROCESS	42	-0.712572	-1.70435	0.0114286	0.116769
GOBP_SENSORY_PERCEPTION_OF_SMELL	23	0.555692	1.38505	0.119318	0.652598		GOBP_POSITIVE_REGULATION_OF_B_CELL_MEDIATED_IMMUNITY	36	-0.714563	-1.7042	0.0101449	0.11595
GOBP_MYOFIBRIL_ASSEMBLY	36	0.503181	1.37896	0.101796	0.667216		GOBP_BILE_ACID_AND_BILE_SALT_TRANSPORT	18	-0.802954	-1.70397	0.00485437	0.115156
GOBP_CARDIAC_SEPTUM_MORPHOGENESIS	37	0.491458	1.37608	0.0923567	0.67146		GOBP_NEGATIVE_REGULATION_OF_RESPONSE_TO_EXTERNAL_STIMULUS	242	-0.586082	-1.70361	0	0.114569
GOBP_REGULATION_OF_REPRODUCTIVE_PROCESS	91	0.429061	1.37324	0.044898	0.675406		GOBP_REGULATION_OF_MACROPHAGE_DERIVED_FOAM_CELL_DIFFERENTIATION	20	-0.783656	-1.70227	0.00482315	0.115217
GOBP_SKIN_EPIDERMIS_DEVELOPMENT	44	0.484204	1.37295	0.095941	0.670389		GOBP_REGULATION_OF_CYSTEINE_TYPE_ENDOPEPTIDASE_ACTIVITY_INVOLVED_IN_APOPTOTIC_SIGNALING_PATHWAY	16	-0.821975	-1.7021	0.0167173	0.114471
GOBP_REGULATION_OF_POSTSYNAPTIC_MEMBRANE_POTENTIAL	71	0.435205	1.37249	0.0617761	0.666001		GOBP_LEUKOCYTE_PROLIFERATION	242	-0.579761	-1.70012	0	0.116281
GOBP_MORPHOGENESIS_OF_AN_EPITHELIAL_SHEET	45	0.48243	1.36952	0.0854093	0.670862		GOBP_POSITIVE_REGULATION_OF_RESPONSE_TO_EXTERNAL_STIMULUS	368	-0.568672	-1.69992	0	0.115529
GOBP_MATING	23	0.546834	1.36803	0.101648	0.670153		GOBP_REGULATION_OF_ADAPTIVE_IMMUNE_RESPONSE	143	-0.603703	-1.69939	0	0.115184
GOBP_EYE_PHOTORECEPTOR_CELL_DEVELOPMENT	19	0.573876	1.36479	0.11831	0.675664		GOBP_POSITIVE_REGULATION_OF_CELL_KILLING	49	-0.691765	-1.69771	0.00428571	0.116199
GOBP_EAR_MORPHOGENESIS	60	0.452956	1.35939	0.0607143	0.688811		GOBP_REGULATION_OF_NATURAL_KILLER_CELL_MEDIATED_IMMUNITY	36	-0.724253	-1.69761	0.00583942	0.115288
GOBP_SIGNAL_TRANSDUCTION_INVOLVED_IN_CELL_CYCLE_CHECKPOINT	70	0.437457	1.35751	0.0377359	0.689621		GOBP_NERVE_DEVELOPMENT	35	-0.730932	-1.69746	0.00616333	0.114526
GOBP_GASTRULATION_WITH_MOUTH_FORMING_SECOND	18	0.569874	1.35734	0.126344	0.68428		GOBP_REGULATION_OF_B_CELL_RECEPTOR_SIGNALING_PATHWAY	25	-0.745471	-1.69736	0.0126783	0.11367
GOBP_INNER_EAR_MORPHOGENESIS	49	0.469489	1.35272	0.0813559	0.695044		GOBP_REGULATION_OF_LEUKOCYTE_PROLIFERATION	189	-0.593663	-1.69712	0	0.113136
GOBP_REGULATION_OF_MORPHOGENESIS_OF_AN_EPITHELIUM	29	0.510705	1.343	0.107042	0.724267		GOBP_IMMUNE_RESPONSE_REGULATING_SIGNALING_PATHWAY	385	-0.559982	-1.69699	0	0.112332
GOBP_SOMITE_DEVELOPMENT	53	0.450811	1.34298	0.107383	0.718391		GOBP_POSITIVE_REGULATION_OF_CELL_SUBSTRATE_ADHESION	81	-0.631115	-1.69621	0.00262123	0.112344
GOBP_ATP_SYNTHESIS_COUPLED_PROTON_TRANSPORT	26	0.532669	1.3418	0.146552	0.716674		GOBP_REGULATION_OF_INNATE_IMMUNE_RESPONSE	261	-0.570952	-1.692	0	0.116764
GOBP_PROTEIN_KINASE_C_SIGNALING	21	0.538751	1.33922	0.132791	0.720276		GOBP_REGULATION_OF_ALPHA_BETA_T_CELL_ACTIVATION	83	-0.640934	-1.69116	0.0078329	0.116935
GOBP_REGULATION_OF_HEART_GROWTH	41	0.468989	1.33765	0.0933735	0.719965		GOBP_REGULATION_OF_CELL_KILLING	73	-0.658733	-1.69112	0.00275862	0.116034
GOBP_POSITIVE_REGULATION_OF_T_CELL_MIGRATION	22	0.530391	1.33549	0.138418	0.721987		GOBP_REGULATION_OF_FILOPODIUM_ASSEMBLY	37	-0.711242	-1.69083	0.00852273	0.115623
GOBP_ACTIVATION_OF_JUN_KINASE_ACTIVITY	35	0.476176	1.33519	0.11875	0.717412		GOBP_RESPONSE_TO_INTERLEUKIN_1	158	-0.595455	-1.69062	0	0.114996
GOBP_RIBOSOMAL_LARGE_SUBUNIT_BIOGENESIS	71	0.436865	1.33443	0.045082	0.714394		GOBP_REGULATION_OF_DNA_BINDING	89	-0.633722	-1.68975	0.00129032	0.115193
GOBP_PROTEIN_LOCALIZATION_TO_CHROMOSOME_TELOMERIC_REGION	30	0.49809	1.33222	0.102804	0.716852		GOBP_REGULATION_OF_T_CELL_DIFFERENTIATION	118	-0.615266	-1.68926	0.00252525	0.11488
GOBP_COTRANSLATIONAL_PROTEIN_TARGETING_TO_MEMBRANE	102	0.40892	1.33064	0.0833333	0.716931		GOBP_POSITIVE_REGULATION_OF_LYMPHOCYTE_DIFFERENTIATION	85	-0.632248	-1.68907	0.0013245	0.114273
GOBP_PHOTORECEPTOR_CELL_DIFFERENTIATION	37	0.482314	1.33031	0.105096	0.712653		GOBP_ADAPTIVE_IMMUNE_RESPONSE	404	-0.559362	-1.68823	0	0.114639
GOBP_NEGATIVE_REGULATION_OF_STEROID_METABOLIC_PROCESS	15	0.56686	1.32966	0.150259	0.709611		GOBP_POSITIVE_REGULATION_OF_DEFENSE_RESPONSE	269	-0.571707	-1.68732	0	0.114943
GOBP_INNER_MITOCHONDRIAL_MEMBRANE_ORGANIZATION	56	0.446915	1.32806	0.0775194	0.709757		GOBP_REGULATION_OF_SYNCYTIUM_FORMATION_BY_PLASMA_MEMBRANE_FUSION	18	-0.796083	-1.68686	0.0097561	0.114515
GOBP_PRODUCTION_OF_SMALL_RNA_INVOLVED_IN_GENE_SILENCING_BY_RNA	47	0.448979	1.32718	0.0707395	0.707826		GOBP_EXTRACELLULAR_MATRIX_DISASSEMBLY	55	-0.669174	-1.68581	0.00276243	0.11487
GOBP_POSITIVE_REGULATION_OF_ERYTHROCYTE_DIFFERENTIATION	29	0.507614	1.32467	0.153846	0.711593		GOBP_REGULATION_OF_LEUKOCYTE_MEDIATED_CYTOTOXICITY	61	-0.660103	-1.68382	0.00692521	0.116515
GOBP_NEURAL_RETINA_DEVELOPMENT	40	0.463206	1.32188	0.101818	0.716194		GOBP_POSITIVE_REGULATION_OF_VASCULATURE_DEVELOPMENT	105	-0.621211	-1.68285	0.00247831	0.116726
GOBP_POSITIVE_REGULATION_OF_TOLL_LIKE_RECEPTOR_SIGNALING_PATHWAY	21	0.53727	1.32091	0.13079	0.714507		GOBP_POSITIVE_REGULATION_OF_CYTOSOLIC_CALCIUM_ION_CONCENTRATION_INVOLVED_IN_PHOSPHOLIPASE_C_ACTIVATING_G_PROTEIN_COUPLED_SIGNALING_PATHWAY	19	-0.781457	-1.68137	0.00819672	0.117841
GOBP_ANIMAL_ORGAN_FORMATION	24	0.510805	1.31993	0.157895	0.712697		GOBP_COLLAGEN_CATABOLIC_PROCESS	29	-0.741345	-1.6811	0.0046225	0.117354
GOBP_EMBRYONIC_APPENDAGE_MORPHOGENESIS	59	0.437266	1.31971	0.095941	0.708245		GOBP_DENDRITIC_CELL_MIGRATION	24	-0.751377	-1.68059	0.0125392	0.116988
GOBP_POSITIVE_REGULATION_OF_RESPONSE_TO_ENDOPLASMIC_RETICULUM_STRESS	33	0.497918	1.31739	0.129338	0.711424		GOBP_PLACENTA_BLOOD_VESSEL_DEVELOPMENT	19	-0.787604	-1.67953	0.011236	0.117437
GOBP_HEMATOPOIETIC_STEM_CELL_PROLIFERATION	20	0.526063	1.31691	0.151899	0.708132		GOBP_NEGATIVE_REGULATION_OF_INTERLEUKIN_12_PRODUCTION	16	-0.807821	-1.67822	0.0154374	0.118315
GOBP_COCHLEA_DEVELOPMENT	24	0.520251	1.31554	0.115819	0.70784		GOBP_POSITIVE_REGULATION_OF_REACTIVE_OXYGEN_SPECIES_METABOLIC_PROCESS	74	-0.644661	-1.67763	0.00269542	0.11821
GOBP_EMBRYONIC_DIGIT_MORPHOGENESIS	26	0.51536	1.31521	0.131737	0.703869		GOBP_BLOOD_VESSEL_MORPHOGENESIS	397	-0.554463	-1.67706	0	0.118024
GOBP_REGULATION_OF_NEURON_DIFFERENTIATION	108	0.398459	1.31162	0.0721154	0.711493		GOBP_MACROPHAGE_DIFFERENTIATION	33	-0.718574	-1.67699	0.00763359	0.117286
GOBP_MATURATION_OF_LSU_RRNA_FROM_TRICISTRONIC_RRNA_TRANSCRIPT_SSU_RRNA_5_8S_RRNA_LSU_RRNA	15	0.562548	1.31128	0.173028	0.707745		GOBP_REGULATION_OF_MEMBRANE_INVAGINATION	15	-0.803282	-1.67476	0.0124224	0.119099
GOBP_REGULATION_OF_NEURAL_PRECURSOR_CELL_PROLIFERATION	48	0.451405	1.30981	0.109155	0.7081		GOBP_REGULATION_OF_LEUKOCYTE_MEDIATED_IMMUNITY	173	-0.586525	-1.67433	0	0.118766
GOBP_LIMBIC_SYSTEM_DEVELOPMENT	52	0.440852	1.30657	0.105263	0.714231		GOBP_MYELOID_CELL_APOPTOTIC_PROCESS	21	-0.781811	-1.6728	0.0110935	0.119798
GOBP_NEURAL_TUBE_FORMATION	78	0.411532	1.30397	0.0848708	0.718344		GOBP_POSITIVE_REGULATION_OF_ALPHA_BETA_T_CELL_ACTIVATION	55	-0.664169	-1.67166	0.00412655	0.120156
GOBP_RETROGRADE_AXONAL_TRANSPORT	18	0.552706	1.3007	0.161202	0.724534		GOBP_REGULATION_OF_CALCIUM_MEDIATED_SIGNALING	51	-0.679699	-1.67076	0.00414365	0.120601
GOBP_FATTY_ACYL_COA_BIOSYNTHETIC_PROCESS	27	0.489649	1.29777	0.130178	0.730065		GOBP_INFLAMMATORY_CELL_APOPTOTIC_PROCESS	16	-0.821551	-1.67056	0.0133111	0.120009
GOBP_POSITIVE_REGULATION_OF_PEPTIDYL_SERINE_PHOSPHORYLATION	72	0.423083	1.29392	0.09375	0.7386		GOBP_CALCIUM_MEDIATED_SIGNALING	144	-0.606138	-1.66784	0.00123001	0.122369
GOBP_CYTOPLASMIC_TRANSLATIONAL_INITIATION	34	0.476956	1.29212	0.131343	0.739567		GOBP_REGULATION_OF_ACTIN_CYTOSKELETON_REORGANIZATION	30	-0.717923	-1.66767	0.0152905	0.12178
GOBP_NEGATIVE_REGULATION_OF_ENDOTHELIAL_CELL_APOPTOTIC_PROCESS	17	0.531403	1.29134	0.173697	0.737322		GOBP_POSITIVE_REGULATION_OF_CATION_CHANNEL_ACTIVITY	43	-0.690693	-1.66671	0.00580551	0.122218
GOBP_CELLULAR_RESPONSE_TO_CALCIUM_ION	56	0.442768	1.29064	0.08	0.735042		GOBP_POSITIVE_REGULATION_OF_LIPID_STORAGE	20	-0.783146	-1.66379	0.0165563	0.125209
GOBP_AMINO_ACID_ACTIVATION	49	0.443059	1.28972	0.111111	0.733387		GOBP_POSITIVE_REGULATION_OF_SMALL_GTPASE_MEDIATED_SIGNAL_TRANSDUCTION	55	-0.669546	-1.66377	0.00672948	0.12443
GOBP_ENDOTHELIUM_DEVELOPMENT	88	0.399479	1.28909	0.0658436	0.730773		GOBP_REGULATION_OF_CELL_SHAPE	115	-0.605028	-1.66274	0.002442	0.124995
GOBP_RHODOPSIN_MEDIATED_SIGNALING_PATHWAY	17	0.536121	1.28902	0.197861	0.726373		GOBP_POSITIVE_REGULATION_OF_IMMUNE_EFFECTOR_PROCESS	175	-0.581708	-1.66226	0	0.124776
GOBP_REGULATION_OF_HIPPO_SIGNALING	16	0.558331	1.28512	0.18984	0.735545		GOBP_T_CELL_DIFFERENTIATION_INVOLVED_IN_IMMUNE_RESPONSE	57	-0.656233	-1.66033	0.0108401	0.126302
GOBP_HEART_GROWTH	54	0.427979	1.28434	0.0871212	0.733504		GOBP_REGULATION_OF_CHEMOTAXIS	151	-0.591826	-1.65974	0	0.126461
GOBP_ANTERIOR_POSTERIOR_AXIS_SPECIFICATION	24	0.50375	1.28373	0.145897	0.731123		GOBP_POSITIVE_REGULATION_OF_FATTY_ACID_METABOLIC_PROCESS	23	-0.775376	-1.65711	0.00944882	0.128929
GOBP_PEPTIDYL_PROLINE_MODIFICATION	48	0.444884	1.28364	0.132258	0.72684		GOBP_CELLULAR_RESPONSE_TO_CADMIUM_ION	25	-0.734735	-1.65659	0.0078125	0.128775
GOBP_TRANSLATIONAL_TERMINATION	104	0.391165	1.2831	0.0682731	0.724155		GOBP_STEROL_TRANSPORT	79	-0.63658	-1.65639	0.00398936	0.128261
GOBP_DOPAMINERGIC_NEURON_DIFFERENTIATION	16	0.567275	1.27958	0.2	0.731623		GOBP_SOMATIC_DIVERSIFICATION_OF_IMMUNE_RECEPTORS	72	-0.635396	-1.65559	0.00679348	0.128623
GOBP_HIPPOCAMPUS_DEVELOPMENT	43	0.453848	1.27836	0.12462	0.731264		GOBP_NEGATIVE_REGULATION_OF_INFLAMMATORY_RESPONSE	86	-0.622358	-1.65401	0.00798935	0.129979
GOBP_IONOTROPIC_GLUTAMATE_RECEPTOR_SIGNALING_PATHWAY	17	0.544664	1.27465	0.162291	0.739625		GOBP_NEUROINFLAMMATORY_RESPONSE	23	-0.750358	-1.65333	0.0138889	0.130162
GOBP_LONG_CHAIN_FATTY_ACID_BIOSYNTHETIC_PROCESS	25	0.494629	1.27333	0.15493	0.739759		GOBP_INTEGRATED_STRESS_RESPONSE_SIGNALING	23	-0.755911	-1.65121	0.0122888	0.132341
GOBP_THIOESTER_METABOLIC_PROCESS	89	0.395813	1.27072	0.0950226	0.744588		GOBP_EPITHELIAL_CELL_MORPHOGENESIS	19	-0.784703	-1.65071	0.00638978	0.132166
GOBP_AROMATIC_AMINO_ACID_FAMILY_METABOLIC_PROCESS	23	0.504845	1.27032	0.168865	0.741494		GOBP_NEGATIVE_REGULATION_OF_T_CELL_RECEPTOR_SIGNALING_PATHWAY	21	-0.767966	-1.64951	0.0172956	0.133071
GOBP_LUNG_MORPHOGENESIS	27	0.482322	1.26024	0.190736	0.772003		GOBP_LEUKOCYTE_MEDIATED_CYTOTOXICITY	85	-0.613416	-1.64944	0.00256739	0.132334
GOBP_REGULATION_OF_CELL_CYCLE_CHECKPOINT	30	0.466854	1.25947	0.152589	0.770216		GOBP_POSITIVE_REGULATION_OF_GLIAL_CELL_PROLIFERATION	15	-0.796538	-1.64944	0.0166113	0.131551
GOBP_DNA_METHYLATION_DEPENDENT_HETEROCHROMATIN_ASSEMBLY	19	0.52133	1.25909	0.204082	0.767157		GOBP_POSITIVE_REGULATION_OF_NATURAL_KILLER_CELL_MEDIATED_IMMUNITY	23	-0.751122	-1.64919	0.0180723	0.131041
GOBP_COENZYME_A_METABOLIC_PROCESS	15	0.538679	1.25852	0.19	0.764487		GOBP_ASTROCYTE_ACTIVATION	17	-0.803231	-1.64838	0.0130933	0.131349
GOBP_FC_EPSILON_RECEPTOR_SIGNALING_PATHWAY	127	0.374333	1.2581	0.0872093	0.761467		GOBP_GLYCEROPHOSPHOLIPID_CATABOLIC_PROCESS	22	-0.74768	-1.64718	0.0176849	0.132281
GOBP_REGULATION_OF_STEROID_BIOSYNTHETIC_PROCESS	65	0.414329	1.25318	0.143939	0.774955		GOBP_MONOCARBOXYLIC_ACID_TRANSPORT	106	-0.606427	-1.64598	0.00252525	0.133119
GOBP_PITUITARY_GLAND_DEVELOPMENT	15	0.529543	1.25197	0.19898	0.775102		GOBP_POSITIVE_REGULATION_OF_SIGNALING_RECEPTOR_ACTIVITY	28	-0.726852	-1.64598	0.0124031	0.132365
GOBP_ESTABLISHMENT_OF_PROTEIN_LOCALIZATION_TO_CHROMOSOME	26	0.493345	1.25114	0.161111	0.773503		GOBP_POSITIVE_REGULATION_OF_DNA_TEMPLATED_TRANSCRIPTION_INITIATION	31	-0.71389	-1.64438	0.0165414	0.133902
GOBP_REGULATION_OF_PEPTIDYL_SERINE_PHOSPHORYLATION	101	0.379477	1.25036	0.110553	0.771977		GOBP_TISSUE_REMODELING	114	-0.604275	-1.64433	0.00255754	0.133236
GOBP_FC_RECEPTOR_MEDIATED_STIMULATORY_SIGNALING_PATHWAY	99	0.381826	1.2501	0.126761	0.768524		GOBP_POSITIVE_REGULATION_OF_ERBB_SIGNALING_PATHWAY	27	-0.736851	-1.64428	0.0127389	0.13256
GOBP_ROOF_OF_MOUTH_DEVELOPMENT	50	0.427077	1.24984	0.143345	0.765162		GOBP_SECOND_MESSENGER_MEDIATED_SIGNALING	197	-0.570456	-1.64373	0.0011534	0.132495
GOBP_NEGATIVE_REGULATION_OF_UBIQUITIN_PROTEIN_TRANSFERASE_ACTIVITY	16	0.528457	1.24931	0.21123	0.762739		GOBP_REGULATION_OF_RHO_PROTEIN_SIGNAL_TRANSDUCTION	64	-0.640666	-1.6437	0.00534045	0.131778
GOBP_T_CELL_CHEMOTAXIS	17	0.507929	1.2493	0.197861	0.758541		GOBP_REGULATION_OF_FIBROBLAST_MIGRATION	30	-0.716582	-1.64326	0.0075188	0.131678
GOBP_ESTABLISHMENT_OF_PROTEIN_LOCALIZATION_TO_ENDOPLASMIC_RETICULUM	115	0.377678	1.24927	0.0909091	0.754448		GOBP_FOAM_CELL_DIFFERENTIATION	25	-0.751703	-1.64289	0.0124031	0.131458
GOBP_PYRIMIDINE_NUCLEOSIDE_TRIPHOSPHATE_BIOSYNTHETIC_PROCESS	17	0.524524	1.2475	0.202899	0.756252		GOBP_ACTIN_POLYMERIZATION_OR_DEPOLYMERIZATION	174	-0.572688	-1.64244	0	0.131383
GOBP_IMMUNOGLOBULIN_PRODUCTION	110	0.372999	1.2468	0.0892857	0.754638		GOBP_MODIFICATION_OF_SYNAPTIC_STRUCTURE	16	-0.784205	-1.64202	0.0205047	0.131247
GOBP_REGULATION_OF_HEMATOPOIETIC_STEM_CELL_DIFFERENTIATION	70	0.398035	1.24268	0.100806	0.764721		GOBP_POSITIVE_REGULATION_OF_OSTEOCLAST_DIFFERENTIATION	19	-0.77266	-1.64167	0.0124805	0.130954
GOBP_MUSCLE_TISSUE_DEVELOPMENT	219	0.344629	1.24203	0.0265487	0.762546		GOBP_TOLL_LIKE_RECEPTOR_SIGNALING_PATHWAY	130	-0.595474	-1.64063	0.00118765	0.131493
GOBP_SYNAPTIC_VESICLE_PRIMING	15	0.531025	1.2418	0.233032	0.759279		GOBP_NEGATIVE_REGULATION_OF_DNA_METABOLIC_PROCESS	99	-0.603657	-1.63997	0.0104849	0.131578
GOBP_POSITIVE_REGULATION_OF_WNT_SIGNALING_PATHWAY	137	0.363308	1.23935	0.0858896	0.764051		GOBP_REGULATION_OF_CELL_SUBSTRATE_ADHESION	147	-0.577422	-1.63979	0.00359281	0.131081
GOBP_HIPPO_SIGNALING	35	0.447126	1.2393	0.177632	0.760137		GOBP_DENDRITIC_CELL_CHEMOTAXIS	19	-0.762887	-1.63947	0.0234114	0.130851
GOBP_PRODUCTION_OF_MOLECULAR_MEDIATOR_OF_IMMUNE_RESPONSE	177	0.353261	1.23814	0.0807453	0.759863		GOBP_REGULATION_OF_REACTIVE_OXYGEN_SPECIES_BIOSYNTHETIC_PROCESS	74	-0.62681	-1.63821	0.0147651	0.131976
GOBP_SOMATIC_STEM_CELL_POPULATION_MAINTENANCE	46	0.430976	1.23736	0.16	0.758642		GOBP_LABYRINTHINE_LAYER_DEVELOPMENT	29	-0.711495	-1.63767	0.016369	0.131936
GOBP_POSITIVE_REGULATION_OF_ORGAN_GROWTH	27	0.485353	1.23649	0.174033	0.757717		GOBP_ATP_TRANSPORT	15	-0.793239	-1.63654	0.0236887	0.132613
GOBP_EMBRYONIC_AXIS_SPECIFICATION	19	0.516855	1.23644	0.201058	0.753908		GOBP_REGULATION_OF_SUPEROXIDE_ANION_GENERATION	15	-0.796442	-1.63623	0.0258065	0.132309
GOBP_RESPONSE_TO_INTERFERON_ALPHA	21	0.491326	1.23561	0.195187	0.752951		GOBP_ACUTE_INFLAMMATORY_RESPONSE	65	-0.632016	-1.63603	0.00691563	0.131862
GOBP_MITOCHONDRIAL_ELECTRON_TRANSPORT_CYTOCHROME_C_TO_OXYGEN	19	0.515836	1.23344	0.220109	0.756683		GOBP_NEGATIVE_REGULATION_OF_G_PROTEIN_COUPLED_RECEPTOR_SIGNALING_PATHWAY	34	-0.703999	-1.63569	0.0228245	0.131606
GOBP_APOPTOTIC_DNA_FRAGMENTATION	19	0.511282	1.23331	0.220386	0.753204		GOBP_PLASMA_LIPOPROTEIN_PARTICLE_CLEARANCE	39	-0.688985	-1.63525	0.0104478	0.131467
GOBP_CEREBELLAR_CORTEX_MORPHOGENESIS	20	0.495558	1.23315	0.220708	0.749852		GOBP_POSITIVE_REGULATION_OF_CYTOKINE_PRODUCTION	340	-0.544433	-1.63446	0	0.131809
GOBP_NEURAL_TUBE_DEVELOPMENT	108	0.368966	1.23203	0.119048	0.749919		GOBP_POSITIVE_REGULATION_OF_RHO_PROTEIN_SIGNAL_TRANSDUCTION	22	-0.748188	-1.63414	0.0196375	0.131644
GOBP_DNA_STRAND_ELONGATION	26	0.475744	1.23147	0.214502	0.748059		GOBP_POSITIVE_REGULATION_OF_LOCOMOTION	396	-0.541634	-1.63261	0	0.132868
GOBP_NEGATIVE_REGULATION_OF_LYASE_ACTIVITY	15	0.525956	1.22863	0.232911	0.753729		GOBP_REGULATION_OF_CELL_SUBSTRATE_JUNCTION_ORGANIZATION	55	-0.657285	-1.6302	0.0142248	0.135367
GOBP_PROTEIN_LOCALIZATION_TO_SYNAPSE	55	0.417375	1.22577	0.127273	0.759593		GOBP_MYD88_DEPENDENT_TOLL_LIKE_RECEPTOR_SIGNALING_PATHWAY	33	-0.712372	-1.63	0.0104322	0.134946
GOBP_ALPHA_AMINO_ACID_BIOSYNTHETIC_PROCESS	55	0.418932	1.22529	0.157143	0.757381		GOBP_PATTERN_RECOGNITION_RECEPTOR_SIGNALING_PATHWAY	177	-0.563106	-1.62981	0	0.134535
GOBP_MODULATION_OF_EXCITATORY_POSTSYNAPTIC_POTENTIAL	26	0.480822	1.22471	0.196237	0.755635		GOBP_BIOLOGICAL_PROCESS_INVOLVED_IN_INTERACTION_WITH_HOST	184	-0.568496	-1.62795	0.00232558	0.136092
GOBP_ESTABLISHMENT_OF_EPITHELIAL_CELL_POLARITY	21	0.505106	1.22439	0.176471	0.752988		GOBP_POSITIVE_REGULATION_OF_RECEPTOR_SIGNALING_PATHWAY_VIA_STAT	29	-0.715649	-1.62764	0.0171607	0.135859
GOBP_MAMMARY_GLAND_MORPHOGENESIS	24	0.490171	1.22087	0.206304	0.761237		GOBP_INTERLEUKIN_12_PRODUCTION	50	-0.66837	-1.62599	0.00991501	0.137395
GOBP_REGULATION_OF_T_CELL_MIGRATION	32	0.443898	1.22034	0.20068	0.759272		GOBP_REGULATION_OF_LYMPHOCYTE_ACTIVATION	388	-0.536305	-1.62595	0	0.136765
GOBP_REGULATION_OF_STRIATED_MUSCLE_CELL_DIFFERENTIATION	54	0.418462	1.21939	0.179211	0.758968		GOBP_POST_EMBRYONIC_DEVELOPMENT	58	-0.639228	-1.6259	0.0110193	0.136218
GOBP_LEUKOTRIENE_METABOLIC_PROCESS	18	0.516175	1.2182	0.233516	0.759549		GOBP_REGULATION_OF_DNA_TEMPLATED_TRANSCRIPTION_INITIATION	36	-0.683992	-1.62491	0.0165913	0.136858
GOBP_ADENYLATE_CYCLASE_INHIBITING_G_PROTEIN_COUPLED_RECEPTOR_SIGNALING_PATHWAY	40	0.440519	1.2164	0.194079	0.762144		GOBP_NEGATIVE_REGULATION_OF_OXIDATIVE_STRESS_INDUCED_CELL_DEATH	36	-0.683209	-1.62337	0.0102489	0.138222
GOBP_REGULATION_OF_ANIMAL_ORGAN_MORPHOGENESIS	121	0.363748	1.21613	0.115385	0.759573		GOBP_ODONTOGENESIS_OF_DENTIN_CONTAINING_TOOTH	43	-0.666599	-1.62325	0.012987	0.13774
GOBP_STRIATED_MUSCLE_ADAPTATION	27	0.457905	1.2139	0.1875	0.763726		GOBP_ENDODERMAL_CELL_DIFFERENTIATION	31	-0.706458	-1.62235	0.0272727	0.138328
GOBP_ANTIBACTERIAL_HUMORAL_RESPONSE	22	0.487219	1.21199	0.21447	0.766794		GOBP_FIBROBLAST_MIGRATION	38	-0.676805	-1.62057	0.0234261	0.139766
GOBP_FATTY_ACYL_COA_METABOLIC_PROCESS	37	0.451064	1.20956	0.200647	0.771539		GOBP_POSITIVE_REGULATION_OF_CHEMOTAXIS	97	-0.595326	-1.61895	0.00502513	0.141412
GOBP_RETINA_DEVELOPMENT_IN_CAMERA_TYPE_EYE	89	0.371146	1.2063	0.14978	0.778961		GOBP_NEGATIVE_REGULATION_OF_LEUKOCYTE_CELL_CELL_ADHESION	104	-0.607703	-1.6184	0.00641848	0.141539
GOBP_DEOXYRIBONUCLEOSIDE_TRIPHOSPHATE_METABOLIC_PROCESS	15	0.523647	1.20528	0.254593	0.778967		GOBP_POSITIVE_REGULATION_OF_NEUTROPHIL_MIGRATION	26	-0.723981	-1.61819	0.0184615	0.141137
GOBP_NEURON_MATURATION	30	0.456423	1.2051	0.217391	0.776047		GOBP_NEGATIVE_REGULATION_OF_LYMPHOCYTE_MEDIATED_IMMUNITY	37	-0.688	-1.61764	0.0122511	0.14123
GOBP_POSITIVE_REGULATION_OF_TRANSCRIPTION_OF_NOTCH_RECEPTOR_TARGET	16	0.527098	1.20433	0.237598	0.775085		GOBP_NEGATIVE_REGULATION_OF_OXIDOREDUCTASE_ACTIVITY	15	-0.784937	-1.61756	0.0190779	0.140716
GOBP_PROTEIN_LOCALIZATION_TO_CELL_JUNCTION	80	0.373679	1.20307	0.148148	0.775888		GOBP_RESPONSE_TO_HYDROGEN_PEROXIDE	108	-0.597409	-1.61602	0.00382166	0.142056
GOBP_REGULATION_OF_NON_CANONICAL_WNT_SIGNALING_PATHWAY	18	0.505409	1.20279	0.216495	0.773253		GOBP_REGULATION_OF_ACTIN_FILAMENT_LENGTH	150	-0.571228	-1.61547	0.00365408	0.142108
GOBP_VIRAL_BUDDING	25	0.468103	1.20177	0.22093	0.773182		GOBP_POSITIVE_REGULATION_OF_PROTEIN_POLYMERIZATION	111	-0.588199	-1.61509	0.00628141	0.141955
GOBP_NEGATIVE_REGULATION_OF_NEURON_DIFFERENTIATION	31	0.446418	1.20093	0.245014	0.772623		GOBP_RESPIRATORY_BURST	32	-0.688692	-1.61465	0.0191458	0.141866
GOBP_APOPTOTIC_PROCESS_INVOLVED_IN_DEVELOPMENT	21	0.480213	1.19975	0.238227	0.773042		GOBP_REGULATION_OF_MYELOID_LEUKOCYTE_DIFFERENTIATION	88	-0.600321	-1.61302	0.00402145	0.143275
GOBP_REGULATION_OF_VASCULAR_PERMEABILITY	24	0.468124	1.1989	0.22293	0.7724		GOBP_POSITIVE_REGULATION_OF_ACTIN_FILAMENT_POLYMERIZATION	80	-0.620831	-1.61264	0.00921053	0.143119
GOBP_NUCLEAR_TRANSCRIBED_MRNA_CATABOLIC_PROCESS_NONSENSE_MEDIATED_DECAY	120	0.351679	1.19735	0.156863	0.774112		GOBP_ENERGY_HOMEOSTASIS	23	-0.738903	-1.61105	0.0207006	0.144645
GOBP_COPII_COATED_VESICLE_CARGO_LOADING	15	0.517758	1.197	0.257143	0.771796		GOBP_RESPONSE_TO_AMYLOID_BETA	31	-0.693871	-1.61102	0.0147929	0.144033
GOBP_ALPHA_AMINO_ACID_METABOLIC_PROCESS	150	0.342071	1.19505	0.0829016	0.774877		GOBP_PLACENTA_DEVELOPMENT	85	-0.604345	-1.61043	0.0114358	0.144172
GOBP_POSITIVE_REGULATION_OF_ENDOTHELIAL_CELL_MIGRATION	80	0.367166	1.19489	0.170732	0.771978		GOBP_REGULATION_OF_MONONUCLEAR_CELL_MIGRATION	83	-0.604719	-1.61036	0.00898588	0.143604
GOBP_NUCLEOTIDE_BINDING_OLIGOMERIZATION_DOMAIN_CONTAINING_2_SIGNALING_PATHWAY	16	0.518529	1.19407	0.262211	0.771362		GOBP_MATURE_B_CELL_DIFFERENTIATION_INVOLVED_IN_IMMUNE_RESPONSE	19	-0.767121	-1.61026	0.0205371	0.143156
GOBP_NLS_BEARING_PROTEIN_IMPORT_INTO_NUCLEUS	16	0.525665	1.19367	0.230769	0.769391		GOBP_REGULATION_OF_OXIDOREDUCTASE_ACTIVITY	76	-0.61761	-1.60954	0.00938338	0.143426
GOBP_REGULATION_OF_ORGAN_GROWTH	60	0.390085	1.19264	0.149091	0.769482		GOBP_POSITIVE_REGULATION_OF_CALCIUM_MEDIATED_SIGNALING	21	-0.752114	-1.60872	0.0212418	0.143889
GOBP_PYRIMIDINE_NUCLEOSIDE_TRIPHOSPHATE_METABOLIC_PROCESS	22	0.473605	1.19253	0.243243	0.766489		GOBP_POSITIVE_REGULATION_OF_CELL_ACTIVATION	305	-0.541128	-1.60855	0	0.143468
GOBP_APPENDAGE_DEVELOPMENT	93	0.373296	1.19248	0.147679	0.763327		GOBP_REGULATION_OF_LIPID_STORAGE	43	-0.668374	-1.60802	0.028169	0.143574
GOBP_TRICARBOXYLIC_ACID_CYCLE	31	0.441828	1.19188	0.209726	0.761963		GOBP_SUPEROXIDE_ANION_GENERATION	25	-0.709388	-1.60778	0.0279503	0.143266
GOBP_CENTRAL_NERVOUS_SYSTEM_NEURON_DEVELOPMENT	45	0.414335	1.1908	0.198653	0.762342		GOBP_POSITIVE_REGULATION_OF_PHOSPHOPROTEIN_PHOSPHATASE_ACTIVITY	19	-0.745749	-1.60583	0.0320513	0.145245
GOBP_SOMITOGENESIS	39	0.419531	1.18855	0.222222	0.766637		GOBP_BLOOD_VESSEL_REMODELING	28	-0.709288	-1.60534	0.0169753	0.145276
GOBP_FEMALE_SEX_DIFFERENTIATION	68	0.385438	1.18678	0.182156	0.769434		GOBP_NEGATIVE_REGULATION_OF_LEUKOCYTE_MEDIATED_IMMUNITY	43	-0.665589	-1.60384	0.0244604	0.146641
GOBP_EMBRYONIC_SKELETAL_SYSTEM_DEVELOPMENT	60	0.390834	1.1864	0.200692	0.767446		GOBP_KERATINOCYTE_PROLIFERATION	27	-0.71556	-1.60363	0.0231839	0.146267
GOBP_NUCLEOSIDE_BISPHOSPHATE_METABOLIC_PROCESS	112	0.358645	1.18358	0.14218	0.773678		GOBP_NEGATIVE_REGULATION_OF_OXIDATIVE_STRESS_INDUCED_NEURON_DEATH	16	-0.780295	-1.60349	0.03	0.145853
GOBP_EXCITATORY_SYNAPSE_ASSEMBLY	15	0.530357	1.1829	0.255102	0.772806		GOBP_REGULATION_OF_PROTEIN_LOCALIZATION_TO_PLASMA_MEMBRANE	76	-0.620967	-1.60329	0.00518807	0.145573
GOBP_ADHERENS_JUNCTION_ORGANIZATION	39	0.419343	1.18141	0.229358	0.774647		GOBP_NEGATIVE_REGULATION_OF_CELL_ADHESION	208	-0.548967	-1.60247	0.00113895	0.145983
GOBP_MAMMARY_GLAND_DUCT_MORPHOGENESIS	18	0.499762	1.18	0.253333	0.776001		GOBP_REGULATION_OF_ANTIGEN_PROCESSING_AND_PRESENTATION	18	-0.756816	-1.60073	0.0309446	0.147718
GOBP_MONOCARBOXYLIC_ACID_CATABOLIC_PROCESS	103	0.357921	1.17836	0.138756	0.778166		GOBP_REGULATION_OF_RESPONSE_TO_WOUNDING	106	-0.5887	-1.60061	0.00253165	0.147236
GOBP_FATTY_ACID_DERIVATIVE_BIOSYNTHETIC_PROCESS	42	0.416849	1.17648	0.169329	0.781289		GOBP_POSITIVE_REGULATION_OF_CYSTEINE_TYPE_ENDOPEPTIDASE_ACTIVITY	120	-0.580906	-1.60004	0.00494438	0.147448
GOBP_SENSORY_PERCEPTION_OF_MECHANICAL_STIMULUS	105	0.351814	1.17563	0.116279	0.780926		GOBP_CELL_MATRIX_ADHESION	162	-0.566489	-1.59996	0.00118765	0.146961
GOBP_GLAND_MORPHOGENESIS	67	0.370061	1.17462	0.206349	0.781093		GOBP_NEGATIVE_REGULATION_OF_BLOOD_VESSEL_ENDOTHELIAL_CELL_MIGRATION	27	-0.718949	-1.59929	0.015748	0.147244
GOBP_PHOTORECEPTOR_CELL_DEVELOPMENT	29	0.445658	1.17253	0.25072	0.785009		GOBP_NEGATIVE_REGULATION_OF_ADAPTIVE_IMMUNE_RESPONSE	41	-0.663953	-1.59813	0.0227273	0.148255
GOBP_FORMATION_OF_CYTOPLASMIC_TRANSLATION_INITIATION_COMPLEX	16	0.496495	1.17215	0.274074	0.783188		GOBP_REGULATION_OF_RECEPTOR_BINDING	18	-0.769861	-1.59712	0.0245399	0.148921
GOBP_MITOCHONDRIAL_TRANSLATION	133	0.348825	1.17176	0.154639	0.781202		GOBP_VENTRICULAR_SYSTEM_DEVELOPMENT	18	-0.757397	-1.59628	0.0386473	0.149476
GOBP_POSITIVE_REGULATION_OF_TRANSCRIPTION_FROM_RNA_POLYMERASE_II_PROMOTER_IN_RESPONSE_TO_STRESS	20	0.472105	1.17056	0.297521	0.782011		GOBP_PHAGOCYTOSIS	261	-0.542057	-1.59625	0	0.148911
GOBP_PEROXISOME_ORGANIZATION	76	0.372401	1.17043	0.20438	0.779285		GOBP_SEMAPHORIN_PLEXIN_SIGNALING_PATHWAY	31	-0.692336	-1.59587	0.0208333	0.148724
GOBP_MITOCHONDRIAL_TRANSLATIONAL_TERMINATION	88	0.367981	1.1682	0.140351	0.783591		GOBP_NEURON_PROJECTION_GUIDANCE	170	-0.557946	-1.5955	0.00117647	0.148597
GOBP_TETRAPYRROLE_BIOSYNTHETIC_PROCESS	27	0.453532	1.16396	0.248447	0.794542		GOBP_ICOSANOID_TRANSPORT	27	-0.710651	-1.59485	0.0233281	0.148862
GOBP_LUNG_EPITHELIUM_DEVELOPMENT	15	0.50975	1.16323	0.283465	0.793802		GOBP_POSITIVE_REGULATION_OF_PROTEIN_LOCALIZATION_TO_CELL_PERIPHERY	50	-0.632254	-1.59414	0.0169972	0.149286
GOBP_POSITIVE_REGULATION_OF_NEURON_DEATH	73	0.369456	1.16238	0.181452	0.793654		GOBP_T_HELPER_1_TYPE_IMMUNE_RESPONSE	31	-0.686061	-1.59396	0.0256046	0.148916
GOBP_CONNECTIVE_TISSUE_DEVELOPMENT	140	0.339758	1.15974	0.146067	0.799455		GOBP_EPHRIN_RECEPTOR_SIGNALING_PATHWAY	68	-0.617175	-1.59365	0.011065	0.148753
GOBP_PROTEIN_LOCALIZATION_TO_ENDOPLASMIC_RETICULUM	139	0.340618	1.15712	0.183246	0.805081		GOBP_REGULATION_OF_B_CELL_DIFFERENTIATION	26	-0.705617	-1.59318	0.0271493	0.148808
GOBP_MORPHOGENESIS_OF_A_BRANCHING_STRUCTURE	101	0.356761	1.15611	0.220339	0.805402		GOBP_ORGANIC_HYDROXY_COMPOUND_TRANSPORT	154	-0.566163	-1.59198	0.00609013	0.149937
GOBP_NEGATIVE_REGULATION_OF_VIRAL_PROCESS	73	0.369579	1.15551	0.215328	0.804208		GOBP_REGULATION_OF_NEUTROPHIL_MIGRATION	36	-0.670186	-1.59189	0.0225989	0.149479
GOBP_DIGESTIVE_SYSTEM_DEVELOPMENT	65	0.373536	1.15463	0.214008	0.803961		GOBP_VASCULATURE_DEVELOPMENT	471	-0.520753	-1.59158	0	0.149441
GOBP_REGULATION_OF_TRANSLATIONAL_FIDELITY	20	0.476064	1.15282	0.298734	0.806891		GOBP_NEURON_CELLULAR_HOMEOSTASIS	23	-0.717782	-1.5901	0.0208333	0.15086
GOBP_REGULATION_OF_BMP_SIGNALING_PATHWAY	48	0.400608	1.15212	0.204152	0.806202		GOBP_LEUKOCYTE_MIGRATION	328	-0.53503	-1.58939	0.00108814	0.151241
GOBP_POSITIVE_REGULATION_OF_TELOMERASE_RNA_LOCALIZATION_TO_CAJAL_BODY	15	0.494769	1.1496	0.32	0.811556		GOBP_NEGATIVE_REGULATION_OF_LEUKOCYTE_MEDIATED_CYTOTOXICITY	18	-0.752699	-1.58743	0.0196721	0.153534
GOBP_ACTIVATION_OF_MAPK_ACTIVITY	116	0.345461	1.14915	0.191176	0.809858		GOBP_HORMONE_METABOLIC_PROCESS	114	-0.579797	-1.58397	0.00886076	0.15775
GOBP_SERINE_FAMILY_AMINO_ACID_BIOSYNTHETIC_PROCESS	17	0.478194	1.14729	0.280928	0.813322		GOBP_REGULATION_OF_CELL_CELL_ADHESION	333	-0.535338	-1.58395	0	0.157182
GOBP_WNT_SIGNALING_PATHWAY_CALCIUM_MODULATING_PATHWAY	32	0.429451	1.14587	0.263804	0.815125		GOBP_NEGATIVE_REGULATION_OF_CELL_KILLING	19	-0.749673	-1.58391	0.0301109	0.156658
GOBP_NAD_METABOLIC_PROCESS	47	0.394437	1.14463	0.227106	0.81616		GOBP_CELL_FATE_COMMITMENT	125	-0.575245	-1.58362	0.00625782	0.156461
GOBP_MESENCHYME_MORPHOGENESIS	23	0.460842	1.14397	0.300268	0.815314		GOBP_REGULATION_OF_LEUKOCYTE_CHEMOTAXIS	84	-0.600623	-1.58316	0.00656168	0.156541
GOBP_PROSTATE_GLAND_DEVELOPMENT	21	0.463521	1.1427	0.279006	0.816291		GOBP_REGULATION_OF_RESPONSE_TO_BIOTIC_STIMULUS	340	-0.529137	-1.58286	0	0.156381
GOBP_RESPONSE_TO_DEXAMETHASONE	27	0.438177	1.14184	0.293578	0.81613		GOBP_OSTEOCLAST_DIFFERENTIATION	72	-0.605247	-1.58171	0.0190736	0.157451
GOBP_CEREBELLAR_CORTEX_DEVELOPMENT	30	0.432771	1.13798	0.302857	0.826454		GOBP_NEURON_FATE_COMMITMENT	17	-0.744087	-1.58152	0.0348837	0.15718
GOBP_REGULATION_OF_CARTILAGE_DEVELOPMENT	32	0.430482	1.13661	0.295598	0.828015		GOBP_SMOOTH_MUSCLE_CELL_PROLIFERATION	95	-0.588504	-1.57992	0.00528402	0.159039
GOBP_VIRAL_RELEASE_FROM_HOST_CELL	29	0.422949	1.13528	0.268882	0.829546		GOBP_REGULATION_OF_ACTIN_FILAMENT_BUNDLE_ASSEMBLY	78	-0.606576	-1.57936	0.0120968	0.159246
GOBP_REGULATION_OF_CHROMATIN_ASSEMBLY	19	0.471051	1.1332	0.292479	0.833754		GOBP_ASTROCYTE_DIFFERENTIATION	50	-0.642114	-1.57907	0.0251748	0.159052
GOBP_FEEDING_BEHAVIOR	36	0.420873	1.13171	0.291793	0.83599		GOBP_POSITIVE_REGULATION_OF_TRANSPORTER_ACTIVITY	78	-0.603913	-1.57662	0.0121622	0.161769
GOBP_STRIATED_MUSCLE_CELL_DEVELOPMENT	63	0.381043	1.12739	0.24498	0.847494		GOBP_NEGATIVE_REGULATION_OF_INTERLEUKIN_2_PRODUCTION	24	-0.698964	-1.57446	0.0318665	0.164245
GOBP_WATER_HOMEOSTASIS	48	0.381299	1.12703	0.297203	0.845703		GOBP_CRANIAL_NERVE_DEVELOPMENT	22	-0.726279	-1.5744	0.0246533	0.16377
GOBP_NEGATIVE_REGULATION_OF_EPITHELIAL_CELL_APOPTOTIC_PROCESS	26	0.438818	1.12503	0.292479	0.849813		GOBP_NEGATIVE_REGULATION_OF_CATION_CHANNEL_ACTIVITY	27	-0.685473	-1.5733	0.0320122	0.164777
GOBP_REGULATION_OF_NEURON_MIGRATION	25	0.431934	1.12455	0.306233	0.848388		GOBP_NEGATIVE_REGULATION_OF_LOCOMOTION	222	-0.54147	-1.57327	0.00451467	0.164246
GOBP_LIVER_MORPHOGENESIS	15	0.505582	1.12415	0.316667	0.846691		GOBP_POSITIVE_REGULATION_OF_NATURAL_KILLER_CELL_MEDIATED_CYTOTOXICITY	20	-0.727127	-1.57292	0.0386473	0.16417
GOBP_POSITIVE_REGULATION_OF_PATTERN_RECOGNITION_RECEPTOR_SIGNALING_PATHWAY	34	0.422041	1.12398	0.277955	0.844232		GOBP_MYELOID_CELL_DIFFERENTIATION	337	-0.522161	-1.57275	0	0.163866
GOBP_PYRIMIDINE_DEOXYRIBONUCLEOTIDE_METABOLIC_PROCESS	21	0.44681	1.12385	0.307692	0.841654		GOBP_NEGATIVE_REGULATION_OF_CYTOKINE_PRODUCTION	222	-0.539142	-1.57244	0	0.16374
GOBP_RETINA_LAYER_FORMATION	15	0.485057	1.12326	0.323155	0.840546		GOBP_CELLULAR_RESPONSE_TO_FLUID_SHEAR_STRESS	15	-0.772272	-1.57172	0.0385852	0.164139
GOBP_REGULATION_OF_OSSIFICATION	70	0.361222	1.12129	0.242291	0.844478		GOBP_MYELOID_LEUKOCYTE_DIFFERENTIATION	155	-0.56013	-1.57157	0.00244798	0.163749
GOBP_RESPONSE_TO_CALCIUM_ION	96	0.342655	1.12091	0.245763	0.842895		GOBP_ACTIN_FILAMENT_BUNDLE_ORGANIZATION	121	-0.567435	-1.5712	0.00485437	0.163728
GOBP_MYELOID_LEUKOCYTE_CYTOKINE_PRODUCTION	24	0.44121	1.11948	0.302632	0.844916		GOBP_POSITIVE_REGULATION_OF_PEPTIDYL_TYROSINE_PHOSPHORYLATION	121	-0.57382	-1.56966	0.00488401	0.165413
GOBP_DEFENSE_RESPONSE_TO_VIRUS	208	0.315864	1.1179	0.169014	0.847327		GOBP_ANDROGEN_METABOLIC_PROCESS	18	-0.741618	-1.5689	0.0266458	0.165999
GOBP_TRNA_5_END_PROCESSING	16	0.480086	1.11776	0.331695	0.8448		GOBP_NEGATIVE_REGULATION_OF_NEURON_DEATH	135	-0.56656	-1.56851	0.00606061	0.165974
GOBP_NEURON_RECOGNITION	22	0.446252	1.11521	0.291545	0.850685		GOBP_ORGANIC_ACID_TRANSPORT	206	-0.538058	-1.568	0	0.166101
GOBP_REGULATION_OF_MUSCLE_CELL_DIFFERENTIATION	96	0.33405	1.11447	0.237885	0.850338		GOBP_POSITIVE_REGULATION_OF_PEPTIDASE_ACTIVITY	151	-0.553349	-1.56469	0.00363196	0.170412
GOBP_REGULATION_OF_VIRAL_GENOME_REPLICATION	74	0.344038	1.11369	0.24498	0.850059		GOBP_REGULATION_OF_ACTIN_FILAMENT_BASED_PROCESS	292	-0.527131	-1.56405	0	0.170834
GOBP_DETECTION_OF_CHEMICAL_STIMULUS_INVOLVED_IN_SENSORY_PERCEPTION_OF_TASTE	17	0.471547	1.11227	0.326683	0.852125		GOBP_REGULATION_OF_PLATELET_DERIVED_GROWTH_FACTOR_RECEPTOR_SIGNALING_PATHWAY	18	-0.73937	-1.56261	0.0249169	0.172478
GOBP_GOLGI_TO_PLASMA_MEMBRANE_TRANSPORT	55	0.372795	1.11046	0.240283	0.855637		GOBP_POSITIVE_REGULATION_OF_TRANSCRIPTION_REGULATORY_REGION_DNA_BINDING	16	-0.748066	-1.56239	0.0377668	0.172227
GOBP_LONG_CHAIN_FATTY_ACYL_COA_BIOSYNTHETIC_PROCESS	15	0.481611	1.10763	0.353659	0.862733		GOBP_G_PROTEIN_COUPLED_RECEPTOR_SIGNALING_PATHWAY_COUPLED_TO_CYCLIC_NUCLEOTIDE_SECOND_MESSENGER	16	-0.752128	-1.5612	0.0316667	0.173401
GOBP_NEGATIVE_REGULATION_OF_FAT_CELL_DIFFERENTIATION	35	0.396451	1.10694	0.290221	0.862259		GOBP_REGULATION_OF_PEPTIDASE_ACTIVITY	292	-0.524752	-1.55922	0.00107991	0.175872
GOBP_CELL_CYCLE_CHECKPOINT	197	0.307122	1.10662	0.176471	0.860362		GOBP_AMINO_SUGAR_METABOLIC_PROCESS	33	-0.675872	-1.5586	0.0319149	0.176151
GOBP_HEART_TRABECULA_MORPHOGENESIS	18	0.466713	1.10603	0.34715	0.859625		GOBP_FATTY_ACID_TRANSMEMBRANE_TRANSPORT	39	-0.663954	-1.55754	0.0245665	0.177248
GOBP_PYRIMIDINE_NUCLEOTIDE_BIOSYNTHETIC_PROCESS	25	0.433325	1.10455	0.305476	0.86189		GOBP_REGULATION_OF_CELL_ACTIVATION	475	-0.515093	-1.55525	0	0.180108
GOBP_BRANCHING_MORPHOGENESIS_OF_AN_EPITHELIAL_TUBE	76	0.352916	1.10319	0.264463	0.86378		GOBP_CELLULAR_MONOVALENT_INORGANIC_CATION_HOMEOSTASIS	86	-0.587784	-1.55494	0.00768246	0.179976
GOBP_CELL_DIFFERENTIATION_IN_SPINAL_CORD	21	0.448552	1.10135	0.345345	0.867287		GOBP_MEMBRANE_RAFT_ORGANIZATION	22	-0.711441	-1.5542	0.0332805	0.180522
GOBP_DIENCEPHALON_DEVELOPMENT	27	0.43496	1.10117	0.323699	0.865008		GOBP_REGULATION_OF_KERATINOCYTE_PROLIFERATION	21	-0.711111	-1.55409	0.0308166	0.180118
GOBP_POSITIVE_REGULATION_OF_MYELOID_LEUKOCYTE_CYTOKINE_PRODUCTION_INVOLVED_IN_IMMUNE_RESPONSE	15	0.488845	1.09731	0.339572	0.875679		GOBP_POSITIVE_REGULATION_OF_INTERLEUKIN_4_PRODUCTION	22	-0.704613	-1.55237	0.0274636	0.182197
GOBP_RUFFLE_ASSEMBLY	35	0.401426	1.09665	0.283388	0.875139		GOBP_ANTIMICROBIAL_HUMORAL_IMMUNE_RESPONSE_MEDIATED_BY_ANTIMICROBIAL_PEPTIDE	24	-0.700603	-1.55208	0.0317965	0.182081
GOBP_EMBRYONIC_SKELETAL_SYSTEM_MORPHOGENESIS	45	0.381882	1.09561	0.313589	0.875916		GOBP_POSITIVE_REGULATION_OF_PHOSPHATASE_ACTIVITY	28	-0.683846	-1.55119	0.0277778	0.182851
GOBP_THIOESTER_BIOSYNTHETIC_PROCESS	48	0.377532	1.09543	0.288889	0.873663		GOBP_PROSTANOID_BIOSYNTHETIC_PROCESS	17	-0.747126	-1.55071	0.0367412	0.182983
GOBP_NUCLEOTIDE_SUGAR_BIOSYNTHETIC_PROCESS	22	0.433491	1.09479	0.319892	0.87308		GOBP_ENDODERM_FORMATION	38	-0.649686	-1.55013	0.0209268	0.183298
GOBP_REGULATION_OF_PLATELET_ACTIVATION	25	0.429806	1.09275	0.333333	0.877576		GOBP_RESPONSE_TO_WOUNDING	441	-0.510515	-1.54997	0	0.182953
GOBP_POSITIVE_REGULATION_OF_PEPTIDYL_THREONINE_PHOSPHORYLATION	25	0.4333	1.09269	0.349432	0.874928		GOBP_RESPONSE_TO_TUMOR_NECROSIS_FACTOR	245	-0.524096	-1.54901	0	0.183922
GOBP_POSITIVE_REGULATION_OF_BMP_SIGNALING_PATHWAY	18	0.448054	1.09139	0.349594	0.876861		GOBP_NEGATIVE_REGULATION_OF_VASCULATURE_DEVELOPMENT	69	-0.606162	-1.54854	0.0136799	0.184079
GOBP_MAMMARY_GLAND_EPITHELIAL_CELL_PROLIFERATION	23	0.432482	1.09129	0.325843	0.874318		GOBP_POSITIVE_REGULATION_OF_MITOTIC_NUCLEAR_DIVISION	31	-0.669335	-1.54754	0.0221566	0.18515
GOBP_MUSCLE_ORGAN_DEVELOPMENT	204	0.29957	1.09115	0.159292	0.871987		GOBP_POSITIVE_REGULATION_OF_ANTIGEN_RECEPTOR_MEDIATED_SIGNALING_PATHWAY	21	-0.719083	-1.54739	0.0374415	0.1848
GOBP_POSITIVE_REGULATION_OF_JUN_KINASE_ACTIVITY	56	0.362385	1.09056	0.301418	0.871205		GOBP_FOCAL_ADHESION_ASSEMBLY	69	-0.609148	-1.547	0.0120321	0.184793
GOBP_REGULATION_OF_PROTEIN_LOCALIZATION_TO_SYNAPSE	22	0.438929	1.09024	0.349432	0.869489		GOBP_POSITIVE_REGULATION_OF_LEUKOCYTE_CHEMOTAXIS	66	-0.598601	-1.54458	0.0242588	0.188034
GOBP_FATTY_ACID_DERIVATIVE_METABOLIC_PROCESS	55	0.374076	1.08961	0.327138	0.868794		GOBP_LOW_DENSITY_LIPOPROTEIN_PARTICLE_CLEARANCE	27	-0.692145	-1.54454	0.0298954	0.187488
GOBP_OUTFLOW_TRACT_MORPHOGENESIS	37	0.391421	1.08957	0.32107	0.8662		GOBP_ACTIN_FILAMENT_ORGANIZATION	336	-0.514283	-1.54447	0.00107181	0.187009
GOBP_CARDIOCYTE_DIFFERENTIATION	73	0.354451	1.08831	0.278431	0.867909		GOBP_TOLERANCE_INDUCTION	23	-0.699477	-1.54407	0.0423862	0.187033
GOBP_RIBOSOMAL_LARGE_SUBUNIT_ASSEMBLY	27	0.416123	1.08802	0.331325	0.866074		GOBP_REGULATION_OF_TRIGLYCERIDE_BIOSYNTHETIC_PROCESS	16	-0.748946	-1.5433	0.029549	0.187583
GOBP_PROTEIN_DNA_COMPLEX_DISASSEMBLY	18	0.454303	1.08482	0.358247	0.874652		GOBP_POSITIVE_REGULATION_OF_MAPK_CASCADE	347	-0.515989	-1.54218	0	0.188897
GOBP_OLIGODENDROCYTE_DEVELOPMENT	28	0.421465	1.08462	0.338753	0.872622		GOBP_NEGATIVE_REGULATION_OF_DNA_BIOSYNTHETIC_PROCESS	29	-0.681165	-1.53996	0.0239521	0.191941
GOBP_REGULATION_OF_LYMPHOCYTE_CHEMOTAXIS	15	0.464837	1.08454	0.363171	0.870165		GOBP_NEGATIVE_REGULATION_OF_PRODUCTION_OF_MOLECULAR_MEDIATOR_OF_IMMUNE_RESPONSE	32	-0.677818	-1.53995	0.0278184	0.191371
GOBP_REGULATION_OF_MYOBLAST_DIFFERENTIATION	27	0.426032	1.08339	0.351429	0.871536		GOBP_NEGATIVE_REGULATION_OF_NEURON_APOPTOTIC_PROCESS	87	-0.580698	-1.5397	0.012016	0.191177
GOBP_SULFUR_AMINO_ACID_METABOLIC_PROCESS	28	0.409705	1.08327	0.352601	0.869228		GOBP_NEGATIVE_REGULATION_OF_NF_KAPPAB_TRANSCRIPTION_FACTOR_ACTIVITY	73	-0.596794	-1.53904	0.0190476	0.191536
GOBP_CYTOPLASMIC_TRANSLATION	98	0.331492	1.08233	0.313305	0.869696		GOBP_N_ACETYLGLUCOSAMINE_METABOLIC_PROCESS	15	-0.751135	-1.53878	0.0349761	0.191307
GOBP_ACTIVATION_OF_GTPASE_ACTIVITY	93	0.333028	1.08221	0.293103	0.867417		GOBP_SMOOTH_MUSCLE_CELL_APOPTOTIC_PROCESS	21	-0.713786	-1.53849	0.0390016	0.191164
GOBP_CORONARY_VASCULATURE_DEVELOPMENT	31	0.40457	1.07909	0.325444	0.875506		GOBP_LYMPHOCYTE_ACTIVATION_INVOLVED_IN_IMMUNE_RESPONSE	149	-0.551838	-1.5384	0.0035461	0.190734
GOBP_POSITIVE_REGULATION_OF_TRANSMEMBRANE_RECEPTOR_PROTEIN_SERINE_THREONINE_KINASE_SIGNALING_PATHWAY	72	0.34949	1.07805	0.294118	0.876473		GOBP_REGULATION_OF_CELL_ADHESION_MEDIATED_BY_INTEGRIN	36	-0.66472	-1.53772	0.0190058	0.191215
GOBP_POSITIVE_REGULATION_OF_EPITHELIAL_CELL_DIFFERENTIATION	32	0.400197	1.07564	0.345345	0.882101		GOBP_INNATE_IMMUNE_RESPONSE_ACTIVATING_SIGNAL_TRANSDUCTION	96	-0.576155	-1.53768	0.0151133	0.190707
GOBP_SENSORY_PERCEPTION_OF_LIGHT_STIMULUS	115	0.32225	1.07417	0.240437	0.884786		GOBP_RECEPTOR_SIGNALING_PATHWAY_VIA_STAT	105	-0.565452	-1.53716	0.0125945	0.19094
GOBP_POSITIVE_REGULATION_OF_FIBROBLAST_PROLIFERATION	32	0.398051	1.07311	0.347701	0.885888		GOBP_REGULATION_OF_SUPEROXIDE_METABOLIC_PROCESS	22	-0.713808	-1.53677	0.0363086	0.190953
GOBP_REGULATION_OF_PEPTIDYL_THREONINE_PHOSPHORYLATION	40	0.389102	1.07166	0.328076	0.888225		GOBP_RESPONSE_TO_BACTERIUM	413	-0.506768	-1.53666	0	0.190556
GOBP_REGULATION_OF_LYMPHOCYTE_MIGRATION	47	0.363204	1.07152	0.344156	0.886058		GOBP_LIPID_STORAGE	67	-0.593822	-1.53638	0.0254351	0.190501
GOBP_REGULATION_OF_TRANSCRIPTION_REGULATORY_REGION_DNA_BINDING	32	0.401781	1.07136	0.346749	0.883882		GOBP_ANTIMICROBIAL_HUMORAL_RESPONSE	46	-0.633393	-1.53541	0.0275362	0.191394
GOBP_REGULATION_OF_T_CELL_APOPTOTIC_PROCESS	28	0.404705	1.07099	0.353276	0.882485		GOBP_REGULATION_OF_IMMUNOGLOBULIN_PRODUCTION	58	-0.620034	-1.53534	0.0193103	0.190917
GOBP_REGULATION_OF_GOLGI_ORGANIZATION	16	0.456022	1.0709	0.377953	0.880116		GOBP_POSITIVE_REGULATION_OF_ISOTYPE_SWITCHING	24	-0.695341	-1.53511	0.0332279	0.190678
GOBP_RESPONSE_TO_MURAMYL_DIPEPTIDE	20	0.444097	1.07011	0.359673	0.880055		GOBP_PEPTIDYL_TYROSINE_MODIFICATION	258	-0.519757	-1.53448	0.00113122	0.191069
GOBP_MEIOTIC_CELL_CYCLE	189	0.302093	1.06881	0.277027	0.881962		GOBP_RESPONSE_TO_INTERLEUKIN_6	28	-0.668674	-1.53367	0.0388199	0.191669
GOBP_POSITIVE_REGULATION_OF_PATHWAY_RESTRICTED_SMAD_PROTEIN_PHOSPHORYLATION	30	0.395157	1.0686	0.330303	0.880071		GOBP_REGULATION_OF_LIPID_LOCALIZATION	111	-0.564719	-1.53362	0.0175659	0.191203
GOBP_MALE_SEX_DIFFERENTIATION	90	0.334703	1.06834	0.331967	0.878295		GOBP_MYELOID_LEUKOCYTE_MEDIATED_IMMUNITY	465	-0.503405	-1.53129	0	0.194293
GOBP_TRANSCYTOSIS	16	0.45377	1.06707	0.369509	0.879997		GOBP_REGULATION_OF_MAPK_CASCADE	480	-0.502802	-1.53072	0	0.194633
GOBP_REGULATION_OF_CYCLIN_DEPENDENT_PROTEIN_KINASE_ACTIVITY	91	0.340695	1.06625	0.314159	0.880185		GOBP_DETECTION_OF_BIOTIC_STIMULUS	26	-0.687054	-1.52975	0.0379363	0.195628
GOBP_TELOMERASE_RNA_LOCALIZATION	19	0.435036	1.06449	0.384831	0.88369		GOBP_INTERLEUKIN_4_PRODUCTION	29	-0.667269	-1.5291	0.0393939	0.19607
GOBP_GLOMERULAR_EPITHELIUM_DEVELOPMENT	17	0.451243	1.06381	0.387654	0.883568		GOBP_ORGANIC_ANION_TRANSPORT	235	-0.522278	-1.529	0.00110865	0.195626
GOBP_MATURATION_OF_SSU_RRNA	50	0.358734	1.06353	0.327138	0.881965		GOBP_POSITIVE_REGULATION_OF_SMOOTH_MUSCLE_CELL_PROLIFERATION	62	-0.592197	-1.52772	0.0247253	0.197052
GOBP_MATURATION_OF_LSU_RRNA	28	0.406391	1.06345	0.370149	0.879699		GOBP_CELL_SUBSTRATE_JUNCTION_ORGANIZATION	84	-0.58423	-1.5264	0.0221066	0.198669
GOBP_REGULATION_OF_ARP2_3_COMPLEX_MEDIATED_ACTIN_NUCLEATION	18	0.441663	1.0633	0.402089	0.877651		GOBP_REGULATION_OF_LIPID_METABOLIC_PROCESS	294	-0.513458	-1.52553	0.00221976	0.199508
GOBP_MEIOTIC_CELL_CYCLE_PROCESS	146	0.311834	1.06282	0.287293	0.876778		GOBP_PROTEIN_AUTOPROCESSING	15	-0.742997	-1.52479	0.047541	0.200082
GOBP_AEROBIC_RESPIRATION	81	0.334629	1.06102	0.291139	0.880418		GOBP_REGULATION_OF_MYELOID_CELL_APOPTOTIC_PROCESS	17	-0.717992	-1.52438	0.0507365	0.200122
GOBP_CELLULAR_AMINO_ACID_BIOSYNTHETIC_PROCESS	61	0.350875	1.05873	0.329412	0.88571		GOBP_REGULATION_OF_CD4_POSITIVE_ALPHA_BETA_T_CELL_DIFFERENTIATION	42	-0.619804	-1.52436	0.0298063	0.199568
GOBP_FIBROBLAST_GROWTH_FACTOR_RECEPTOR_SIGNALING_PATHWAY	70	0.34532	1.05711	0.310219	0.888736		GOBP_REGULATION_OF_CD8_POSITIVE_ALPHA_BETA_T_CELL_ACTIVATION	19	-0.720094	-1.52373	0.0378549	0.199932
GOBP_NEGATIVE_REGULATION_OF_SMALL_MOLECULE_METABOLIC_PROCESS	66	0.346962	1.05684	0.326923	0.887075		GOBP_LONG_CHAIN_FATTY_ACID_TRANSPORT	49	-0.61927	-1.52249	0.0317919	0.201393
GOBP_POSITIVE_REGULATION_OF_GLUCOSE_IMPORT	27	0.411109	1.05683	0.369697	0.884568		GOBP_REGULATION_OF_SUPRAMOLECULAR_FIBER_ORGANIZATION	296	-0.515093	-1.52215	0.00110497	0.201377
GOBP_POSITIVE_REGULATION_OF_MITOCHONDRIAL_TRANSLATION	16	0.449849	1.05417	0.376316	0.8912		GOBP_CELLULAR_RESPONSE_TO_LOW_DENSITY_LIPOPROTEIN_PARTICLE_STIMULUS	16	-0.738916	-1.5208	0.0308943	0.202868
GOBP_MITOCHONDRIAL_RESPIRATORY_CHAIN_COMPLEX_ASSEMBLY	101	0.32224	1.05416	0.3	0.888688		GOBP_POSITIVE_REGULATION_OF_LIPID_LOCALIZATION	73	-0.579276	-1.52007	0.0204604	0.20345
GOBP_IRON_ION_HOMEOSTASIS	72	0.34408	1.05214	0.364341	0.893195		GOBP_MEMBRANE_FUSION	136	-0.541048	-1.52007	0.0119332	0.202881
GOBP_MISMATCH_REPAIR	35	0.38724	1.05146	0.362776	0.893118		GOBP_LIPID_IMPORT_INTO_CELL	28	-0.673549	-1.51903	0.052795	0.203983
GOBP_T_CELL_APOPTOTIC_PROCESS	40	0.375501	1.05137	0.356913	0.890935		GOBP_RESPIRATORY_GASEOUS_EXCHANGE_BY_RESPIRATORY_SYSTEM	42	-0.638452	-1.51888	0.0359712	0.20369
GOBP_PSEUDOURIDINE_SYNTHESIS	18	0.440293	1.05063	0.40404	0.890925		GOBP_REGULATION_OF_TELOMERASE_ACTIVITY	43	-0.627567	-1.51879	0.0461538	0.203284
GOBP_CLEAVAGE_INVOLVED_IN_RRNA_PROCESSING	27	0.40409	1.05053	0.364672	0.888794		GOBP_REGULATION_OF_PROTEIN_LOCALIZATION_TO_CELL_PERIPHERY	91	-0.571639	-1.51879	0.0141388	0.202719
GOBP_NEGATIVE_CHEMOTAXIS	29	0.397464	1.04907	0.41543	0.891304		GOBP_REGULATION_OF_TISSUE_REMODELING	51	-0.597238	-1.51873	0.0394922	0.202248
GOBP_VITAMIN_METABOLIC_PROCESS	92	0.329448	1.04899	0.36087	0.889064		GOBP_RESPONSE_TO_MOLECULE_OF_BACTERIAL_ORIGIN	238	-0.521241	-1.51848	0.00334821	0.202053
GOBP_BONE_MORPHOGENESIS	48	0.360648	1.04836	0.35461	0.888762		GOBP_REGULATION_OF_ALPHA_BETA_T_CELL_DIFFERENTIATION	53	-0.607436	-1.51825	0.0263523	0.201884
GOBP_BILE_ACID_METABOLIC_PROCESS	29	0.399473	1.04826	0.385965	0.886611		GOBP_PHOSPHOLIPID_CATABOLIC_PROCESS	33	-0.656231	-1.51781	0.0453858	0.202051
GOBP_APOPTOTIC_PROCESS_INVOLVED_IN_MORPHOGENESIS	16	0.453725	1.04782	0.424157	0.885737		GOBP_EXTERNAL_ENCAPSULATING_STRUCTURE_ORGANIZATION	239	-0.518362	-1.51705	0.00337458	0.202649
GOBP_REGULATION_OF_SYNAPTIC_TRANSMISSION_GABAERGIC	18	0.439206	1.04745	0.380208	0.884541		GOBP_REGULATION_OF_TRANSPORTER_ACTIVITY	184	-0.529241	-1.5166	0.00813008	0.202893
GOBP_ONE_CARBON_METABOLIC_PROCESS	31	0.390597	1.04713	0.381232	0.883189		GOBP_L_GLUTAMATE_TRANSMEMBRANE_TRANSPORT	16	-0.740794	-1.51611	0.047541	0.203057
GOBP_ESTABLISHMENT_OF_PIGMENT_GRANULE_LOCALIZATION	20	0.426805	1.04702	0.397368	0.881101		GOBP_POSITIVE_REGULATION_OF_ACTIN_FILAMENT_BUNDLE_ASSEMBLY	50	-0.60973	-1.51537	0.0329218	0.203881
GOBP_PHOSPHATIDYLETHANOLAMINE_METABOLIC_PROCESS	24	0.410552	1.04696	0.394521	0.878936		GOBP_T_CELL_ACTIVATION_INVOLVED_IN_IMMUNE_RESPONSE	79	-0.574958	-1.51532	0.0217114	0.20342
GOBP_LACTATION	35	0.382519	1.04668	0.380665	0.877481		GOBP_T_HELPER_1_CELL_DIFFERENTIATION	15	-0.739051	-1.51452	0.0514096	0.204025
GOBP_GLYCOSYL_COMPOUND_CATABOLIC_PROCESS	36	0.385717	1.04659	0.376147	0.875382		GOBP_CD4_POSITIVE_ALPHA_BETA_T_CELL_DIFFERENTIATION	64	-0.597318	-1.51444	0.0226629	0.203596
GOBP_POSITIVE_REGULATION_OF_EXCITATORY_POSTSYNAPTIC_POTENTIAL	15	0.455677	1.04481	0.388325	0.879141		GOBP_POSITIVE_REGULATION_OF_INFLAMMATORY_RESPONSE	84	-0.568477	-1.51438	0.0160858	0.203137
GOBP_PEROXISOMAL_TRANSPORT	66	0.343178	1.04476	0.380952	0.876987		GOBP_POSITIVE_REGULATION_OF_GRANULOCYTE_CHEMOTAXIS	22	-0.693392	-1.51398	0.0344828	0.203281
GOBP_CELLULAR_RESPONSE_TO_GAMMA_RADIATION	23	0.412004	1.04451	0.41779	0.875398		GOBP_OVULATION_CYCLE_PROCESS	25	-0.663263	-1.51162	0.0485437	0.206613
GOBP_POSITIVE_REGULATION_OF_HORMONE_SECRETION	77	0.333868	1.04374	0.368421	0.875666		GOBP_NEGATIVE_REGULATION_OF_INTERLEUKIN_8_PRODUCTION	18	-0.711796	-1.51135	0.0589172	0.206445
GOBP_AROMATIC_AMINO_ACID_FAMILY_CATABOLIC_PROCESS	15	0.454703	1.04363	0.411765	0.873664		GOBP_REGULATION_OF_CYSTEINE_TYPE_ENDOPEPTIDASE_ACTIVITY	182	-0.524664	-1.51122	0.011655	0.206112
GOBP_TRNA_METABOLIC_PROCESS	176	0.293237	1.04198	0.292994	0.876905		GOBP_POSITIVE_REGULATION_OF_TYROSINE_PHOSPHORYLATION_OF_STAT_PROTEIN	40	-0.629009	-1.51122	0.0512048	0.205567
GOBP_REGULATION_OF_ENDOCRINE_PROCESS	16	0.448434	1.04009	0.411268	0.880988		GOBP_POSITIVE_REGULATION_OF_CYTOSKELETON_ORGANIZATION	179	-0.528136	-1.5105	0.0130641	0.206253
GOBP_NEGATIVE_REGULATION_OF_MICROTUBULE_POLYMERIZATION_OR_DEPOLYMERIZATION	29	0.382661	1.04008	0.373887	0.878665		GOBP_POSITIVE_REGULATION_OF_ALPHA_BETA_T_CELL_PROLIFERATION	19	-0.713869	-1.50994	0.0392465	0.206566
GOBP_REGULATION_OF_MICROTUBULE_DEPOLYMERIZATION	23	0.411652	1.03988	0.397933	0.877001		GOBP_POSITIVE_REGULATION_OF_COAGULATION	15	-0.728845	-1.50991	0.0482315	0.206055
GOBP_ORGANIC_HYDROXY_COMPOUND_BIOSYNTHETIC_PROCESS	178	0.299774	1.03976	0.348993	0.875014		GOBP_REGULATION_OF_DNA_BINDING_TRANSCRIPTION_FACTOR_ACTIVITY	344	-0.505699	-1.5099	0.00106724	0.205528
GOBP_RRNA_CONTAINING_RIBONUCLEOPROTEIN_COMPLEX_EXPORT_FROM_NUCLEUS	15	0.465657	1.03926	0.416268	0.874325		GOBP_ZYMOGEN_ACTIVATION	38	-0.632667	-1.50974	0.0456554	0.205277
GOBP_ENDOPLASMIC_RETICULUM_MANNOSE_TRIMMING	16	0.438544	1.03899	0.41623	0.872952		GOBP_REGULATION_OF_AMYLOID_PRECURSOR_PROTEIN_CATABOLIC_PROCESS	34	-0.635061	-1.50915	0.040404	0.205738
GOBP_RETROGRADE_VESICLE_MEDIATED_TRANSPORT_GOLGI_TO_ENDOPLASMIC_RETICULUM	82	0.325693	1.03888	0.32549	0.871054		GOBP_POSITIVE_REGULATION_OF_VIRAL_GENOME_REPLICATION	30	-0.650571	-1.50878	0.0338462	0.20582
GOBP_REGULATION_OF_FATTY_ACID_BETA_OXIDATION	16	0.447303	1.03884	0.395161	0.868871		GOBP_REGULATION_OF_LONG_TERM_SYNAPTIC_POTENTIATION	28	-0.660211	-1.50846	0.0324074	0.205809
GOBP_PIGMENT_GRANULE_LOCALIZATION	22	0.42201	1.03439	0.408108	0.881598		GOBP_REGULATION_OF_MYELOID_CELL_DIFFERENTIATION	199	-0.522959	-1.50802	0.00227273	0.205935
GOBP_NEGATIVE_REGULATION_OF_PROTEIN_ACETYLATION	18	0.432598	1.03268	0.432642	0.884989		GOBP_REGULATION_OF_PROTEIN_POLYMERIZATION	184	-0.523231	-1.50759	0.00586166	0.20607
GOBP_PIGMENT_BIOSYNTHETIC_PROCESS	50	0.346028	1.03236	0.368243	0.883799		GOBP_ESTROGEN_METABOLIC_PROCESS	21	-0.701624	-1.50742	0.0375587	0.205814
GOBP_BILE_ACID_BIOSYNTHETIC_PROCESS	22	0.405077	1.03217	0.422652	0.882144		GOBP_REACTIVE_OXYGEN_SPECIES_BIOSYNTHETIC_PROCESS	91	-0.566187	-1.50664	0.0192061	0.206537
GOBP_POSITIVE_REGULATION_OF_CHEMOKINE_PRODUCTION	41	0.370787	1.0316	0.395349	0.881803		GOBP_HUMORAL_IMMUNE_RESPONSE	161	-0.538033	-1.50616	0.00730816	0.206766
GOBP_CELLULAR_RESPONSE_TO_INORGANIC_SUBSTANCE	151	0.29529	1.03031	0.343373	0.88383		GOBP_REGULATION_OF_ISOTYPE_SWITCHING	33	-0.646672	-1.50471	0.0499244	0.208669
GOBP_OXIDATIVE_DEMETHYLATION	16	0.436624	1.03007	0.416459	0.882408		GOBP_CARBOXYLIC_ACID_TRANSPORT	171	-0.526267	-1.50454	0.00830368	0.208409
GOBP_FATTY_ACID_CATABOLIC_PROCESS	95	0.314301	1.02987	0.391705	0.880776		GOBP_NEGATIVE_REGULATION_OF_ENDOTHELIAL_CELL_PROLIFERATION	29	-0.653778	-1.50409	0.0458716	0.208615
GOBP_VESICLE_MEDIATED_TRANSPORT_TO_THE_PLASMA_MEMBRANE	83	0.323421	1.02899	0.429167	0.881512		GOBP_ENTRAINMENT_OF_CIRCADIAN_CLOCK	29	-0.65675	-1.50398	0.0462687	0.208305
GOBP_AUTONOMIC_NERVOUS_SYSTEM_DEVELOPMENT	22	0.407751	1.02895	0.408219	0.879378		GOBP_MICROGLIAL_CELL_ACTIVATION	32	-0.653444	-1.50357	0.0458453	0.20844
GOBP_MICROTUBULE_DEPOLYMERIZATION	32	0.379839	1.02845	0.387692	0.878836		GOBP_REGULATION_OF_CYTOSKELETON_ORGANIZATION	408	-0.497286	-1.50335	0	0.208273
GOBP_REGULATION_OF_ATPASE_ACTIVITY	71	0.331334	1.02741	0.392593	0.879975		GOBP_NEGATIVE_REGULATION_OF_OSTEOBLAST_DIFFERENTIATION	27	-0.662757	-1.50266	0.0379747	0.208774
GOBP_SKELETAL_SYSTEM_MORPHOGENESIS	115	0.304279	1.02651	0.382353	0.880755		GOBP_NEGATIVE_REGULATION_OF_NATURAL_KILLER_CELL_MEDIATED_IMMUNITY	15	-0.729313	-1.50264	0.0528053	0.208297
GOBP_LONG_CHAIN_FATTY_ACYL_COA_METABOLIC_PROCESS	21	0.414906	1.0257	0.41092	0.881335		GOBP_LIPOPOLYSACCHARIDE_MEDIATED_SIGNALING_PATHWAY	50	-0.611146	-1.50251	0.0450704	0.207968
GOBP_SMAD_PROTEIN_SIGNAL_TRANSDUCTION	47	0.362285	1.02253	0.398693	0.889489		GOBP_NEGATIVE_REGULATION_OF_DNA_BINDING_TRANSCRIPTION_FACTOR_ACTIVITY	132	-0.5394	-1.50047	0.0133657	0.210792
GOBP_MATURATION_OF_5_8S_RRNA_FROM_TRICISTRONIC_RRNA_TRANSCRIPT_SSU_RRNA_5_8S_RRNA_LSU_RRNA	24	0.402587	1.02216	0.40056	0.88841		GOBP_REGULATION_OF_TRIGLYCERIDE_METABOLIC_PROCESS	26	-0.666756	-1.50044	0.0368664	0.2103
GOBP_PATHWAY_RESTRICTED_SMAD_PROTEIN_PHOSPHORYLATION	42	0.365889	1.02105	0.428135	0.889883		GOBP_OVULATION_CYCLE	37	-0.634937	-1.5004	0.0440529	0.209846
GOBP_ACUTE_INFLAMMATORY_RESPONSE_TO_ANTIGENIC_STIMULUS	17	0.431405	1.02021	0.416459	0.890377		GOBP_ACUTE_PHASE_RESPONSE	25	-0.680693	-1.50008	0.0343797	0.209846
GOBP_DNA_CATABOLIC_PROCESS_ENDONUCLEOLYTIC	26	0.399723	1.01937	0.425	0.890974		GOBP_POSITIVE_REGULATION_OF_CD4_POSITIVE_ALPHA_BETA_T_CELL_ACTIVATION	33	-0.651717	-1.49926	0.0382916	0.210631
GOBP_REGULATION_OF_ERAD_PATHWAY	19	0.428148	1.01928	0.425316	0.889054		GOBP_MAINTENANCE_OF_LOCATION	236	-0.516319	-1.49925	0.00461361	0.210124
GOBP_UBIQUITIN_DEPENDENT_ERAD_PATHWAY	75	0.323591	1.01859	0.395161	0.889114		GOBP_REGULATION_OF_NEURON_PROJECTION_REGENERATION	22	-0.688712	-1.49918	0.0451613	0.209685
GOBP_EPITHELIAL_STRUCTURE_MAINTENANCE	15	0.433211	1.017	0.42228	0.892152		GOBP_INTERLEUKIN_8_PRODUCTION	67	-0.58241	-1.49918	0.0293333	0.209172
GOBP_REPLACEMENT_OSSIFICATION	19	0.422876	1.01579	0.433702	0.893975		GOBP_VIRAL_LIFE_CYCLE	305	-0.497809	-1.49847	0.00328228	0.20997
GOBP_REGULATION_OF_BEHAVIOR	32	0.379406	1.01536	0.431611	0.893307		GOBP_DEFENSE_RESPONSE_TO_GRAM_POSITIVE_BACTERIUM	51	-0.596873	-1.49735	0.0380818	0.211414
GOBP_RIBOSOME_BIOGENESIS	302	0.268365	1.0152	0.414141	0.891652		GOBP_POSITIVE_REGULATION_OF_PLASMA_MEMBRANE_BOUNDED_CELL_PROJECTION_ASSEMBLY	85	-0.558267	-1.4969	0.016624	0.211653
GOBP_GLUTAMINE_FAMILY_AMINO_ACID_BIOSYNTHETIC_PROCESS	16	0.430762	1.01435	0.44389	0.892363		GOBP_REGULATION_OF_TOLERANCE_INDUCTION	15	-0.730466	-1.4965	0.0399306	0.211808
GOBP_NEGATIVE_REGULATION_OF_PEPTIDYL_LYSINE_ACETYLATION	16	0.44076	1.00936	0.46114	0.907242		GOBP_RHO_PROTEIN_SIGNAL_TRANSDUCTION	103	-0.553222	-1.49643	0.0103093	0.211404
GOBP_TRABECULA_MORPHOGENESIS	27	0.388662	1.00871	0.421538	0.907245		GOBP_EMBRYONIC_PLACENTA_DEVELOPMENT	55	-0.602543	-1.49606	0.0376569	0.211529
GOBP_REGULATION_OF_STEROID_METABOLIC_PROCESS	82	0.312188	1.00603	0.404082	0.914088		GOBP_REGULATION_OF_FATTY_ACID_BIOSYNTHETIC_PROCESS	33	-0.649719	-1.49429	0.0459941	0.21388
GOBP_PYRIMIDINE_CONTAINING_COMPOUND_BIOSYNTHETIC_PROCESS	33	0.37371	1.0056	0.442424	0.913369		GOBP_ANTIGEN_PROCESSING_AND_PRESENTATION	210	-0.511288	-1.49367	0.00572738	0.214379
GOBP_PEPTIDE_CATABOLIC_PROCESS	22	0.397021	1.00461	0.448276	0.914744		GOBP_REGULATION_OF_PEPTIDYL_TYROSINE_PHOSPHORYLATION	175	-0.520061	-1.49317	0.0154028	0.214651
GOBP_ENDONUCLEOLYTIC_CLEAVAGE_INVOLVED_IN_RRNA_PROCESSING	15	0.447904	1.00247	0.464646	0.919764		GOBP_PROTEIN_LOCALIZATION_TO_CELL_SURFACE	55	-0.599986	-1.49229	0.0320334	0.215623
GOBP_NEGATIVE_REGULATION_OF_CHROMATIN_ORGANIZATION	52	0.332721	1.00092	0.460317	0.92279		GOBP_CHOLESTEROL_EFFLUX	35	-0.637146	-1.49203	0.0448808	0.215597
GOBP_REGULATION_OF_FIBROBLAST_GROWTH_FACTOR_RECEPTOR_SIGNALING_PATHWAY	17	0.42684	0.999498	0.458445	0.925307		GOBP_REGULATION_OF_ATP_BIOSYNTHETIC_PROCESS	16	-0.722833	-1.49088	0.0559876	0.21693
GOBP_POSITIVE_REGULATION_OF_JNK_CASCADE	69	0.320709	0.996073	0.453061	0.934711		GOBP_INTERFERON_GAMMA_PRODUCTION	89	-0.566586	-1.49079	0.0195567	0.216541
GOBP_REGULATION_OF_HEMATOPOIETIC_PROGENITOR_CELL_DIFFERENTIATION	83	0.316788	0.995687	0.442149	0.933801		GOBP_REGULATION_OF_REACTIVE_OXYGEN_SPECIES_METABOLIC_PROCESS	144	-0.526009	-1.48959	0.0133333	0.218046
GOBP_CALCIUM_DEPENDENT_CELL_CELL_ADHESION_VIA_PLASMA_MEMBRANE_CELL_ADHESION_MOLECULES	17	0.429171	0.995189	0.453826	0.933276		GOBP_STRESS_FIBER_ASSEMBLY	83	-0.561432	-1.48904	0.0190114	0.218479
GOBP_VESICLE_CARGO_LOADING	20	0.398897	0.993765	0.4375	0.935955		GOBP_MEMBRANE_PROTEIN_ECTODOMAIN_PROTEOLYSIS	36	-0.634493	-1.489	0.0442478	0.218017
GOBP_SECONDARY_METABOLITE_BIOSYNTHETIC_PROCESS	17	0.426683	0.992646	0.463476	0.93761		GOBP_ENDODERM_DEVELOPMENT	54	-0.59603	-1.48861	0.0474198	0.21817
GOBP_NUCLEOSIDE_BISPHOSPHATE_BIOSYNTHETIC_PROCESS	62	0.321488	0.992288	0.492126	0.936638		GOBP_SYNCYTIUM_FORMATION	38	-0.622768	-1.48829	0.0449927	0.218181
GOBP_RESPONSE_TO_RETINOIC_ACID	62	0.320581	0.991101	0.450909	0.938516		GOBP_POSITIVE_REGULATION_OF_FAT_CELL_DIFFERENTIATION	42	-0.616284	-1.48714	0.0377359	0.219658
GOBP_REGULATION_OF_JNK_CASCADE	105	0.306573	0.99012	0.445415	0.939735		GOBP_MUSCLE_CELL_PROLIFERATION	125	-0.534254	-1.48682	0.0133011	0.21967
GOBP_PEPTIDYL_SERINE_MODIFICATION	260	0.271727	0.989356	0.479592	0.940124		GOBP_REGULATION_OF_EPIDERMIS_DEVELOPMENT	46	-0.606971	-1.4865	0.045911	0.219741
GOBP_ORGANIC_ACID_CATABOLIC_PROCESS	205	0.271554	0.986736	0.491936	0.946893		GOBP_NEURAL_TUBE_PATTERNING	22	-0.698088	-1.48629	0.0679305	0.219588
GOBP_SYNAPTIC_TRANSMISSION_GABAERGIC	22	0.391665	0.986146	0.483696	0.946554		GOBP_CELL_JUNCTION_ORGANIZATION	449	-0.486845	-1.4859	0	0.219808
GOBP_CYTOKINETIC_PROCESS	37	0.359552	0.986135	0.474006	0.944366		GOBP_NEGATIVE_REGULATION_OF_HYDROLASE_ACTIVITY	289	-0.499685	-1.48586	0.00550661	0.219391
GOBP_PURINE_CONTAINING_COMPOUND_CATABOLIC_PROCESS	42	0.349728	0.985743	0.462069	0.943512		GOBP_REGULATION_OF_CELL_JUNCTION_ASSEMBLY	117	-0.539243	-1.48567	0.0111386	0.219171
GOBP_REGULATION_OF_CYCLASE_ACTIVITY	25	0.398902	0.984618	0.468208	0.945265		GOBP_CD4_POSITIVE_ALPHA_BETA_T_CELL_ACTIVATION	80	-0.561639	-1.48548	0.0278884	0.218928
GOBP_NEURON_PROJECTION_ARBORIZATION	21	0.390905	0.98349	0.477778	0.946789		GOBP_POSITIVE_REGULATION_OF_CATION_TRANSMEMBRANE_TRANSPORT	87	-0.554259	-1.48509	0.0333333	0.219139
GOBP_CYTOCHROME_COMPLEX_ASSEMBLY	36	0.355001	0.983488	0.447284	0.944599		GOBP_DEFENSE_RESPONSE_TO_BACTERIUM	158	-0.522858	-1.48506	0.00479042	0.218687
GOBP_VESICLE_FUSION_TO_PLASMA_MEMBRANE	16	0.421553	0.982895	0.457746	0.944458		GOBP_POSITIVE_REGULATION_OF_ADAPTIVE_IMMUNE_RESPONSE	90	-0.564154	-1.48501	0.0189633	0.21825
GOBP_AORTA_DEVELOPMENT	36	0.358274	0.982866	0.478125	0.942369		GOBP_POSITIVE_REGULATION_OF_INTERFERON_GAMMA_PRODUCTION	55	-0.595714	-1.48501	0.0247253	0.217749
GOBP_RNA_5_END_PROCESSING	23	0.382912	0.980559	0.480447	0.947944		GOBP_CELL_MIGRATION_INVOLVED_IN_SPROUTING_ANGIOGENESIS	37	-0.619554	-1.48347	0.0486322	0.219926
GOBP_REGULATION_OF_PLATELET_AGGREGATION	15	0.431822	0.980193	0.495935	0.947034		GOBP_NEGATIVE_REGULATION_OF_RESPONSE_TO_CYTOKINE_STIMULUS	48	-0.599827	-1.48312	0.0440967	0.219903
GOBP_ORGAN_GROWTH	96	0.298759	0.974112	0.547511	0.965672		GOBP_POSITIVE_REGULATION_OF_RESPONSE_TO_WOUNDING	47	-0.609017	-1.48232	0.0466102	0.220749
GOBP_STRIATED_MUSCLE_CELL_DIFFERENTIATION	158	0.284746	0.974033	0.517647	0.963752		GOBP_RAS_PROTEIN_SIGNAL_TRANSDUCTION	289	-0.498708	-1.48216	0	0.220545
GOBP_MATURATION_OF_5_8S_RRNA	35	0.367636	0.973568	0.5	0.963174		GOBP_LYMPHOCYTE_COSTIMULATION	51	-0.595144	-1.48208	0.0332871	0.220194
GOBP_NEGATIVE_REGULATION_OF_RECEPTOR_SIGNALING_PATHWAY_VIA_JAK_STAT	18	0.404144	0.97282	0.477833	0.963489		GOBP_SEMI_LUNAR_VALVE_DEVELOPMENT	20	-0.697747	-1.48161	0.0470958	0.22049
GOBP_RESPONSE_TO_IRON_ION	20	0.398991	0.972748	0.491003	0.961545		GOBP_REGULATION_OF_GLIAL_CELL_DIFFERENTIATION	37	-0.625695	-1.48083	0.0546763	0.221254
GOBP_NEGATIVE_REGULATION_OF_HISTONE_METHYLATION	21	0.397003	0.972634	0.494475	0.959759		GOBP_T_CELL_MEDIATED_CYTOTOXICITY	38	-0.619237	-1.48008	0.0515933	0.222007
GOBP_PURINE_CONTAINING_COMPOUND_BIOSYNTHETIC_PROCESS	174	0.2829	0.972389	0.479452	0.958418		GOBP_POSITIVE_REGULATION_OF_WOUND_HEALING	38	-0.631921	-1.47986	0.0458453	0.2219
GOBP_GANGLIOSIDE_METABOLIC_PROCESS	18	0.41538	0.972204	0.505181	0.956842		GOBP_POSITIVE_REGULATION_OF_MYELOID_CELL_DIFFERENTIATION	80	-0.559599	-1.47942	0.0328515	0.222126
GOBP_ASPARTATE_FAMILY_AMINO_ACID_CATABOLIC_PROCESS	17	0.420043	0.971905	0.506427	0.95572		GOBP_FATTY_ACID_TRANSPORT	98	-0.544247	-1.47917	0.0291508	0.222074
GOBP_POSITIVE_REGULATION_OF_NEURAL_PRECURSOR_CELL_PROLIFERATION	27	0.369447	0.971259	0.507246	0.955656		GOBP_COLLAGEN_METABOLIC_PROCESS	69	-0.570833	-1.4791	0.0239044	0.22169
GOBP_MITOCHONDRIAL_GENE_EXPRESSION	164	0.280639	0.970097	0.503106	0.957574		GOBP_CELLULAR_RESPONSE_TO_HYDROGEN_PEROXIDE	74	-0.575819	-1.47884	0.036635	0.221643
GOBP_CELLULAR_AMINO_ACID_METABOLIC_PROCESS	279	0.260985	0.969279	0.541176	0.95814		GOBP_PROTEIN_KINASE_B_SIGNALING	175	-0.518181	-1.47839	0.00821596	0.221878
GOBP_REGULATION_OF_JUN_KINASE_ACTIVITY	68	0.317691	0.968514	0.544061	0.958483		GOBP_MEMBRANE_BIOGENESIS	30	-0.640491	-1.47837	0.0564885	0.221427
GOBP_RESPONSE_TO_VIRUS	283	0.258955	0.96676	0.59375	0.962361		GOBP_T_CELL_MEDIATED_IMMUNITY	84	-0.553112	-1.47794	0.0290621	0.221639
GOBP_CELLULAR_RESPONSE_TO_DEXAMETHASONE_STIMULUS	23	0.385516	0.965842	0.493036	0.963237		GOBP_NEGATIVE_REGULATION_OF_PEPTIDASE_ACTIVITY	138	-0.532584	-1.4779	0.0133172	0.221212
GOBP_CHROMATIN_DISASSEMBLY	17	0.403257	0.965483	0.506204	0.962326		GOBP_PEPTIDYL_CYSTEINE_MODIFICATION	41	-0.609973	-1.47777	0.0727802	0.220913
GOBP_POSITIVE_REGULATION_OF_INTERFERON_ALPHA_PRODUCTION	20	0.391036	0.96427	0.488432	0.964263		GOBP_CHEMOKINE_PRODUCTION	67	-0.571284	-1.47619	0.0369863	0.222869
GOBP_INTRINSIC_APOPTOTIC_SIGNALING_PATHWAY_IN_RESPONSE_TO_DNA_DAMAGE_BY_P53_CLASS_MEDIATOR	41	0.337556	0.963875	0.531353	0.963465		GOBP_CELLULAR_RESPONSE_TO_ALCOHOL	61	-0.589691	-1.47599	0.037448	0.222743
GOBP_PEROXISOMAL_MEMBRANE_TRANSPORT	20	0.394331	0.962857	0.496241	0.964782		GOBP_NEGATIVE_REGULATION_OF_B_CELL_ACTIVATION	29	-0.640271	-1.47557	0.0523077	0.222922
GOBP_REGULATION_OF_INTRACELLULAR_ESTROGEN_RECEPTOR_SIGNALING_PATHWAY	30	0.357895	0.962802	0.521472	0.962831		GOBP_POSITIVE_REGULATION_OF_T_HELPER_CELL_DIFFERENTIATION	18	-0.693313	-1.47465	0.0585366	0.223861
GOBP_NEGATIVE_REGULATION_OF_RECEPTOR_SIGNALING_PATHWAY_VIA_STAT	18	0.404144	0.959895	0.506427	0.970473		GOBP_CELLULAR_RESPONSE_TO_LIPOPROTEIN_PARTICLE_STIMULUS	27	-0.658829	-1.47461	0.0546875	0.223457
GOBP_PROTEIN_TETRAMERIZATION	62	0.319339	0.957771	0.487544	0.975349		GOBP_SIGNALING_RECEPTOR_LIGAND_PRECURSOR_PROCESSING	18	-0.686344	-1.47346	0.0721154	0.224789
GOBP_NEGATIVE_REGULATION_OF_ORGAN_GROWTH	25	0.383813	0.956839	0.525641	0.976289		GOBP_PROSTANOID_METABOLIC_PROCESS	26	-0.665285	-1.4732	0.0623053	0.224784
GOBP_RIBONUCLEOTIDE_CATABOLIC_PROCESS	32	0.348606	0.956666	0.527508	0.974831		GOBP_O_GLYCAN_PROCESSING	40	-0.60365	-1.47268	0.0667656	0.225128
GOBP_POSITIVE_REGULATION_OF_BONE_MINERALIZATION	22	0.379703	0.956562	0.491892	0.973032		GOBP_CELLULAR_RESPONSE_TO_STEROL	16	-0.700069	-1.47262	0.0675453	0.224744
GOBP_POSITIVE_REGULATION_OF_MORPHOGENESIS_OF_AN_EPITHELIUM	19	0.40164	0.956175	0.519663	0.972203		GOBP_REGULATION_OF_CELL_MORPHOGENESIS	237	-0.50531	-1.47228	0.00565611	0.224818
GOBP_HEMATOPOIETIC_STEM_CELL_DIFFERENTIATION	81	0.296109	0.955499	0.538462	0.972245		GOBP_REGULATION_OF_PROTEIN_POLYUBIQUITINATION	22	-0.674971	-1.47192	0.0680713	0.224948
GOBP_ENDOCHONDRAL_BONE_MORPHOGENESIS	31	0.355933	0.951939	0.523121	0.982122		GOBP_REGULATION_OF_PLASMA_LIPOPROTEIN_PARTICLE_LEVELS	63	-0.584407	-1.47017	0.0381992	0.227505
GOBP_INTRINSIC_APOPTOTIC_SIGNALING_PATHWAY_IN_RESPONSE_TO_ENDOPLASMIC_RETICULUM_STRESS	55	0.329995	0.951259	0.521898	0.982132		GOBP_PLASMA_MEMBRANE_ORGANIZATION	85	-0.554975	-1.47017	0.0303831	0.227014
GOBP_POSITIVE_REGULATION_OF_CELL_CYCLE_G2_M_PHASE_TRANSITION	28	0.368644	0.951082	0.516129	0.980606		GOBP_NEGATIVE_REGULATION_OF_T_CELL_MEDIATED_IMMUNITY	19	-0.693817	-1.47006	0.0720131	0.226733
GOBP_FIBROBLAST_APOPTOTIC_PROCESS	19	0.38901	0.948683	0.535065	0.986389		GOBP_REGULATION_OF_WOUND_HEALING	82	-0.559391	-1.46995	0.0357616	0.226426
GOBP_REGULATION_OF_ADENYLATE_CYCLASE_ACTIVITY	18	0.398031	0.948651	0.526455	0.984397		GOBP_TERPENOID_METABOLIC_PROCESS	62	-0.575314	-1.46817	0.0381471	0.229016
GOBP_INTERMEDIATE_FILAMENT_BASED_PROCESS	23	0.371325	0.948495	0.567568	0.982801		GOBP_POSITIVE_REGULATION_OF_IMMUNOGLOBULIN_PRODUCTION	37	-0.61743	-1.46795	0.0548341	0.228915
GOBP_OLIGOSACCHARIDE_LIPID_INTERMEDIATE_BIOSYNTHETIC_PROCESS	21	0.384701	0.947611	0.528302	0.983533		GOBP_NEGATIVE_REGULATION_OF_INTRINSIC_APOPTOTIC_SIGNALING_PATHWAY	80	-0.558958	-1.4674	0.0302234	0.229408
GOBP_CELLULAR_RESPONSE_TO_DRUG	50	0.318885	0.946693	0.55814	0.984475		GOBP_CELL_SUBSTRATE_ADHESION	251	-0.499505	-1.46729	0.00683371	0.229111
GOBP_BIOLOGICAL_PROCESS_INVOLVED_IN_INTERACTION_WITH_SYMBIONT	62	0.313853	0.946399	0.567669	0.983366		GOBP_AXON_DEVELOPMENT	334	-0.49133	-1.46689	0	0.229308
GOBP_MYOBLAST_DIFFERENTIATION	49	0.324971	0.941264	0.539855	0.998172		GOBP_LIPID_LOCALIZATION	336	-0.496104	-1.46622	0.00431499	0.230022
GOBP_METANEPHRIC_NEPHRON_DEVELOPMENT	17	0.400679	0.941079	0.531017	0.996702		GOBP_NEGATIVE_REGULATION_OF_CELL_POPULATION_PROLIFERATION	489	-0.480976	-1.46532	0.00103842	0.231081
GOBP_CELLULAR_RESPONSE_TO_INTERFERON_BETA	17	0.394035	0.940658	0.515151	0.995889		GOBP_REGULATION_OF_PROTEIN_LOCALIZATION_TO_MEMBRANE	154	-0.521325	-1.46499	0.0199297	0.231156
GOBP_CHEMICAL_SYNAPTIC_TRANSMISSION_POSTSYNAPTIC	64	0.312869	0.9401	0.53125	0.995634		GOBP_DIACYLGLYCEROL_METABOLIC_PROCESS	20	-0.672109	-1.46457	0.0537125	0.231428
GOBP_POSITIVE_REGULATION_OF_POSTTRANSCRIPTIONAL_GENE_SILENCING	24	0.374583	0.939045	0.534759	0.996948		GOBP_REGULATION_OF_ENDOCYTOSIS	162	-0.513868	-1.46331	0.00838323	0.2331
GOBP_RESPONSE_TO_PLATELET_DERIVED_GROWTH_FACTOR	16	0.408732	0.938931	0.55291	0.99524		GOBP_ENDOTHELIAL_CELL_CHEMOTAXIS	19	-0.69644	-1.46246	0.0599078	0.234109
GOBP_DIOL_METABOLIC_PROCESS	26	0.370336	0.937513	0.557471	0.997749		GOBP_RESPONSE_TO_LEUKEMIA_INHIBITORY_FACTOR	65	-0.564811	-1.46235	0.0398936	0.233811
GOBP_SULFUR_COMPOUND_METABOLIC_PROCESS	287	0.248374	0.937082	0.722892	0.997031		GOBP_POSITIVE_REGULATION_OF_RELEASE_OF_CYTOCHROME_C_FROM_MITOCHONDRIA	25	-0.656083	-1.46209	0.0603715	0.233774
GOBP_PIGMENT_METABOLIC_PROCESS	57	0.313071	0.936987	0.577558	0.995231		GOBP_POSITIVE_REGULATION_OF_LIPID_METABOLIC_PROCESS	100	-0.541417	-1.46176	0.0305732	0.233862
GOBP_REGULATION_OF_LYASE_ACTIVITY	28	0.35651	0.936507	0.527933	0.994596		GOBP_REGULATION_OF_VESICLE_MEDIATED_TRANSPORT	394	-0.490326	-1.46175	0.00320171	0.233383
GOBP_NEGATIVE_REGULATION_OF_CELLULAR_SENESCENCE	15	0.406144	0.935087	0.549223	0.997089		GOBP_REGULATION_OF_VASCULAR_ASSOCIATED_SMOOTH_MUSCLE_CELL_PROLIFERATION	39	-0.613012	-1.45999	0.0443787	0.235684
GOBP_PURINE_NUCLEOSIDE_MONOPHOSPHATE_METABOLIC_PROCESS	40	0.322651	0.933174	0.550162	1		GOBP_REGULATION_OF_ERBB_SIGNALING_PATHWAY	74	-0.553013	-1.45902	0.0446194	0.23691
GOBP_PROTEASOMAL_UBIQUITIN_INDEPENDENT_PROTEIN_CATABOLIC_PROCESS	21	0.378225	0.931578	0.534946	1		GOBP_REGULATION_OF_BICELLULAR_TIGHT_JUNCTION_ASSEMBLY	15	-0.716322	-1.45896	0.0645161	0.236536
GOBP_GLUCOSE_CATABOLIC_PROCESS	33	0.339929	0.931532	0.560472	1		GOBP_REGULATION_OF_PHOSPHOLIPID_METABOLIC_PROCESS	28	-0.640278	-1.45893	0.0658499	0.236102
GOBP_NUCLEOTIDE_SUGAR_METABOLIC_PROCESS	35	0.336826	0.931347	0.567308	1		GOBP_LYMPHOCYTE_MEDIATED_IMMUNITY	237	-0.498489	-1.45799	0.00676437	0.237207
GOBP_NEGATIVE_REGULATION_OF_PEPTIDYL_SERINE_PHOSPHORYLATION	24	0.372855	0.931258	0.557103	0.998861		GOBP_GLYCEROLIPID_CATABOLIC_PROCESS	41	-0.609466	-1.45785	0.0513196	0.236971
GOBP_RIBOSOMAL_SMALL_SUBUNIT_BIOGENESIS	75	0.295791	0.930393	0.572549	0.999448		GOBP_MODULATION_BY_VIRUS_OF_HOST_PROCESS	28	-0.65268	-1.45777	0.0585516	0.236642
GOBP_NUCLEOSIDE_PHOSPHATE_BIOSYNTHETIC_PROCESS	222	0.256409	0.929856	0.637931	0.999111		GOBP_ACTIVATION_OF_PHOSPHOLIPASE_C_ACTIVITY	20	-0.685167	-1.45764	0.0675241	0.236361
GOBP_VASODILATION	21	0.374425	0.92878	0.547315	1		GOBP_POSITIVE_REGULATION_OF_CD4_POSITIVE_ALPHA_BETA_T_CELL_DIFFERENTIATION	27	-0.646839	-1.45708	0.0542169	0.236958
GOBP_NEGATIVE_REGULATION_OF_PLASMA_MEMBRANE_BOUNDED_CELL_PROJECTION_ASSEMBLY	24	0.358639	0.928049	0.560976	1		GOBP_RESPONSE_TO_STEROL	24	-0.659133	-1.45489	0.0662359	0.240314
GOBP_PEPTIDYL_SERINE_DEPHOSPHORYLATION	16	0.402858	0.927252	0.574412	1		GOBP_SUPEROXIDE_METABOLIC_PROCESS	51	-0.586493	-1.45335	0.0450704	0.242307
GOBP_DETECTION_OF_STIMULUS_INVOLVED_IN_SENSORY_PERCEPTION	66	0.313525	0.92565	0.581481	1		GOBP_PROTEIN_O_LINKED_GLYCOSYLATION	79	-0.549176	-1.45284	0.040107	0.242693
GOBP_ACETYL_COA_METABOLIC_PROCESS	33	0.342779	0.921399	0.5625	1		GOBP_CELLULAR_RESPONSE_TO_TOXIC_SUBSTANCE	85	-0.545691	-1.45196	0.0399485	0.243613
GOBP_MITOTIC_CYTOKINESIS	66	0.299331	0.920558	0.585271	1		GOBP_NEGATIVE_REGULATION_OF_LIPID_LOCALIZATION	30	-0.638882	-1.45176	0.0572289	0.243488
GOBP_REGULATION_OF_PROTEIN_MATURATION	50	0.315742	0.918783	0.633562	1		GOBP_B_CELL_ACTIVATION_INVOLVED_IN_IMMUNE_RESPONSE	70	-0.559762	-1.45067	0.037889	0.244953
GOBP_ERAD_PATHWAY	97	0.275759	0.918693	0.600939	1		GOBP_POSITIVE_REGULATION_OF_MYELOID_LEUKOCYTE_MEDIATED_IMMUNITY	16	-0.691374	-1.45061	0.0863787	0.244587
GOBP_NEGATIVE_REGULATION_OF_CELL_CYCLE_ARREST	15	0.402045	0.91848	0.566327	1		GOBP_REGULATION_OF_KERATINOCYTE_DIFFERENTIATION	29	-0.629383	-1.45007	0.0662558	0.244945
GOBP_NEGATIVE_REGULATION_OF_GTPASE_ACTIVITY	38	0.333534	0.918233	0.573379	1		GOBP_CELLULAR_RESPONSE_TO_BIOTIC_STIMULUS	175	-0.503961	-1.45007	0.01649	0.244467
GOBP_LIPID_DROPLET_ORGANIZATION	21	0.372117	0.916155	0.5427	1		GOBP_REGULATORY_T_CELL_DIFFERENTIATION	31	-0.632429	-1.4496	0.0690161	0.244783
GOBP_RIBOSE_PHOSPHATE_BIOSYNTHETIC_PROCESS	168	0.260852	0.916149	0.680272	1		GOBP_BLOOD_VESSEL_ENDOTHELIAL_CELL_MIGRATION	88	-0.552378	-1.44888	0.0305445	0.245636
GOBP_REPRODUCTIVE_BEHAVIOR	18	0.387507	0.915168	0.568	1		GOBP_CELL_PART_MORPHOGENESIS	461	-0.474636	-1.44876	0	0.245365
GOBP_ENDOPLASMIC_RETICULUM_TO_CYTOSOL_TRANSPORT	28	0.347177	0.91506	0.572222	1		GOBP_REGULATION_OF_CATION_CHANNEL_ACTIVITY	109	-0.528099	-1.44855	0.0435339	0.245241
GOBP_NEGATIVE_REGULATION_OF_PROTEIN_TYROSINE_KINASE_ACTIVITY	27	0.351577	0.914053	0.575	1		GOBP_DENDRITIC_CELL_DIFFERENTIATION	37	-0.598279	-1.44709	0.0679758	0.247385
GOBP_I_KAPPAB_PHOSPHORYLATION	17	0.382752	0.913151	0.572482	1		GOBP_REGULATION_OF_OSTEOCLAST_DIFFERENTIATION	47	-0.588614	-1.4464	0.0565771	0.248092
GOBP_PRIMARY_NEURAL_TUBE_FORMATION	70	0.295084	0.912612	0.639344	1		GOBP_POSITIVE_REGULATION_OF_ALPHA_BETA_T_CELL_DIFFERENTIATION	40	-0.601481	-1.44597	0.0614035	0.248363
GOBP_MATURATION_OF_SSU_RRNA_FROM_TRICISTRONIC_RRNA_TRANSCRIPT_SSU_RRNA_5_8S_RRNA_LSU_RRNA	37	0.33087	0.912571	0.600649	1		GOBP_CELLULAR_RESPONSE_TO_MOLECULE_OF_BACTERIAL_ORIGIN	152	-0.513416	-1.44546	0.0190476	0.248779
GOBP_REGULATION_OF_CARDIAC_MUSCLE_CELL_PROLIFERATION	22	0.360383	0.912557	0.585492	1		GOBP_CLATHRIN_DEPENDENT_ENDOCYTOSIS	41	-0.59981	-1.44546	0.068917	0.248294
GOBP_NCRNA_3_END_PROCESSING	38	0.3317	0.911978	0.59596	1		GOBP_POSITIVE_REGULATION_OF_SMALL_MOLECULE_METABOLIC_PROCESS	92	-0.547126	-1.44469	0.0326797	0.249232
GOBP_PROTEIN_MATURATION_BY_IRON_SULFUR_CLUSTER_TRANSFER	16	0.383898	0.911353	0.542234	1		GOBP_REGULATION_OF_IMMUNE_EFFECTOR_PROCESS	331	-0.482672	-1.44449	0.00214823	0.249114
GOBP_SHORT_CHAIN_FATTY_ACID_METABOLIC_PROCESS	15	0.396711	0.90889	0.564403	1		GOBP_ALPHA_BETA_T_CELL_PROLIFERATION	34	-0.615105	-1.44417	0.0577201	0.24919
GOBP_CYTOSKELETON_DEPENDENT_CYTOKINESIS	88	0.277393	0.906625	0.664	1		GOBP_CELLULAR_RESPONSE_TO_CHEMICAL_STRESS	287	-0.486372	-1.44376	0.00644468	0.249464
GOBP_ESTABLISHMENT_OF_TISSUE_POLARITY	105	0.270823	0.906142	0.691542	1		GOBP_NEGATIVE_REGULATION_OF_SMOOTH_MUSCLE_CELL_PROLIFERATION	31	-0.638218	-1.44333	0.0626911	0.249776
GOBP_CELLULAR_PIGMENTATION	46	0.314423	0.903434	0.6	1		GOBP_PROTEIN_POLYMERIZATION	243	-0.492811	-1.44318	0.00895857	0.249576
GOBP_CELLULAR_GLUCOSE_HOMEOSTASIS	106	0.272852	0.901386	0.678392	1		GOBP_AMYLOID_FIBRIL_FORMATION	22	-0.669102	-1.44292	0.0612245	0.249558
GOBP_POSITIVE_REGULATION_OF_TRANSCRIPTION_FROM_RNA_POLYMERASE_II_PROMOTER_INVOLVED_IN_CELLULAR_RESPONSE_TO_CHEMICAL_STIMULUS	18	0.381137	0.900842	0.581967	1		GOBP_SYNAPSE_ORGANIZATION	255	-0.488115	-1.44279	0.00887902	0.249315
GOBP_DNA_CATABOLIC_PROCESS	34	0.327491	0.899851	0.579105	1		GOBP_REGULATION_OF_RAS_PROTEIN_SIGNAL_TRANSDUCTION	158	-0.511161	-1.44265	0.0191388	0.249057
GOBP_REGULATION_OF_ENDOTHELIAL_CELL_DIFFERENTIATION	25	0.354778	0.897924	0.60221	1		GOBP_WOUND_HEALING	359	-0.48474	-1.44257	0.00533618	0.248721
GOBP_MIDBRAIN_DEVELOPMENT	59	0.301709	0.896276	0.675472	1		GOBP_REGULATION_OF_OLIGODENDROCYTE_DIFFERENTIATION	19	-0.671109	-1.44165	0.0771757	0.249884
GOBP_PEPTIDYL_THREONINE_MODIFICATION	112	0.266697	0.896165	0.703518	1		GOBP_NLRP3_INFLAMMASOME_COMPLEX_ASSEMBLY	15	-0.718301	-1.44133	0.0636516	0.250059
GOBP_PHOSPHATIDYLCHOLINE_ACYL_CHAIN_REMODELING	19	0.363926	0.895807	0.595855	1		GOBP_NEGATIVE_REGULATION_OF_NUCLEOCYTOPLASMIC_TRANSPORT	17	-0.705067	-1.43997	0.076175	0.251993
GOBP_NUCLEOBASE_BIOSYNTHETIC_PROCESS	17	0.371777	0.894765	0.581683	1		GOBP_NEGATIVE_REGULATION_OF_T_CELL_PROLIFERATION	54	-0.580123	-1.43973	0.0550206	0.251986
GOBP_CHONDROITIN_SULFATE_BIOSYNTHETIC_PROCESS	17	0.376531	0.894513	0.563636	1		GOBP_REGULATION_OF_EMBRYONIC_DEVELOPMENT	43	-0.608712	-1.4391	0.0602941	0.252653
GOBP_FEAR_RESPONSE	19	0.372962	0.894253	0.555233	1		GOBP_LYMPHOCYTE_MIGRATION	76	-0.556351	-1.43849	0.0585106	0.253344
GOBP_CHROMATIN_ASSEMBLY_OR_DISASSEMBLY	166	0.257402	0.893794	0.766917	1		GOBP_ACTIVATION_OF_CYSTEINE_TYPE_ENDOPEPTIDASE_ACTIVITY_INVOLVED_IN_APOPTOTIC_PROCESS	72	-0.551251	-1.43826	0.0588235	0.25327
GOBP_POSITIVE_REGULATION_OF_LEUKOCYTE_ADHESION_TO_VASCULAR_ENDOTHELIAL_CELL	18	0.369788	0.893322	0.582633	1		GOBP_POSITIVE_REGULATION_OF_CELL_SUBSTRATE_JUNCTION_ORGANIZATION	23	-0.646571	-1.43759	0.0662558	0.25397
GOBP_MITOTIC_G1_S_TRANSITION_CHECKPOINT	58	0.29444	0.88813	0.683849	1		GOBP_REGULATION_OF_TRANSMEMBRANE_TRANSPORT	357	-0.480771	-1.43748	0.00106383	0.253681
GOBP_REGULATION_OF_GLUCOSE_IMPORT	40	0.320111	0.886077	0.628931	1		GOBP_REGULATION_OF_PH	82	-0.542321	-1.43716	0.0474934	0.253819
GOBP_POSITIVE_REGULATION_OF_NITRIC_OXIDE_SYNTHASE_ACTIVITY	20	0.368367	0.885501	0.600544	1		GOBP_NEGATIVE_REGULATION_OF_LYMPHOCYTE_ACTIVATION	123	-0.517021	-1.437	0.0181818	0.253582
GOBP_ACTIVATION_OF_ADENYLATE_CYCLASE_ACTIVITY	19	0.369305	0.885018	0.654255	1		GOBP_REGULATION_OF_EPIDERMAL_GROWTH_FACTOR_ACTIVATED_RECEPTOR_ACTIVITY	21	-0.660428	-1.43686	0.0857605	0.253323
GOBP_ASPARTATE_FAMILY_AMINO_ACID_BIOSYNTHETIC_PROCESS	17	0.367725	0.883905	0.601604	1		GOBP_NEGATIVE_REGULATION_OF_PROTEOLYSIS	208	-0.492502	-1.43672	0.0195627	0.253109
GOBP_POSITIVE_REGULATION_OF_PROTEIN_CONTAINING_COMPLEX_DISASSEMBLY	27	0.346247	0.883385	0.614493	1		GOBP_RESPONSE_TO_FUNGUS	26	-0.6379	-1.4361	0.0913242	0.253856
GOBP_RESPONSE_TO_ATP	23	0.354382	0.88331	0.615819	1		GOBP_POSITIVE_REGULATION_OF_STRESS_FIBER_ASSEMBLY	43	-0.58586	-1.43542	0.0645161	0.254624
GOBP_REGULATION_OF_ENDOPLASMIC_RETICULUM_UNFOLDED_PROTEIN_RESPONSE	27	0.338984	0.878559	0.642442	1		GOBP_RESPONSE_TO_REACTIVE_OXYGEN_SPECIES	178	-0.504821	-1.43515	0.0196987	0.254636
GOBP_DEOXYRIBONUCLEOTIDE_METABOLIC_PROCESS	35	0.317321	0.877909	0.625	1		GOBP_AMINE_CATABOLIC_PROCESS	19	-0.664116	-1.43511	0.0878594	0.254239
GOBP_IRON_ION_TRANSPORT	63	0.291495	0.876204	0.664062	1		GOBP_NEGATIVE_REGULATION_OF_CHEMOTAXIS	40	-0.595938	-1.43447	0.073913	0.254941
GOBP_NADH_DEHYDROGENASE_COMPLEX_ASSEMBLY	65	0.284739	0.875457	0.681452	1		GOBP_REGULATION_OF_RESPONSE_TO_REACTIVE_OXYGEN_SPECIES	26	-0.630432	-1.43224	0.0820433	0.258628
GOBP_PROTEIN_EXIT_FROM_ENDOPLASMIC_RETICULUM	40	0.313092	0.875324	0.631579	1		GOBP_MODULATION_BY_VIRUS_OF_HOST_CELLULAR_PROCESS	17	-0.675153	-1.4318	0.0895766	0.258927
GOBP_POSITIVE_REGULATION_OF_CELL_CYCLE_ARREST	70	0.285528	0.872642	0.682657	1		GOBP_MODULATION_BY_SYMBIONT_OF_ENTRY_INTO_HOST	37	-0.603823	-1.43158	0.0718563	0.258896
GOBP_NEGATIVE_REGULATION_OF_MUSCLE_HYPERTROPHY	23	0.346617	0.871426	0.651351	1		GOBP_LYMPH_NODE_DEVELOPMENT	15	-0.704339	-1.4314	0.0871632	0.258759
GOBP_AXO_DENDRITIC_TRANSPORT	62	0.287468	0.870967	0.688172	1		GOBP_POSITIVE_REGULATION_OF_GLIAL_CELL_DIFFERENTIATION	27	-0.626681	-1.43021	0.0745157	0.260456
GOBP_NUCLEAR_ENVELOPE_ORGANIZATION	49	0.303902	0.870802	0.708475	1		GOBP_REGULATION_OF_SIGNALING_RECEPTOR_ACTIVITY	105	-0.526032	-1.42985	0.0358515	0.260662
GOBP_ESTABLISHMENT_OF_ENDOTHELIAL_BARRIER	38	0.308271	0.869057	0.649068	1		GOBP_TYROSINE_PHOSPHORYLATION_OF_STAT_PROTEIN	53	-0.568135	-1.42969	0.0668563	0.260455
GOBP_VIRAL_BUDDING_VIA_HOST_ESCRT_COMPLEX	20	0.358897	0.868293	0.615776	1		GOBP_CELL_MORPHOGENESIS_INVOLVED_IN_NEURON_DIFFERENTIATION	390	-0.476639	-1.42949	0.00320513	0.26034
GOBP_TRNA_METHYLATION	39	0.305838	0.86756	0.695364	1		GOBP_REGULATION_OF_RESPONSE_TO_INTERFERON_GAMMA	22	-0.650422	-1.42897	0.0752351	0.260766
GOBP_MITOTIC_CYTOKINETIC_PROCESS	23	0.342987	0.866792	0.639205	1		GOBP_GLIOGENESIS	198	-0.497165	-1.42878	0.0137457	0.260602
GOBP_DNA_REPLICATION_INDEPENDENT_NUCLEOSOME_ORGANIZATION	47	0.293114	0.866279	0.702614	1		GOBP_CALCINEURIN_MEDIATED_SIGNALING	35	-0.614527	-1.42868	0.0782609	0.260326
GOBP_REGULATION_OF_CHOLESTEROL_BIOSYNTHETIC_PROCESS	40	0.305626	0.864931	0.69	1		GOBP_CELL_DEATH_IN_RESPONSE_TO_OXIDATIVE_STRESS	71	-0.546631	-1.42868	0.0554804	0.259855
GOBP_MIDBODY_ABSCISSION	17	0.37368	0.863901	0.624	1		GOBP_NEGATIVE_REGULATION_OF_EPITHELIAL_CELL_MIGRATION	50	-0.579345	-1.42705	0.0676796	0.262343
GOBP_SPHINGOLIPID_METABOLIC_PROCESS	133	0.253437	0.863713	0.797619	1		GOBP_ORGANIC_ACID_TRANSMEMBRANE_TRANSPORT	107	-0.529393	-1.42692	0.0327456	0.262098
GOBP_OSTEOBLAST_PROLIFERATION	18	0.367393	0.862351	0.663889	1		GOBP_RESPONSE_TO_FLUID_SHEAR_STRESS	25	-0.639029	-1.42686	0.0712121	0.261747
GOBP_CHROMOSOME_ORGANIZATION_INVOLVED_IN_MEIOTIC_CELL_CYCLE	50	0.297363	0.859011	0.680272	1		GOBP_POSITIVE_REGULATION_OF_GLIOGENESIS	44	-0.591747	-1.42642	0.0770328	0.262095
GOBP_REGULATION_OF_TRANSLATIONAL_ELONGATION	18	0.359123	0.858288	0.637641	1		GOBP_POSITIVE_REGULATION_OF_DENDRITIC_SPINE_DEVELOPMENT	31	-0.619213	-1.42586	0.0928463	0.26267
GOBP_POSTSYNAPTIC_NEUROTRANSMITTER_RECEPTOR_INTERNALIZATION	15	0.373906	0.856559	0.628916	1		GOBP_NEGATIVE_REGULATION_OF_CELL_SUBSTRATE_JUNCTION_ORGANIZATION	15	-0.694931	-1.42465	0.0798669	0.264404
GOBP_RIBONUCLEOPROTEIN_COMPLEX_BIOGENESIS	436	0.22241	0.855576	0.961538	1		GOBP_EXCRETION	29	-0.624109	-1.42445	0.0705706	0.264307
GOBP_GENETIC_IMPRINTING	20	0.338627	0.853574	0.682099	1		GOBP_GLIAL_CELL_PROLIFERATION	37	-0.593905	-1.42344	0.064194	0.265692
GOBP_LAMELLIPODIUM_ORGANIZATION	76	0.273392	0.853413	0.743363	1		GOBP_EPITHELIAL_CELL_PROLIFERATION	252	-0.487357	-1.42281	0.0102041	0.266346
GOBP_DENDRITIC_SPINE_MAINTENANCE	18	0.355775	0.853184	0.664	1		GOBP_POSITIVE_REGULATION_OF_TRANSLATIONAL_INITIATION	24	-0.650076	-1.42246	0.0769231	0.266445
GOBP_TERMINATION_OF_RNA_POLYMERASE_I_TRANSCRIPTION	30	0.327803	0.85259	0.653061	1		GOBP_REGULATION_OF_PHOSPHOLIPASE_ACTIVITY	42	-0.583028	-1.42245	0.0738636	0.265981
GOBP_NUCLEOBASE_METABOLIC_PROCESS	28	0.331481	0.851731	0.67147	1		GOBP_NEGATIVE_REGULATION_OF_INTERLEUKIN_1_BETA_PRODUCTION	20	-0.665632	-1.42242	0.0790323	0.265538
GOBP_NEGATIVE_REGULATION_OF_REACTIVE_OXYGEN_SPECIES_METABOLIC_PROCESS	43	0.293731	0.851708	0.712375	1		GOBP_NEGATIVE_REGULATION_OF_HEMOPOIESIS	77	-0.541656	-1.42222	0.0455137	0.265474
GOBP_CELLULAR_CARBOHYDRATE_CATABOLIC_PROCESS	39	0.303448	0.851682	0.673203	1		GOBP_NEGATIVE_REGULATION_OF_INTERLEUKIN_1_PRODUCTION	24	-0.646764	-1.42172	0.0671756	0.265913
GOBP_NEGATIVE_REGULATION_OF_NECROTIC_CELL_DEATH	15	0.363846	0.851571	0.668342	1		GOBP_L_AMINO_ACID_TRANSPORT	44	-0.583302	-1.42014	0.0632737	0.268377
GOBP_SPINDLE_ASSEMBLY	112	0.257403	0.851109	0.832461	1		GOBP_GLIAL_CELL_DEVELOPMENT	80	-0.536801	-1.41991	0.054902	0.268354
GOBP_REGULATION_OF_CELL_CYCLE_ARREST	87	0.266824	0.85092	0.79638	1		GOBP_DIVALENT_INORGANIC_CATION_HOMEOSTASIS	307	-0.47534	-1.41849	0.0032967	0.270531
GOBP_PURINE_CONTAINING_COMPOUND_METABOLIC_PROCESS	370	0.225618	0.849537	0.941176	1		GOBP_CELLULAR_HORMONE_METABOLIC_PROCESS	71	-0.553636	-1.41698	0.0558511	0.272924
GOBP_NUCLEOTIDE_BINDING_DOMAIN_LEUCINE_RICH_REPEAT_CONTAINING_RECEPTOR_SIGNALING_PATHWAY	41	0.297748	0.849021	0.702875	1		GOBP_REGULATION_OF_LIPASE_ACTIVITY	58	-0.56091	-1.41687	0.0639205	0.272635
GOBP_NUCLEUS_ORGANIZATION	113	0.251893	0.847167	0.830097	1		GOBP_RETINOL_METABOLIC_PROCESS	27	-0.639008	-1.41652	0.0940298	0.27285
GOBP_NEGATIVE_REGULATION_OF_NUCLEAR_DIVISION	50	0.289425	0.847132	0.727273	1		GOBP_REGULATION_OF_CELLULAR_COMPONENT_SIZE	294	-0.476691	-1.41583	0.00993378	0.273607
GOBP_NEGATIVE_REGULATION_OF_CARDIAC_MUSCLE_TISSUE_GROWTH	18	0.356298	0.846792	0.66838	1		GOBP_POSITIVE_REGULATION_OF_PROTEIN_LOCALIZATION_TO_MEMBRANE	107	-0.517886	-1.4153	0.0377359	0.274173
GOBP_MULTICELLULAR_ORGANISM_AGING	21	0.356961	0.846131	0.698061	1		GOBP_ACTION_POTENTIAL	68	-0.549133	-1.41526	0.0628342	0.273771
GOBP_RIBONUCLEOSIDE_MONOPHOSPHATE_METABOLIC_PROCESS	51	0.291842	0.846011	0.744615	1		GOBP_ANIMAL_ORGAN_REGENERATION	57	-0.557426	-1.4152	0.0690122	0.273411
GOBP_POSITIVE_REGULATION_OF_RNA_SPLICING	34	0.309421	0.844332	0.667665	1		GOBP_ACYLGLYCEROL_HOMEOSTASIS	17	-0.677315	-1.41483	0.101613	0.273573
GOBP_REGULATION_OF_RESPONSE_TO_ENDOPLASMIC_RETICULUM_STRESS	75	0.270402	0.844225	0.793522	1		GOBP_POSITIVE_REGULATION_OF_VIRAL_PROCESS	86	-0.538028	-1.41413	0.0495437	0.274495
GOBP_PYRIMIDINE_CONTAINING_COMPOUND_METABOLIC_PROCESS	73	0.261435	0.844181	0.79476	1		GOBP_REGULATION_OF_TRANSCRIPTION_BY_RNA_POLYMERASE_III	22	-0.641743	-1.4136	0.0835913	0.275053
GOBP_PROTEIN_LOCALIZATION_TO_CHROMOSOME	89	0.261938	0.844076	0.776316	1		GOBP_RESPONSE_TO_NUTRIENT	111	-0.51746	-1.41338	0.0413534	0.274958
GOBP_MORPHOGENESIS_OF_A_POLARIZED_EPITHELIUM	119	0.256396	0.843271	0.814815	1		GOBP_POSITIVE_REGULATION_OF_ENDOCYTOSIS	77	-0.536409	-1.41299	0.0495186	0.275258
GOBP_MAINTENANCE_OF_BLOOD_BRAIN_BARRIER	22	0.338446	0.843184	0.665635	1		GOBP_CELLULAR_ION_HOMEOSTASIS	439	-0.468757	-1.41278	0.00105374	0.27518
GOBP_REGULATION_OF_RAC_PROTEIN_SIGNAL_TRANSDUCTION	18	0.347126	0.842802	0.663185	1		GOBP_ORGANIC_HYDROXY_COMPOUND_CATABOLIC_PROCESS	43	-0.573656	-1.4125	0.0803571	0.275244
GOBP_REGULATION_OF_PEPTIDYL_LYSINE_ACETYLATION	54	0.284205	0.837138	0.74359	1		GOBP_FAT_SOLUBLE_VITAMIN_METABOLIC_PROCESS	18	-0.678494	-1.41229	0.112676	0.275182
GOBP_REGULATION_OF_SENSORY_PERCEPTION	18	0.344882	0.83554	0.654891	1		GOBP_REGULATION_OF_OXIDATIVE_STRESS_INDUCED_CELL_DEATH	52	-0.568398	-1.41182	0.0738255	0.275582
GOBP_GOLGI_ORGANIZATION	131	0.240347	0.835317	0.876405	1		GOBP_REGULATION_OF_RELEASE_OF_CYTOCHROME_C_FROM_MITOCHONDRIA	39	-0.58837	-1.41148	0.0754438	0.27577
GOBP_HEAD_MORPHOGENESIS	24	0.333762	0.833696	0.684066	1		GOBP_CENTRAL_NERVOUS_SYSTEM_NEURON_AXONOGENESIS	21	-0.660312	-1.41066	0.0835866	0.276771
GOBP_REGULATION_OF_MITOCHONDRIAL_GENE_EXPRESSION	29	0.31235	0.832784	0.714286	1		GOBP_MODULATION_BY_SYMBIONT_OF_HOST_PROCESS	34	-0.605866	-1.40934	0.0725926	0.278748
GOBP_MITOCHONDRIAL_MEMBRANE_ORGANIZATION	135	0.241731	0.831908	0.881988	1		GOBP_NEGATIVE_REGULATION_OF_CELL_ACTIVATION	152	-0.498088	-1.40833	0.0289855	0.280309
GOBP_TETRAPYRROLE_METABOLIC_PROCESS	51	0.278381	0.831155	0.790441	1		GOBP_REGULATION_OF_INTRINSIC_APOPTOTIC_SIGNALING_PATHWAY	139	-0.502338	-1.40731	0.0338346	0.281817
GOBP_PEPTIDYL_GLUTAMIC_ACID_MODIFICATION	23	0.331817	0.830528	0.666667	1		GOBP_NEGATIVE_REGULATION_OF_CELL_CELL_ADHESION	141	-0.504742	-1.40663	0.0359712	0.2826
GOBP_ERYTHROCYTE_DEVELOPMENT	27	0.328374	0.829747	0.684507	1		GOBP_MACROPHAGE_ACTIVATION	68	-0.54842	-1.40651	0.0484522	0.282344
GOBP_REGULATION_OF_NEUROBLAST_PROLIFERATION	17	0.355177	0.829585	0.682692	1		GOBP_PURINE_NUCLEOTIDE_TRANSPORT	22	-0.6423	-1.4064	0.099844	0.282109
GOBP_INTRINSIC_APOPTOTIC_SIGNALING_PATHWAY_BY_P53_CLASS_MEDIATOR	65	0.27168	0.828835	0.777778	1		GOBP_REGULATION_OF_POSITIVE_CHEMOTAXIS	16	-0.679683	-1.40575	0.10467	0.282903
GOBP_ATTACHMENT_OF_SPINDLE_MICROTUBULES_TO_KINETOCHORE	35	0.309945	0.827382	0.744548	1		GOBP_REGULATION_OF_TRANSLATION_NCRNA_MEDIATED	21	-0.633303	-1.40551	0.107425	0.282858
GOBP_BETA_CATENIN_TCF_COMPLEX_ASSEMBLY	29	0.312057	0.82709	0.696875	1		GOBP_REGULATION_OF_PRODUCTION_OF_MOLECULAR_MEDIATOR_OF_IMMUNE_RESPONSE	118	-0.507928	-1.40547	0.0430504	0.282436
GOBP_CENTROMERE_COMPLEX_ASSEMBLY	48	0.283219	0.827012	0.77193	1		GOBP_AMINOGLYCAN_METABOLIC_PROCESS	118	-0.513838	-1.40543	0.035309	0.282036
GOBP_REGULATION_OF_CAMP_DEPENDENT_PROTEIN_KINASE_ACTIVITY	17	0.349056	0.826193	0.667546	1		GOBP_NEGATIVE_REGULATION_OF_AMYLOID_PRECURSOR_PROTEIN_CATABOLIC_PROCESS	17	-0.672324	-1.40536	0.10989	0.281681
GOBP_REGULATION_OF_POSTSYNAPTIC_MEMBRANE_NEUROTRANSMITTER_RECEPTOR_LEVELS	42	0.285967	0.826084	0.747634	1		GOBP_HEAD_DEVELOPMENT	484	-0.459313	-1.40475	0.00417537	0.282424
GOBP_INCLUSION_BODY_ASSEMBLY	20	0.333554	0.825117	0.691057	1		GOBP_REGULATION_OF_CATION_TRANSMEMBRANE_TRANSPORT	218	-0.481849	-1.40419	0.0226501	0.282991
GOBP_INTERMEMBRANE_LIPID_TRANSFER	38	0.289313	0.824926	0.748485	1		GOBP_REGULATION_OF_SMOOTHENED_SIGNALING_PATHWAY	57	-0.558654	-1.40389	0.0814917	0.283078
GOBP_TOXIN_TRANSPORT	35	0.304961	0.824526	0.707042	1		GOBP_POSITIVE_REGULATION_OF_CELLULAR_RESPONSE_TO_TRANSFORMING_GROWTH_FACTOR_BETA_STIMULUS	24	-0.641566	-1.40353	0.085758	0.28335
GOBP_CHROMATIN_REMODELING	179	0.232915	0.823848	0.895105	1		GOBP_REGULATION_OF_MAMMARY_GLAND_EPITHELIAL_CELL_PROLIFERATION	15	-0.685088	-1.4026	0.117647	0.284667
GOBP_PROTEIN_KINASE_A_SIGNALING	23	0.326816	0.823451	0.714286	1		GOBP_POSITIVE_REGULATION_OF_LIPID_BIOSYNTHETIC_PROCESS	58	-0.55159	-1.40233	0.0736698	0.284749
GOBP_REGULATION_OF_CHROMATIN_ORGANIZATION	162	0.234223	0.822869	0.85625	1		GOBP_LOCALIZATION_WITHIN_MEMBRANE	57	-0.560805	-1.40213	0.0722892	0.28463
GOBP_BRANCHED_CHAIN_AMINO_ACID_METABOLIC_PROCESS	22	0.336775	0.82262	0.709402	1		GOBP_REACTIVE_OXYGEN_SPECIES_METABOLIC_PROCESS	203	-0.486021	-1.40206	0.0242494	0.284279
GOBP_POSITIVE_REGULATION_OF_BIOMINERALIZATION	28	0.322561	0.820092	0.722388	1		GOBP_NEGATIVE_REGULATION_OF_SMOOTHENED_SIGNALING_PATHWAY	25	-0.635081	-1.40191	0.1	0.284074
GOBP_COBALAMIN_METABOLIC_PROCESS	17	0.342122	0.819298	0.672589	1		GOBP_REGULATION_OF_CD4_POSITIVE_ALPHA_BETA_T_CELL_ACTIVATION	55	-0.564549	-1.40176	0.0657534	0.283903
GOBP_RNA_CAPPING	34	0.301083	0.817878	0.737013	1		GOBP_POSITIVE_REGULATION_OF_CELLULAR_COMPONENT_BIOGENESIS	413	-0.463583	-1.39997	0.00734523	0.286894
GOBP_NUCLEOSOME_ASSEMBLY	96	0.248042	0.816566	0.833333	1		GOBP_ANDROGEN_RECEPTOR_SIGNALING_PATHWAY	32	-0.614294	-1.39946	0.0846154	0.287386
GOBP_POSITIVE_REGULATION_OF_DEFENSE_RESPONSE_TO_VIRUS_BY_HOST	28	0.309603	0.814968	0.719764	1		GOBP_POSITIVE_REGULATION_OF_PEPTIDE_SECRETION	104	-0.511114	-1.39944	0.037037	0.286938
GOBP_REGULATION_OF_POLYSACCHARIDE_METABOLIC_PROCESS	32	0.306068	0.814835	0.772472	1		GOBP_EMBRYO_IMPLANTATION	31	-0.598334	-1.39836	0.0988024	0.288584
GOBP_REGULATION_OF_ALCOHOL_BIOSYNTHETIC_PROCESS	56	0.274939	0.811286	0.797753	1		GOBP_POSITIVE_REGULATION_OF_AXON_EXTENSION	32	-0.598465	-1.398	0.0684524	0.288764
GOBP_POSITIVE_REGULATION_OF_CELL_CYCLE_PHASE_TRANSITION	84	0.255436	0.807268	0.883117	1		GOBP_POSITIVE_REGULATION_OF_BINDING	138	-0.497026	-1.39723	0.0400972	0.289748
GOBP_FATTY_ACID_BETA_OXIDATION	67	0.264218	0.807256	0.836431	1		GOBP_CELLULAR_OXIDANT_DETOXIFICATION	71	-0.539776	-1.39712	0.0542005	0.289483
GOBP_UBIQUITIN_DEPENDENT_PROTEIN_CATABOLIC_PROCESS_VIA_THE_MULTIVESICULAR_BODY_SORTING_PATHWAY	22	0.323834	0.806343	0.707246	1		GOBP_MYELOID_DENDRITIC_CELL_ACTIVATION	22	-0.634754	-1.39678	0.100787	0.289701
GOBP_POST_GOLGI_VESICLE_MEDIATED_TRANSPORT	98	0.245292	0.805521	0.868182	1		GOBP_CELLULAR_RESPONSE_TO_AMYLOID_BETA	28	-0.622543	-1.39504	0.0978593	0.292485
GOBP_RIBOSOME_ASSEMBLY	62	0.265004	0.803398	0.81203	1		GOBP_REGULATION_OF_CLATHRIN_DEPENDENT_ENDOCYTOSIS	16	-0.679661	-1.39502	0.104037	0.292053
GOBP_REGULATION_OF_PROGRAMMED_NECROTIC_CELL_DEATH	20	0.331665	0.802909	0.733146	1		GOBP_SPROUTING_ANGIOGENESIS	79	-0.530955	-1.39369	0.0652463	0.294206
GOBP_IRON_SULFUR_CLUSTER_ASSEMBLY	24	0.309637	0.800568	0.719136	1		GOBP_ODONTOGENESIS	62	-0.541093	-1.39364	0.0629096	0.293831
GOBP_HOMOLOGOUS_CHROMOSOME_PAIRING_AT_MEIOSIS	35	0.292056	0.800319	0.769886	1		GOBP_MUSCLE_CELL_APOPTOTIC_PROCESS	51	-0.562345	-1.3934	0.0948396	0.293806
GOBP_SYNAPTIC_VESICLE_CYTOSKELETAL_TRANSPORT	18	0.327899	0.799442	0.726582	1		GOBP_MODULATION_OF_PROCESS_OF_OTHER_ORGANISM	94	-0.524336	-1.3922	0.0539846	0.295717
GOBP_POSITIVE_REGULATION_OF_ATPASE_ACTIVITY	52	0.273965	0.799328	0.836576	1		GOBP_INTESTINAL_ABSORPTION	23	-0.644044	-1.39004	0.112164	0.299466
GOBP_NEUROMUSCULAR_PROCESS_CONTROLLING_BALANCE	24	0.314147	0.799309	0.751462	1		GOBP_PRODUCTION_OF_MOLECULAR_MEDIATOR_INVOLVED_IN_INFLAMMATORY_RESPONSE	60	-0.54747	-1.38909	0.0702006	0.300824
GOBP_TRANSLATIONAL_ELONGATION	129	0.24045	0.797493	0.909091	1		GOBP_POSITIVE_REGULATION_OF_PROTEOLYSIS	298	-0.468477	-1.38892	0.00548246	0.300702
GOBP_NUCLEOSOME_ORGANIZATION	129	0.234232	0.795916	0.923858	1		GOBP_ER_NUCLEUS_SIGNALING_PATHWAY	49	-0.560612	-1.38874	0.0823864	0.300569
GOBP_VIRION_ASSEMBLY	39	0.292605	0.793907	0.74375	1		GOBP_SMALL_GTPASE_MEDIATED_SIGNAL_TRANSDUCTION	430	-0.454554	-1.38837	0.00630252	0.300802
GOBP_SISTER_CHROMATID_COHESION	58	0.265323	0.793056	0.820513	1		GOBP_POSITIVE_REGULATION_OF_CELL_JUNCTION_ASSEMBLY	47	-0.564157	-1.38814	0.078635	0.300732
GOBP_POSITIVE_REGULATION_OF_PROTEIN_MODIFICATION_BY_SMALL_PROTEIN_CONJUGATION_OR_REMOVAL	125	0.234984	0.792718	0.921053	1		GOBP_PH_REDUCTION	47	-0.566294	-1.38808	0.0792079	0.30039
GOBP_ATTACHMENT_OF_MITOTIC_SPINDLE_MICROTUBULES_TO_KINETOCHORE	15	0.343855	0.792458	0.74092	1		GOBP_ACTIVATION_OF_INNATE_IMMUNE_RESPONSE	124	-0.504051	-1.38768	0.0415648	0.300675
GOBP_TRANSLATIONAL_INITIATION	186	0.221908	0.791352	0.963504	1		GOBP_POSITIVE_REGULATION_OF_PROTEIN_KINASE_B_SIGNALING	111	-0.507791	-1.3872	0.0411311	0.30113
GOBP_TRNA_PROCESSING	127	0.235144	0.790657	0.933333	1		GOBP_ADAPTIVE_IMMUNE_RESPONSE_BASED_ON_SOMATIC_RECOMBINATION_OF_IMMUNE_RECEPTORS_BUILT_FROM_IMMUNOGLOBULIN_SUPERFAMILY_DOMAINS	247	-0.472726	-1.38705	0.011236	0.30095
GOBP_CELLULAR_COMPONENT_DISASSEMBLY_INVOLVED_IN_EXECUTION_PHASE_OF_APOPTOSIS	28	0.305714	0.789841	0.771084	1		GOBP_NEURON_DEATH_IN_RESPONSE_TO_OXIDATIVE_STRESS	25	-0.625224	-1.38675	0.108896	0.301031
GOBP_PHOTOTRANSDUCTION_VISIBLE_LIGHT	20	0.318947	0.788233	0.744	1		GOBP_HYPEROSMOTIC_RESPONSE	18	-0.653487	-1.38649	0.095935	0.30108
GOBP_RHYTHMIC_BEHAVIOR	26	0.309145	0.787366	0.746439	1		GOBP_REGULATION_OF_T_HELPER_CELL_DIFFERENTIATION	31	-0.593866	-1.38563	0.105505	0.302333
GOBP_RRNA_METABOLIC_PROCESS	234	0.216723	0.787351	0.992126	1		GOBP_ADENYLATE_CYCLASE_ACTIVATING_G_PROTEIN_COUPLED_RECEPTOR_SIGNALING_PATHWAY	61	-0.535831	-1.38392	0.0843882	0.30515
GOBP_CHROMATIN_REMODELING_AT_CENTROMERE	40	0.279311	0.787308	0.780645	1		GOBP_CIRCULATORY_SYSTEM_PROCESS	349	-0.461456	-1.38334	0.0130719	0.305763
GOBP_SISTER_CHROMATID_SEGREGATION	188	0.221521	0.786454	0.962687	1		GOBP_BASEMENT_MEMBRANE_ORGANIZATION	20	-0.65297	-1.38322	0.105263	0.305524
GOBP_MRNA_METHYLATION	16	0.333646	0.784007	0.713555	1		GOBP_HETEROPHILIC_CELL_CELL_ADHESION_VIA_PLASMA_MEMBRANE_CELL_ADHESION_MOLECULES	22	-0.635498	-1.38255	0.103339	0.306445
GOBP_MITOCHONDRIAL_FUSION	27	0.302767	0.782602	0.764012	1		GOBP_BIOLOGICAL_PROCESS_INVOLVED_IN_INTRASPECIES_INTERACTION_BETWEEN_ORGANISMS	31	-0.601799	-1.3815	0.103659	0.30806
GOBP_TRNA_MODIFICATION	87	0.240316	0.779742	0.905172	1		GOBP_POSITIVE_REGULATION_OF_NF_KAPPAB_TRANSCRIPTION_FACTOR_ACTIVITY	139	-0.497469	-1.38149	0.0421179	0.307586
GOBP_GLUTAMINE_METABOLIC_PROCESS	20	0.314228	0.779408	0.772472	1		GOBP_ANTIGEN_PROCESSING_AND_PRESENTATION_OF_PEPTIDE_ANTIGEN	178	-0.478545	-1.3813	0.0307692	0.307487
GOBP_REGULATION_OF_CELLULAR_EXTRAVASATION	25	0.304767	0.776458	0.773743	1		GOBP_REGULATION_OF_MEMBRANE_PROTEIN_ECTODOMAIN_PROTEOLYSIS	18	-0.651077	-1.38122	0.116203	0.307199
GOBP_POSITIVE_REGULATION_OF_CELL_CYCLE_G1_S_PHASE_TRANSITION	38	0.282215	0.775549	0.831776	1		GOBP_NEGATIVE_REGULATION_OF_PROTEIN_LOCALIZATION_TO_MEMBRANE	21	-0.640958	-1.38103	0.118565	0.307149
GOBP_SCHWANN_CELL_DIFFERENTIATION	31	0.292065	0.775045	0.804154	1		GOBP_MONOVALENT_INORGANIC_CATION_HOMEOSTASIS	109	-0.508628	-1.381	0.0475	0.306739
GOBP_LATE_ENDOSOME_TO_VACUOLE_TRANSPORT_VIA_MULTIVESICULAR_BODY_SORTING_PATHWAY	17	0.327021	0.77451	0.746231	1		GOBP_REGULATION_OF_OXIDATIVE_STRESS_INDUCED_NEURON_DEATH	22	-0.644054	-1.38001	0.109501	0.308148
GOBP_REGULATION_OF_RUFFLE_ASSEMBLY	22	0.315558	0.774459	0.775726	1		GOBP_NEGATIVE_REGULATION_OF_FIBROBLAST_PROLIFERATION	25	-0.611173	-1.37915	0.111801	0.309467
GOBP_NUCLEAR_CHROMOSOME_SEGREGATION	246	0.211203	0.77393	1	1		GOBP_IN_UTERO_EMBRYONIC_DEVELOPMENT	260	-0.469037	-1.37843	0.0168729	0.310517
GOBP_RESPONSE_TO_GLUCAGON	24	0.30192	0.767973	0.777778	1		GOBP_NEGATIVE_REGULATION_OF_CELL_CYCLE_G1_S_PHASE_TRANSITION	95	-0.512872	-1.37793	0.0478655	0.311077
GOBP_REGULATION_OF_MRNA_POLYADENYLATION	17	0.324869	0.766848	0.75	1		GOBP_ISOPRENOID_METABOLIC_PROCESS	79	-0.517387	-1.37747	0.0719794	0.311449
GOBP_INTRACELLULAR_ESTROGEN_RECEPTOR_SIGNALING_PATHWAY	42	0.274269	0.766586	0.848684	1		GOBP_INTEGRIN_MEDIATED_SIGNALING_PATHWAY	85	-0.519803	-1.37713	0.0634921	0.311618
GOBP_POSITIVE_REGULATION_OF_MITOCHONDRIAL_OUTER_MEMBRANE_PERMEABILIZATION_INVOLVED_IN_APOPTOTIC_SIGNALING_PATHWAY	35	0.272826	0.764886	0.824074	1		GOBP_ACTIN_FILAMENT_DEPOLYMERIZATION	46	-0.560073	-1.3766	0.0823045	0.312207
GOBP_LATE_ENDOSOME_TO_VACUOLE_TRANSPORT	24	0.295512	0.762296	0.786127	1		GOBP_NEGATIVE_REGULATION_OF_MUSCLE_CELL_APOPTOTIC_PROCESS	26	-0.623188	-1.37648	0.115265	0.31202
GOBP_PROTEIN_TARGETING_TO_LYSOSOME	22	0.301752	0.761671	0.811111	1		GOBP_REGULATION_OF_STEROL_TRANSPORT	37	-0.583905	-1.37622	0.0884451	0.312029
GOBP_ASPARTATE_FAMILY_AMINO_ACID_METABOLIC_PROCESS	40	0.26765	0.760254	0.832808	1		GOBP_TRIGLYCERIDE_BIOSYNTHETIC_PROCESS	31	-0.596622	-1.37494	0.107143	0.314174
GOBP_MITOTIC_SISTER_CHROMATID_SEGREGATION	157	0.221029	0.759416	0.973154	1		GOBP_REGULATION_OF_RECEPTOR_MEDIATED_ENDOCYTOSIS	74	-0.525654	-1.37482	0.0589023	0.313934
GOBP_N_TERMINAL_PROTEIN_AMINO_ACID_MODIFICATION	26	0.2934	0.75916	0.795918	1		GOBP_REGULATION_OF_T_CELL_DIFFERENTIATION_IN_THYMUS	16	-0.670337	-1.37455	0.131988	0.313958
GOBP_REGULATION_OF_CHROMOSOME_SEGREGATION	81	0.244677	0.758378	0.911647	1		GOBP_REGULATION_OF_RECEPTOR_RECYCLING	16	-0.670507	-1.37446	0.1232	0.313647
GOBP_NUCLEOSIDE_MONOPHOSPHATE_BIOSYNTHETIC_PROCESS	38	0.275388	0.756091	0.837662	1		GOBP_POSITIVE_REGULATION_OF_VASCULAR_ASSOCIATED_SMOOTH_MUSCLE_CELL_PROLIFERATION	25	-0.616001	-1.37391	0.115152	0.314284
GOBP_CHROMOSOME_SEGREGATION	305	0.207578	0.75172	1	1		GOBP_NEGATIVE_REGULATION_OF_APOPTOTIC_SIGNALING_PATHWAY	177	-0.482283	-1.37355	0.0352941	0.314601
GOBP_REGULATION_OF_PROTEIN_ACETYLATION	64	0.248222	0.751102	0.904215	1		GOBP_POSITIVE_REGULATION_OF_PROTEIN_TARGETING_TO_MEMBRANE	29	-0.609534	-1.37321	0.115097	0.314905
GOBP_MULTIVESICULAR_BODY_ORGANIZATION	30	0.283166	0.748053	0.831884	1		GOBP_NEGATIVE_REGULATION_OF_ACTIN_FILAMENT_DEPOLYMERIZATION	34	-0.578658	-1.37264	0.118571	0.315581
GOBP_RNA_DEPENDENT_DNA_BIOSYNTHETIC_PROCESS	68	0.243754	0.747892	0.887597	1		GOBP_SALIVARY_GLAND_DEVELOPMENT	18	-0.645603	-1.37242	0.131707	0.315534
GOBP_REGULATION_OF_MITOTIC_SPINDLE_ASSEMBLY	18	0.316192	0.747861	0.795213	1		GOBP_NONRIBOSOMAL_PEPTIDE_BIOSYNTHETIC_PROCESS	16	-0.661209	-1.37177	0.122977	0.316363
GOBP_REGULATION_OF_CYTOKINESIS	71	0.239536	0.744406	0.910569	1		GOBP_MAINTENANCE_OF_LOCATION_IN_CELL	152	-0.48084	-1.37149	0.0427553	0.316454
GOBP_CHROMOSOME_LOCALIZATION	74	0.238769	0.742323	0.933333	1		GOBP_POSITIVE_REGULATION_OF_AMYLOID_BETA_FORMATION	15	-0.669358	-1.37121	0.101942	0.316509
GOBP_VIRAL_GENE_EXPRESSION	194	0.209894	0.74176	0.986577	1		GOBP_DETECTION_OF_EXTERNAL_BIOTIC_STIMULUS	19	-0.642611	-1.36979	0.116585	0.31887
GOBP_N_TERMINAL_PROTEIN_AMINO_ACID_ACETYLATION	16	0.319931	0.740383	0.817232	1		GOBP_CELL_ADHESION_MEDIATED_BY_INTEGRIN	53	-0.553465	-1.36903	0.0864198	0.320023
GOBP_HOMOLOGOUS_CHROMOSOME_SEGREGATION	43	0.265	0.738291	0.865979	1		GOBP_POSITIVE_REGULATION_OF_NIK_NF_KAPPAB_SIGNALING	55	-0.538332	-1.36901	0.0863014	0.319603
GOBP_HEME_METABOLIC_PROCESS	30	0.281921	0.736919	0.848315	1		GOBP_REGULATION_OF_BINDING	284	-0.46091	-1.36836	0.0144928	0.320414
GOBP_REGULATION_OF_MEMBRANE_PERMEABILITY	73	0.236621	0.736345	0.939759	1		GOBP_RESPONSE_TO_ALCOHOL	152	-0.481752	-1.36803	0.0409836	0.320633
GOBP_MEIOTIC_CHROMOSOME_SEGREGATION	69	0.239036	0.736261	0.931559	1		GOBP_ARACHIDONIC_ACID_METABOLIC_PROCESS	32	-0.601735	-1.36773	0.113293	0.320777
GOBP_REGULATION_OF_ACTIVIN_RECEPTOR_SIGNALING_PATHWAY	16	0.321264	0.734524	0.775068	1		GOBP_POSITIVE_REGULATION_OF_CELL_DEATH	495	-0.448217	-1.36743	0.00414938	0.320922
GOBP_STRIATED_MUSCLE_CELL_PROLIFERATION	37	0.264534	0.733716	0.888563	1		GOBP_POSITIVE_REGULATION_OF_FOCAL_ADHESION_ASSEMBLY	18	-0.656684	-1.36643	0.1008	0.322432
GOBP_PROTEIN_N_LINKED_GLYCOSYLATION	66	0.242269	0.733373	0.92674	1		GOBP_REGULATION_OF_NEUTROPHIL_CHEMOTAXIS	27	-0.59923	-1.36606	0.113354	0.322691
GOBP_PYRIMIDINE_NUCLEOTIDE_METABOLIC_PROCESS	44	0.256842	0.73211	0.914191	1		GOBP_EPIDERMAL_CELL_DIFFERENTIATION	121	-0.493184	-1.36572	0.0464824	0.322875
GOBP_POTASSIUM_ION_IMPORT_ACROSS_PLASMA_MEMBRANE	24	0.288105	0.731831	0.828125	1		GOBP_RESPONSE_TO_HYDROPEROXIDE	16	-0.653023	-1.36492	0.124409	0.323917
GOBP_NCRNA_PROCESSING	378	0.191371	0.731428	1	1		GOBP_REGULATION_OF_RESPONSE_TO_OXIDATIVE_STRESS	72	-0.530698	-1.36464	0.0751678	0.324002
GOBP_TRANSFERRIN_TRANSPORT	31	0.272265	0.730565	0.854785	1		GOBP_PROTEIN_CONTAINING_COMPLEX_REMODELING	17	-0.658658	-1.36442	0.130856	0.323994
GOBP_HISTONE_EXCHANGE	47	0.258076	0.729747	0.895683	1		GOBP_FAT_CELL_DIFFERENTIATION	152	-0.482642	-1.36437	0.0339806	0.323607
GOBP_REGULATION_OF_SISTER_CHROMATID_COHESION	22	0.288354	0.728465	0.826087	1		GOBP_REGULATION_OF_SPINDLE_CHECKPOINT	15	-0.660451	-1.36228	0.134426	0.327482
GOBP_ALPHA_AMINO_ACID_CATABOLIC_PROCESS	64	0.233624	0.728161	0.919847	1		GOBP_TUMOR_NECROSIS_FACTOR_SUPERFAMILY_CYTOKINE_PRODUCTION	115	-0.494555	-1.36134	0.042735	0.328946
GOBP_DNA_DOUBLE_STRAND_BREAK_PROCESSING	21	0.297559	0.7278	0.8125	1		GOBP_T_CELL_LINEAGE_COMMITMENT	21	-0.635389	-1.36123	0.124803	0.328678
GOBP_REGULATION_OF_POLYSACCHARIDE_BIOSYNTHETIC_PROCESS	27	0.282648	0.727133	0.863777	1		GOBP_GLYCOPROTEIN_CATABOLIC_PROCESS	18	-0.642636	-1.36103	0.112164	0.32868
GOBP_MRNA_MODIFICATION	24	0.2891	0.724791	0.850877	1		GOBP_NEGATIVE_REGULATION_OF_LYMPHOCYTE_DIFFERENTIATION	37	-0.573668	-1.36079	0.101449	0.32866
GOBP_REGULATION_OF_SPINDLE_ASSEMBLY	25	0.284455	0.724613	0.854651	1		GOBP_POSITIVE_REGULATION_OF_NUCLEOTIDE_METABOLIC_PROCESS	27	-0.60707	-1.36043	0.104478	0.328956
GOBP_LAMELLIPODIUM_ASSEMBLY	60	0.242574	0.723458	0.909774	1		GOBP_POSITIVE_REGULATION_OF_PROTEIN_CONTAINING_COMPLEX_ASSEMBLY	218	-0.468031	-1.36035	0.0285714	0.328616
GOBP_MITOTIC_METAPHASE_PLATE_CONGRESSION	50	0.249625	0.722531	0.924915	1		GOBP_AMEBOIDAL_TYPE_CELL_MIGRATION	295	-0.455803	-1.35903	0.0206746	0.33091
GOBP_CLATHRIN_COAT_ASSEMBLY	15	0.312047	0.720811	0.802057	1		GOBP_CELLULAR_RESPONSE_TO_REACTIVE_OXYGEN_SPECIES	128	-0.49233	-1.35879	0.0459057	0.3309
GOBP_REGULATION_OF_MITOCHONDRIAL_OUTER_MEMBRANE_PERMEABILIZATION_INVOLVED_IN_APOPTOTIC_SIGNALING_PATHWAY	42	0.251298	0.720363	0.893238	1		GOBP_REGULATION_OF_CYTOSOLIC_CALCIUM_ION_CONCENTRATION	201	-0.474709	-1.35877	0.0322953	0.330472
GOBP_PHOSPHATIDYLINOSITOL_PHOSPHORYLATION	53	0.247214	0.718016	0.906574	1		GOBP_RELEASE_OF_CYTOCHROME_C_FROM_MITOCHONDRIA	48	-0.562714	-1.35836	0.0970874	0.330869
GOBP_CYTOKINESIS	143	0.207853	0.717704	1	1		GOBP_VACUOLAR_ACIDIFICATION	21	-0.618187	-1.35828	0.124595	0.330594
GOBP_CELLULAR_RESPONSE_TO_ALKALOID	19	0.298408	0.717487	0.797872	1		GOBP_NEGATIVE_REGULATION_OF_ACTIN_FILAMENT_BUNDLE_ASSEMBLY	21	-0.627957	-1.35813	0.129032	0.330461
GOBP_HISTONE_H4_K5_ACETYLATION	16	0.309839	0.717307	0.802703	1		GOBP_REGULATION_OF_ANATOMICAL_STRUCTURE_SIZE	356	-0.451342	-1.35797	0.0195865	0.330331
GOBP_DNA_LIGATION	15	0.311104	0.711099	0.819121	1		GOBP_LONG_CHAIN_FATTY_ACID_IMPORT_INTO_CELL	17	-0.643261	-1.35745	0.111293	0.33102
GOBP_PORPHYRIN_CONTAINING_COMPOUND_METABOLIC_PROCESS	34	0.266841	0.710885	0.876161	1		GOBP_CELLULAR_RESPONSE_TO_ORGANIC_CYCLIC_COMPOUND	379	-0.452582	-1.35721	0.012766	0.331046
GOBP_PHOSPHOLIPID_DEPHOSPHORYLATION	38	0.253018	0.710302	0.902736	1		GOBP_APOPTOTIC_SIGNALING_PATHWAY	478	-0.445391	-1.35682	0.00940439	0.331317
GOBP_REGULATION_OF_CHROMOSOME_SEPARATION	67	0.226009	0.707637	0.959108	1		GOBP_NEGATIVE_REGULATION_OF_PHAGOCYTOSIS	17	-0.648387	-1.35665	0.137821	0.331213
GOBP_MITOTIC_SPINDLE_ASSEMBLY	63	0.230084	0.707469	0.957854	1		GOBP_COAGULATION	236	-0.461454	-1.3561	0.0253165	0.331926
GOBP_RESPONSE_TO_FOOD	19	0.292727	0.705659	0.837912	1		GOBP_MEMBRANE_PROTEIN_PROTEOLYSIS	52	-0.548254	-1.35583	0.0742857	0.331985
GOBP_INTRA_GOLGI_VESICLE_MEDIATED_TRANSPORT	31	0.264656	0.705635	0.894587	1		GOBP_REGULATION_OF_T_CELL_MEDIATED_CYTOTOXICITY	31	-0.584962	-1.35519	0.0944528	0.332812
GOBP_POSITIVE_REGULATION_OF_PROTEIN_LOCALIZATION_TO_NUCLEUS	72	0.223618	0.702226	0.96371	1		GOBP_NEGATIVE_REGULATION_OF_LYMPHOCYTE_APOPTOTIC_PROCESS	27	-0.594425	-1.35498	0.121069	0.332786
GOBP_METAPHASE_PLATE_CONGRESSION	63	0.229143	0.702213	0.944223	1		GOBP_INTRACELLULAR_STEROL_TRANSPORT	21	-0.636017	-1.35477	0.121352	0.332767
GOBP_RNA_METHYLATION	82	0.220231	0.70204	0.973684	1		GOBP_AMYLOID_BETA_METABOLIC_PROCESS	43	-0.54762	-1.35468	0.0960699	0.332478
GOBP_PROTEIN_TRANSMEMBRANE_IMPORT_INTO_INTRACELLULAR_ORGANELLE	36	0.257672	0.701776	0.913044	1		GOBP_DETOXIFICATION	92	-0.510188	-1.35452	0.0697674	0.33233
GOBP_MITOCHONDRIAL_TRANSMEMBRANE_TRANSPORT	101	0.215462	0.701675	0.985507	1		GOBP_LEUKOCYTE_APOPTOTIC_PROCESS	84	-0.516065	-1.35435	0.0848564	0.332226
GOBP_NEGATIVE_REGULATION_OF_FATTY_ACID_METABOLIC_PROCESS	21	0.28333	0.699183	0.866469	1		GOBP_NEGATIVE_REGULATION_OF_DNA_BINDING	38	-0.575005	-1.35383	0.0975255	0.332894
GOBP_IRE1_MEDIATED_UNFOLDED_PROTEIN_RESPONSE	63	0.2245	0.697308	0.908425	1		GOBP_RESPONSE_TO_ACETYLCHOLINE	17	-0.650903	-1.35336	0.135823	0.333367
GOBP_RRNA_TRANSCRIPTION	32	0.249095	0.69704	0.907652	1		GOBP_MEMBRANE_INVAGINATION	89	-0.510453	-1.35283	0.0784062	0.334045
GOBP_ATP_SYNTHESIS_COUPLED_ELECTRON_TRANSPORT	96	0.217179	0.696751	0.970443	1		GOBP_NEGATIVE_REGULATION_OF_RESPONSE_TO_WOUNDING	51	-0.538904	-1.35248	0.110632	0.334286
GOBP_SCHWANN_CELL_DEVELOPMENT	23	0.282248	0.696132	0.878187	1		GOBP_AMELOGENESIS	15	-0.650413	-1.35206	0.151104	0.334705
GOBP_RESPIRATORY_ELECTRON_TRANSPORT_CHAIN	112	0.209444	0.69571	0.981818	1		GOBP_POSITIVE_REGULATION_OF_RESPONSE_TO_BIOTIC_STIMULUS	207	-0.468709	-1.352	0.0327684	0.33439
GOBP_TELOMERE_MAINTENANCE_VIA_TELOMERE_LENGTHENING	75	0.220344	0.695376	0.97318	1		GOBP_NEGATIVE_REGULATION_OF_CHEMOKINE_PRODUCTION	19	-0.640069	-1.35198	0.142157	0.333952
GOBP_TRNA_TRANSPORT	37	0.250926	0.694949	0.913313	1		GOBP_NEGATIVE_REGULATION_OF_LEUKOCYTE_PROLIFERATION	70	-0.524698	-1.35144	0.0874832	0.334625
GOBP_HOMOLOGOUS_RECOMBINATION	51	0.235663	0.693472	0.950166	1		GOBP_NEGATIVE_REGULATION_OF_CYTOKINE_PRODUCTION_INVOLVED_IN_IMMUNE_RESPONSE	22	-0.621337	-1.35135	0.132376	0.334353
GOBP_POSITIVE_REGULATION_OF_INTERFERON_BETA_PRODUCTION	32	0.2569	0.69293	0.896552	1		GOBP_POSITIVE_REGULATION_OF_TRANSFORMING_GROWTH_FACTOR_BETA_PRODUCTION	16	-0.65336	-1.35101	0.1408	0.334577
GOBP_TELOMERE_MAINTENANCE_VIA_RECOMBINATION	15	0.305879	0.689206	0.831633	1		GOBP_NEUROTRANSMITTER_REUPTAKE	17	-0.635493	-1.35087	0.123377	0.334419
GOBP_REGULATION_OF_MACROAUTOPHAGY	149	0.19394	0.688884	0.99375	1		GOBP_CD4_POSITIVE_OR_CD8_POSITIVE_ALPHA_BETA_T_CELL_LINEAGE_COMMITMENT	18	-0.652366	-1.35058	0.152846	0.33455
GOBP_POSITIVE_REGULATION_OF_COLLAGEN_METABOLIC_PROCESS	19	0.28147	0.688592	0.853786	1		GOBP_POSITIVE_REGULATION_OF_ION_TRANSPORT	480	-0.446762	-1.35057	0.0123457	0.334114
GOBP_NUCLEOTIDE_EXCISION_REPAIR_PREINCISION_COMPLEX_STABILIZATION	21	0.284365	0.687043	0.88172	1		GOBP_CD40_SIGNALING_PATHWAY	15	-0.646399	-1.35026	0.127731	0.334298
GOBP_REGULATION_OF_RNA_SPLICING	128	0.201947	0.685963	0.994737	1		GOBP_REGULATION_OF_GLIAL_CELL_MIGRATION	15	-0.666952	-1.35015	0.126645	0.334039
GOBP_G0_TO_G1_TRANSITION	42	0.239992	0.682317	0.921502	1		GOBP_REGULATION_OF_COAGULATION	45	-0.560417	-1.35012	0.0975255	0.33364
GOBP_PROTEIN_LOCALIZATION_TO_CYTOSKELETON	57	0.224468	0.681987	0.944649	1		GOBP_REGULATION_OF_EARLY_ENDOSOME_TO_LATE_ENDOSOME_TRANSPORT	18	-0.645354	-1.34951	0.140625	0.33448
GOBP_REGULATION_OF_MITOCHONDRIAL_MEMBRANE_POTENTIAL	64	0.221387	0.680793	0.95302	1		GOBP_FILOPODIUM_ASSEMBLY	52	-0.547634	-1.34949	0.0931507	0.334052
GOBP_PROTEIN_COMPLEX_OLIGOMERIZATION	172	0.194499	0.680443	1	1		GOBP_NEGATIVE_REGULATION_OF_VASCULAR_ASSOCIATED_SMOOTH_MUSCLE_CELL_PROLIFERATION	15	-0.659323	-1.3485	0.139693	0.335676
GOBP_PROTEIN_DEMANNOSYLATION	20	0.281271	0.679211	0.858696	1		GOBP_REGENERATION	136	-0.47672	-1.34783	0.0679245	0.336613
GOBP_ESTABLISHMENT_OF_PROTEIN_LOCALIZATION_TO_PLASMA_MEMBRANE	53	0.226651	0.679181	0.962963	1		GOBP_CATECHOL_CONTAINING_COMPOUND_METABOLIC_PROCESS	25	-0.60681	-1.34657	0.126697	0.338834
GOBP_DNA_PACKAGING	177	0.192047	0.676529	1	1		GOBP_POSITIVE_REGULATION_OF_ATP_METABOLIC_PROCESS	27	-0.593779	-1.34639	0.137134	0.33876
GOBP_REGULATION_OF_ENDOPLASMIC_RETICULUM_STRESS_INDUCED_INTRINSIC_APOPTOTIC_SIGNALING_PATHWAY	27	0.25869	0.673822	0.919643	1		GOBP_ENDOCYTOSIS	473	-0.439011	-1.34585	0.0104822	0.339437
GOBP_REGULATION_OF_DNA_TEMPLATED_TRANSCRIPTION_IN_RESPONSE_TO_STRESS	105	0.208571	0.673442	0.990338	1		GOBP_POSITIVE_REGULATION_OF_EPITHELIAL_CELL_APOPTOTIC_PROCESS	22	-0.623852	-1.34423	0.124417	0.342403
GOBP_ENDOSOME_TRANSPORT_VIA_MULTIVESICULAR_BODY_SORTING_PATHWAY	30	0.257	0.673337	0.936937	1		GOBP_POSITIVE_REGULATION_OF_CHOLESTEROL_EFFLUX	18	-0.626665	-1.34422	0.12013	0.341945
GOBP_CERAMIDE_CATABOLIC_PROCESS	17	0.279982	0.671909	0.857881	1		GOBP_REGULATION_OF_TRANSPOSITION	19	-0.627403	-1.34317	0.124006	0.343685
GOBP_PROTEIN_TARGETING_TO_VACUOLE	38	0.232096	0.670946	0.950725	1		GOBP_NEGATIVE_REGULATION_OF_TRANSMEMBRANE_TRANSPORT	78	-0.512308	-1.34307	0.0904325	0.343444
GOBP_POTASSIUM_ION_HOMEOSTASIS	15	0.295763	0.669012	0.871134	1		GOBP_HETEROTYPIC_CELL_CELL_ADHESION	38	-0.568331	-1.34301	0.106725	0.343108
GOBP_RESPIRATORY_CHAIN_COMPLEX_IV_ASSEMBLY	26	0.256786	0.668014	0.911765	1		GOBP_CYCLIC_NUCLEOTIDE_MEDIATED_SIGNALING	41	-0.562288	-1.34251	0.116809	0.343738
GOBP_PEPTIDYL_ASPARAGINE_MODIFICATION	27	0.25371	0.667085	0.916201	1		GOBP_DENDRITE_DEVELOPMENT	170	-0.470973	-1.34192	0.0423529	0.34456
GOBP_AXONEMAL_DYNEIN_COMPLEX_ASSEMBLY	21	0.263425	0.66572	0.894587	1		GOBP_AMINOGLYCAN_BIOSYNTHETIC_PROCESS	76	-0.511551	-1.3393	0.0883117	0.349568
GOBP_REGULATION_OF_NECROTIC_CELL_DEATH	30	0.252652	0.664638	0.919753	1		GOBP_REGULATION_OF_EXTRACELLULAR_MATRIX_ORGANIZATION	35	-0.571897	-1.33823	0.109012	0.351414
GOBP_NCRNA_METABOLIC_PROCESS	458	0.1726	0.664249	1	1		GOBP_ZINC_ION_HOMEOSTASIS	25	-0.603314	-1.33819	0.135937	0.351012
GOBP_CELL_VOLUME_HOMEOSTASIS	20	0.272269	0.662462	0.897959	1		GOBP_CELLULAR_RESPONSE_TO_KETONE	68	-0.514499	-1.338	0.0897098	0.350984
GOBP_RESPONSE_TO_AMINO_ACID_STARVATION	45	0.23504	0.660285	0.936242	1		GOBP_REGULATION_OF_NIK_NF_KAPPAB_SIGNALING	75	-0.507126	-1.33785	0.0720721	0.350833
GOBP_NEGATIVE_REGULATION_OF_TUMOR_NECROSIS_FACTOR_MEDIATED_SIGNALING_PATHWAY	16	0.287189	0.659529	0.858586	1		GOBP_MODIFIED_AMINO_ACID_TRANSPORT	22	-0.614902	-1.33777	0.103286	0.350516
GOBP_NEGATIVE_REGULATION_OF_HISTONE_MODIFICATION	40	0.234804	0.659457	0.931677	1		GOBP_BONE_REMODELING	61	-0.527357	-1.33726	0.0864362	0.351157
GOBP_POSITIVE_REGULATION_OF_TORC1_SIGNALING	17	0.276229	0.658093	0.893048	1		GOBP_POSITIVE_REGULATION_OF_LONG_TERM_SYNAPTIC_POTENTIATION	15	-0.655854	-1.33725	0.151515	0.350705
GOBP_REGULATION_OF_TRANSLATION_IN_RESPONSE_TO_STRESS	20	0.265015	0.657914	0.887052	1		GOBP_RESPONSE_TO_OXIDATIVE_STRESS	362	-0.447935	-1.33717	0.0225564	0.350388
GOBP_STEROL_BIOSYNTHETIC_PROCESS	63	0.215225	0.657703	0.976378	1		GOBP_LUNG_ALVEOLUS_DEVELOPMENT	20	-0.613834	-1.33657	0.145833	0.351167
GOBP_PIGMENT_GRANULE_ORGANIZATION	25	0.26214	0.656295	0.887283	1		GOBP_KERATINOCYTE_DIFFERENTIATION	85	-0.498428	-1.33615	0.0992366	0.351604
GOBP_SPINDLE_ORGANIZATION	171	0.187691	0.655979	1	1		GOBP_CELLULAR_RESPONSE_TO_LIPID	393	-0.440962	-1.33612	0.0222458	0.351228
GOBP_MONOSACCHARIDE_BIOSYNTHETIC_PROCESS	78	0.207077	0.655543	0.977012	1		GOBP_REGULATION_OF_CHOLESTEROL_EFFLUX	26	-0.601517	-1.33549	0.142202	0.352061
GOBP_POSITIVE_REGULATION_OF_CANONICAL_WNT_SIGNALING_PATHWAY	111	0.201399	0.655158	0.985646	1		GOBP_ENSHEATHMENT_OF_NEURONS	97	-0.496179	-1.33437	0.07875	0.353936
GOBP_REGULATION_OF_PROTEIN_EXIT_FROM_ENDOPLASMIC_RETICULUM	21	0.267325	0.654287	0.885246	1		GOBP_REGULATION_OF_LIPID_TRANSPORT	87	-0.50358	-1.33418	0.0832232	0.353847
GOBP_DNA_DAMAGE_RESPONSE_SIGNAL_TRANSDUCTION_BY_P53_CLASS_MEDIATOR	92	0.202819	0.652853	0.991935	1		GOBP_NEGATIVE_REGULATION_OF_CALCIUM_ION_TRANSMEMBRANE_TRANSPORTER_ACTIVITY	22	-0.606388	-1.33398	0.146457	0.35385
GOBP_PHOSPHATIDYLGLYCEROL_METABOLIC_PROCESS	28	0.245894	0.651556	0.926471	1		GOBP_PROTEIN_O_LINKED_MANNOSYLATION	17	-0.65359	-1.33345	0.147708	0.35455
GOBP_PROTEIN_LOCALIZATION_TO_CELL_CELL_JUNCTION	18	0.274059	0.651494	0.887701	1		GOBP_POSITIVE_REGULATION_OF_T_CELL_CYTOKINE_PRODUCTION	18	-0.642984	-1.33327	0.154742	0.354451
GOBP_ENDOPLASMIC_RETICULUM_TUBULAR_NETWORK_ORGANIZATION	18	0.270566	0.651457	0.912935	1		GOBP_SULFUR_COMPOUND_TRANSPORT	40	-0.552276	-1.33296	0.124077	0.354642
GOBP_PURINE_NUCLEOSIDE_BIOSYNTHETIC_PROCESS	20	0.261889	0.650971	0.894879	1		GOBP_POSITIVE_REGULATION_OF_DNA_BINDING_TRANSCRIPTION_FACTOR_ACTIVITY	215	-0.458052	-1.33139	0.0508475	0.357557
GOBP_PROTEIN_INSERTION_INTO_MEMBRANE	71	0.210338	0.645677	0.984556	1		GOBP_NEURAL_CREST_CELL_MIGRATION	30	-0.586656	-1.33102	0.130699	0.357961
GOBP_PURINE_NUCLEOSIDE_MONOPHOSPHATE_BIOSYNTHETIC_PROCESS	22	0.255122	0.64507	0.909333	1		GOBP_GLIAL_CELL_DIFFERENTIATION	141	-0.468068	-1.33097	0.0762712	0.357573
GOBP_RRNA_MODIFICATION	39	0.230585	0.64389	0.963934	1		GOBP_REGULATION_OF_RECEPTOR_SIGNALING_PATHWAY_VIA_STAT	58	-0.532628	-1.33093	0.100551	0.3572
GOBP_FEMALE_MEIOTIC_NUCLEAR_DIVISION	25	0.246287	0.64366	0.912806	1		GOBP_POSITIVE_REGULATION_OF_RECEPTOR_MEDIATED_ENDOCYTOSIS	36	-0.556662	-1.33071	0.124088	0.357224
GOBP_PYRIMIDINE_RIBONUCLEOTIDE_METABOLIC_PROCESS	24	0.254733	0.643605	0.911765	1		GOBP_POSITIVE_REGULATION_OF_EXOCYTOSIS	62	-0.526955	-1.32955	0.0962343	0.359272
GOBP_SPLICEOSOMAL_SNRNP_ASSEMBLY	40	0.231547	0.642089	0.965625	1		GOBP_SMOOTHENED_SIGNALING_PATHWAY	96	-0.494597	-1.3294	0.0972222	0.359132
GOBP_RNA_POLYADENYLATION	45	0.225022	0.641248	0.95189	1		GOBP_ICOSANOID_SECRETION	21	-0.61894	-1.32913	0.129485	0.359248
GOBP_REGULATION_OF_PROTEIN_STABILITY	259	0.176697	0.639319	1	1		GOBP_OLEFINIC_COMPOUND_METABOLIC_PROCESS	67	-0.514579	-1.32867	0.115747	0.359738
GOBP_RIBOSOMAL_SMALL_SUBUNIT_ASSEMBLY	21	0.26616	0.637481	0.889197	1		GOBP_REGULATION_OF_EPITHELIAL_CELL_DIFFERENTIATION	90	-0.48834	-1.32811	0.0926396	0.360467
GOBP_RESPONSE_TO_NERVE_GROWTH_FACTOR	38	0.230971	0.636772	0.954248	1		GOBP_NIK_NF_KAPPAB_SIGNALING	145	-0.471964	-1.32741	0.0682635	0.36144
GOBP_ATP_DEPENDENT_CHROMATIN_REMODELING	77	0.200055	0.634308	0.992032	1		GOBP_NEUTRAL_LIPID_BIOSYNTHETIC_PROCESS	36	-0.559943	-1.32675	0.148256	0.362425
GOBP_NCRNA_EXPORT_FROM_NUCLEUS	38	0.222488	0.630466	0.949206	1		GOBP_LYMPHOCYTE_CHEMOTAXIS	28	-0.583724	-1.32651	0.125	0.362443
GOBP_MITOTIC_CELL_CYCLE_CHECKPOINT	149	0.184292	0.629595	0.994792	1		GOBP_NUCLEOTIDE_TRANSPORT	28	-0.573517	-1.32611	0.126888	0.362795
GOBP_SNRNA_METABOLIC_PROCESS	36	0.223435	0.62622	0.958457	1		GOBP_POSITIVE_REGULATION_OF_MITOCHONDRION_ORGANIZATION	78	-0.503704	-1.32576	0.0973684	0.363133
GOBP_RESPONSE_TO_GAMMA_RADIATION	46	0.216155	0.623305	0.953488	1		GOBP_REGULATION_OF_CELL_CYCLE_G1_S_PHASE_TRANSITION	146	-0.469083	-1.32508	0.0586124	0.364076
GOBP_REGULATION_OF_MITOCHONDRIAL_MEMBRANE_PERMEABILITY	66	0.201577	0.619352	0.988048	1		GOBP_RESPONSE_TO_INTERFERON_GAMMA	154	-0.469578	-1.32445	0.0696279	0.364993
GOBP_OXIDATIVE_PHOSPHORYLATION	137	0.182818	0.618625	1	1		GOBP_IMMUNOGLOBULIN_PRODUCTION_INVOLVED_IN_IMMUNOGLOBULIN_MEDIATED_IMMUNE_RESPONSE	52	-0.53783	-1.32427	0.0992806	0.364938
GOBP_TRANSCRIPTION_ELONGATION_FROM_RNA_POLYMERASE_I_PROMOTER	29	0.229188	0.612164	0.968912	1		GOBP_MALE_MEIOSIS_I	16	-0.644308	-1.32414	0.138978	0.364744
GOBP_VIRAL_TRANSLATION	16	0.259966	0.611554	0.917313	1		GOBP_TELENCEPHALON_DEVELOPMENT	139	-0.472981	-1.32391	0.07034	0.364817
GOBP_REGULATION_OF_TRANSCRIPTION_FROM_RNA_POLYMERASE_II_PROMOTER_IN_RESPONSE_TO_HYPOXIA	73	0.194222	0.606947	0.991525	1		GOBP_AMINE_METABOLIC_PROCESS	115	-0.471638	-1.32319	0.0804455	0.3659
GOBP_MULTIVESICULAR_BODY_SORTING_PATHWAY	35	0.223013	0.603305	0.962848	1		GOBP_REGULATION_OF_EPITHELIAL_CELL_MIGRATION	169	-0.466531	-1.32235	0.0710956	0.367223
GOBP_MITOCHONDRIAL_DEPOLARIZATION	17	0.249639	0.602195	0.928382	1		GOBP_EPITHELIAL_CELL_DIFFERENTIATION	378	-0.439307	-1.32235	0.0234542	0.366777
GOBP_PROTEIN_QUALITY_CONTROL_FOR_MISFOLDED_OR_INCOMPLETELY_SYNTHESIZED_PROTEINS	28	0.22914	0.600136	0.973988	1		GOBP_REGULATION_OF_SPROUTING_ANGIOGENESIS	27	-0.589699	-1.32221	0.140673	0.366631
GOBP_RNA_SURVEILLANCE	15	0.255937	0.598371	0.924871	1		GOBP_TRANSFORMING_GROWTH_FACTOR_BETA_RECEPTOR_SIGNALING_PATHWAY	146	-0.472125	-1.32162	0.0704898	0.36743
GOBP_SIGNAL_TRANSDUCTION_BY_P53_CLASS_MEDIATOR	235	0.165496	0.59602	1	1		GOBP_REGULATION_OF_VOLTAGE_GATED_CALCIUM_CHANNEL_ACTIVITY	24	-0.598179	-1.32085	0.140458	0.368668
GOBP_NEGATIVE_REGULATION_OF_TOR_SIGNALING	40	0.210882	0.595582	0.972561	1		GOBP_POSITIVE_REGULATION_OF_DNA_RECOMBINATION	41	-0.552027	-1.32051	0.144681	0.368904
GOBP_REGULATION_OF_HISTONE_MODIFICATION	126	0.175876	0.595353	1	1		GOBP_RECEPTOR_RECYCLING	23	-0.609226	-1.32034	0.147975	0.368762
GOBP_PROTEIN_HETEROOLIGOMERIZATION	19	0.24655	0.595262	0.950685	1		GOBP_CARBOHYDRATE_DERIVATIVE_TRANSPORT	70	-0.505395	-1.31955	0.0905405	0.370007
GOBP_REGULATION_OF_DEFENSE_RESPONSE_TO_VIRUS_BY_HOST	36	0.217271	0.590739	0.97205	1		GOBP_CELL_JUNCTION_ASSEMBLY	250	-0.447046	-1.31935	0.0378619	0.369962
GOBP_SNRNA_PROCESSING	25	0.22908	0.589943	0.936464	1		GOBP_REGULATION_OF_DNA_METABOLIC_PROCESS	297	-0.444062	-1.3189	0.029476	0.370428
GOBP_ESTABLISHMENT_OF_MITOTIC_SPINDLE_ORIENTATION	22	0.238746	0.589511	0.953804	1		GOBP_NEGATIVE_REGULATION_OF_PROTEIN_LOCALIZATION_TO_NUCLEUS	22	-0.60553	-1.31837	0.151274	0.371098
GOBP_PROTEIN_LOCALIZATION_TO_CHROMOSOME_CENTROMERIC_REGION	25	0.229994	0.587985	0.938416	1		GOBP_POSITIVE_CHEMOTAXIS	34	-0.56496	-1.31787	0.11782	0.371647
GOBP_PROTEIN_LOCALIZATION_TO_LYSOSOME	38	0.214567	0.587859	0.984663	1		GOBP_MULTI_ORGANISM_LOCALIZATION	63	-0.520784	-1.31751	0.104435	0.371892
GOBP_NUCLEOTIDE_EXCISION_REPAIR_PREINCISION_COMPLEX_ASSEMBLY	29	0.222752	0.586737	0.974719	1		GOBP_AMINO_ACID_TRANSMEMBRANE_TRANSPORT	58	-0.52371	-1.31708	0.121379	0.372318
GOBP_SCF_DEPENDENT_PROTEASOMAL_UBIQUITIN_DEPENDENT_PROTEIN_CATABOLIC_PROCESS	88	0.183786	0.583381	1	1		GOBP_CELL_CELL_JUNCTION_ASSEMBLY	88	-0.494876	-1.31662	0.101316	0.372958
GOBP_RNA_MODIFICATION	161	0.167757	0.582216	1	1		GOBP_SMOOTH_MUSCLE_CELL_MIGRATION	48	-0.535443	-1.31657	0.140473	0.372591
GOBP_ANAPHASE_PROMOTING_COMPLEX_DEPENDENT_CATABOLIC_PROCESS	79	0.18497	0.581533	0.995671	1		GOBP_REGULATION_OF_FAT_CELL_DIFFERENTIATION	90	-0.492541	-1.31613	0.0982962	0.373089
GOBP_PROTEIN_INSERTION_INTO_ER_MEMBRANE	18	0.244937	0.580192	0.937143	1		GOBP_INTERLEUKIN_6_PRODUCTION	109	-0.483793	-1.31596	0.0866337	0.372981
GOBP_ESTABLISHMENT_OF_PROTEIN_LOCALIZATION_TO_VACUOLE	44	0.203638	0.579782	0.990506	1		GOBP_BIOMINERALIZATION	92	-0.485843	-1.31558	0.102302	0.373321
GOBP_REGULATION_OF_HISTONE_METHYLATION	56	0.196375	0.577122	0.983278	1		GOBP_TISSUE_MIGRATION	219	-0.454588	-1.31521	0.0494382	0.373691
GOBP_PROTON_TRANSMEMBRANE_TRANSPORT	127	0.171366	0.574789	0.995122	1		GOBP_FOREBRAIN_DEVELOPMENT	211	-0.456013	-1.31514	0.0585534	0.373357
GOBP_ESTABLISHMENT_OF_MITOTIC_SPINDLE_LOCALIZATION	27	0.213988	0.572103	0.953488	1		GOBP_DNA_RECOMBINATION	263	-0.447361	-1.31513	0.0423913	0.372892
GOBP_REGULATION_OF_PROTEIN_KINASE_A_SIGNALING	15	0.256347	0.571807	0.941952	1		GOBP_BICARBONATE_TRANSPORT	26	-0.593753	-1.3148	0.140379	0.373109
GOBP_REGULATION_OF_CENTRIOLE_REPLICATION	19	0.232142	0.570839	0.948787	1		GOBP_METAL_ION_HOMEOSTASIS	415	-0.435954	-1.31478	0.0294427	0.372688
GOBP_GLOBAL_GENOME_NUCLEOTIDE_EXCISION_REPAIR	26	0.214602	0.567555	0.986376	1		GOBP_POSITIVE_REGULATION_OF_CELL_GROWTH	122	-0.478871	-1.31463	0.0858586	0.372558
GOBP_PYRIMIDINE_RIBONUCLEOSIDE_TRIPHOSPHATE_METABOLIC_PROCESS	16	0.243701	0.565824	0.956633	1		GOBP_ENDOCARDIAL_CUSHION_DEVELOPMENT	17	-0.636716	-1.3146	0.177966	0.372164
GOBP_PROTEIN_DEGLYCOSYLATION	28	0.210809	0.557506	0.985955	1		GOBP_PROTEIN_LOCALIZATION_TO_PLASMA_MEMBRANE	223	-0.451103	-1.31452	0.0531178	0.37187
GOBP_RNA_PHOSPHODIESTER_BOND_HYDROLYSIS_ENDONUCLEOLYTIC	71	0.180236	0.552723	1	1		GOBP_NEGATIVE_REGULATION_OF_STRESS_ACTIVATED_PROTEIN_KINASE_SIGNALING_CASCADE	40	-0.539369	-1.31442	0.12574	0.371616
GOBP_REGULATION_OF_CELLULAR_RESPONSE_TO_HEAT	76	0.17571	0.548561	0.995652	1		GOBP_REGULATION_OF_PROTEIN_TARGETING_TO_MEMBRANE	32	-0.57227	-1.31434	0.140719	0.371303
GOBP_TRANSCRIPTION_INITIATION_FROM_RNA_POLYMERASE_I_PROMOTER	37	0.196074	0.536498	0.99262	1		GOBP_REGULATION_OF_EXTRACELLULAR_MATRIX_DISASSEMBLY	15	-0.655551	-1.31414	0.164782	0.371255
GOBP_ARP2_3_COMPLEX_MEDIATED_ACTIN_NUCLEATION	35	0.196628	0.535185	0.993976	1		GOBP_ADULT_LOCOMOTORY_BEHAVIOR	35	-0.553134	-1.31379	0.132939	0.371541
GOBP_NEGATIVE_REGULATION_OF_CELL_CYCLE_G2_M_PHASE_TRANSITION	103	0.16644	0.534861	0.995327	1		GOBP_CELL_MORPHOGENESIS_INVOLVED_IN_DIFFERENTIATION	499	-0.431414	-1.31355	0.0125261	0.371603
GOBP_HISTONE_DEUBIQUITINATION	23	0.211025	0.534787	0.981928	1		GOBP_REGULATION_OF_CALCIUM_ION_DEPENDENT_EXOCYTOSIS	24	-0.603536	-1.31345	0.156951	0.37137
GOBP_MITOCHONDRIAL_FISSION	39	0.191825	0.534713	0.993939	1		GOBP_RESPONSE_TO_MUSCLE_STRETCH	15	-0.654895	-1.31288	0.160331	0.372193
GOBP_GPI_ANCHOR_METABOLIC_PROCESS	30	0.200239	0.530663	0.982507	1		GOBP_POSITIVE_REGULATION_OF_ANION_TRANSPORT	366	-0.431851	-1.31263	0.0257511	0.37227
GOBP_REGULATION_OF_AUTOPHAGY_OF_MITOCHONDRION	31	0.197799	0.530634	0.991202	1		GOBP_APICAL_JUNCTION_ASSEMBLY	55	-0.5373	-1.31249	0.120956	0.372101
GOBP_NUCLEAR_MIGRATION	18	0.222089	0.528194	0.970803	1		GOBP_REGULATION_OF_PROTEIN_TARGETING	74	-0.50066	-1.31214	0.108871	0.372361
GOBP_PROTEIN_IMPORT_INTO_MITOCHONDRIAL_MATRIX	20	0.215601	0.525062	0.97541	1		GOBP_REGULATION_OF_EXOCYTOSIS	139	-0.468645	-1.31199	0.0680437	0.37223
GOBP_PREASSEMBLY_OF_GPI_ANCHOR_IN_ER_MEMBRANE	16	0.226972	0.523218	0.95641	1		GOBP_CELL_RECOGNITION	116	-0.478606	-1.31151	0.0864041	0.372798
GOBP_PEPTIDYL_ARGININE_MODIFICATION	15	0.230783	0.521803	0.967828	1		GOBP_EMBRYONIC_PLACENTA_MORPHOGENESIS	15	-0.64005	-1.31142	0.191781	0.372523
GOBP_MITOCHONDRIAL_CYTOCHROME_C_OXIDASE_ASSEMBLY	22	0.203338	0.511523	0.985836	1		GOBP_MUSCLE_CELL_MIGRATION	59	-0.519097	-1.31111	0.122995	0.372729
GOBP_POLYOL_CATABOLIC_PROCESS	23	0.203878	0.510922	0.982558	1		GOBP_AMINO_ACID_IMPORT	31	-0.568463	-1.31068	0.147692	0.373207
GOBP_MRNA_CIS_SPLICING_VIA_SPLICEOSOME	23	0.209911	0.509977	0.982659	1		GOBP_FLUID_TRANSPORT	16	-0.632292	-1.31049	0.162479	0.373182
GOBP_RNA_SPLICING_VIA_ENDONUCLEOLYTIC_CLEAVAGE_AND_LIGATION	16	0.214494	0.509047	0.981912	1		GOBP_REGULATION_OF_NATURAL_KILLER_CELL_ACTIVATION	27	-0.574923	-1.30957	0.159306	0.374671
GOBP_ENDOSOME_ORGANIZATION	75	0.160707	0.507135	1	1		GOBP_REGULATION_OF_APOPTOTIC_SIGNALING_PATHWAY	277	-0.443866	-1.30955	0.042841	0.374254
GOBP_PROTEIN_ADP_RIBOSYLATION	29	0.195527	0.505249	0.993548	1		GOBP_PROTEIN_LOCALIZATION_TO_ENDOSOME	23	-0.587493	-1.30923	0.162461	0.374504
GOBP_RRNA_METHYLATION	27	0.195531	0.504705	0.985714	1		GOBP_VASCULAR_ENDOTHELIAL_CELL_PROLIFERATION	17	-0.637802	-1.30881	0.166139	0.374968
GOBP_NEGATIVE_REGULATION_OF_DOUBLE_STRAND_BREAK_REPAIR_VIA_HOMOLOGOUS_RECOMBINATION	18	0.210474	0.496891	0.981675	1		GOBP_NEGATIVE_REGULATION_OF_AUTOPHAGY	69	-0.505533	-1.30833	0.103586	0.375607
GOBP_NUCLEAR_TRANSCRIBED_MRNA_CATABOLIC_PROCESS	204	0.137047	0.489748	1	1		GOBP_REGULATION_OF_DNA_RECOMBINATION	90	-0.487448	-1.3072	0.0940722	0.377613
GOBP_RESPONSE_TO_ARSENIC_CONTAINING_SUBSTANCE	26	0.190319	0.486261	0.991304	1		GOBP_MEMBRANE_LIPID_CATABOLIC_PROCESS	31	-0.562721	-1.30715	0.135135	0.377248
GOBP_RIBONUCLEOPROTEIN_COMPLEX_SUBUNIT_ORGANIZATION	198	0.133076	0.482452	1	1		GOBP_GLAND_DEVELOPMENT	276	-0.440339	-1.30698	0.0311111	0.377146
GOBP_KINETOCHORE_ASSEMBLY	16	0.202875	0.473893	0.98533	1		GOBP_NEURON_APOPTOTIC_PROCESS	165	-0.45678	-1.30682	0.0653207	0.37702
GOBP_HISTONE_MONOUBIQUITINATION	29	0.17954	0.466951	0.997135	1		GOBP_REGULATION_OF_SMALL_GTPASE_MEDIATED_SIGNAL_TRANSDUCTION	271	-0.440631	-1.30647	0.0572057	0.377299
GOBP_PROTEIN_HOMOTETRAMERIZATION	41	0.166038	0.464839	1	1		GOBP_NEGATIVE_REGULATION_OF_ION_TRANSPORT	199	-0.454342	-1.30593	0.0686845	0.378069
GOBP_MITOCHONDRIAL_RNA_PROCESSING	17	0.199316	0.463431	0.994638	1		GOBP_PATTERN_SPECIFICATION_PROCESS	214	-0.445933	-1.30574	0.063854	0.378028
GOBP_NUCLEOTIDE_EXCISION_REPAIR_DNA_DUPLEX_UNWINDING	22	0.191707	0.46272	0.98961	1		GOBP_EPIDERMIS_DEVELOPMENT	178	-0.450462	-1.30547	0.0801887	0.378197
GOBP_RNA_EXPORT_FROM_NUCLEUS	135	0.134278	0.461664	1	1		GOBP_ALCOHOL_CATABOLIC_PROCESS	36	-0.55414	-1.30522	0.158126	0.378319
GOBP_NCRNA_TRANSCRIPTION	106	0.138411	0.459163	1	1		GOBP_PEPTIDE_SECRETION	279	-0.435867	-1.30512	0.04	0.378069
GOBP_TAIL_ANCHORED_MEMBRANE_PROTEIN_INSERTION_INTO_ER_MEMBRANE	16	0.190571	0.454515	0.994898	1		GOBP_NEGATIVE_REGULATION_OF_CELL_DIFFERENTIATION	398	-0.432185	-1.30501	0.0277186	0.37786
GOBP_NEGATIVE_REGULATION_OF_DNA_REPAIR	33	0.166952	0.451351	0.993921	1		GOBP_REGULATION_OF_CELL_MIGRATION_INVOLVED_IN_SPROUTING_ANGIOGENESIS	27	-0.577632	-1.30415	0.149701	0.37932
GOBP_MAINTENANCE_OF_PROTEIN_LOCALIZATION_IN_ORGANELLE	39	0.155749	0.447205	1	1		GOBP_B_CELL_DIFFERENTIATION	105	-0.47105	-1.3035	0.103185	0.380319
GOBP_RNA_3_END_PROCESSING	137	0.12953	0.446325	1	1		GOBP_ACID_SECRETION	19	-0.611979	-1.30349	0.157724	0.379881
GOBP_POSITIVE_REGULATION_OF_MACROAUTOPHAGY	54	0.151761	0.441314	1	1		GOBP_REGULATION_OF_AXONOGENESIS	107	-0.474763	-1.30316	0.101652	0.38017
GOBP_SNRNA_TRANSCRIPTION	74	0.13815	0.429197	1	1		GOBP_REGULATION_OF_T_CELL_MEDIATED_IMMUNITY	64	-0.509257	-1.30278	0.121786	0.380541
GOBP_DNA_TEMPLATED_TRANSCRIPTION_TERMINATION	74	0.135232	0.428649	1	1		GOBP_REGULATION_OF_BONE_MINERALIZATION	45	-0.54078	-1.30259	0.140845	0.380503
GOBP_POSTREPLICATION_REPAIR	51	0.148246	0.426568	1	1		GOBP_RESPONSE_TO_X_RAY	28	-0.569479	-1.30247	0.136432	0.380273
GOBP_TRANSLESION_SYNTHESIS	41	0.148159	0.425264	1	1		GOBP_CENTRAL_NERVOUS_SYSTEM_NEURON_DIFFERENTIATION	92	-0.484343	-1.3018	0.104987	0.381321
GOBP_NEGATIVE_REGULATION_OF_MRNA_PROCESSING	29	0.158265	0.417593	1	1		GOBP_REGULATION_OF_DENDRITIC_SPINE_DEVELOPMENT	45	-0.531044	-1.30166	0.147564	0.381201
GOBP_REGULATION_OF_UBIQUITIN_PROTEIN_LIGASE_ACTIVITY	22	0.166168	0.416319	1	1		GOBP_NEGATIVE_REGULATION_OF_ALPHA_BETA_T_CELL_DIFFERENTIATION	20	-0.606612	-1.30164	0.16748	0.380798
GOBP_NEGATIVE_REGULATION_OF_RNA_SPLICING	25	0.158228	0.415909	1	1		GOBP_RESPONSE_TO_TOXIC_SUBSTANCE	166	-0.455813	-1.30149	0.0632319	0.380655
GOBP_PROTEIN_TRANSMEMBRANE_TRANSPORT	58	0.137314	0.413573	1	1		GOBP_CELLULAR_EXTRAVASATION	54	-0.519672	-1.30132	0.135854	0.380562
GOBP_SPLICEOSOMAL_COMPLEX_ASSEMBLY	58	0.135552	0.408431	1	1		GOBP_INORGANIC_ANION_TRANSPORT	103	-0.478933	-1.30083	0.114943	0.381223
GOBP_NON_RECOMBINATIONAL_REPAIR	94	0.125904	0.406897	1	1		GOBP_POSITIVE_REGULATION_OF_ORGANELLE_ORGANIZATION	497	-0.426711	-1.30079	0.02079	0.380868
GOBP_UBIQUINONE_METABOLIC_PROCESS	18	0.170408	0.406266	0.994624	1		GOBP_NUCLEAR_TRANSCRIBED_MRNA_POLY_A_TAIL_SHORTENING	34	-0.562635	-1.29988	0.164425	0.382371
GOBP_CARDIOLIPIN_METABOLIC_PROCESS	16	0.166471	0.386499	0.99729	1		GOBP_RESPONSE_TO_AXON_INJURY	52	-0.523822	-1.29948	0.129125	0.382781
GOBP_RNA_SPLICING_VIA_TRANSESTERIFICATION_REACTIONS	336	0.101677	0.384726	1	1		GOBP_REGULATION_OF_PROTEIN_CONTAINING_COMPLEX_ASSEMBLY	373	-0.431374	-1.29919	0.0299786	0.382978
GOBP_NUCLEOTIDE_EXCISION_REPAIR_DNA_INCISION	39	0.132222	0.381083	1	1		GOBP_SODIUM_ION_TRANSPORT	138	-0.461919	-1.2985	0.0770186	0.384077
GOBP_HISTONE_H4_ACETYLATION	65	0.123644	0.376924	1	1		GOBP_CELL_DEATH_IN_RESPONSE_TO_HYDROGEN_PEROXIDE	22	-0.584056	-1.29828	0.1776	0.384105
GOBP_RESPONSE_TO_MISFOLDED_PROTEIN	23	0.148241	0.37044	1	1		GOBP_B_CELL_APOPTOTIC_PROCESS	24	-0.591453	-1.29805	0.15361	0.384115
GOBP_HISTONE_UBIQUITINATION	46	0.128289	0.367972	1	1		GOBP_NEGATIVE_REGULATION_OF_CALCIUM_ION_TRANSMEMBRANE_TRANSPORT	25	-0.581418	-1.29802	0.163297	0.383728
GOBP_RNA_PHOSPHODIESTER_BOND_HYDROLYSIS	138	0.110444	0.367028	1	1		GOBP_TOLL_LIKE_RECEPTOR_3_SIGNALING_PATHWAY	18	-0.60379	-1.29794	0.164179	0.383442
GOBP_MRNA_PROCESSING	479	0.0921955	0.354807	1	1		GOBP_POSITIVE_REGULATION_OF_VIRAL_LIFE_CYCLE	28	-0.579537	-1.29748	0.141159	0.383938
GOBP_ESTABLISHMENT_OF_RNA_LOCALIZATION	189	0.0956596	0.341376	1	1		GOBP_REGULATION_OF_PROTEIN_LOCALIZATION_TO_CELL_SURFACE	34	-0.561327	-1.29692	0.151604	0.3847
GOBP_TRANSCRIPTION_COUPLED_NUCLEOTIDE_EXCISION_REPAIR	73	0.106372	0.332819	1	1		GOBP_VASCULAR_PROCESS_IN_CIRCULATORY_SYSTEM	144	-0.463942	-1.29677	0.11236	0.384585
GOBP_REGULATION_OF_ALTERNATIVE_MRNA_SPLICING_VIA_SPLICEOSOME	46	0.116033	0.327957	1	1		GOBP_REGULATION_OF_GLYCOPROTEIN_METABOLIC_PROCESS	36	-0.545036	-1.29665	0.145138	0.384424
GOBP_TELOMERE_MAINTENANCE_VIA_SEMI_CONSERVATIVE_REPLICATION	27	0.127068	0.325558	1	0.999935		GOBP_NEGATIVE_REGULATION_OF_T_CELL_APOPTOTIC_PROCESS	17	-0.6143	-1.29645	0.176759	0.38444
							GOBP_PEPTIDYL_THREONINE_DEPHOSPHORYLATION	21	-0.606453	-1.29631	0.154321	0.384278
							GOBP_NEGATIVE_REGULATION_OF_STEM_CELL_DIFFERENTIATION	16	-0.618393	-1.29594	0.192243	0.384641
							GOBP_LIPID_HOMEOSTASIS	99	-0.485827	-1.29483	0.0991105	0.3867
							GOBP_CELLULAR_BIOGENIC_AMINE_METABOLIC_PROCESS	65	-0.518367	-1.29479	0.120332	0.386329
							GOBP_REGULATION_OF_NERVOUS_SYSTEM_DEVELOPMENT	274	-0.430812	-1.29374	0.0604396	0.388244
							GOBP_POSITIVE_REGULATION_OF_AMYLOID_PRECURSOR_PROTEIN_CATABOLIC_PROCESS	20	-0.616428	-1.29256	0.149837	0.390381
							GOBP_RESPONSE_TO_CORTICOSTEROID	92	-0.48203	-1.2925	0.115885	0.390056
							GOBP_NEGATIVE_REGULATION_OF_CATION_TRANSMEMBRANE_TRANSPORT	53	-0.514182	-1.2922	0.127536	0.390254
							GOBP_AMYLOID_PRECURSOR_PROTEIN_METABOLIC_PROCESS	59	-0.510428	-1.29151	0.124147	0.391363
							GOBP_CELLULAR_RESPONSE_TO_VASCULAR_ENDOTHELIAL_GROWTH_FACTOR_STIMULUS	41	-0.530555	-1.29127	0.153285	0.391447
							GOBP_NEGATIVE_REGULATION_OF_CELL_GROWTH	135	-0.466792	-1.29102	0.0805861	0.391533
							GOBP_RHYTHMIC_PROCESS	212	-0.443165	-1.29055	0.0728324	0.392145
							GOBP_REGULATION_OF_BIOMINERALIZATION	56	-0.514341	-1.29046	0.113314	0.391908
							GOBP_NEGATIVE_REGULATION_OF_MYELOID_LEUKOCYTE_DIFFERENTIATION	35	-0.550955	-1.28974	0.164425	0.393056
							GOBP_AMINE_BIOSYNTHETIC_PROCESS	23	-0.594293	-1.28925	0.176829	0.393715
							GOBP_KILLING_OF_CELLS_OF_OTHER_ORGANISM	29	-0.555984	-1.28924	0.143731	0.393303
							GOBP_POSITIVE_REGULATION_OF_TRANSMEMBRANE_TRANSPORT	137	-0.456875	-1.28863	0.0832313	0.394177
							GOBP_NEGATIVE_REGULATION_OF_B_CELL_PROLIFERATION	17	-0.620236	-1.28854	0.175896	0.393914
							GOBP_FORMATION_OF_PRIMARY_GERM_LAYER	73	-0.49736	-1.28775	0.122691	0.395262
							GOBP_NEGATIVE_REGULATION_OF_TRANSPORTER_ACTIVITY	48	-0.526673	-1.28663	0.130737	0.39722
							GOBP_INOSITOL_LIPID_MEDIATED_SIGNALING	141	-0.46108	-1.28618	0.0855019	0.397742
							GOBP_EXTRACELLULAR_MATRIX_ASSEMBLY	32	-0.549518	-1.28539	0.15512	0.399065
							GOBP_MALE_MEIOTIC_NUCLEAR_DIVISION	28	-0.563192	-1.28485	0.154993	0.399845
							GOBP_REGULATION_OF_G_PROTEIN_COUPLED_RECEPTOR_SIGNALING_PATHWAY	97	-0.481678	-1.28472	0.109434	0.399648
							GOBP_NEGATIVE_REGULATION_OF_CD4_POSITIVE_ALPHA_BETA_T_CELL_DIFFERENTIATION	19	-0.612595	-1.28411	0.188272	0.400628
							GOBP_NEGATIVE_REGULATION_OF_T_HELPER_CELL_DIFFERENTIATION	15	-0.635205	-1.28411	0.188312	0.400184
							GOBP_POSITIVE_REGULATION_OF_STEROL_TRANSPORT	24	-0.592011	-1.2835	0.162687	0.401074
							GOBP_XENOBIOTIC_TRANSPORT	30	-0.547117	-1.28314	0.15994	0.401408
							GOBP_POSITIVE_REGULATION_OF_EPITHELIAL_TO_MESENCHYMAL_TRANSITION	37	-0.539883	-1.28297	0.132159	0.401294
							GOBP_NEGATIVE_REGULATION_OF_INTRACELLULAR_SIGNAL_TRANSDUCTION	407	-0.425039	-1.28252	0.034298	0.401892
							GOBP_REGULATION_OF_PROTEIN_IMPORT	45	-0.527871	-1.28251	0.157817	0.40146
							GOBP_AMINE_TRANSPORT	41	-0.535019	-1.28238	0.152758	0.401287
							GOBP_POSITIVE_REGULATION_OF_INTRACELLULAR_TRANSPORT	195	-0.441521	-1.282	0.0819113	0.401737
							GOBP_DIGESTIVE_SYSTEM_PROCESS	52	-0.51119	-1.2819	0.15491	0.401513
							GOBP_KIDNEY_MORPHOGENESIS	50	-0.515009	-1.28143	0.129477	0.402082
							GOBP_CARDIAC_MUSCLE_CELL_CONTRACTION	34	-0.551331	-1.28114	0.154545	0.402389
							GOBP_MODULATION_BY_SYMBIONT_OF_HOST_CELLULAR_PROCESS	23	-0.583649	-1.28068	0.186728	0.402894
							GOBP_NEGATIVE_REGULATION_OF_TRANSPORT	289	-0.431001	-1.27984	0.0637363	0.404357
							GOBP_MEMBRANE_PROTEIN_INTRACELLULAR_DOMAIN_PROTEOLYSIS	19	-0.601513	-1.27974	0.1968	0.404133
							GOBP_RESPONSE_TO_TUMOR_CELL	24	-0.57747	-1.27974	0.169059	0.403688
							GOBP_GLIAL_CELL_MIGRATION	39	-0.534209	-1.27915	0.144105	0.404569
							GOBP_REGULATION_OF_COLLAGEN_METABOLIC_PROCESS	30	-0.560292	-1.27894	0.168129	0.404563
							GOBP_MYELIN_ASSEMBLY	16	-0.614337	-1.2789	0.19063	0.404219
							GOBP_ACTIVATION_OF_MAPKK_ACTIVITY	41	-0.533059	-1.2784	0.156385	0.404872
							GOBP_EMBRYONIC_HEART_TUBE_MORPHOGENESIS	42	-0.521829	-1.27807	0.161932	0.405147
							GOBP_POSITIVE_REGULATION_OF_MRNA_CATABOLIC_PROCESS	46	-0.531756	-1.27737	0.152682	0.40631
							GOBP_AMINO_ACID_TRANSPORT	91	-0.479467	-1.27731	0.129887	0.405996
							GOBP_NEGATIVE_REGULATION_OF_EPITHELIAL_CELL_PROLIFERATION	88	-0.476999	-1.27711	0.114474	0.405985
							GOBP_CALCIUM_ION_IMPORT	50	-0.511496	-1.2767	0.155433	0.406486
							GOBP_CELL_CELL_JUNCTION_ORGANIZATION	132	-0.458189	-1.27669	0.107317	0.406058
							GOBP_NEURON_PROJECTION_REGENERATION	40	-0.523459	-1.27642	0.15495	0.406213
							GOBP_ACTIN_CYTOSKELETON_REORGANIZATION	78	-0.483905	-1.27627	0.104636	0.406114
							GOBP_RESPONSE_TO_GROWTH_FACTOR	473	-0.419421	-1.2752	0.0282132	0.407986
							GOBP_REGIONALIZATION	159	-0.450471	-1.27518	0.0851064	0.407605
							GOBP_REGULATION_OF_NEURON_PROJECTION_DEVELOPMENT	313	-0.426446	-1.2749	0.0551268	0.407803
							GOBP_REGULATION_OF_HORMONE_LEVELS	308	-0.426782	-1.27372	0.0642303	0.410031
							GOBP_CARDIAC_MUSCLE_CELL_MEMBRANE_REPOLARIZATION	19	-0.603481	-1.27358	0.170654	0.409908
							GOBP_REGULATION_OF_TYPE_2_IMMUNE_RESPONSE	23	-0.587023	-1.27355	0.186186	0.409514
							GOBP_NEGATIVE_REGULATION_OF_WOUND_HEALING	40	-0.533037	-1.27338	0.175953	0.409469
							GOBP_REGULATION_OF_LEUKOCYTE_APOPTOTIC_PROCESS	66	-0.495537	-1.27329	0.14941	0.409225
							GOBP_NEGATIVE_REGULATION_OF_LIPID_TRANSPORT	17	-0.607608	-1.27239	0.194489	0.410794
							GOBP_PHAGOCYTOSIS_RECOGNITION	44	-0.526529	-1.27187	0.154494	0.411479
							GOBP_REGULATION_OF_MAST_CELL_ACTIVATION	34	-0.547176	-1.27183	0.178363	0.411128
							GOBP_PHENOL_CONTAINING_COMPOUND_METABOLIC_PROCESS	60	-0.508681	-1.27066	0.137363	0.413332
							GOBP_METAL_ION_TRANSPORT	319	-0.425148	-1.27056	0.0623656	0.41312
							GOBP_REGULATION_OF_TOLL_LIKE_RECEPTOR_SIGNALING_PATHWAY	62	-0.503744	-1.26926	0.13807	0.41555
[truncated: 1,682 more rows]
