# Supplementary material for: SF3B1K700E mutation in human embryonic stem cells causes aberrant expression of immune-related genes
Source: PLoS One. 2025 Dec 17;20(12):e0334361. doi: 10.1371/journal.pone.0334361 (PMC12711085; doi:10.1371/journal.pone.0334361)
Supplement: S11 Table — (XLSX) [file pone.0334361.s013.xlsx]

## Sheet: BRCA-GSEA
S11 Table. GSEA analyses of RNA-seq data in SF3B1MT versus SF3B1WT BRCA patients. See S1 Table for patient information.
Gene sets with the most positive NES. Hematopoietic/Immune pathways are highlighted in red.							Gene sets with the most negative NES. Hematopoietic/Immune pathways are highlighted in green.
Gene sets	SIZE	ES	NES	NOM p-val	FDR q-val		Gene sets	SIZE	ES	NES	NOM p-val	FDR q-val
GOBP_RESPONSE_TO_FOOD	32	0.627459	2.06189	0	0.359644		GOBP_IMMUNOGLOBULIN_PRODUCTION	184	-0.612389	-1.99816	0	0.454609
GOBP_CELLULAR_RESPONSE_TO_COPPER_ION	24	0.65176	1.99924	0	0.437998		GOBP_HUMORAL_IMMUNE_RESPONSE_MEDIATED_BY_CIRCULATING_IMMUNOGLOBULIN	136	-0.610603	-1.95225	0	0.422982
GOBP_CELLULAR_RESPONSE_TO_CADMIUM_ION	34	0.599923	1.99623	0.00454545	0.302714		GOBP_COMPLEMENT_ACTIVATION	151	-0.584523	-1.88921	0	0.494282
GOBP_ATRIOVENTRICULAR_VALVE_DEVELOPMENT	25	0.655753	1.99376	0	0.233072		GOBP_REGULATION_OF_HUMORAL_IMMUNE_RESPONSE	121	-0.587812	-1.86564	0	0.4347
GOBP_POSITIVE_REGULATION_OF_BMP_SIGNALING_PATHWAY	31	0.613936	1.96783	0	0.258686		GOBP_HUMORAL_IMMUNE_RESPONSE	305	-0.533638	-1.79956	0	0.461809
GOBP_NEURON_CELL_CELL_ADHESION	16	0.716162	1.94203	0	0.284973		GOBP_PRODUCTION_OF_MOLECULAR_MEDIATOR_OF_IMMUNE_RESPONSE	268	-0.530955	-1.7703	0	0.4995
GOBP_STRESS_RESPONSE_TO_METAL_ION	15	0.711264	1.92667	0.00352113	0.285312		GOBP_B_CELL_RECEPTOR_SIGNALING_PATHWAY	117	-0.558401	-1.76423	0.00107643	0.457934
GOBP_CEREBELLAR_PURKINJE_CELL_LAYER_DEVELOPMENT	22	0.65883	1.92262	0	0.258229		GOBP_REGULATION_OF_COMPLEMENT_ACTIVATION	101	-0.563924	-1.74329	0	0.482469
GOBP_CELLULAR_RESPONSE_TO_ZINC_ION	20	0.659457	1.87444	0	0.372419		GOBP_B_CELL_MEDIATED_IMMUNITY	205	-0.507857	-1.67089	0	0.667833
GOBP_REGULATION_OF_RECEPTOR_BINDING	25	0.62914	1.87104	0	0.344339		GOBP_ANTIBACTERIAL_HUMORAL_RESPONSE	50	-0.590313	-1.66232	0.00122249	0.676648
GOBP_RESPONSE_TO_TYPE_I_INTERFERON	85	0.489193	1.87102	0	0.313036		GOBP_POSITIVE_REGULATION_OF_B_CELL_ACTIVATION	135	-0.522902	-1.6575	0	0.663761
GOBP_RESPONSE_TO_CADMIUM_ION	56	0.503781	1.86276	0.00549451	0.310157		GOBP_ANTIMICROBIAL_HUMORAL_IMMUNE_RESPONSE_MEDIATED_BY_ANTIMICROBIAL_PEPTIDE	54	-0.580444	-1.65487	0.00361011	0.637475
GOBP_RESPONSE_TO_COPPER_ION	38	0.543597	1.85291	0	0.314777		GOBP_REGULATION_OF_B_CELL_ACTIVATION	178	-0.492559	-1.60083	0	0.68381
GOBP_CEREBELLAR_CORTEX_DEVELOPMENT	43	0.520871	1.82519	0	0.37852		GOBP_ANTIMICROBIAL_HUMORAL_RESPONSE	110	-0.500851	-1.58932	0.00220994	0.666844
GOBP_ADRENAL_GLAND_DEVELOPMENT	21	0.621265	1.81338	0.00398406	0.394781		GOBP_INNATE_IMMUNE_RESPONSE_IN_MUCOSA	19	-0.634749	-1.53515	0.0195531	0.785177
GOBP_ANTIGEN_PROCESSING_AND_PRESENTATION_OF_ENDOGENOUS_PEPTIDE_ANTIGEN	19	0.635768	1.80989	0.00699301	0.38156		GOBP_REGULATION_OF_B_CELL_PROLIFERATION	61	-0.526007	-1.5335	0.010551	0.78086
GOBP_REGULATION_OF_RESPONSE_TO_FOOD	15	0.666635	1.80479	0.018315	0.375354		GOBP_LYMPHOCYTE_MEDIATED_IMMUNITY	334	-0.456174	-1.53163	0	0.777206
GOBP_TYPE_B_PANCREATIC_CELL_DEVELOPMENT	20	0.596444	1.80236	0	0.361532		GOBP_B_CELL_ACTIVATION	292	-0.447549	-1.512	0	0.830211
GOBP_POSITIVE_REGULATION_OF_LEUKOCYTE_DEGRANULATION	23	0.603637	1.79155	0.0115385	0.376778		GOBP_B_CELL_PROLIFERATION	80	-0.498968	-1.49519	0.0146727	0.901692
GOBP_CELL_DIFFERENTIATION_IN_HINDBRAIN	18	0.635894	1.78253	0.00749064	0.385344		GOBP_CHRONIC_INFLAMMATORY_RESPONSE	19	-0.619299	-1.479	0.0453297	0.977944
GOBP_RESPONSE_TO_LITHIUM_ION	19	0.626503	1.77181	0.00387597	0.405223		GOBP_ADAPTIVE_IMMUNE_RESPONSE_BASED_ON_SOMATIC_RECOMBINATION_OF_IMMUNE_RECEPTORS_BUILT_FROM_IMMUNOGLOBULIN_SUPERFAMILY_DOMAINS	340	-0.435794	-1.47749	0.0010101	0.974998
GOBP_REGULATION_OF_BMP_SIGNALING_PATHWAY	85	0.447122	1.75847	0	0.4273		GOBP_POSITIVE_REGULATION_OF_MONOCYTE_CHEMOTAXIS	19	-0.608546	-1.45418	0.041779	1
GOBP_DECIDUALIZATION	19	0.615845	1.74261	0.0210526	0.463816		GOBP_REGULATION_OF_LYMPHOCYTE_ACTIVATION	482	-0.371932	-1.26687	0.0110331	1
GOBP_URETER_DEVELOPMENT	18	0.610455	1.74058	0.0145455	0.451189		GOBP_REGULATION_OF_IMMUNE_EFFECTOR_PROCESS	438	-0.362042	-1.23513	0.0351759	1
GOBP_ACTIVATION_OF_PROTEIN_KINASE_A_ACTIVITY	17	0.609496	1.73862	0.0175439	0.439919		GOBP_LEUKOCYTE_MIGRATION	480	-0.359304	-1.23272	0.0211268	1
GOBP_COLLAGEN_CATABOLIC_PROCESS	46	0.494698	1.73454	0	0.437002		GOBP_PHAGOCYTOSIS_RECOGNITION	83	-0.590163	-1.80778	0	0.522227
GOBP_EXTRACELLULAR_MATRIX_DISASSEMBLY	76	0.451373	1.73064	0	0.4342		GOBP_NEGATIVE_REGULATION_OF_EXECUTION_PHASE_OF_APOPTOSIS	15	-0.740732	-1.69913	0	0.657485
GOBP_DOPAMINE_SECRETION	32	0.535515	1.71901	0.0041841	0.457097		GOBP_DNA_METHYLATION_INVOLVED_IN_GAMETE_GENERATION	17	-0.707133	-1.68288	0.00278552	0.698789
GOBP_POSITIVE_REGULATION_OF_LIPID_STORAGE	25	0.575992	1.71247	0.0180995	0.463838		GOBP_DNA_REPLICATION_DEPENDENT_NUCLEOSOME_ORGANIZATION	25	-0.654511	-1.67978	0.00658762	0.660386
GOBP_LUNG_CELL_DIFFERENTIATION	20	0.592037	1.71107	0.0107527	0.452577		GOBP_DOPAMINERGIC_NEURON_DIFFERENTIATION	34	-0.617055	-1.63871	0.00495663	0.710456
GOBP_REGULATION_OF_NEUROTRANSMITTER_TRANSPORT	95	0.425596	1.70155	0	0.473471		GOBP_DEFENSE_RESPONSE_TO_BACTERIUM	261	-0.488501	-1.63795	0	0.676385
GOBP_REGULATION_OF_RESPONSE_TO_EXTRACELLULAR_STIMULUS	22	0.568735	1.69613	0.00843882	0.479066		GOBP_RESPONSE_TO_FUNGUS	35	-0.603759	-1.63782	0.0102041	0.641897
GOBP_RESPONSE_TO_OXYGEN_RADICAL	26	0.555847	1.68905	0.019685	0.490736		GOBP_OLIGOSACCHARIDE_BIOSYNTHETIC_PROCESS	17	-0.70794	-1.63511	0.0111576	0.625918
GOBP_REGULATION_OF_BROWN_FAT_CELL_DIFFERENTIATION	21	0.568619	1.67439	0.0106383	0.529733		GOBP_DEFENSE_RESPONSE_TO_FUNGUS	22	-0.651531	-1.62379	0.0133333	0.670315
GOBP_ENTEROENDOCRINE_CELL_DIFFERENTIATION	25	0.545145	1.66649	0.00473934	0.546006		GOBP_NEUROMUSCULAR_PROCESS_CONTROLLING_POSTURE	15	-0.707515	-1.62017	0.0112202	0.663354
GOBP_RESPONSE_TO_BMP	154	0.394889	1.66343	0	0.544426		GOBP_NEGATIVE_REGULATION_OF_ADENYLATE_CYCLASE_ACTIVITY	18	-0.684231	-1.61251	0.0151724	0.687073
GOBP_RESPONSE_TO_AMYLOID_BETA	46	0.458775	1.65486	0.017341	0.563957		GOBP_REGULATION_OF_EXECUTION_PHASE_OF_APOPTOSIS	23	-0.643665	-1.60194	0.0082531	0.73226
GOBP_MODULATION_BY_SYMBIONT_OF_ENTRY_INTO_HOST	45	0.473241	1.64995	0	0.569558		GOBP_FC_EPSILON_RECEPTOR_SIGNALING_PATHWAY	164	-0.493057	-1.60163	0.00316456	0.705138
GOBP_REGULATION_OF_KIDNEY_DEVELOPMENT	30	0.51479	1.64535	0.0222222	0.572294		GOBP_RDNA_HETEROCHROMATIN_ASSEMBLY	30	-0.608884	-1.59935	0.0142857	0.667913
GOBP_EXTRACELLULAR_MATRIX_ASSEMBLY	44	0.476057	1.64406	0	0.563062		GOBP_CHROMATIN_ORGANIZATION_INVOLVED_IN_REGULATION_OF_TRANSCRIPTION	132	-0.502632	-1.59658	0.00538213	0.662612
GOBP_ANDROGEN_RECEPTOR_SIGNALING_PATHWAY	38	0.488325	1.6395	0.0052356	0.567168		GOBP_FC_RECEPTOR_MEDIATED_STIMULATORY_SIGNALING_PATHWAY	141	-0.498417	-1.59462	0.00429646	0.652846
GOBP_ANTIGEN_PROCESSING_AND_PRESENTATION_OF_ENDOGENOUS_ANTIGEN	26	0.522256	1.63811	0.0183486	0.559934		GOBP_SERINE_FAMILY_AMINO_ACID_BIOSYNTHETIC_PROCESS	21	-0.648687	-1.58484	0.0121622	0.676067
GOBP_RESPONSE_TO_ZINC_ION	52	0.46665	1.6381	0	0.547122		GOBP_POSITIVE_REGULATION_OF_HUMORAL_IMMUNE_RESPONSE	17	-0.677149	-1.57509	0.0137363	0.725382
GOBP_CAMP_METABOLIC_PROCESS	21	0.546512	1.62911	0.0160643	0.568874		GOBP_CIRCADIAN_SLEEP_WAKE_CYCLE_SLEEP	17	-0.668219	-1.57323	0.0133511	0.716451
GOBP_ORGANISM_EMERGENCE_FROM_PROTECTIVE_STRUCTURE	22	0.55804	1.62903	0.0242915	0.556868		GOBP_FAT_SOLUBLE_VITAMIN_METABOLIC_PROCESS	41	-0.572044	-1.57171	0.00377834	0.705911
GOBP_CATECHOLAMINE_SECRETION	50	0.466519	1.62859	0	0.546326		GOBP_SLEEP	27	-0.607508	-1.56927	0.0169271	0.703032
GOBP_RESPONSE_TO_VITAMIN	82	0.420113	1.62461	0.00787402	0.547828		GOBP_PIRNA_METABOLIC_PROCESS	18	-0.651988	-1.56307	0.0196906	0.728123
GOBP_AMINE_TRANSPORT	90	0.405031	1.59875	0	0.640359		GOBP_SPERM_CAPACITATION	22	-0.629967	-1.55772	0.0150892	0.746705
GOBP_CARDIAC_MUSCLE_CELL_CONTRACTION	69	0.430914	1.59838	0	0.629173		GOBP_FATTY_ACID_DERIVATIVE_METABOLIC_PROCESS	80	-0.509912	-1.5539	0.00345224	0.755106
GOBP_REGULATION_OF_SUPEROXIDE_METABOLIC_PROCESS	30	0.492363	1.59247	0.0186047	0.64017		GOBP_IMMUNE_RESPONSE_REGULATING_SIGNALING_PATHWAY	490	-0.450975	-1.54872	0	0.774845
GOBP_POSITIVE_REGULATION_OF_MACROPHAGE_DERIVED_FOAM_CELL_DIFFERENTIATION	18	0.577538	1.58761	0.0394265	0.647745		GOBP_VASODILATION	34	-0.569759	-1.54789	0.0091623	0.761776
GOBP_POSITIVE_REGULATION_OF_TRANSMEMBRANE_RECEPTOR_PROTEIN_SERINE_THREONINE_KINASE_SIGNALING_PATHWAY	99	0.401619	1.58696	0.00909091	0.637558		GOBP_POSITIVE_REGULATION_OF_ANTIGEN_RECEPTOR_MEDIATED_SIGNALING_PATHWAY	21	-0.635875	-1.54594	0.0302632	0.757661
GOBP_REGULATION_OF_VESICLE_FUSION	23	0.533678	1.58627	0.0301887	0.628507		GOBP_CIRCADIAN_SLEEP_WAKE_CYCLE	22	-0.619891	-1.53804	0.0285714	0.800501
GOBP_CARDIOBLAST_DIFFERENTIATION	17	0.565058	1.58256	0.0378788	0.632824		GOBP_ANTIGEN_RECEPTOR_MEDIATED_SIGNALING_PATHWAY	302	-0.457309	-1.53574	0	0.798514
GOBP_SECRETORY_GRANULE_ORGANIZATION	31	0.492422	1.58136	0.00921659	0.625705		GOBP_EPOXYGENASE_P450_PATHWAY	18	-0.639972	-1.52759	0.0231924	0.791155
GOBP_CEREBELLAR_CORTEX_FORMATION	22	0.52647	1.58085	0.0185185	0.61675		GOBP_NEGATIVE_REGULATION_OF_DNA_TEMPLATED_TRANSCRIPTION_ELONGATION	17	-0.663175	-1.52489	0.022973	0.794852
GOBP_POSTSYNAPTIC_MEMBRANE_ORGANIZATION	36	0.502637	1.57777	0.0384615	0.618696		GOBP_PERIPHERAL_NERVOUS_SYSTEM_DEVELOPMENT	72	-0.510077	-1.51396	0.0149942	0.865506
GOBP_RENAL_WATER_HOMEOSTASIS	35	0.472113	1.57266	0.0239234	0.626912		GOBP_FATTY_ACID_DERIVATIVE_BIOSYNTHETIC_PROCESS	60	-0.523883	-1.51392	0.0117233	0.848618
GOBP_CARDIAC_RIGHT_VENTRICLE_MORPHOGENESIS	19	0.548666	1.57001	0.03125	0.626833		GOBP_DRUG_CATABOLIC_PROCESS	23	-0.612147	-1.51342	0.0311653	0.836007
GOBP_PULMONARY_VALVE_MORPHOGENESIS	17	0.567147	1.56903	0.0501792	0.620089		GOBP_NEGATIVE_REGULATION_OF_GENE_EXPRESSION_EPIGENETIC	104	-0.484477	-1.5103	0.00997783	0.828056
GOBP_ENDODERM_DEVELOPMENT	74	0.415606	1.56826	0.0142857	0.613487		GOBP_REGULATION_OF_CIRCADIAN_SLEEP_WAKE_CYCLE	17	-0.644032	-1.50025	0.0328767	0.891715
GOBP_POSITIVE_REGULATION_OF_BROWN_FAT_CELL_DIFFERENTIATION	15	0.58883	1.56504	0.0431655	0.615796		GOBP_DRUG_METABOLIC_PROCESS	42	-0.540927	-1.49564	0.027027	0.914186
GOBP_POSITIVE_REGULATION_OF_NEUROTRANSMITTER_TRANSPORT	22	0.530096	1.56164	0.0222222	0.619269		GOBP_NEGATIVE_REGULATION_OF_LYASE_ACTIVITY	24	-0.589274	-1.48583	0.0338983	0.966447
GOBP_POSITIVE_REGULATION_OF_REGULATED_SECRETORY_PATHWAY	51	0.429674	1.56141	0.0105263	0.610556		GOBP_MEMBRANE_INVAGINATION	129	-0.465772	-1.48492	0.00654307	0.958336
GOBP_ATRIAL_SEPTUM_DEVELOPMENT	22	0.524293	1.55209	0.0520446	0.636175		GOBP_DEOXYRIBONUCLEOSIDE_MONOPHOSPHATE_METABOLIC_PROCESS	16	-0.626078	-1.48468	0.0474898	0.944223
GOBP_ECTODERM_DEVELOPMENT	18	0.536787	1.54916	0.0300429	0.637547		GOBP_NEGATIVE_REGULATION_OF_LIPASE_ACTIVITY	15	-0.641292	-1.47489	0.0521127	0.982136
GOBP_NEGATIVE_REGULATION_OF_OXIDATIVE_STRESS_INDUCED_CELL_DEATH	40	0.460636	1.54857	0.0292683	0.630318		GOBP_LYMPH_NODE_DEVELOPMENT	16	-0.632246	-1.47416	0.0541667	0.972832
GOBP_REGULATION_OF_MACROPHAGE_DERIVED_FOAM_CELL_DIFFERENTIATION	31	0.48388	1.54422	0.0214592	0.638024		GOBP_OLFACTORY_LOBE_DEVELOPMENT	26	-0.564656	-1.4646	0.0398936	1
GOBP_COLUMNAR_CUBOIDAL_EPITHELIAL_CELL_DIFFERENTIATION	75	0.400752	1.544	0	0.629759		GOBP_PHOSPHATIDYLETHANOLAMINE_BIOSYNTHETIC_PROCESS	15	-0.628508	-1.46161	0.0457227	1
GOBP_ACTIN_MEDIATED_CELL_CONTRACTION	116	0.371976	1.54283	0	0.625468		GOBP_FC_RECEPTOR_SIGNALING_PATHWAY	234	-0.441303	-1.46015	0.00102354	1
GOBP_PERICARDIUM_DEVELOPMENT	19	0.536645	1.54207	0.0482759	0.619649		GOBP_ORGAN_OR_TISSUE_SPECIFIC_IMMUNE_RESPONSE	32	-0.551769	-1.45887	0.0442708	1
GOBP_REGULATION_OF_LIPID_STORAGE	52	0.43764	1.53964	0.0114286	0.62054		GOBP_DIENCEPHALON_DEVELOPMENT	63	-0.492596	-1.45778	0.024362	1
GOBP_MEGAKARYOCYTE_DEVELOPMENT	16	0.566368	1.53892	0.0485075	0.614551		GOBP_RESPONSE_TO_XENOBIOTIC_STIMULUS	118	-0.457751	-1.45705	0.018319	1
GOBP_TRANSMISSION_OF_NERVE_IMPULSE	55	0.433554	1.53837	0.00636943	0.608078		GOBP_URONIC_ACID_METABOLIC_PROCESS	15	-0.638396	-1.45678	0.049435	1
GOBP_ATRIAL_SEPTUM_MORPHOGENESIS	15	0.588513	1.53427	0.0602837	0.614756		GOBP_RHYTHMIC_BEHAVIOR	40	-0.527392	-1.45432	0.0349563	1
GOBP_ZINC_ION_HOMEOSTASIS	37	0.460897	1.53417	0.0355556	0.60707		GOBP_C21_STEROID_HORMONE_METABOLIC_PROCESS	37	-0.531819	-1.45094	0.0398506	1
GOBP_POLYSACCHARIDE_CATABOLIC_PROCESS	24	0.52484	1.5291	0.05	0.618789		GOBP_UNSATURATED_FATTY_ACID_METABOLIC_PROCESS	108	-0.464235	-1.45084	0.0077951	1
GOBP_PULMONARY_VALVE_DEVELOPMENT	21	0.528301	1.52746	0.036	0.616487		GOBP_NEGATIVE_REGULATION_OF_B_CELL_PROLIFERATION	17	-0.616062	-1.44892	0.0643432	1
GOBP_CARDIAC_ATRIUM_DEVELOPMENT	34	0.461872	1.52547	0.0224215	0.617116		GOBP_POSITIVE_REGULATION_OF_TRIGLYCERIDE_METABOLIC_PROCESS	20	-0.602729	-1.44751	0.0534045	1
GOBP_METANEPHROS_MORPHOGENESIS	31	0.474965	1.52238	0.0238095	0.62077		GOBP_CALCIUM_DEPENDENT_CELL_CELL_ADHESION_VIA_PLASMA_MEMBRANE_CELL_ADHESION_MOLECULES	41	-0.526012	-1.44414	0.0349563	1
GOBP_PROTEIN_PALMITOYLATION	33	0.468584	1.52205	0.0377359	0.61448		GOBP_SPERMATID_NUCLEUS_DIFFERENTIATION	16	-0.623558	-1.44136	0.0750341	1
GOBP_NEGATIVE_REGULATION_OF_AMINE_TRANSPORT	24	0.510879	1.52154	0.048	0.608434		GOBP_T_CELL_CHEMOTAXIS	24	-0.565604	-1.44071	0.0629183	1
GOBP_SENSORY_PERCEPTION_OF_SMELL	55	0.411764	1.51766	0.00546448	0.615888		GOBP_SERINE_FAMILY_AMINO_ACID_METABOLIC_PROCESS	43	-0.513366	-1.43763	0.0419236	1
GOBP_MONOAMINE_TRANSPORT	75	0.389876	1.51578	0	0.615683		GOBP_POSITIVE_REGULATION_OF_TRANSCRIPTION_REGULATORY_REGION_DNA_BINDING	23	-0.577496	-1.43635	0.0471204	1
GOBP_PRESYNAPTIC_ENDOCYTOSIS	58	0.408972	1.51475	0.0204082	0.611911		GOBP_ARACHIDONIC_ACID_METABOLIC_PROCESS	57	-0.494743	-1.43632	0.035545	1
GOBP_CELL_FATE_DETERMINATION	37	0.463923	1.51436	0.0336538	0.60593		GOBP_POSITIVE_REGULATION_OF_MEIOTIC_CELL_CYCLE	21	-0.586408	-1.43624	0.0552561	1
GOBP_SYNAPTIC_VESICLE_RECYCLING	71	0.400179	1.51202	0.0070922	0.607737		GOBP_REGULATION_OF_ANTIGEN_RECEPTOR_MEDIATED_SIGNALING_PATHWAY	63	-0.480779	-1.43594	0.0271226	1
GOBP_CARDIAC_ATRIUM_MORPHOGENESIS	28	0.478913	1.50889	0.033195	0.611397		GOBP_HEAT_GENERATION	16	-0.616851	-1.43347	0.0646067	1
GOBP_TISSUE_REGENERATION	69	0.403741	1.50859	0.00746269	0.60566		GOBP_HISTONE_EXCHANGE	51	-0.503576	-1.43182	0.0421836	1
GOBP_CELLULAR_RESPONSE_TO_OXYGEN_RADICAL	22	0.507346	1.49996	0.0510949	0.630321		GOBP_HIGH_DENSITY_LIPOPROTEIN_PARTICLE_REMODELING	15	-0.622487	-1.43035	0.0570613	1
GOBP_DOPAMINE_TRANSPORT	46	0.434714	1.4964	0.0309278	0.637014		GOBP_NEURON_FATE_COMMITMENT	46	-0.514083	-1.42881	0.0380499	1
GOBP_BRANCH_ELONGATION_OF_AN_EPITHELIUM	17	0.54458	1.49499	0.0945455	0.635099		GOBP_NEGATIVE_REGULATION_OF_GLIAL_CELL_DIFFERENTIATION	17	-0.603866	-1.42716	0.0531469	1
GOBP_POSTSYNAPSE_ASSEMBLY	28	0.483864	1.49162	0.0357143	0.641781		GOBP_INTERLEUKIN_7_MEDIATED_SIGNALING_PATHWAY	25	-0.568043	-1.42089	0.0631443	1
GOBP_PRESYNAPSE_ORGANIZATION	46	0.41	1.49037	0.0182927	0.639696		GOBP_POSITIVE_REGULATION_OF_B_CELL_PROLIFERATION	40	-0.517679	-1.42064	0.0516605	1
GOBP_AMYLOID_FIBRIL_FORMATION	23	0.488948	1.48575	0.0524194	0.651037		GOBP_CELLULAR_RESPONSE_TO_STEROL	21	-0.575228	-1.41701	0.0654596	1
GOBP_KERATINIZATION	108	0.369421	1.48528	0	0.64607		GOBP_OLIGOSACCHARIDE_METABOLIC_PROCESS	49	-0.490312	-1.41695	0.0428571	1
GOBP_CARDIAC_CELL_DEVELOPMENT	71	0.37961	1.48517	0.00793651	0.639835		GOBP_MALE_MEIOTIC_NUCLEAR_DIVISION	42	-0.512429	-1.41679	0.0492611	1
GOBP_METANEPHRIC_EPITHELIUM_DEVELOPMENT	24	0.493058	1.48407	0.0551181	0.63705		GOBP_PHAGOCYTOSIS	358	-0.418328	-1.41673	0.00101833	1
GOBP_POSITIVE_REGULATION_OF_CELLULAR_RESPONSE_TO_INSULIN_STIMULUS	23	0.494916	1.4816	0.0601504	0.639797		GOBP_SULFUR_AMINO_ACID_BIOSYNTHETIC_PROCESS	17	-0.599201	-1.4153	0.0672269	1
GOBP_SYNAPTIC_MEMBRANE_ADHESION	24	0.489246	1.48135	0.0498084	0.634139		GOBP_OLEFINIC_COMPOUND_METABOLIC_PROCESS	114	-0.456211	-1.41459	0.0164114	1
GOBP_NEGATIVE_REGULATION_OF_DNA_DAMAGE_RESPONSE_SIGNAL_TRANSDUCTION_BY_P53_CLASS_MEDIATOR	15	0.556874	1.47748	0.0561798	0.641287		GOBP_TRANSCRIPTION_ELONGATION_FROM_RNA_POLYMERASE_I_PROMOTER	30	-0.53148	-1.41264	0.0536649	1
GOBP_REGULATION_OF_ACTIN_FILAMENT_BASED_MOVEMENT	37	0.435292	1.4772	0.0324074	0.63618		GOBP_PURINERGIC_NUCLEOTIDE_RECEPTOR_SIGNALING_PATHWAY	30	-0.535709	-1.41226	0.0608021	1
GOBP_HEMATOPOIETIC_STEM_CELL_PROLIFERATION	24	0.470535	1.47466	0.0607143	0.639218		GOBP_RESPONSE_TO_INTERLEUKIN_7	35	-0.516975	-1.41132	0.0566535	1
GOBP_METENCEPHALON_DEVELOPMENT	97	0.371904	1.47348	0.00769231	0.637676		GOBP_CELLULAR_RESPONSE_TO_CHOLESTEROL	16	-0.60831	-1.40427	0.0740223	1
GOBP_REGULATION_OF_BRANCHING_INVOLVED_IN_URETERIC_BUD_MORPHOGENESIS	20	0.498276	1.46774	0.0566802	0.651987		GOBP_POSITIVE_REGULATION_OF_NITRIC_OXIDE_SYNTHASE_BIOSYNTHETIC_PROCESS	15	-0.612679	-1.40213	0.0753912	1
GOBP_PROTEIN_LOCALIZATION_TO_CELL_SURFACE	65	0.398793	1.46737	0.0189873	0.647486		GOBP_ICOSANOID_METABOLIC_PROCESS	114	-0.448521	-1.40202	0.0233333	1
GOBP_HETEROPHILIC_CELL_CELL_ADHESION_VIA_PLASMA_MEMBRANE_CELL_ADHESION_MOLECULES	45	0.428315	1.46667	0.0416667	0.643879		GOBP_EXECUTION_PHASE_OF_APOPTOSIS	86	-0.458909	-1.40183	0.0366133	1
GOBP_NEGATIVE_REGULATION_OF_INTRINSIC_APOPTOTIC_SIGNALING_PATHWAY_IN_RESPONSE_TO_DNA_DAMAGE	30	0.454785	1.46639	0.0461538	0.638883		GOBP_ATP_DEPENDENT_CHROMATIN_REMODELING	81	-0.463348	-1.39825	0.0276817	1
GOBP_NEUROEPITHELIAL_CELL_DIFFERENTIATION	19	0.5083	1.46492	0.0679245	0.63826		GOBP_CHROMATIN_SILENCING	65	-0.474689	-1.39731	0.0385514	1
GOBP_CHAPERONE_MEDIATED_AUTOPHAGY	16	0.538347	1.46375	0.075188	0.636337		GOBP_SULFUR_AMINO_ACID_METABOLIC_PROCESS	37	-0.513236	-1.39488	0.06125	1
GOBP_GLANDULAR_EPITHELIAL_CELL_DIFFERENTIATION	45	0.418564	1.46124	0.025641	0.640112		GOBP_HETEROCHROMATIN_ORGANIZATION	70	-0.471417	-1.39376	0.0347625	1
GOBP_COLLAGEN_METABOLIC_PROCESS	101	0.367411	1.4603	0	0.638541		GOBP_REGULATION_OF_ADENYLATE_CYCLASE_ACTIVITY	29	-0.528085	-1.39104	0.0727513	1
GOBP_REGULATION_OF_RENAL_SYSTEM_PROCESS	29	0.462372	1.45892	0.0441767	0.638466		GOBP_OOCYTE_MATURATION	23	-0.54861	-1.38699	0.0875161	1
GOBP_NEGATIVE_REGULATION_OF_CARDIAC_MUSCLE_CELL_PROLIFERATION	15	0.548719	1.45888	0.0673759	0.632963		GOBP_APOPTOTIC_DNA_FRAGMENTATION	23	-0.548802	-1.38401	0.0751979	1
GOBP_INTERMEDIATE_FILAMENT_BASED_PROCESS	49	0.409534	1.45813	0.025641	0.629982		GOBP_GENE_SILENCING	312	-0.410804	-1.38288	0.0061287	1
GOBP_METANEPHROS_DEVELOPMENT	81	0.37992	1.45765	0.00847458	0.626431		GOBP_NUCLEOSOME_ASSEMBLY	119	-0.436559	-1.37978	0.0341034	1
GOBP_CELLULAR_SODIUM_ION_HOMEOSTASIS	18	0.514335	1.45557	0.0821429	0.628278		GOBP_LEUKOCYTE_MIGRATION_INVOLVED_IN_INFLAMMATORY_RESPONSE	18	-0.586275	-1.37887	0.099723	1
GOBP_LUNG_EPITHELIUM_DEVELOPMENT	33	0.452118	1.45361	0.0495049	0.630126		GOBP_DNA_PACKAGING	206	-0.417667	-1.37515	0.0207469	1
GOBP_REGULATION_OF_INTRINSIC_APOPTOTIC_SIGNALING_PATHWAY_IN_RESPONSE_TO_DNA_DAMAGE	37	0.437996	1.45294	0.0538117	0.627321		GOBP_LIPOPOLYSACCHARIDE_MEDIATED_SIGNALING_PATHWAY	57	-0.472806	-1.37201	0.0551471	1
GOBP_NEGATIVE_REGULATION_OF_REGULATED_SECRETORY_PATHWAY	22	0.500687	1.45217	0.0705882	0.625155		GOBP_EMBRYONIC_EYE_MORPHOGENESIS	32	-0.520417	-1.37186	0.0831202	1
GOBP_WALKING_BEHAVIOR	24	0.483636	1.44751	0.0707547	0.638736		GOBP_STORE_OPERATED_CALCIUM_ENTRY	18	-0.576221	-1.36952	0.105048	1
GOBP_WOUND_HEALING_SPREADING_OF_EPIDERMAL_CELLS	18	0.505636	1.44658	0.0811808	0.637656		GOBP_PYROPTOSIS	18	-0.581255	-1.3671	0.0965517	1
GOBP_ENDOCARDIAL_CUSHION_DEVELOPMENT	42	0.425642	1.44392	0.0209424	0.642045		GOBP_REGULATION_OF_FLAGELLATED_SPERM_MOTILITY	15	-0.597527	-1.36576	0.0966851	1
GOBP_NEGATIVE_REGULATION_OF_RECEPTOR_BINDING	15	0.526329	1.44375	0.0820312	0.63747		GOBP_SPLICEOSOMAL_TRI_SNRNP_COMPLEX_ASSEMBLY	19	-0.569194	-1.36412	0.0978261	1
GOBP_REGULATION_OF_EXTRINSIC_APOPTOTIC_SIGNALING_PATHWAY_IN_ABSENCE_OF_LIGAND	40	0.43274	1.44117	0.0427807	0.641281		GOBP_THYMIC_T_CELL_SELECTION	22	-0.551028	-1.36373	0.0944444	1
GOBP_REGULATION_OF_PRESYNAPSE_ORGANIZATION	29	0.460634	1.43946	0.046729	0.642523		GOBP_EMBRYONIC_CAMERA_TYPE_EYE_MORPHOGENESIS	24	-0.549809	-1.36249	0.0982019	1
GOBP_REGULATION_OF_SYNAPTIC_TRANSMISSION_GABAERGIC	30	0.452073	1.43632	0.0833333	0.648572		GOBP_MOTOR_NEURON_AXON_GUIDANCE	29	-0.52252	-1.36057	0.0989446	1
GOBP_NEGATIVE_REGULATION_OF_AUTOPHAGY	81	0.369865	1.43293	0.0151515	0.655713		GOBP_FATTY_ACID_DERIVATIVE_CATABOLIC_PROCESS	16	-0.588248	-1.35886	0.108484	1
GOBP_NEGATIVE_REGULATION_OF_APOPTOTIC_SIGNALING_PATHWAY	214	0.333424	1.43202	0	0.65412		GOBP_VITAMIN_BIOSYNTHETIC_PROCESS	19	-0.561356	-1.35798	0.111413	1
GOBP_REGULATION_OF_TRANSMEMBRANE_RECEPTOR_PROTEIN_SERINE_THREONINE_KINASE_SIGNALING_PATHWAY	231	0.323679	1.43058	0	0.654011		GOBP_DETECTION_OF_CHEMICAL_STIMULUS_INVOLVED_IN_SENSORY_PERCEPTION_OF_TASTE	25	-0.528602	-1.35313	0.115486	1
GOBP_RENAL_SODIUM_EXCRETION	18	0.502736	1.42848	0.0916335	0.656973		GOBP_REGULATION_OF_TRANSCRIPTION_BY_RNA_POLYMERASE_I	33	-0.507936	-1.35288	0.105195	1
GOBP_VESICLE_FUSION_TO_PLASMA_MEMBRANE	20	0.483821	1.42831	0.0814815	0.652608		GOBP_3_PHOSPHOADENOSINE_5_PHOSPHOSULFATE_METABOLIC_PROCESS	22	-0.546533	-1.35269	0.105121	1
GOBP_REGULATION_OF_EXOCYTOSIS	196	0.328746	1.42393	0	0.663417		GOBP_CELL_RECOGNITION	210	-0.405563	-1.35164	0.0240084	1
GOBP_STEROID_CATABOLIC_PROCESS	24	0.464849	1.42188	0.0995851	0.666325		GOBP_METAPHASE_ANAPHASE_TRANSITION_OF_CELL_CYCLE	62	-0.461998	-1.35094	0.0624277	1
GOBP_METANEPHRIC_NEPHRON_MORPHOGENESIS	25	0.465894	1.4208	0.0483871	0.66526		GOBP_REGULATION_OF_BEHAVIOR	56	-0.462796	-1.34842	0.0656136	1
GOBP_SENSORY_PERCEPTION_OF_PAIN	91	0.362942	1.42058	0.023622	0.661011		GOBP_LONG_CHAIN_FATTY_ACID_METABOLIC_PROCESS	118	-0.427047	-1.34816	0.0324385	1
GOBP_CELL_COMMUNICATION_BY_ELECTRICAL_COUPLING	31	0.461872	1.42046	0.0681818	0.656711		GOBP_REGULATION_OF_GENE_SILENCING	128	-0.425458	-1.3473	0.0457516	1
GOBP_POSITIVE_REGULATION_OF_CARDIOCYTE_DIFFERENTIATION	17	0.518887	1.41963	0.103321	0.654782		GOBP_NEGATIVE_REGULATION_OF_MRNA_SPLICING_VIA_SPLICEOSOME	20	-0.550435	-1.3441	0.109018	1
GOBP_REGULATION_OF_SYNAPTIC_VESICLE_ENDOCYTOSIS	15	0.530003	1.41883	0.0695364	0.652728		GOBP_GLYCEROLIPID_CATABOLIC_PROCESS	65	-0.455264	-1.34363	0.07034	1
GOBP_NEGATIVE_REGULATION_OF_REPRODUCTIVE_PROCESS	50	0.405262	1.41839	0.0301205	0.649857		GOBP_ANDROGEN_METABOLIC_PROCESS	30	-0.514265	-1.34246	0.104302	1
GOBP_REGULATION_OF_EXTRACELLULAR_MATRIX_ASSEMBLY	15	0.532227	1.41678	0.0942761	0.651196		GOBP_OOCYTE_DIFFERENTIATION	46	-0.482578	-1.34146	0.0838396	1
GOBP_POSITIVE_REGULATION_OF_MORPHOGENESIS_OF_AN_EPITHELIUM	33	0.443431	1.41652	0.04	0.647468		GOBP_MITOCHONDRIAL_GENOME_MAINTENANCE	21	-0.54796	-1.34088	0.106901	1
GOBP_EPIDERMIS_DEVELOPMENT	337	0.303458	1.4119	0	0.659243		GOBP_NEUTRAL_AMINO_ACID_TRANSPORT	40	-0.485934	-1.33978	0.0886392	1
GOBP_POSITIVE_REGULATION_OF_FILOPODIUM_ASSEMBLY	30	0.444673	1.41075	0.0487805	0.6586		GOBP_RESPONSE_TO_STEROL	31	-0.502825	-1.33947	0.0904255	1
GOBP_ENDODERM_FORMATION	53	0.392372	1.40933	0.0357143	0.65951		GOBP_REGULATION_OF_LYASE_ACTIVITY	44	-0.487089	-1.33897	0.0849514	1
GOBP_CELLULAR_RESPONSE_TO_LEPTIN_STIMULUS	18	0.516786	1.40932	0.0851064	0.655083		GOBP_POSITIVE_REGULATION_OF_INTERFERON_GAMMA_PRODUCTION	65	-0.453347	-1.33518	0.0827338	1
GOBP_HEART_GROWTH	86	0.359059	1.40563	0.0243902	0.663368		GOBP_CELLULAR_RESPONSE_TO_ATP	16	-0.571055	-1.33491	0.113416	1
GOBP_RESPONSE_TO_VITAMIN_A	17	0.510437	1.4	0.101399	0.680435		GOBP_WATER_TRANSPORT	20	-0.549379	-1.33475	0.121986	1
GOBP_REGULATION_OF_EXCRETION	19	0.481979	1.39965	0.0766423	0.677214		GOBP_DNA_CATABOLIC_PROCESS_ENDONUCLEOLYTIC	30	-0.505592	-1.33335	0.0993378	1
GOBP_REGULATION_OF_MYOBLAST_FUSION	17	0.491637	1.39423	0.0948905	0.692875		GOBP_HYPOTHALAMUS_DEVELOPMENT	16	-0.57712	-1.3331	0.124157	1
GOBP_NEGATIVE_REGULATION_OF_PEPTIDASE_ACTIVITY	222	0.309959	1.39404	0	0.688868		GOBP_ACYLGLYCEROL_HOMEOSTASIS	29	-0.509008	-1.33261	0.104222	1
GOBP_CORNIFICATION	92	0.350882	1.39067	0.025	0.695968		GOBP_RESPONSE_TO_CORTICOSTERONE	18	-0.552757	-1.33105	0.135593	1
GOBP_AMINOGLYCAN_BIOSYNTHETIC_PROCESS	113	0.346067	1.38978	0.037037	0.694701		GOBP_MONOCYTE_CHEMOTAXIS	61	-0.452075	-1.33054	0.0772834	1
GOBP_CELL_CELL_RECOGNITION	73	0.364474	1.38913	0.0393701	0.692831		GOBP_POSITIVE_REGULATION_OF_INTERLEUKIN_17_PRODUCTION	17	-0.572177	-1.33015	0.104312	1
GOBP_NEGATIVE_REGULATION_OF_SIGNAL_TRANSDUCTION_IN_ABSENCE_OF_LIGAND	31	0.430096	1.38789	0.0730594	0.692902		GOBP_REGULATION_OF_MULTI_ORGANISM_PROCESS	47	-0.464818	-1.32816	0.0854392	1
GOBP_COPPER_ION_HOMEOSTASIS	16	0.496171	1.38785	0.108209	0.6886		GOBP_POSITIVE_REGULATION_OF_INTERLEUKIN_4_PRODUCTION	24	-0.522254	-1.32811	0.113456	1
GOBP_POSITIVE_REGULATION_OF_NEURON_APOPTOTIC_PROCESS	52	0.393896	1.38726	0.0287356	0.686284		GOBP_LEUKOTRIENE_METABOLIC_PROCESS	33	-0.498685	-1.32808	0.0967337	1
GOBP_PROSTATE_GLAND_MORPHOGENESIS	27	0.462468	1.38656	0.0844444	0.684594		GOBP_PROSTANOID_METABOLIC_PROCESS	44	-0.472229	-1.324	0.101591	1
GOBP_EATING_BEHAVIOR	24	0.456567	1.3863	0.0753138	0.681354		GOBP_TRANSPOSITION	29	-0.509988	-1.32399	0.0990753	1
GOBP_CLATHRIN_COAT_ASSEMBLY	18	0.481488	1.3851	0.0961538	0.681366		GOBP_CHROMATIN_REMODELING_AT_CENTROMERE	43	-0.476546	-1.32314	0.104218	1
GOBP_NEGATIVE_REGULATION_OF_VIRAL_LIFE_CYCLE	21	0.481437	1.38403	0.0846774	0.681453		GOBP_POSITIVE_REGULATION_OF_LIPID_CATABOLIC_PROCESS	23	-0.531038	-1.32072	0.123506	1
GOBP_CELLULAR_RESPONSE_TO_GLUCAGON_STIMULUS	23	0.474517	1.38312	0.0930233	0.68055		GOBP_NATURAL_KILLER_CELL_MEDIATED_IMMUNITY	66	-0.445589	-1.31839	0.0798611	1
GOBP_NITRIC_OXIDE_MEDIATED_SIGNAL_TRANSDUCTION	24	0.456676	1.3815	0.0857143	0.682948		GOBP_NITRIC_OXIDE_SYNTHASE_BIOSYNTHETIC_PROCESS	19	-0.542184	-1.31821	0.118046	1
GOBP_CELLULAR_RESPONSE_TO_AMYLOID_BETA	37	0.409767	1.38145	0.0729167	0.678941		GOBP_MEIOTIC_CELL_CYCLE_PROCESS	179	-0.405004	-1.31576	0.0413136	1
GOBP_RESPONSE_TO_METAL_ION	333	0.300913	1.3808	0	0.677662		GOBP_NEURON_CELLULAR_HOMEOSTASIS	33	-0.493811	-1.31459	0.110256	1
GOBP_FOAM_CELL_DIFFERENTIATION	37	0.432113	1.38055	0.0757576	0.674381		GOBP_REGULATION_OF_GENE_EXPRESSION_EPIGENETIC	181	-0.40056	-1.31354	0.04375	1
GOBP_CORTICOSTEROID_HORMONE_SECRETION	15	0.506383	1.38004	0.103226	0.672118		GOBP_PITUITARY_GLAND_DEVELOPMENT	37	-0.485357	-1.31354	0.123171	1
GOBP_CARDIOCYTE_DIFFERENTIATION	124	0.338744	1.3799	0.0416667	0.668508		GOBP_LINOLEIC_ACID_METABOLIC_PROCESS	21	-0.531793	-1.31279	0.139276	1
GOBP_CELL_CELL_ADHESION_VIA_PLASMA_MEMBRANE_ADHESION_MOLECULES	266	0.295531	1.37861	0	0.66942		GOBP_REGULATION_OF_PRESYNAPTIC_CYTOSOLIC_CALCIUM_ION_CONCENTRATION	16	-0.566659	-1.3121	0.15508	1
GOBP_RENAL_SYSTEM_PROCESS	112	0.336767	1.37794	0.0204082	0.66787		GOBP_MATURE_B_CELL_DIFFERENTIATION_INVOLVED_IN_IMMUNE_RESPONSE	24	-0.522385	-1.31177	0.134846	1
GOBP_SUPEROXIDE_METABOLIC_PROCESS	64	0.365992	1.37784	0.0440252	0.664258		GOBP_SULFATION	21	-0.535931	-1.31171	0.127572	1
GOBP_REGULATION_OF_CARDIAC_MUSCLE_CELL_MEMBRANE_REPOLARIZATION	24	0.455053	1.3766	0.0916667	0.66456		GOBP_SEROTONIN_RECEPTOR_SIGNALING_PATHWAY	23	-0.528733	-1.3102	0.124665	1
GOBP_NEGATIVE_REGULATION_OF_EXTRINSIC_APOPTOTIC_SIGNALING_PATHWAY	100	0.349488	1.3727	0.00925926	0.674714		GOBP_PROTEIN_CONTAINING_COMPLEX_REMODELING	29	-0.4957	-1.30978	0.119326	1
GOBP_SYNAPTIC_TRANSMISSION_GABAERGIC	43	0.39447	1.37169	0.0555556	0.674243		GOBP_MEIOTIC_CELL_CYCLE	233	-0.391226	-1.30965	0.0306435	1
GOBP_POSITIVE_REGULATION_OF_NEUROTRANSMITTER_SECRETION	17	0.495985	1.3674	0.0890688	0.685968		GOBP_LIMBIC_SYSTEM_DEVELOPMENT	88	-0.429824	-1.30801	0.0772676	1
GOBP_METANEPHRIC_RENAL_VESICLE_MORPHOGENESIS	15	0.486089	1.3654	0.100694	0.68939		GOBP_REGULATION_OF_B_CELL_RECEPTOR_SIGNALING_PATHWAY	25	-0.510919	-1.3075	0.138852	1
GOBP_DORSAL_VENTRAL_PATTERN_FORMATION	69	0.372745	1.36475	0.0373134	0.687686		GOBP_RESOLUTION_OF_MEIOTIC_RECOMBINATION_INTERMEDIATES	17	-0.552897	-1.30479	0.158263	1
GOBP_CELLULAR_RESPONSE_TO_VITAMIN	27	0.425745	1.36125	0.097561	0.696823		GOBP_ALPHA_BETA_T_CELL_ACTIVATION	143	-0.403747	-1.30458	0.0595238	1
GOBP_SPINAL_CORD_PATTERNING	16	0.500002	1.36087	0.136667	0.694387		GOBP_CENTROMERE_COMPLEX_ASSEMBLY	52	-0.458312	-1.3045	0.0939759	1
GOBP_AORTIC_VALVE_MORPHOGENESIS	31	0.422266	1.3596	0.0877193	0.695265		GOBP_NEGATIVE_REGULATION_OF_MACROPHAGE_ACTIVATION	18	-0.555157	-1.30343	0.144966	1
GOBP_FEMALE_GENITALIA_DEVELOPMENT	16	0.492985	1.35943	0.129771	0.691911		GOBP_THYROID_HORMONE_METABOLIC_PROCESS	25	-0.514159	-1.30087	0.128514	1
GOBP_RESPONSE_TO_GLUCAGON	34	0.419621	1.35841	0.0703518	0.691976		GOBP_COPULATION	17	-0.551626	-1.3008	0.148611	1
GOBP_SEMI_LUNAR_VALVE_DEVELOPMENT	41	0.395571	1.35807	0.0669856	0.689331		GOBP_FOREBRAIN_NEURON_DEVELOPMENT	24	-0.51367	-1.30021	0.135246	1
GOBP_CEREBELLAR_CORTEX_MORPHOGENESIS	31	0.424939	1.35687	0.0826772	0.689831		GOBP_LYMPHOCYTE_COSTIMULATION	59	-0.445467	-1.2986	0.105516	1
GOBP_POSITIVE_REGULATION_OF_POTASSIUM_ION_TRANSMEMBRANE_TRANSPORTER_ACTIVITY	24	0.460005	1.35279	0.11157	0.700627		GOBP_POSITIVE_REGULATION_OF_OSTEOCLAST_DIFFERENTIATION	25	-0.509632	-1.29777	0.132353	1
GOBP_CARDIAC_MUSCLE_CELL_DIFFERENTIATION	99	0.342301	1.35187	0.0185185	0.700107		GOBP_CELL_MATURATION	155	-0.395971	-1.2961	0.0540254	1
GOBP_RESPONSE_TO_LEPTIN	23	0.459901	1.35034	0.111588	0.701653		GOBP_CELL_FATE_COMMITMENT_INVOLVED_IN_FORMATION_OF_PRIMARY_GERM_LAYER	28	-0.501935	-1.29264	0.13245	1
GOBP_COLUMNAR_CUBOIDAL_EPITHELIAL_CELL_DEVELOPMENT	38	0.401233	1.34842	0.061674	0.704878		GOBP_TOLERANCE_INDUCTION	28	-0.507798	-1.2924	0.132147	1
GOBP_CHONDROCYTE_DEVELOPMENT	28	0.442498	1.34646	0.119617	0.708411		GOBP_INTERLEUKIN_17_PRODUCTION	34	-0.48007	-1.29215	0.139594	1
GOBP_COBALAMIN_METABOLIC_PROCESS	19	0.462505	1.3462	0.0964912	0.705695		GOBP_FEEDING_BEHAVIOR	79	-0.426061	-1.28966	0.097032	1
GOBP_MATERNAL_PROCESS_INVOLVED_IN_FEMALE_PREGNANCY	54	0.371772	1.34411	0.0574713	0.709738		GOBP_NEGATIVE_REGULATION_OF_CELL_DIVISION	15	-0.558513	-1.28796	0.157083	1
GOBP_KERATINOCYTE_DIFFERENTIATION	182	0.306105	1.344	0	0.706537		GOBP_POSITIVE_REGULATION_OF_MULTI_ORGANISM_PROCESS	18	-0.548036	-1.2853	0.153642	1
GOBP_PIGMENT_GRANULE_LOCALIZATION	26	0.430364	1.34322	0.101887	0.705873		GOBP_REGULATION_OF_T_CELL_CHEMOTAXIS	15	-0.560256	-1.285	0.154728	1
GOBP_DERMATAN_SULFATE_PROTEOGLYCAN_METABOLIC_PROCESS	16	0.488116	1.34263	0.132143	0.704455		GOBP_POSITIVE_REGULATION_OF_STEROID_METABOLIC_PROCESS	24	-0.507422	-1.28364	0.15102	1
GOBP_NEUROPEPTIDE_SIGNALING_PATHWAY	83	0.345212	1.3401	0.056	0.709766		GOBP_POSITIVE_REGULATION_OF_PHOSPHATASE_ACTIVITY	33	-0.485722	-1.28304	0.130818	1
GOBP_ACTIN_FILAMENT_BASED_MOVEMENT	146	0.31274	1.33564	0	0.722373		GOBP_ISOPRENOID_BIOSYNTHETIC_PROCESS	27	-0.502823	-1.28288	0.159642	1
GOBP_SKELETAL_MUSCLE_TISSUE_REGENERATION	35	0.404875	1.33302	0.0896226	0.728463		GOBP_PURINE_NUCLEOBASE_METABOLIC_PROCESS	19	-0.533313	-1.2828	0.1622	1
GOBP_MULTICELLULAR_ORGANISMAL_SIGNALING	186	0.315453	1.32965	0	0.737746		GOBP_ACETYL_COA_METABOLIC_PROCESS	37	-0.46537	-1.28279	0.131026	1
GOBP_SPECIFICATION_OF_SYMMETRY	116	0.327035	1.32938	0	0.735028		GOBP_REGULATION_OF_B_CELL_DIFFERENTIATION	29	-0.487637	-1.28186	0.14653	1
GOBP_METANEPHRIC_NEPHRON_DEVELOPMENT	38	0.392333	1.32909	0.0950226	0.73248		GOBP_NEGATIVE_REGULATION_OF_LIPID_CATABOLIC_PROCESS	22	-0.508323	-1.28185	0.158035	1
GOBP_NEGATIVE_REGULATION_OF_VIRAL_ENTRY_INTO_HOST_CELL	18	0.47278	1.32674	0.15	0.737764		GOBP_POSITIVE_REGULATION_OF_MUSCLE_CONTRACTION	36	-0.475115	-1.28167	0.127024	1
GOBP_SENSORY_PERCEPTION_OF_CHEMICAL_STIMULUS	104	0.33172	1.32666	0.023622	0.734371		GOBP_REGULATION_OF_GLIAL_CELL_MIGRATION	18	-0.531218	-1.28078	0.153333	1
GOBP_POSITIVE_REGULATION_OF_T_CELL_MEDIATED_CYTOTOXICITY	29	0.424859	1.32291	0.111111	0.744436		GOBP_TRIGLYCERIDE_CATABOLIC_PROCESS	31	-0.490155	-1.28037	0.147135	1
GOBP_INTESTINAL_EPITHELIAL_CELL_DIFFERENTIATION	19	0.465328	1.32234	0.148289	0.742836		GOBP_REGULATION_OF_LIPOPROTEIN_LIPASE_ACTIVITY	20	-0.534812	-1.27847	0.169606	1
GOBP_GLANDULAR_EPITHELIAL_CELL_DEVELOPMENT	25	0.446626	1.32102	0.127193	0.744087		GOBP_REGULATION_OF_EXTRACELLULAR_MATRIX_DISASSEMBLY	16	-0.553468	-1.27791	0.173913	1
GOBP_PEPTIDYL_PROLINE_HYDROXYLATION	15	0.498954	1.31767	0.132867	0.753056		GOBP_REGULATION_OF_GENE_SILENCING_BY_RNA	111	-0.406703	-1.2763	0.0892274	1
GOBP_HEART_PROCESS	267	0.284433	1.31149	0	0.77334		GOBP_CELLULAR_COMPONENT_DISASSEMBLY_INVOLVED_IN_EXECUTION_PHASE_OF_APOPTOSIS	34	-0.471	-1.27331	0.134021	1
GOBP_POSITIVE_REGULATION_OF_EXOCYTOSIS	85	0.338674	1.31067	0.00877193	0.772696		GOBP_CHROMATIN_ASSEMBLY_OR_DISASSEMBLY	192	-0.386023	-1.27328	0.0510949	1
GOBP_NEGATIVE_REGULATION_OF_ANOIKIS	17	0.462992	1.30854	0.140741	0.777847		GOBP_T_CELL_SELECTION	48	-0.448371	-1.27249	0.133333	1
GOBP_NEGATIVE_REGULATION_OF_SECRETION	140	0.313055	1.30834	0.0144928	0.774954		GOBP_POSITIVE_T_CELL_SELECTION	36	-0.470805	-1.27202	0.148194	1
GOBP_REGULATION_OF_OXIDATIVE_STRESS_INDUCED_CELL_DEATH	57	0.36838	1.30824	0.0955414	0.771754		GOBP_ALPHA_BETA_T_CELL_DIFFERENTIATION	104	-0.405249	-1.2719	0.0934685	1
GOBP_CELL_DEATH_IN_RESPONSE_TO_OXIDATIVE_STRESS	78	0.341694	1.30744	0.0603448	0.771087		GOBP_PRIMARY_ALCOHOL_METABOLIC_PROCESS	89	-0.421218	-1.27036	0.096956	1
GOBP_REGULATION_OF_DNA_METHYLATION	20	0.468545	1.30331	0.115538	0.784745		GOBP_POSITIVE_REGULATION_OF_ORGANIC_ACID_TRANSPORT	33	-0.470575	-1.27025	0.168798	1
GOBP_COCHLEA_DEVELOPMENT	42	0.377027	1.30224	0.0972973	0.785384		GOBP_T_CELL_RECEPTOR_SIGNALING_PATHWAY	200	-0.380544	-1.26899	0.0623053	1
GOBP_PATHWAY_RESTRICTED_SMAD_PROTEIN_PHOSPHORYLATION	60	0.349686	1.30037	0.0671642	0.789117		GOBP_REGULATION_OF_B_CELL_APOPTOTIC_PROCESS	19	-0.527636	-1.26886	0.154391	1
GOBP_NEGATIVE_REGULATION_OF_BMP_SIGNALING_PATHWAY	47	0.373788	1.29978	0.121053	0.787874		GOBP_T_CELL_MIGRATION	62	-0.432263	-1.26808	0.119952	1
GOBP_CEREBELLAR_PURKINJE_CELL_LAYER_MORPHOGENESIS	15	0.486492	1.29906	0.132492	0.787101		GOBP_CHONDROCYTE_PROLIFERATION	19	-0.535225	-1.26594	0.167553	1
GOBP_CELLULAR_RESPONSE_TO_INORGANIC_SUBSTANCE	204	0.299121	1.29809	0	0.787176		GOBP_FRUCTOSE_METABOLIC_PROCESS	15	-0.554669	-1.26273	0.194444	1
GOBP_HINDBRAIN_MORPHOGENESIS	40	0.38742	1.29523	0.102564	0.79501		GOBP_SULFUR_COMPOUND_CATABOLIC_PROCESS	54	-0.439237	-1.26086	0.147268	1
GOBP_EPIDERMAL_CELL_DIFFERENTIATION	236	0.288627	1.29433	0	0.795358		GOBP_NEGATIVE_REGULATION_OF_SIGNALING_RECEPTOR_ACTIVITY	56	-0.43945	-1.25921	0.129608	1
GOBP_PIGMENT_GRANULE_ORGANIZATION	28	0.415699	1.29268	0.11811	0.797921		GOBP_LYMPHOCYTE_CHEMOTAXIS	55	-0.431958	-1.257	0.146028	1
GOBP_SODIUM_ION_HOMEOSTASIS	48	0.369314	1.29102	0.0714286	0.801053		GOBP_DNA_REPLICATION_INDEPENDENT_NUCLEOSOME_ORGANIZATION	50	-0.436167	-1.25647	0.146732	1
GOBP_CELLULAR_PIGMENTATION	52	0.357048	1.29101	0.0752688	0.7975		GOBP_DNA_REPLICATION_CHECKPOINT	17	-0.536246	-1.25394	0.18707	1
GOBP_HEPARAN_SULFATE_PROTEOGLYCAN_BIOSYNTHETIC_PROCESS	25	0.418205	1.28979	0.145522	0.798758		GOBP_POSITIVE_REGULATION_OF_PHOSPHOPROTEIN_PHOSPHATASE_ACTIVITY	21	-0.503167	-1.25394	0.179487	1
GOBP_EMBRYONIC_AXIS_SPECIFICATION	32	0.386703	1.28643	0.158879	0.808253		GOBP_NEUTRAL_LIPID_CATABOLIC_PROCESS	39	-0.46906	-1.2529	0.151592	1
GOBP_CELL_MIGRATION_INVOLVED_IN_HEART_DEVELOPMENT	17	0.462949	1.28529	0.152727	0.809337		GOBP_RESPONSE_TO_AMPHETAMINE	29	-0.4837	-1.25289	0.181092	1
GOBP_ADULT_BEHAVIOR	110	0.321992	1.28411	0.0288462	0.810389		GOBP_INTERLEUKIN_4_PRODUCTION	31	-0.469907	-1.25141	0.183136	1
GOBP_REGULATION_OF_MEMBRANE_REPOLARIZATION	31	0.401104	1.28152	0.121339	0.817331		GOBP_HORMONE_METABOLIC_PROCESS	207	-0.378791	-1.25087	0.0665973	1
GOBP_REGULATION_OF_ACTIVIN_RECEPTOR_SIGNALING_PATHWAY	23	0.425592	1.28065	0.130435	0.817331		GOBP_MEMBRANE_RAFT_ORGANIZATION	24	-0.491196	-1.24986	0.17655	1
GOBP_SPERM_EGG_RECOGNITION	54	0.355866	1.27839	0.116564	0.823004		GOBP_HYPEROSMOTIC_RESPONSE	24	-0.502007	-1.24936	0.177015	1
GOBP_CYCLIC_NUCLEOTIDE_BIOSYNTHETIC_PROCESS	20	0.443734	1.27717	0.151163	0.82444		GOBP_POSITIVE_REGULATION_OF_T_CELL_PROLIFERATION	96	-0.405	-1.24904	0.120805	1
GOBP_HOMOPHILIC_CELL_ADHESION_VIA_PLASMA_MEMBRANE_ADHESION_MOLECULES	164	0.299081	1.27666	0.0188679	0.822874		GOBP_REGULATION_OF_CHROMOSOME_SEPARATION	68	-0.422481	-1.24882	0.136891	1
GOBP_ESTABLISHMENT_OF_PIGMENT_GRANULE_LOCALIZATION	24	0.428024	1.27617	0.142857	0.821126		GOBP_NEUTRAL_LIPID_BIOSYNTHETIC_PROCESS	45	-0.4481	-1.2479	0.163975	1
GOBP_REGULATION_OF_CELLULAR_RESPONSE_TO_GROWTH_FACTOR_STIMULUS	264	0.286081	1.27573	0	0.819535		GOBP_NEGATIVE_REGULATION_OF_TUMOR_NECROSIS_FACTOR_SUPERFAMILY_CYTOKINE_PRODUCTION	56	-0.429349	-1.2477	0.138756	1
GOBP_REGULATION_OF_CARDIAC_MUSCLE_CELL_PROLIFERATION	39	0.380524	1.27545	0.134021	0.817245		GOBP_NEGATIVE_REGULATION_OF_ANDROGEN_RECEPTOR_SIGNALING_PATHWAY	15	-0.542338	-1.24664	0.196051	1
GOBP_NEGATIVE_REGULATION_OF_PROTEOLYSIS	306	0.280887	1.27473	0	0.816817		GOBP_MATURE_B_CELL_DIFFERENTIATION	29	-0.481106	-1.24521	0.159517	1
GOBP_MYOBLAST_FUSION	39	0.376218	1.27466	0.121053	0.813654		GOBP_CELLULAR_HORMONE_METABOLIC_PROCESS	128	-0.395853	-1.24507	0.092511	1
GOBP_SIGNAL_TRANSDUCTION_INVOLVED_IN_REGULATION_OF_GENE_EXPRESSION	15	0.458832	1.27456	0.151408	0.810702		GOBP_NUCLEOSOME_ORGANIZATION	154	-0.386306	-1.24456	0.0898268	1
GOBP_ACTIVATION_OF_MAPKK_ACTIVITY	50	0.365497	1.27389	0.079096	0.809874		GOBP_GLYCEROPHOSPHOLIPID_CATABOLIC_PROCESS	31	-0.481561	-1.24427	0.160875	1
GOBP_NEGATIVE_REGULATION_OF_EXOCYTOSIS	30	0.396669	1.27314	0.141026	0.809653		GOBP_THYROID_HORMONE_GENERATION	21	-0.511277	-1.24401	0.193931	1
GOBP_HYDROGEN_PEROXIDE_CATABOLIC_PROCESS	26	0.417041	1.27195	0.129464	0.811142		GOBP_DIGESTIVE_SYSTEM_PROCESS	86	-0.4053	-1.24385	0.128176	1
GOBP_EXTERNAL_ENCAPSULATING_STRUCTURE_ORGANIZATION	383	0.285873	1.27174	0	0.808675		GOBP_RESPONSE_TO_CAFFEINE	17	-0.527536	-1.24365	0.204167	1
GOBP_REGULATION_OF_VENTRICULAR_CARDIAC_MUSCLE_CELL_MEMBRANE_REPOLARIZATION	20	0.433754	1.27092	0.149194	0.808599		GOBP_O_GLYCAN_PROCESSING	58	-0.425207	-1.24268	0.152147	1
GOBP_CATECHOL_CONTAINING_COMPOUND_BIOSYNTHETIC_PROCESS	19	0.447473	1.26739	0.159533	0.819426		GOBP_PHOSPHATIDYLETHANOLAMINE_METABOLIC_PROCESS	32	-0.475646	-1.24207	0.179487	1
GOBP_REGULATION_OF_SYNCYTIUM_FORMATION_BY_PLASMA_MEMBRANE_FUSION	25	0.427247	1.26633	0.163265	0.820578		GOBP_DNA_METHYLATION	67	-0.428128	-1.24144	0.154028	1
GOBP_SIGNAL_TRANSDUCTION_IN_ABSENCE_OF_LIGAND	65	0.337413	1.26592	0.0916031	0.818936		GOBP_BIOLOGICAL_PROCESS_INVOLVED_IN_INTRASPECIES_INTERACTION_BETWEEN_ORGANISMS	49	-0.436121	-1.23965	0.169903	1
GOBP_REGULATION_OF_SUPEROXIDE_ANION_GENERATION	20	0.447625	1.26454	0.165414	0.821081		GOBP_MEIOSIS_I_CELL_CYCLE_PROCESS	119	-0.38697	-1.23886	0.10341	1
GOBP_AUDITORY_RECEPTOR_CELL_DEVELOPMENT	17	0.452661	1.26258	0.159259	0.825801		GOBP_MITOTIC_CHROMOSOME_CONDENSATION	15	-0.537872	-1.23862	0.205797	1
GOBP_HEART_VALVE_DEVELOPMENT	61	0.349139	1.26114	0.0965909	0.828259		GOBP_G_PROTEIN_COUPLED_RECEPTOR_SIGNALING_PATHWAY_COUPLED_TO_CYCLIC_NUCLEOTIDE_SECOND_MESSENGER	47	-0.44044	-1.23761	0.174334	1
GOBP_SKIN_DEVELOPMENT	294	0.275967	1.26102	0	0.825433		GOBP_THIOESTER_BIOSYNTHETIC_PROCESS	52	-0.429764	-1.23671	0.139506	1
GOBP_SPINAL_CORD_DEVELOPMENT	85	0.317359	1.2604	0.0806452	0.824768		GOBP_NOREPINEPHRINE_TRANSPORT	22	-0.499853	-1.23571	0.212081	1
GOBP_POSITIVE_REGULATION_OF_RECEPTOR_SIGNALING_PATHWAY_VIA_STAT	44	0.36106	1.26	0.118557	0.823253		GOBP_DNA_CONFORMATION_CHANGE	316	-0.367933	-1.235	0.0467005	1
GOBP_CALCINEURIN_MEDIATED_SIGNALING	44	0.363309	1.25793	0.103896	0.827775		GOBP_RETINA_HOMEOSTASIS	78	-0.414026	-1.23428	0.130081	1
GOBP_POSITIVE_REGULATION_OF_TYPE_2_IMMUNE_RESPONSE	16	0.471827	1.25739	0.180328	0.826749		GOBP_NEGATIVE_REGULATION_OF_MULTI_ORGANISM_PROCESS	19	-0.520992	-1.2338	0.219178	1
GOBP_POSITIVE_REGULATION_OF_PATHWAY_RESTRICTED_SMAD_PROTEIN_PHOSPHORYLATION	44	0.361164	1.25625	0.105	0.828198		GOBP_STEROL_BIOSYNTHETIC_PROCESS	71	-0.418546	-1.23257	0.168009	1
GOBP_NEURON_MIGRATION	134	0.300782	1.25542	0.0235294	0.828405		GOBP_MEIOTIC_CHROMOSOME_SEPARATION	23	-0.493384	-1.23193	0.197333	1
GOBP_ESTABLISHMENT_OF_MITOTIC_SPINDLE_ORIENTATION	28	0.41317	1.25524	0.17	0.825781		GOBP_FOREBRAIN_DEVELOPMENT	333	-0.361534	-1.23065	0.0466531	1
GOBP_DIGESTIVE_SYSTEM_DEVELOPMENT	121	0.305923	1.25391	0.0434783	0.828406		GOBP_PEPTIDYL_GLUTAMIC_ACID_MODIFICATION	29	-0.468347	-1.2305	0.198693	1
GOBP_LIPID_STORAGE	81	0.322273	1.25383	0.0560748	0.825451		GOBP_NEUROTRANSMITTER_RECEPTOR_LOCALIZATION_TO_POSTSYNAPTIC_SPECIALIZATION_MEMBRANE	16	-0.518016	-1.22829	0.218707	1
GOBP_RESPONSE_TO_AXON_INJURY	72	0.329694	1.25199	0.0676692	0.829678		GOBP_POSITIVE_REGULATION_OF_LEUKOCYTE_APOPTOTIC_PROCESS	24	-0.487654	-1.22498	0.211688	1
GOBP_POSITIVE_REGULATION_OF_OSSIFICATION	47	0.36153	1.2515	0.0934066	0.828548		GOBP_CELL_FATE_SPECIFICATION	77	-0.402839	-1.22452	0.162573	1
GOBP_CELL_DIFFERENTIATION_IN_SPINAL_CORD	39	0.382896	1.25142	0.117647	0.825751		GOBP_REGULATION_OF_MONOCYTE_CHEMOTAXIS	26	-0.47757	-1.2245	0.214379	1
GOBP_REGULATION_OF_APOPTOTIC_SIGNALING_PATHWAY	332	0.279132	1.25139	0	0.822786		GOBP_NUCLEOSIDE_BISPHOSPHATE_METABOLIC_PROCESS	136	-0.381925	-1.22372	0.112432	1
GOBP_MATERNAL_PLACENTA_DEVELOPMENT	27	0.395334	1.25087	0.156118	0.821736		GOBP_FEAR_RESPONSE	34	-0.453706	-1.22332	0.181818	1
GOBP_STRIATED_MUSCLE_CELL_PROLIFERATION	62	0.341059	1.24988	0.106145	0.822699		GOBP_DETERMINATION_OF_ADULT_LIFESPAN	17	-0.519809	-1.2233	0.226776	1
GOBP_REGULATION_OF_CARDIOCYTE_DIFFERENTIATION	30	0.405192	1.24977	0.149573	0.819984		GOBP_NLS_BEARING_PROTEIN_IMPORT_INTO_NUCLEUS	18	-0.503942	-1.22298	0.203552	1
GOBP_NEGATIVE_REGULATION_OF_CARTILAGE_DEVELOPMENT	25	0.419848	1.24784	0.164	0.824513		GOBP_CELL_PROLIFERATION_IN_FOREBRAIN	24	-0.48836	-1.22198	0.198953	1
GOBP_KILLING_OF_CELLS_IN_OTHER_ORGANISM_INVOLVED_IN_SYMBIOTIC_INTERACTION	17	0.456612	1.2471	0.19084	0.824157		GOBP_CHROMOSOME_SEPARATION	91	-0.397395	-1.22066	0.134312	1
GOBP_MUSCLE_CELL_DEVELOPMENT	152	0.296646	1.24638	0.0487805	0.823995		GOBP_ANATOMICAL_STRUCTURE_MATURATION	205	-0.369001	-1.22012	0.102833	1
GOBP_REGULATION_OF_HEART_CONTRACTION	225	0.283415	1.24598	0.0277778	0.822643		GOBP_REGULATION_OF_MEIOTIC_CELL_CYCLE	43	-0.437113	-1.21926	0.189937	1
GOBP_RESPONSE_TO_INTERFERON_ALPHA	21	0.434778	1.24598	0.190661	0.819607		GOBP_NEUROMUSCULAR_PROCESS_CONTROLLING_BALANCE	37	-0.451851	-1.21925	0.209677	1
GOBP_NEGATIVE_REGULATION_OF_STRIATED_MUSCLE_CELL_APOPTOTIC_PROCESS	23	0.419703	1.24503	0.161765	0.820223		GOBP_FLUID_TRANSPORT	30	-0.46164	-1.21917	0.195767	1
GOBP_CARDIAC_SEPTUM_MORPHOGENESIS	62	0.330435	1.24499	0.084507	0.817434		GOBP_DNA_METHYLATION_OR_DEMETHYLATION	90	-0.396846	-1.21905	0.140924	1
GOBP_POSITIVE_REGULATION_OF_MRNA_SPLICING_VIA_SPLICEOSOME	22	0.414205	1.24476	0.159259	0.815248		GOBP_REGULATION_OF_CYCLASE_ACTIVITY	41	-0.436699	-1.21889	0.189633	1
GOBP_PEPTIDYL_L_CYSTEINE_S_PALMITOYLATION	24	0.410818	1.24346	0.171429	0.817284		GOBP_MITOCHONDRIAL_TRANSCRIPTION	17	-0.517568	-1.21854	0.218208	1
GOBP_NEGATIVE_REGULATION_OF_COAGULATION	47	0.359787	1.24283	0.115183	0.816876		GOBP_DEFENSE_RESPONSE_TO_GRAM_POSITIVE_BACTERIUM	71	-0.405929	-1.21773	0.171395	1
GOBP_REGULATION_OF_REGULATED_SECRETORY_PATHWAY	136	0.302553	1.2422	0.0795455	0.816315		GOBP_NEGATIVE_REGULATION_OF_RNA_SPLICING	25	-0.471398	-1.21754	0.216867	1
GOBP_GAS_TRANSPORT	16	0.4556	1.24169	0.218391	0.815368		GOBP_REGULATION_OF_CHROMATIN_SILENCING	16	-0.527696	-1.21749	0.241144	1
GOBP_REGULATION_OF_MORPHOGENESIS_OF_AN_EPITHELIUM	60	0.33902	1.23979	0.0935673	0.819541		GOBP_REGULATION_OF_DNA_REPLICATION	105	-0.3864	-1.21701	0.127109	1
GOBP_BASEMENT_MEMBRANE_ORGANIZATION	30	0.393334	1.23901	0.152542	0.819748		GOBP_POSITIVE_REGULATION_OF_COLD_INDUCED_THERMOGENESIS	94	-0.396298	-1.21674	0.148106	1
GOBP_OVULATION_CYCLE_PROCESS	40	0.367899	1.23897	0.131868	0.816931		GOBP_REGULATION_OF_CILIUM_DEPENDENT_CELL_MOTILITY	22	-0.486496	-1.21661	0.208499	1
GOBP_VESICLE_MEDIATED_TRANSPORT_IN_SYNAPSE	188	0.285147	1.23684	0.0196078	0.822638		GOBP_REGULATION_OF_T_CELL_DIFFERENTIATION_IN_THYMUS	22	-0.492492	-1.21513	0.215659	1
GOBP_GRANULOCYTE_MACROPHAGE_COLONY_STIMULATING_FACTOR_PRODUCTION	15	0.454072	1.23647	0.202899	0.821333		GOBP_REGULATION_OF_TRANSCRIPTION_INVOLVED_IN_G1_S_TRANSITION_OF_MITOTIC_CELL_CYCLE	35	-0.444739	-1.21417	0.193758	1
GOBP_NEGATIVE_REGULATION_OF_SIGNAL_TRANSDUCTION_BY_P53_CLASS_MEDIATOR	30	0.393448	1.23601	0.170732	0.820267		GOBP_REGULATION_OF_LIPID_CATABOLIC_PROCESS	54	-0.423993	-1.21388	0.177832	1
GOBP_NOSE_DEVELOPMENT	15	0.466186	1.23586	0.203922	0.817871		GOBP_POSITIVE_REGULATION_OF_MEMBRANE_PROTEIN_ECTODOMAIN_PROTEOLYSIS	15	-0.532954	-1.21335	0.219346	1
GOBP_NEGATIVE_REGULATION_OF_CELLULAR_RESPONSE_TO_GROWTH_FACTOR_STIMULUS	95	0.312151	1.23493	0.116505	0.818334		GOBP_NUCLEOSIDE_BISPHOSPHATE_BIOSYNTHETIC_PROCESS	66	-0.406711	-1.21159	0.15808	1
GOBP_VENTRICULAR_SEPTUM_DEVELOPMENT	63	0.337825	1.23463	0.0909091	0.816666		GOBP_DNA_CATABOLIC_PROCESS	38	-0.440895	-1.21154	0.197201	1
GOBP_EXTRACELLULAR_TRANSPORT	33	0.388321	1.23345	0.146667	0.818525		GOBP_B_CELL_ACTIVATION_INVOLVED_IN_IMMUNE_RESPONSE	77	-0.402787	-1.21138	0.170237	1
GOBP_EPIDERMIS_MORPHOGENESIS	27	0.390016	1.23318	0.188976	0.81675		GOBP_CD4_POSITIVE_ALPHA_BETA_T_CELL_ACTIVATION	96	-0.392514	-1.21117	0.160314	1
GOBP_BASIC_AMINO_ACID_TRANSPORT	18	0.432214	1.23289	0.175373	0.815014		GOBP_POSITIVE_REGULATION_OF_DNA_BINDING	53	-0.420052	-1.21063	0.170552	1
GOBP_CHAPERONE_MEDIATED_PROTEIN_FOLDING	62	0.328801	1.23236	0.104575	0.814491		GOBP_POSITIVE_REGULATION_OF_AMINO_ACID_TRANSPORT	15	-0.521836	-1.21023	0.242254	1
GOBP_NEURON_PROJECTION_ARBORIZATION	28	0.399304	1.23163	0.161826	0.814773		GOBP_HOMOLOGOUS_CHROMOSOME_PAIRING_AT_MEIOSIS	44	-0.434565	-1.21009	0.196822	1
GOBP_REGULATION_OF_ANOIKIS	24	0.398884	1.23154	0.190909	0.812381		GOBP_HYDROGEN_PEROXIDE_BIOSYNTHETIC_PROCESS	16	-0.527659	-1.20923	0.238621	1
GOBP_NEGATIVE_REGULATION_OF_STEROID_METABOLIC_PROCESS	23	0.42038	1.23051	0.178182	0.813339		GOBP_ACTIVATION_OF_ADENYLATE_CYCLASE_ACTIVITY	35	-0.445189	-1.20665	0.209158	1
GOBP_REGULATION_OF_LEUKOCYTE_DEGRANULATION	43	0.356974	1.22986	0.121387	0.813277		GOBP_RESPONSE_TO_ATP	29	-0.451926	-1.20632	0.216389	1
GOBP_REGULATION_OF_HEART_RATE_BY_CARDIAC_CONDUCTION	39	0.367599	1.2288	0.13242	0.814469		GOBP_POSITIVE_REGULATION_OF_NUCLEAR_DIVISION	54	-0.419473	-1.20622	0.195889	1
GOBP_NEGATIVE_REGULATION_OF_VIRAL_TRANSCRIPTION	15	0.452874	1.22773	0.2	0.815858		GOBP_POSITIVE_REGULATION_OF_INTERLEUKIN_1_PRODUCTION	60	-0.416281	-1.20599	0.2	1
GOBP_MYELOID_LEUKOCYTE_CYTOKINE_PRODUCTION	26	0.399538	1.22713	0.168033	0.815495		GOBP_CELLULAR_DEFENSE_RESPONSE	51	-0.423569	-1.20554	0.19521	1
GOBP_VENTRAL_SPINAL_CORD_DEVELOPMENT	36	0.372031	1.22655	0.159624	0.814925		GOBP_REGULATION_OF_NATURAL_KILLER_CELL_MEDIATED_IMMUNITY	48	-0.430519	-1.20529	0.200993	1
GOBP_MESONEPHRIC_TUBULE_MORPHOGENESIS	59	0.33766	1.22456	0.134146	0.819899		GOBP_CELLULAR_PROCESS_INVOLVED_IN_REPRODUCTION_IN_MULTICELLULAR_ORGANISM	311	-0.35992	-1.20413	0.0759878	1
GOBP_UTERUS_DEVELOPMENT	18	0.440882	1.22408	0.206522	0.819097		GOBP_SENSORY_PERCEPTION_OF_TASTE	45	-0.432218	-1.20323	0.208333	1
GOBP_ESTABLISHMENT_OF_SPINDLE_ORIENTATION	33	0.3696	1.22365	0.157068	0.818124		GOBP_AMINO_ACID_BETAINE_METABOLIC_PROCESS	17	-0.517918	-1.20265	0.243056	1
GOBP_PHYSIOLOGICAL_CARDIAC_MUSCLE_HYPERTROPHY	26	0.384502	1.22338	0.168103	0.816485		GOBP_POSITIVE_REGULATION_OF_MACROPHAGE_MIGRATION	24	-0.477626	-1.20192	0.231076	1
GOBP_REGULATION_OF_EXTRINSIC_APOPTOTIC_SIGNALING_PATHWAY	149	0.296812	1.22332	0.0655738	0.814081		GOBP_REGULATION_OF_DNA_DEPENDENT_DNA_REPLICATION	47	-0.422266	-1.20157	0.203349	1
GOBP_INTERMEDIATE_FILAMENT_ORGANIZATION	22	0.415429	1.22253	0.177122	0.814838		GOBP_NEUTRAL_LIPID_METABOLIC_PROCESS	118	-0.380736	-1.20082	0.146205	1
GOBP_POSITIVE_REGULATION_OF_STEM_CELL_DIFFERENTIATION	18	0.437813	1.22116	0.204301	0.817283		GOBP_RIBOSOMAL_LARGE_SUBUNIT_ASSEMBLY	28	-0.46384	-1.20058	0.224227	1
GOBP_CARDIAC_CONDUCTION	139	0.290908	1.21902	0.0952381	0.822872		GOBP_GAMMA_AMINOBUTYRIC_ACID_SIGNALING_PATHWAY	24	-0.462845	-1.19938	0.225764	1
GOBP_EMBRYO_IMPLANTATION	45	0.346944	1.21867	0.129032	0.821721		GOBP_N_TERMINAL_PROTEIN_AMINO_ACID_ACETYLATION	17	-0.513054	-1.19838	0.252778	1
GOBP_MITOPHAGY	24	0.41151	1.2184	0.215859	0.820247		GOBP_RETINOIC_ACID_RECEPTOR_SIGNALING_PATHWAY	31	-0.454451	-1.19825	0.222791	1
GOBP_NEURONAL_ACTION_POTENTIAL	30	0.383448	1.21574	0.184906	0.8283		GOBP_FOREBRAIN_GENERATION_OF_NEURONS	51	-0.420515	-1.1981	0.208086	1
GOBP_RESPONSE_TO_NITRIC_OXIDE	19	0.434102	1.21217	0.205036	0.839435		GOBP_CD4_POSITIVE_ALPHA_BETA_T_CELL_DIFFERENTIATION	79	-0.391879	-1.19789	0.177329	1
GOBP_LONG_TERM_MEMORY	32	0.371818	1.21216	0.178423	0.836779		GOBP_REGULATION_OF_T_CELL_RECEPTOR_SIGNALING_PATHWAY	40	-0.4437	-1.19689	0.217054	1
GOBP_CARDIAC_MUSCLE_CELL_PROLIFERATION	48	0.339948	1.20979	0.171598	0.843856		GOBP_REGULATION_OF_HYDROGEN_PEROXIDE_METABOLIC_PROCESS	19	-0.498067	-1.19634	0.247552	1
GOBP_ACTIVATION_OF_PROTEIN_KINASE_ACTIVITY	321	0.266825	1.20906	0	0.844246		GOBP_DNA_RECOMBINATION	285	-0.355265	-1.19465	0.101626	1
GOBP_TRANSMEMBRANE_RECEPTOR_PROTEIN_SERINE_THREONINE_KINASE_SIGNALING_PATHWAY	328	0.267983	1.20887	0	0.842332		GOBP_CYTOLYSIS	22	-0.484178	-1.19318	0.256614	1
GOBP_POSTSYNAPTIC_SPECIALIZATION_ASSEMBLY	20	0.424764	1.20715	0.231884	0.846374		GOBP_LYMPHOCYTE_MIGRATION	109	-0.379284	-1.19206	0.167778	1
GOBP_REGULATION_OF_MACROPHAGE_DIFFERENTIATION	20	0.42739	1.2063	0.246154	0.847093		GOBP_REGULATION_OF_MACROPHAGE_MIGRATION	38	-0.434928	-1.1917	0.224719	1
GOBP_REGULATION_OF_RESPONSE_TO_OXIDATIVE_STRESS	80	0.312543	1.20547	0.111111	0.847649		GOBP_TRANSCYTOSIS	20	-0.488654	-1.19148	0.243641	1
GOBP_REGULATION_OF_VASCULAR_ENDOTHELIAL_GROWTH_FACTOR_RECEPTOR_SIGNALING_PATHWAY	29	0.396137	1.20388	0.209302	0.851298		GOBP_POSITIVE_REGULATION_OF_DNA_REPLICATION	37	-0.431903	-1.1907	0.219849	1
GOBP_POSITIVE_REGULATION_OF_OLIGODENDROCYTE_DIFFERENTIATION	20	0.419634	1.20367	0.231061	0.849285		GOBP_VITAMIN_METABOLIC_PROCESS	123	-0.371754	-1.19054	0.150163	1
GOBP_REGULATION_OF_MORPHOGENESIS_OF_A_BRANCHING_STRUCTURE	48	0.340756	1.20286	0.144654	0.850045		GOBP_REGULATION_OF_HISTONE_H3_K9_METHYLATION	20	-0.499049	-1.18951	0.257556	1
GOBP_MACROPHAGE_CYTOKINE_PRODUCTION	15	0.436927	1.20276	0.220339	0.84779		GOBP_CELL_KILLING	150	-0.368024	-1.18786	0.155954	1
GOBP_PHENOL_CONTAINING_COMPOUND_BIOSYNTHETIC_PROCESS	39	0.354011	1.20221	0.169082	0.847366		GOBP_NEGATIVE_REGULATION_OF_PROTEIN_MATURATION	26	-0.463606	-1.18781	0.247718	1
GOBP_NEGATIVE_REGULATION_OF_CELL_CYCLE_ARREST	22	0.408765	1.20192	0.187773	0.845959		GOBP_ANATOMICAL_STRUCTURE_ARRANGEMENT	15	-0.509864	-1.18742	0.273894	1
GOBP_CELL_COMMUNICATION_INVOLVED_IN_CARDIAC_CONDUCTION	54	0.338382	1.20141	0.153846	0.845432		GOBP_REGULATION_OF_MITOTIC_NUCLEAR_DIVISION	107	-0.375675	-1.18695	0.170595	1
GOBP_REGULATION_OF_LEUKOCYTE_ADHESION_TO_VASCULAR_ENDOTHELIAL_CELL	28	0.387133	1.20122	0.186957	0.843536		GOBP_RESPONSE_TO_PH	36	-0.439586	-1.1869	0.227735	1
GOBP_POSITIVE_REGULATION_OF_DEVELOPMENTAL_GROWTH	152	0.278424	1.20095	0.0461538	0.841977		GOBP_REGULATORY_T_CELL_DIFFERENTIATION	34	-0.440177	-1.18558	0.248072	1
GOBP_LUNG_ALVEOLUS_DEVELOPMENT	37	0.360177	1.19934	0.190476	0.845599		GOBP_SOMATIC_STEM_CELL_POPULATION_MAINTENANCE	65	-0.401341	-1.1849	0.19422	1
GOBP_REGULATION_OF_CALCIUM_ION_DEPENDENT_EXOCYTOSIS	41	0.359104	1.19895	0.179487	0.844544		GOBP_B_CELL_DIFFERENTIATION	118	-0.37301	-1.18484	0.170652	1
GOBP_CARDIAC_MUSCLE_CONTRACTION	127	0.290766	1.19824	0.121951	0.844652		GOBP_NEGATIVE_REGULATION_OF_INTERLEUKIN_12_PRODUCTION	17	-0.502139	-1.18416	0.258953	1
GOBP_POSITIVE_REGULATION_OF_P38MAPK_CASCADE	26	0.394275	1.1972	0.203463	0.846368		GOBP_LIPOXYGENASE_PATHWAY	16	-0.510303	-1.1836	0.269601	1
GOBP_CELLULAR_CARBOHYDRATE_CATABOLIC_PROCESS	43	0.338252	1.197	0.168367	0.844635		GOBP_POSITIVE_REGULATION_OF_KERATINOCYTE_DIFFERENTIATION	18	-0.493338	-1.18268	0.269774	1
GOBP_DETOXIFICATION	124	0.293274	1.19691	0.1	0.842433		GOBP_SPERMATID_DIFFERENTIATION	133	-0.371057	-1.18253	0.173913	1
GOBP_EMBRYONIC_HEART_TUBE_MORPHOGENESIS	64	0.318541	1.19611	0.116959	0.842946		GOBP_NEUROTRANSMITTER_REUPTAKE	30	-0.445513	-1.18221	0.230373	1
GOBP_ACTION_POTENTIAL	126	0.288328	1.19411	0.0746269	0.848477		GOBP_NEGATIVE_REGULATION_OF_INTERLEUKIN_6_PRODUCTION	43	-0.420671	-1.18206	0.23494	1
GOBP_INTRACELLULAR_STEROID_HORMONE_RECEPTOR_SIGNALING_PATHWAY	107	0.295817	1.19347	0.122222	0.848403		GOBP_T_CELL_DIFFERENTIATION_INVOLVED_IN_IMMUNE_RESPONSE	72	-0.394646	-1.18199	0.19092	1
GOBP_ESTABLISHMENT_OF_MITOTIC_SPINDLE_LOCALIZATION	33	0.364504	1.19341	0.188406	0.846185		GOBP_T_CELL_DIFFERENTIATION	238	-0.357294	-1.1811	0.1294	1
GOBP_MORPHOGENESIS_OF_AN_EPITHELIAL_SHEET	57	0.328368	1.19228	0.152439	0.848179		GOBP_RESPONSE_TO_INTERLEUKIN_4	34	-0.441262	-1.18022	0.23354	1
GOBP_MESONEPHROS_DEVELOPMENT	90	0.303663	1.19206	0.125	0.846512		GOBP_GLUCOSAMINE_CONTAINING_COMPOUND_METABOLIC_PROCESS	25	-0.464878	-1.17941	0.261968	1
GOBP_POSITIVE_REGULATION_OF_AMINE_TRANSPORT	32	0.373118	1.19196	0.193694	0.844406		GOBP_CHEMICAL_SYNAPTIC_TRANSMISSION_POSTSYNAPTIC	97	-0.383153	-1.17939	0.175947	1
GOBP_FUSION_OF_SPERM_TO_EGG_PLASMA_MEMBRANE_INVOLVED_IN_SINGLE_FERTILIZATION	19	0.411781	1.18946	0.243137	0.852003		GOBP_CELLULAR_RESPONSE_TO_PH	20	-0.48707	-1.17871	0.265522	1
GOBP_NEGATIVE_REGULATION_OF_INTRINSIC_APOPTOTIC_SIGNALING_PATHWAY	89	0.29884	1.18929	0.110294	0.850291		GOBP_RESPONSE_TO_ACIDIC_PH	22	-0.47708	-1.17827	0.250333	1
GOBP_PROTEOGLYCAN_BIOSYNTHETIC_PROCESS	61	0.323764	1.18886	0.166667	0.849681		GOBP_POSITIVE_REGULATION_OF_CELL_ACTIVATION	388	-0.346259	-1.17816	0.0759109	1
GOBP_NEGATIVE_REGULATION_OF_RESPONSE_TO_ENDOPLASMIC_RETICULUM_STRESS	42	0.362033	1.1884	0.191919	0.849048		GOBP_MULTICELLULAR_ORGANISMAL_RESPONSE_TO_STRESS	63	-0.401082	-1.17776	0.207701	1
GOBP_BROWN_FAT_CELL_DIFFERENTIATION	44	0.337454	1.18676	0.177083	0.853139		GOBP_REGULATION_OF_ICOSANOID_SECRETION	17	-0.511709	-1.17755	0.278779	1
GOBP_HINDBRAIN_DEVELOPMENT	132	0.28332	1.18676	0.0307692	0.850673		GOBP_POSITIVE_REGULATION_OF_SMOOTH_MUSCLE_CONTRACTION	25	-0.472666	-1.17692	0.256242	1
GOBP_POSTSYNAPTIC_SPECIALIZATION_ORGANIZATION	30	0.366842	1.18581	0.215517	0.851945		GOBP_ICOSANOID_BIOSYNTHETIC_PROCESS	49	-0.417675	-1.17599	0.237139	1
GOBP_PLASMA_MEMBRANE_FUSION	22	0.395705	1.18427	0.196787	0.855425		GOBP_POSITIVE_REGULATION_OF_CYTOSOLIC_CALCIUM_ION_CONCENTRATION_INVOLVED_IN_PHOSPHOLIPASE_C_ACTIVATING_G_PROTEIN_COUPLED_SIGNALING_PATHWAY	32	-0.450185	-1.17573	0.241107	1
GOBP_NUCLEOTIDE_EXCISION_REPAIR_PREINCISION_COMPLEX_STABILIZATION	21	0.40929	1.18374	0.275194	0.854943		GOBP_SMOOTH_MUSCLE_CONTRACTION	91	-0.383329	-1.17538	0.205215	1
GOBP_KIDNEY_MESENCHYME_DEVELOPMENT	19	0.411813	1.18369	0.220472	0.85263		GOBP_RETINOL_METABOLIC_PROCESS	46	-0.417875	-1.1748	0.23733	1
GOBP_RESPONSE_TO_NUTRIENT	152	0.276331	1.18329	0.0714286	0.851993		GOBP_POSITIVE_REGULATION_OF_FATTY_ACID_METABOLIC_PROCESS	32	-0.44012	-1.17455	0.24934	1
GOBP_VESICLE_DOCKING_INVOLVED_IN_EXOCYTOSIS	44	0.346503	1.183	0.162562	0.850863		GOBP_OOGENESIS	79	-0.386946	-1.17452	0.20023	1
GOBP_NEGATIVE_REGULATION_OF_BONE_RESORPTION	15	0.430786	1.18299	0.278388	0.848509		GOBP_GERM_CELL_DEVELOPMENT	223	-0.35705	-1.17412	0.137681	1
GOBP_FORMATION_OF_PRIMARY_GERM_LAYER	108	0.293727	1.18125	0.0786517	0.853037		GOBP_DEFENSE_RESPONSE_TO_GRAM_NEGATIVE_BACTERIUM	57	-0.403352	-1.1741	0.210526	1
GOBP_ENDOCRINE_HORMONE_SECRETION	43	0.339778	1.18114	0.198068	0.851084		GOBP_RESPONSE_TO_INTERLEUKIN_6	41	-0.429897	-1.17382	0.219512	1
GOBP_NEUROTRANSMITTER_SECRETION	148	0.28383	1.18081	0.0869565	0.850014		GOBP_LEUKOCYTE_CHEMOTAXIS	211	-0.353112	-1.17345	0.149688	1
GOBP_REGULATION_OF_HEART_GROWTH	65	0.320088	1.18053	0.180645	0.848655		GOBP_FEMALE_MEIOTIC_NUCLEAR_DIVISION	26	-0.45811	-1.17332	0.264052	1
GOBP_BRANCHING_MORPHOGENESIS_OF_AN_EPITHELIAL_TUBE	138	0.283559	1.18038	0.1	0.846833		GOBP_NEGATIVE_REGULATION_OF_SODIUM_ION_TRANSPORT	17	-0.510762	-1.17277	0.281081	1
GOBP_CELLULAR_RESPONSE_TO_REACTIVE_NITROGEN_SPECIES	17	0.421642	1.17915	0.271062	0.849358		GOBP_POSITIVE_REGULATION_OF_REPRODUCTIVE_PROCESS	72	-0.387818	-1.17271	0.206186	1
GOBP_EXTRINSIC_APOPTOTIC_SIGNALING_PATHWAY	212	0.275017	1.17905	0.0555556	0.847364		GOBP_NEGATIVE_REGULATION_OF_NEURAL_PRECURSOR_CELL_PROLIFERATION	18	-0.481988	-1.17262	0.261224	1
GOBP_CELL_COMMUNICATION_BY_ELECTRICAL_COUPLING_INVOLVED_IN_CARDIAC_CONDUCTION	24	0.391837	1.17829	0.237154	0.848066		GOBP_FATTY_ACYL_COA_METABOLIC_PROCESS	42	-0.422853	-1.17185	0.249691	1
GOBP_MALE_GENITALIA_DEVELOPMENT	20	0.401413	1.17753	0.254613	0.848832		GOBP_ISOPRENOID_METABOLIC_PROCESS	128	-0.368605	-1.17096	0.194175	1
GOBP_PLATELET_DEGRANULATION	122	0.275574	1.17717	0.0833333	0.848088		GOBP_RESPONSE_TO_MOLECULE_OF_BACTERIAL_ORIGIN	315	-0.34865	-1.1706	0.110204	1
GOBP_DENDRITE_DEVELOPMENT	231	0.267017	1.17676	0.1	0.847434		GOBP_POSITIVE_REGULATION_OF_NATURAL_KILLER_CELL_MEDIATED_IMMUNITY	31	-0.441551	-1.17035	0.260026	1
GOBP_NUCLEOTIDE_SUGAR_BIOSYNTHETIC_PROCESS	23	0.382607	1.17674	0.253846	0.845171		GOBP_KINETOCHORE_ORGANIZATION	22	-0.473018	-1.1703	0.260516	1
GOBP_RENAL_TUBULE_DEVELOPMENT	90	0.303795	1.17537	0.127273	0.848346		GOBP_GASTRIC_ACID_SECRETION	17	-0.491007	-1.17003	0.275623	1
GOBP_REGULATION_OF_NATURAL_KILLER_CELL_ACTIVATION	32	0.35995	1.17524	0.196721	0.846733		GOBP_SERTOLI_CELL_DIFFERENTIATION	15	-0.514503	-1.16985	0.280702	1
GOBP_ENERGY_RESERVE_METABOLIC_PROCESS	83	0.294245	1.17454	0.135714	0.847115		GOBP_N_ACETYLGLUCOSAMINE_METABOLIC_PROCESS	19	-0.485019	-1.16965	0.265278	1
GOBP_EPITHELIAL_CELL_MATURATION	15	0.417136	1.17451	0.263736	0.844914		GOBP_BILE_ACID_AND_BILE_SALT_TRANSPORT	29	-0.454624	-1.16938	0.254642	1
GOBP_NEGATIVE_REGULATION_OF_HYDROLASE_ACTIVITY	409	0.249254	1.17416	0	0.843889		GOBP_PYRIMIDINE_NUCLEOSIDE_MONOPHOSPHATE_METABOLIC_PROCESS	18	-0.494035	-1.16862	0.26511	1
GOBP_CYCLIC_NUCLEOTIDE_METABOLIC_PROCESS	37	0.345939	1.17382	0.1875	0.843148		GOBP_SKELETAL_MUSCLE_CELL_DIFFERENTIATION	58	-0.4075	-1.16839	0.208038	1
GOBP_CELLULAR_RESPONSE_TO_HEAT	119	0.288176	1.17233	0.119565	0.846623		GOBP_INTERLEUKIN_1_PRODUCTION	104	-0.374763	-1.16778	0.210699	1
GOBP_CARDIAC_VENTRICLE_DEVELOPMENT	111	0.289815	1.17194	0.128205	0.845916		GOBP_TRANSCRIPTION_BY_RNA_POLYMERASE_I	68	-0.39738	-1.16716	0.217241	1
GOBP_REGULATION_OF_APPETITE	18	0.411267	1.17002	0.24031	0.851211		GOBP_REGULATION_OF_CHROMATIN_ASSEMBLY_OR_DISASSEMBLY	24	-0.469155	-1.16707	0.255291	1
GOBP_RESPONSE_TO_ACTIVITY	65	0.313973	1.16923	0.203008	0.851915		GOBP_CELL_FATE_COMMITMENT	222	-0.352595	-1.16627	0.163712	1
GOBP_ORGANIC_CATION_TRANSPORT	32	0.353691	1.16914	0.246305	0.849974		GOBP_POLYAMINE_METABOLIC_PROCESS	17	-0.491506	-1.16624	0.269542	1
GOBP_GLUCAN_BIOSYNTHETIC_PROCESS	43	0.344454	1.16908	0.206349	0.847937		GOBP_REGULATION_OF_TOLL_LIKE_RECEPTOR_4_SIGNALING_PATHWAY	22	-0.468679	-1.16624	0.283984	1
GOBP_REGULATION_OF_NEUROTRANSMITTER_LEVELS	201	0.260858	1.16894	0.0344828	0.84627		GOBP_NEGATIVE_REGULATION_OF_DIGESTIVE_SYSTEM_PROCESS	15	-0.507697	-1.1659	0.284138	1
GOBP_NUCLEOTIDE_EXCISION_REPAIR_PREINCISION_COMPLEX_ASSEMBLY	29	0.373287	1.16837	0.230089	0.846191		GOBP_POSITIVE_REGULATION_OF_METAPHASE_ANAPHASE_TRANSITION_OF_CELL_CYCLE	15	-0.501103	-1.16543	0.272476	1
GOBP_NEPHRON_MORPHOGENESIS	71	0.306991	1.16832	0.20155	0.844148		GOBP_NEGATIVE_REGULATION_OF_GLYCOPROTEIN_METABOLIC_PROCESS	15	-0.510976	-1.16405	0.288184	1
GOBP_NEGATIVE_REGULATION_OF_PEPTIDE_SECRETION	62	0.317057	1.16809	0.186207	0.842857		GOBP_PHOSPHOLIPID_CATABOLIC_PROCESS	47	-0.406489	-1.16372	0.258621	1
GOBP_REGULATION_OF_FILOPODIUM_ASSEMBLY	46	0.338389	1.16756	0.191011	0.842804		GOBP_FATTY_ACYL_COA_BIOSYNTHETIC_PROCESS	31	-0.447807	-1.16293	0.26536	1
GOBP_CELL_SURFACE_RECEPTOR_SIGNALING_PATHWAY_INVOLVED_IN_HEART_DEVELOPMENT	27	0.383869	1.16707	0.214286	0.842591		GOBP_THIOESTER_METABOLIC_PROCESS	104	-0.370125	-1.16239	0.204036	1
GOBP_POSITIVE_REGULATION_OF_SECRETION	280	0.250139	1.16653	0.037037	0.842514		GOBP_MONONUCLEAR_CELL_MIGRATION	178	-0.354416	-1.16209	0.165792	1
GOBP_RENAL_VESICLE_DEVELOPMENT	19	0.404622	1.16615	0.233962	0.841932		GOBP_MEMBRANE_DISASSEMBLY	15	-0.511138	-1.16192	0.282337	1
GOBP_KIDNEY_MORPHOGENESIS	88	0.290223	1.16402	0.148148	0.848304		GOBP_C4_DICARBOXYLATE_TRANSPORT	24	-0.462206	-1.16072	0.254545	1
GOBP_NEGATIVE_REGULATION_OF_CARDIAC_MUSCLE_TISSUE_GROWTH	26	0.371483	1.16207	0.223214	0.853861		GOBP_INTERLEUKIN_2_PRODUCTION	58	-0.403124	-1.16055	0.233092	1
GOBP_LONG_TERM_SYNAPTIC_POTENTIATION	79	0.296198	1.16116	0.160714	0.855223		GOBP_MEIOTIC_CHROMOSOME_SEGREGATION	82	-0.382895	-1.1604	0.220588	1
GOBP_NEGATIVE_REGULATION_OF_TISSUE_REMODELING	19	0.4104	1.161	0.25188	0.853603		GOBP_POSITIVE_REGULATION_OF_INTERLEUKIN_2_PRODUCTION	30	-0.445941	-1.1604	0.277562	1
GOBP_CELLULAR_TRANSITION_METAL_ION_HOMEOSTASIS	109	0.292425	1.16024	0.0897436	0.854253		GOBP_TERPENOID_METABOLIC_PROCESS	110	-0.366423	-1.1593	0.20242	1
GOBP_REGULATION_OF_DENDRITE_EXTENSION	24	0.389552	1.15927	0.275194	0.855921		GOBP_REGULATION_OF_T_CELL_ACTIVATION	316	-0.343149	-1.15915	0.143002	1
GOBP_PROTEIN_ACTIVATION_CASCADE	23	0.386772	1.1592	0.24898	0.853989		GOBP_REGULATION_OF_TRIGLYCERIDE_METABOLIC_PROCESS	33	-0.429475	-1.15828	0.285156	1
GOBP_INNER_EAR_MORPHOGENESIS	84	0.292514	1.15914	0.123894	0.852055		GOBP_CELLULAR_RESPONSE_TO_FATTY_ACID	35	-0.431676	-1.15789	0.250656	1
GOBP_MESENCHYMAL_TO_EPITHELIAL_TRANSITION	19	0.40856	1.15893	0.240876	0.8507		GOBP_HIPPOCAMPUS_DEVELOPMENT	67	-0.389651	-1.15768	0.227433	1
GOBP_ORGAN_GROWTH	148	0.27227	1.15881	0.0892857	0.848968		GOBP_TERPENOID_BIOSYNTHETIC_PROCESS	15	-0.507019	-1.15665	0.292072	1
GOBP_EXCRETION	55	0.322972	1.15878	0.165714	0.846977		GOBP_GAMMA_DELTA_T_CELL_ACTIVATION	19	-0.482446	-1.1566	0.263675	1
GOBP_NEGATIVE_REGULATION_OF_SYNAPTIC_TRANSMISSION	63	0.319051	1.15846	0.179641	0.846074		GOBP_REGULATION_OF_RETINOIC_ACID_RECEPTOR_SIGNALING_PATHWAY	16	-0.500098	-1.1565	0.279452	1
GOBP_ENGULFMENT_OF_APOPTOTIC_CELL	19	0.39447	1.15843	0.261194	0.844045		GOBP_CELLULAR_MODIFIED_AMINO_ACID_CATABOLIC_PROCESS	29	-0.448303	-1.1562	0.260131	1
GOBP_AMINOGLYCAN_CATABOLIC_PROCESS	65	0.311255	1.15828	0.166667	0.842492		GOBP_CHROMOSOME_ORGANIZATION_INVOLVED_IN_MEIOTIC_CELL_CYCLE	61	-0.397998	-1.15599	0.248492	1
GOBP_NEURON_PROJECTION_REGENERATION	55	0.331235	1.15792	0.160584	0.842037		GOBP_VENTRICULAR_CARDIAC_MUSCLE_TISSUE_DEVELOPMENT	48	-0.404249	-1.1557	0.246944	1
GOBP_BASEMENT_MEMBRANE_ASSEMBLY	15	0.440679	1.15779	0.275618	0.840383		GOBP_POSITIVE_REGULATION_OF_ALPHA_BETA_T_CELL_PROLIFERATION	21	-0.458495	-1.15554	0.269737	1
GOBP_AXIS_ELONGATION	27	0.374166	1.15779	0.271255	0.838315		GOBP_REGULATION_OF_CILIUM_MOVEMENT	32	-0.43931	-1.15366	0.24937	1
GOBP_OVULATION_CYCLE	58	0.319754	1.15689	0.203704	0.83993		GOBP_POSITIVE_REGULATION_OF_BLOOD_CIRCULATION	39	-0.425151	-1.15345	0.277301	1
GOBP_STRIATED_MUSCLE_CELL_DIFFERENTIATION	245	0.259646	1.1561	0.0769231	0.840941		GOBP_NEGATIVE_REGULATION_OF_NEURON_DIFFERENTIATION	57	-0.394999	-1.15157	0.257757	1
GOBP_ACTIVIN_RECEPTOR_SIGNALING_PATHWAY	38	0.348766	1.15572	0.218905	0.840573		GOBP_GRANULOCYTE_CHEMOTAXIS	117	-0.366041	-1.15114	0.208609	1
GOBP_CELL_DIFFERENTIATION_INVOLVED_IN_EMBRYONIC_PLACENTA_DEVELOPMENT	22	0.375666	1.15548	0.243542	0.839493		GOBP_RESPONSE_TO_CHEMOKINE	91	-0.37876	-1.15093	0.234483	1
GOBP_REGULATION_OF_SYNAPTIC_VESICLE_RECYCLING	23	0.396296	1.15536	0.25641	0.837909		GOBP_RECEPTOR_MEDIATED_ENDOCYTOSIS	314	-0.340734	-1.15044	0.153611	1
GOBP_POSITIVE_REGULATION_OF_FAT_CELL_DIFFERENTIATION	60	0.322784	1.15518	0.204969	0.836484		GOBP_POSITIVE_REGULATION_OF_B_CELL_MEDIATED_IMMUNITY	38	-0.425494	-1.15	0.253086	1
GOBP_NEGATIVE_REGULATION_OF_BIOMINERALIZATION	24	0.377194	1.1549	0.256604	0.835678		GOBP_POSITIVE_REGULATION_OF_INFLAMMATORY_RESPONSE	122	-0.360917	-1.14967	0.226395	1
GOBP_NEGATIVE_REGULATION_OF_CATION_CHANNEL_ACTIVITY	39	0.341784	1.15436	0.221675	0.835673		GOBP_DETECTION_OF_CHEMICAL_STIMULUS	93	-0.37442	-1.14936	0.215176	1
GOBP_EMBRYONIC_ORGAN_MORPHOGENESIS	264	0.243544	1.1543	0	0.833783		GOBP_REGULATION_OF_NUCLEAR_DIVISION	130	-0.360583	-1.14916	0.2	1
GOBP_POSITIVE_REGULATION_OF_NATURAL_KILLER_CELL_ACTIVATION	20	0.39691	1.15398	0.251012	0.833029		GOBP_AMELOGENESIS	22	-0.460984	-1.14915	0.278296	1
GOBP_POSITIVE_REGULATION_OF_SYNAPTIC_TRANSMISSION	135	0.285119	1.1537	0.135135	0.83214		GOBP_REGULATION_OF_SYSTEMIC_ARTERIAL_BLOOD_PRESSURE	83	-0.376389	-1.14855	0.241918	1
GOBP_NEGATIVE_REGULATION_OF_ANION_TRANSPORT	185	0.261915	1.15333	0.113636	0.831587		GOBP_TELENCEPHALON_GLIAL_CELL_MIGRATION	22	-0.472554	-1.14663	0.299578	1
GOBP_PROSTATE_GLAND_DEVELOPMENT	40	0.350984	1.15306	0.223404	0.830475		GOBP_LEUKOTRIENE_BIOSYNTHETIC_PROCESS	18	-0.486226	-1.14626	0.295198	1
GOBP_EXCITATORY_SYNAPSE_ASSEMBLY	25	0.383042	1.1525	0.268293	0.830565		GOBP_REGULATION_OF_MEIOTIC_NUCLEAR_DIVISION	28	-0.439522	-1.14607	0.306069	1
GOBP_SECRETION_BY_TISSUE	30	0.365583	1.1519	0.22381	0.830746		GOBP_ENAMEL_MINERALIZATION	15	-0.491329	-1.14592	0.301273	1
GOBP_AMINOGLYCAN_METABOLIC_PROCESS	167	0.271765	1.15141	0.122807	0.830479		GOBP_CHROMATIN_REMODELING	194	-0.347463	-1.14591	0.189781	1
GOBP_STRIATED_MUSCLE_CONTRACTION	164	0.270004	1.1514	0.12963	0.828539		GOBP_SIGNALING_RECEPTOR_LIGAND_PRECURSOR_PROCESSING	30	-0.438055	-1.14545	0.274936	1
GOBP_MEMBRANE_FUSION	167	0.277929	1.14905	0.126984	0.835423		GOBP_REGULATION_OF_LIPOPROTEIN_PARTICLE_CLEARANCE	18	-0.480437	-1.14516	0.269179	1
GOBP_MODULATION_BY_VIRUS_OF_HOST_PROCESS	29	0.356604	1.14863	0.255	0.834966		GOBP_REGULATION_OF_LEUKOCYTE_PROLIFERATION	234	-0.342725	-1.14375	0.189495	1
GOBP_MYOBLAST_DIFFERENTIATION	75	0.305193	1.14814	0.20155	0.834931		GOBP_NEGATIVE_REGULATION_OF_METAPHASE_ANAPHASE_TRANSITION_OF_CELL_CYCLE	40	-0.413564	-1.1429	0.287879	1
GOBP_EMBRYONIC_DIGIT_MORPHOGENESIS	50	0.321615	1.1475	0.236842	0.835345		GOBP_NEGATIVE_REGULATION_OF_LEUKOCYTE_PROLIFERATION	86	-0.370234	-1.14244	0.242873	1
GOBP_LIPID_DIGESTION	19	0.39586	1.14514	0.25	0.842734		GOBP_DENDRITIC_CELL_MIGRATION	29	-0.435989	-1.14213	0.27086	1
GOBP_REGULATION_OF_NOTCH_SIGNALING_PATHWAY	103	0.28147	1.14427	0.158537	0.844094		GOBP_POSITIVE_REGULATION_OF_MYELINATION	16	-0.487221	-1.14165	0.307246	1
GOBP_INTERFERON_GAMMA_MEDIATED_SIGNALING_PATHWAY	88	0.297785	1.14414	0.181818	0.842566		GOBP_NUCLEUS_LOCALIZATION	24	-0.44733	-1.14049	0.285714	1
GOBP_TYPE_2_IMMUNE_RESPONSE	35	0.349544	1.14355	0.238532	0.842817		GOBP_ESTROGEN_METABOLIC_PROCESS	35	-0.425876	-1.14027	0.289373	1
GOBP_SINGLE_FERTILIZATION	132	0.275928	1.14341	0.155844	0.841434		GOBP_HOMEOSTASIS_OF_NUMBER_OF_CELLS_WITHIN_A_TISSUE	24	-0.458659	-1.14001	0.287979	1
GOBP_CELL_MATRIX_ADHESION	221	0.259048	1.14326	0.0540541	0.840052		GOBP_REGULATION_OF_SMOOTH_MUSCLE_CONTRACTION	53	-0.398553	-1.13888	0.277778	1
GOBP_MACROPHAGE_DIFFERENTIATION	44	0.333063	1.14314	0.220588	0.838497		GOBP_DNA_DEPENDENT_DNA_REPLICATION_MAINTENANCE_OF_FIDELITY	48	-0.404932	-1.13884	0.292743	1
GOBP_DIGESTIVE_TRACT_MORPHOGENESIS	41	0.332943	1.14203	0.233696	0.840823		GOBP_DNA_DEPENDENT_DNA_REPLICATION	156	-0.350724	-1.1387	0.221041	1
GOBP_HEMATOPOIETIC_STEM_CELL_HOMEOSTASIS	15	0.420842	1.14187	0.286275	0.839417		GOBP_REGULATION_OF_LIPOPOLYSACCHARIDE_MEDIATED_SIGNALING_PATHWAY	24	-0.452613	-1.1384	0.299338	1
GOBP_NEGATIVE_REGULATION_OF_POTASSIUM_ION_TRANSPORT	29	0.357523	1.14173	0.257511	0.838021		GOBP_NEGATIVE_REGULATION_OF_LYMPHOCYTE_APOPTOTIC_PROCESS	31	-0.425764	-1.13817	0.295775	1
GOBP_REGULATION_OF_EXTRINSIC_APOPTOTIC_SIGNALING_PATHWAY_VIA_DEATH_DOMAIN_RECEPTORS	56	0.315419	1.14164	0.226744	0.836464		GOBP_LONG_CHAIN_FATTY_ACID_BIOSYNTHETIC_PROCESS	32	-0.43282	-1.13815	0.286853	1
GOBP_REPRODUCTIVE_SYSTEM_DEVELOPMENT	378	0.243205	1.14158	0	0.834771		GOBP_REGULATION_OF_ODONTOGENESIS	15	-0.502444	-1.13774	0.306407	1
GOBP_MONOCYTE_DIFFERENTIATION	34	0.346202	1.14133	0.227273	0.833841		GOBP_T_CELL_ACTIVATION	445	-0.33297	-1.13741	0.124373	1
GOBP_NEGATIVE_REGULATION_OF_MUSCLE_CELL_APOPTOTIC_PROCESS	35	0.355253	1.13964	0.270742	0.838766		GOBP_POSITIVE_REGULATION_OF_EPIDERMIS_DEVELOPMENT	30	-0.435439	-1.13707	0.30039	1
GOBP_POSITIVE_REGULATION_OF_NERVOUS_SYSTEM_PROCESS	30	0.361372	1.13923	0.277778	0.838302		GOBP_POSITIVE_REGULATION_OF_PROTEIN_TYROSINE_KINASE_ACTIVITY	59	-0.389244	-1.13691	0.259172	1
GOBP_MICROVILLUS_ASSEMBLY	16	0.432856	1.13758	0.273381	0.842619		GOBP_REGULATION_OF_CELL_MIGRATION_INVOLVED_IN_SPROUTING_ANGIOGENESIS	45	-0.405074	-1.13665	0.277427	1
GOBP_AROMATIC_AMINO_ACID_FAMILY_CATABOLIC_PROCESS	20	0.389377	1.13748	0.253788	0.84114		GOBP_CELLULAR_RESPONSE_TO_OSMOTIC_STRESS	39	-0.417808	-1.13639	0.277987	1
GOBP_ACTIVATION_OF_JANUS_KINASE_ACTIVITY	15	0.431088	1.13637	0.267797	0.843718		GOBP_CD40_SIGNALING_PATHWAY	15	-0.488405	-1.13639	0.308824	1
GOBP_GLOMERULAR_MESANGIUM_DEVELOPMENT	15	0.424376	1.13624	0.283784	0.842298		GOBP_NEUROMUSCULAR_PROCESS	82	-0.375549	-1.13572	0.263039	1
GOBP_AUTONOMIC_NERVOUS_SYSTEM_DEVELOPMENT	42	0.344776	1.13509	0.241206	0.844706		GOBP_HORMONE_BIOSYNTHETIC_PROCESS	66	-0.38145	-1.13519	0.267131	1
GOBP_POSITIVE_REGULATION_OF_CELL_MATRIX_ADHESION	53	0.313278	1.13491	0.236025	0.843525		GOBP_NEGATIVE_REGULATION_OF_GLIOGENESIS	29	-0.43534	-1.13477	0.271795	1
GOBP_ZINC_ION_TRANSPORT	27	0.363366	1.1348	0.228916	0.842062		GOBP_REGULATION_OF_ORGANIC_ACID_TRANSPORT	57	-0.389344	-1.13419	0.291415	1
GOBP_REGULATION_OF_STRIATED_MUSCLE_CONTRACTION	84	0.293269	1.13407	0.185185	0.84305		GOBP_REGULATION_OF_CYTOSOLIC_CALCIUM_ION_CONCENTRATION	325	-0.333355	-1.13373	0.166667	1
GOBP_REGULATION_OF_TRANS_SYNAPTIC_SIGNALING	388	0.258452	1.13333	0.0909091	0.844152		GOBP_METHIONINE_METABOLIC_PROCESS	16	-0.496218	-1.13365	0.336066	1
GOBP_ENDODERMAL_CELL_DIFFERENTIATION	44	0.329131	1.13289	0.245283	0.844102		GOBP_REGULATION_OF_B_CELL_MEDIATED_IMMUNITY	54	-0.393167	-1.13159	0.275656	1
GOBP_PLACENTA_DEVELOPMENT	128	0.265274	1.13262	0.177778	0.843306		GOBP_CELLULAR_AMINO_ACID_BIOSYNTHETIC_PROCESS	76	-0.372834	-1.13143	0.276023	1
GOBP_REGULATION_OF_NERVOUS_SYSTEM_PROCESS	125	0.274139	1.13214	0.181818	0.843255		GOBP_CELL_CHEMOTAXIS	279	-0.338856	-1.13097	0.201015	1
GOBP_EXPORT_ACROSS_PLASMA_MEMBRANE	56	0.310879	1.13108	0.242938	0.845717		GOBP_HOMOLOGOUS_RECOMBINATION	57	-0.387573	-1.13051	0.305353	1
GOBP_REGULATION_OF_CELLULAR_EXTRAVASATION	33	0.353441	1.13038	0.273543	0.846685		GOBP_NEGATIVE_REGULATION_OF_DNA_DEPENDENT_DNA_REPLICATION	17	-0.485111	-1.13012	0.321088	1
GOBP_ARTERY_DEVELOPMENT	86	0.298217	1.12989	0.208333	0.846464		GOBP_DENDRITIC_CELL_CHEMOTAXIS	24	-0.438368	-1.12916	0.302949	1
GOBP_REGULATION_OF_SENSORY_PERCEPTION	33	0.346152	1.12913	0.262009	0.847571		GOBP_NEUTROPHIL_CHEMOTAXIS	96	-0.36478	-1.12804	0.264342	1
GOBP_REGULATION_OF_BLOOD_CIRCULATION	265	0.260348	1.1284	0.125	0.848458		GOBP_PARAXIAL_MESODERM_DEVELOPMENT	17	-0.479239	-1.12582	0.330176	1
GOBP_POLYSACCHARIDE_BIOSYNTHETIC_PROCESS	74	0.296029	1.12817	0.221477	0.84746		GOBP_DNA_GEOMETRIC_CHANGE	112	-0.354259	-1.1246	0.265351	1
GOBP_POSITIVE_REGULATION_OF_DEFENSE_RESPONSE_TO_VIRUS_BY_HOST	31	0.345054	1.12813	0.254098	0.845744		GOBP_GLUCOSE_6_PHOSPHATE_METABOLIC_PROCESS	23	-0.452982	-1.12375	0.31912	1
GOBP_MEMBRANE_BIOGENESIS	39	0.333004	1.12805	0.25	0.844168		GOBP_PHASIC_SMOOTH_MUSCLE_CONTRACTION	18	-0.474837	-1.1232	0.321526	1
GOBP_MEMORY	105	0.27858	1.12799	0.180952	0.842553		GOBP_ADHERENS_JUNCTION_ORGANIZATION	65	-0.379932	-1.12214	0.269596	1
GOBP_MHC_CLASS_II_BIOSYNTHETIC_PROCESS	16	0.413667	1.12747	0.304965	0.842785		GOBP_MITOTIC_SISTER_CHROMATID_SEGREGATION	161	-0.343882	-1.12178	0.249732	1
GOBP_GLUTAMINE_METABOLIC_PROCESS	22	0.3833	1.12729	0.3125	0.841652		GOBP_REGULATION_OF_T_CELL_DIFFERENTIATION	141	-0.347103	-1.12028	0.260259	1
GOBP_THYMUS_DEVELOPMENT	44	0.329369	1.12716	0.26178	0.840367		GOBP_NEGATIVE_REGULATION_OF_GENE_SILENCING	31	-0.427533	-1.12005	0.303413	1
GOBP_MODULATION_BY_HOST_OF_VIRAL_GENOME_REPLICATION	18	0.420843	1.12681	0.277567	0.83987		GOBP_POSITIVE_REGULATION_OF_TRANSCRIPTION_INITIATION_FROM_RNA_POLYMERASE_II_PROMOTER	28	-0.430508	-1.11956	0.314433	1
GOBP_RESPONSE_TO_MONOSACCHARIDE	180	0.256344	1.12657	0.181818	0.838972		GOBP_PHOTORECEPTOR_CELL_DIFFERENTIATION	59	-0.383279	-1.11934	0.290805	1
GOBP_RESPONSE_TO_UV_B	16	0.412782	1.12652	0.301471	0.83737		GOBP_REGULATION_OF_CHROMATIN_ASSEMBLY	19	-0.468999	-1.11909	0.325452	1
GOBP_POSITIVE_REGULATION_OF_CALCIUM_ION_DEPENDENT_EXOCYTOSIS	19	0.400071	1.12644	0.29588	0.835893		GOBP_MODIFICATION_OF_SYNAPTIC_STRUCTURE	19	-0.479814	-1.11851	0.354278	1
GOBP_SIGNAL_RELEASE	449	0.238955	1.1264	0	0.83431		GOBP_CEREBRAL_CORTEX_NEURON_DIFFERENTIATION	19	-0.463397	-1.11845	0.338667	1
GOBP_POSITIVE_REGULATION_OF_CYTOKINE_PRODUCTION_INVOLVED_IN_IMMUNE_RESPONSE	53	0.31231	1.12624	0.237805	0.833164		GOBP_KILLING_OF_CELLS_OF_OTHER_ORGANISM	43	-0.404859	-1.11843	0.313253	1
GOBP_CALCIUM_ION_REGULATED_EXOCYTOSIS	62	0.300265	1.12603	0.2375	0.832154		GOBP_REGULATION_OF_LYMPHOCYTE_APOPTOTIC_PROCESS	52	-0.390898	-1.11825	0.296206	1
GOBP_METANEPHRIC_TUBULE_DEVELOPMENT	21	0.384731	1.12583	0.26971	0.831219		GOBP_TRIGLYCERIDE_METABOLIC_PROCESS	91	-0.362711	-1.11733	0.272418	1
GOBP_NEGATIVE_REGULATION_OF_EXTRINSIC_APOPTOTIC_SIGNALING_PATHWAY_VIA_DEATH_DOMAIN_RECEPTORS	39	0.342386	1.12556	0.262136	0.830522		GOBP_REGULATION_OF_POSTSYNAPTIC_MEMBRANE_POTENTIAL	126	-0.353121	-1.11707	0.257525	1
GOBP_HYDROGEN_PEROXIDE_METABOLIC_PROCESS	49	0.328872	1.12541	0.258427	0.829266		GOBP_POSITIVE_REGULATION_OF_SODIUM_ION_TRANSMEMBRANE_TRANSPORTER_ACTIVITY	16	-0.477677	-1.11603	0.329773	1
GOBP_NEGATIVE_REGULATION_OF_PEPTIDE_HORMONE_SECRETION	37	0.334003	1.12526	0.214286	0.828126		GOBP_INTERFERON_GAMMA_PRODUCTION	107	-0.355724	-1.11586	0.262092	1
GOBP_REGULATION_OF_ANTIGEN_PROCESSING_AND_PRESENTATION	20	0.393845	1.12379	0.276364	0.831918		GOBP_KERATINOCYTE_PROLIFERATION	42	-0.406429	-1.11577	0.308733	1
GOBP_ADENYLATE_CYCLASE_INHIBITING_G_PROTEIN_COUPLED_RECEPTOR_SIGNALING_PATHWAY	73	0.298527	1.1221	0.201342	0.836497		GOBP_SENSORY_PERCEPTION_OF_LIGHT_STIMULUS	190	-0.343538	-1.1157	0.256545	1
GOBP_RESPONSE_TO_INTERFERON_GAMMA	190	0.250829	1.11879	0.162162	0.847439		GOBP_MONONUCLEAR_CELL_DIFFERENTIATION	384	-0.326833	-1.11492	0.186492	1
GOBP_EMBRYONIC_HEART_TUBE_DEVELOPMENT	72	0.286265	1.11803	0.19403	0.848835		GOBP_NADP_METABOLIC_PROCESS	34	-0.41272	-1.11469	0.321883	1
GOBP_POSITIVE_REGULATION_OF_HEART_GROWTH	35	0.341136	1.1168	0.271186	0.851918		GOBP_POSITIVE_REGULATION_OF_DEFENSE_RESPONSE	340	-0.329177	-1.11461	0.210366	1
GOBP_CARDIAC_VENTRICLE_MORPHOGENESIS	67	0.296217	1.11666	0.261438	0.850694		GOBP_CELLULAR_RESPONSE_TO_MOLECULE_OF_BACTERIAL_ORIGIN	184	-0.339144	-1.1142	0.249218	1
GOBP_SENSORY_PERCEPTION_OF_MECHANICAL_STIMULUS	157	0.263514	1.11636	0.169231	0.850037		GOBP_RESPONSE_TO_MINERALOCORTICOID	30	-0.428717	-1.11415	0.326772	1
GOBP_MYOTUBE_DIFFERENTIATION	102	0.277292	1.1156	0.2	0.851092		GOBP_PHOSPHATIDYLCHOLINE_METABOLIC_PROCESS	86	-0.364469	-1.11297	0.288268	1
GOBP_NEGATIVE_REGULATION_OF_ION_TRANSPORT	277	0.244348	1.11555	0.125	0.84952		GOBP_MRNA_TRANSCRIPTION	15	-0.489746	-1.11214	0.348966	1
GOBP_CARDIAC_SEPTUM_DEVELOPMENT	94	0.285202	1.1155	0.186275	0.847975		GOBP_SPERM_MOTILITY	86	-0.360948	-1.11189	0.276836	1
GOBP_ARTERY_MORPHOGENESIS	61	0.298143	1.1151	0.23871	0.847741		GOBP_HEART_FIELD_SPECIFICATION	18	-0.472415	-1.11179	0.341789	1
GOBP_RESPONSE_TO_MECHANICAL_STIMULUS	197	0.24786	1.1148	0.212121	0.84716		GOBP_PROTEIN_TETRAMERIZATION	83	-0.363994	-1.11173	0.282976	1
GOBP_CARDIAC_MUSCLE_TISSUE_DEVELOPMENT	188	0.25406	1.11358	0.142857	0.85027		GOBP_POSITIVE_REGULATION_OF_MONONUCLEAR_CELL_MIGRATION	61	-0.380424	-1.11058	0.313167	1
GOBP_MORPHOGENESIS_OF_A_BRANCHING_STRUCTURE	180	0.257023	1.11308	0.0666667	0.850444		GOBP_BARBED_END_ACTIN_FILAMENT_CAPPING	26	-0.429623	-1.11004	0.313078	1
GOBP_DEVELOPMENTAL_GROWTH_INVOLVED_IN_MORPHOGENESIS	217	0.253431	1.11303	0.228571	0.848878		GOBP_SPECIFICATION_OF_ANIMAL_ORGAN_IDENTITY	34	-0.424717	-1.11002	0.323641	1
GOBP_POSITIVE_REGULATION_OF_T_CELL_MEDIATED_IMMUNITY	51	0.312451	1.11233	0.289617	0.850048		GOBP_POSITIVE_REGULATION_OF_MEMBRANE_POTENTIAL	15	-0.485128	-1.10996	0.349501	1
GOBP_CHAPERONE_COFACTOR_DEPENDENT_PROTEIN_REFOLDING	34	0.336042	1.11215	0.258373	0.848968		GOBP_NUCLEAR_MIGRATION	19	-0.46204	-1.10866	0.341096	1
GOBP_TRANSITION_METAL_ION_HOMEOSTASIS	130	0.272711	1.11047	0.177215	0.853826		GOBP_LIVER_REGENERATION	30	-0.421943	-1.1085	0.335032	1
GOBP_REGULATION_OF_DEFENSE_RESPONSE_TO_VIRUS_BY_HOST	40	0.331342	1.10945	0.29	0.85585		GOBP_SIALYLATION	19	-0.458262	-1.1073	0.33427	1
GOBP_POSITIVE_REGULATION_OF_NEURAL_PRECURSOR_CELL_PROLIFERATION	48	0.32065	1.1094	0.24	0.854312		GOBP_PROTEIN_AUTOPROCESSING	23	-0.447402	-1.10638	0.357616	1
GOBP_POSTSYNAPSE_ORGANIZATION	156	0.26898	1.10899	0.169811	0.854119		GOBP_NEGATIVE_REGULATION_OF_B_CELL_ACTIVATION	33	-0.41084	-1.10607	0.316794	1
GOBP_REGULATION_OF_COAGULATION	66	0.300186	1.10805	0.243421	0.855968		GOBP_REGULATION_OF_LYMPHOCYTE_DIFFERENTIATION	169	-0.337599	-1.10523	0.272825	1
GOBP_NEUROTRANSMITTER_METABOLIC_PROCESS	26	0.357903	1.10802	0.318548	0.854335		GOBP_NEGATIVE_REGULATION_OF_NUCLEAR_DIVISION	53	-0.380166	-1.10512	0.323208	1
GOBP_REGULATION_OF_POTASSIUM_ION_TRANSMEMBRANE_TRANSPORTER_ACTIVITY	56	0.309864	1.1075	0.275862	0.85451		GOBP_NEGATIVE_REGULATION_OF_DNA_REPLICATION	32	-0.419037	-1.10276	0.335878	1
GOBP_RENAL_SYSTEM_VASCULATURE_DEVELOPMENT	25	0.353836	1.10734	0.261411	0.853392		GOBP_INTEGRIN_ACTIVATION	25	-0.429334	-1.10178	0.341207	1
GOBP_HEPATOCYTE_DIFFERENTIATION	16	0.397677	1.1073	0.316364	0.851825		GOBP_NEGATIVE_REGULATION_OF_CELL_ACTIVATION	190	-0.335524	-1.10138	0.273486	1
GOBP_POSITIVE_REGULATION_OF_INSULIN_SECRETION	64	0.293593	1.10718	0.253521	0.850522		GOBP_NEGATIVE_REGULATION_OF_LEUKOCYTE_MEDIATED_CYTOTOXICITY	22	-0.446518	-1.101	0.334651	1
GOBP_PANCREAS_DEVELOPMENT	64	0.29678	1.10684	0.258993	0.850208		GOBP_GLIAL_CELL_MIGRATION	49	-0.383145	-1.10026	0.324455	1
GOBP_FAT_CELL_DIFFERENTIATION	210	0.255951	1.10683	0.0888889	0.848563		GOBP_POSITIVE_REGULATION_OF_CYCLIN_DEPENDENT_PROTEIN_KINASE_ACTIVITY	33	-0.419061	-1.10019	0.338562	1
GOBP_REGIONALIZATION	301	0.242091	1.10607	0.181818	0.849662		GOBP_POSITIVE_REGULATION_OF_ALCOHOL_BIOSYNTHETIC_PROCESS	19	-0.455335	-1.10001	0.355705	1
GOBP_STRIATED_MUSCLE_CELL_APOPTOTIC_PROCESS	35	0.338676	1.1055	0.281553	0.850192		GOBP_FATTY_ACID_BIOSYNTHETIC_PROCESS	152	-0.341959	-1.09987	0.293869	1
GOBP_RESPIRATORY_SYSTEM_DEVELOPMENT	183	0.260925	1.10533	0.196429	0.849097		GOBP_REGULATION_OF_PLASMA_LIPOPROTEIN_PARTICLE_LEVELS	81	-0.362259	-1.09943	0.310345	1
GOBP_REGULATION_OF_INTEGRIN_MEDIATED_SIGNALING_PATHWAY	15	0.408095	1.10409	0.33101	0.852071		GOBP_EMBRYONIC_CAMERA_TYPE_EYE_DEVELOPMENT	33	-0.410754	-1.09896	0.330251	1
GOBP_NEGATIVE_REGULATION_OF_INTRINSIC_APOPTOTIC_SIGNALING_PATHWAY_BY_P53_CLASS_MEDIATOR	20	0.368269	1.10392	0.294545	0.851		GOBP_RESPONSE_TO_DOPAMINE	71	-0.37141	-1.09829	0.328655	1
GOBP_REGULATION_OF_CALCINEURIN_MEDIATED_SIGNALING	32	0.342444	1.10311	0.273973	0.852516		GOBP_NUCLEOBASE_METABOLIC_PROCESS	34	-0.409802	-1.0981	0.344916	1
GOBP_ANTIGEN_PROCESSING_AND_PRESENTATION_OF_PEPTIDE_ANTIGEN_VIA_MHC_CLASS_I	98	0.279607	1.10302	0.216981	0.851243		GOBP_ICOSANOID_SECRETION	37	-0.40403	-1.09788	0.337612	1
GOBP_ANTERIOR_POSTERIOR_AXIS_SPECIFICATION	40	0.326088	1.10256	0.252294	0.851318		GOBP_REGULATION_OF_TOLL_LIKE_RECEPTOR_SIGNALING_PATHWAY	71	-0.371416	-1.0975	0.306433	1
GOBP_RESPONSE_TO_VITAMIN_D	29	0.347876	1.102	0.319048	0.851805		GOBP_ATTACHMENT_OF_SPINDLE_MICROTUBULES_TO_KINETOCHORE	35	-0.415175	-1.09731	0.330357	1
GOBP_EPITHELIAL_CELL_DEVELOPMENT	200	0.258864	1.10151	0.263158	0.851867		GOBP_REGULATION_OF_TRANSCRIPTION_REGULATORY_REGION_DNA_BINDING	48	-0.388046	-1.09647	0.325123	1
GOBP_RETINA_LAYER_FORMATION	24	0.373694	1.10129	0.300781	0.851078		GOBP_PROTEIN_LIPID_COMPLEX_SUBUNIT_ORGANIZATION	47	-0.386747	-1.09609	0.353086	1
GOBP_NEGATIVE_REGULATION_OF_VASCULATURE_DEVELOPMENT	98	0.276971	1.10095	0.221311	0.850821		GOBP_CALCIUM_ION_TRANSPORT_INTO_CYTOSOL	147	-0.339045	-1.09599	0.296017	1
GOBP_RRNA_METHYLATION	28	0.35397	1.10075	0.297872	0.849876		GOBP_POSITIVE_REGULATION_OF_ACTIN_CYTOSKELETON_REORGANIZATION	18	-0.462834	-1.09526	0.362637	1
GOBP_POSITIVE_REGULATION_OF_CREB_TRANSCRIPTION_FACTOR_ACTIVITY	19	0.395262	1.09957	0.323843	0.852765		GOBP_REGULATION_OF_CARDIAC_CONDUCTION	56	-0.372977	-1.09524	0.326805	1
GOBP_REGULATION_OF_T_CELL_MEDIATED_CYTOTOXICITY	38	0.325227	1.09894	0.244019	0.853696		GOBP_POSITIVE_REGULATION_OF_LYMPHOCYTE_CHEMOTAXIS	19	-0.46187	-1.09407	0.38069	1
GOBP_NEGATIVE_REGULATION_OF_BONE_MINERALIZATION	15	0.417743	1.09863	0.337884	0.85326		GOBP_CALCIUM_INDEPENDENT_CELL_CELL_ADHESION_VIA_PLASMA_MEMBRANE_CELL_ADHESION_MOLECULES	21	-0.445078	-1.09398	0.363762	1
GOBP_ORGANELLE_MEMBRANE_FUSION	109	0.2696	1.09795	0.236559	0.854323		GOBP_CEREBRAL_CORTEX_CELL_MIGRATION	38	-0.399586	-1.09396	0.347447	1
GOBP_CELLULAR_RESPONSE_TO_CALCIUM_ION	80	0.285799	1.09703	0.201681	0.856202		GOBP_CELLULAR_RESPONSE_TO_BIOTIC_STIMULUS	208	-0.328235	-1.0934	0.271784	1
GOBP_DENDRITE_EXTENSION	33	0.34119	1.09645	0.286364	0.856781		GOBP_T_CELL_PROLIFERATION	190	-0.331399	-1.09291	0.282766	1
GOBP_AROMATIC_AMINO_ACID_FAMILY_METABOLIC_PROCESS	30	0.349258	1.09587	0.32287	0.85738		GOBP_PHOTOTRANSDUCTION_VISIBLE_LIGHT	31	-0.416685	-1.09145	0.341495	1
GOBP_REGENERATION	182	0.25817	1.09538	0.217391	0.857673		GOBP_POSITIVE_REGULATION_OF_NATURAL_KILLER_CELL_MEDIATED_CYTOTOXICITY	26	-0.429252	-1.09075	0.364597	1
GOBP_SYMPATHETIC_NERVOUS_SYSTEM_DEVELOPMENT	19	0.389381	1.09375	0.313253	0.862391		GOBP_PHOTOTRANSDUCTION	48	-0.380926	-1.08966	0.35169	1
GOBP_NERVE_DEVELOPMENT	65	0.296743	1.09373	0.270968	0.860815		GOBP_REGULATION_OF_TRANSPOSITION	25	-0.426103	-1.08928	0.362205	1
GOBP_MUSCLE_FILAMENT_SLIDING	38	0.324266	1.09268	0.299492	0.863211		GOBP_POSITIVE_REGULATION_OF_RESPONSE_TO_BIOTIC_STIMULUS	243	-0.327938	-1.08888	0.290589	1
GOBP_DETECTION_OF_MECHANICAL_STIMULUS	47	0.310658	1.09122	0.265957	0.867177		GOBP_MAGNESIUM_ION_TRANSPORT	17	-0.460956	-1.08701	0.366985	1
GOBP_ENTRY_OF_BACTERIUM_INTO_HOST_CELL	15	0.405657	1.09111	0.3367	0.865932		GOBP_REGULATION_OF_SIGNALING_RECEPTOR_ACTIVITY	169	-0.336002	-1.08646	0.295671	1
GOBP_HORMONE_MEDIATED_SIGNALING_PATHWAY	172	0.254457	1.09076	0.244444	0.865595		GOBP_REGULATION_OF_LIPASE_ACTIVITY	89	-0.349156	-1.08522	0.322652	1
GOBP_MOTILE_CILIUM_ASSEMBLY	20	0.377212	1.08944	0.33574	0.868985		GOBP_ACUTE_PHASE_RESPONSE	37	-0.401735	-1.0852	0.381313	1
GOBP_NEGATIVE_REGULATION_OF_POTASSIUM_ION_TRANSMEMBRANE_TRANSPORT	23	0.362588	1.08937	0.349138	0.867587		GOBP_REGULATION_OF_TRIGLYCERIDE_BIOSYNTHETIC_PROCESS	18	-0.458624	-1.08513	0.357045	1
GOBP_NEGATIVE_REGULATION_OF_VIRAL_PROCESS	83	0.277709	1.08934	0.241611	0.866018		GOBP_HOMOLOGOUS_CHROMOSOME_SEGREGATION	54	-0.374707	-1.08508	0.355746	1
GOBP_METAL_ION_EXPORT	44	0.319988	1.08878	0.327684	0.866506		GOBP_PROTEIN_LIPID_COMPLEX_ASSEMBLY	29	-0.418822	-1.08505	0.369509	1
GOBP_DEVELOPMENTAL_CELL_GROWTH	208	0.247924	1.0887	0.153846	0.865219		GOBP_MULTICELLULAR_ORGANISM_AGING	30	-0.407608	-1.08438	0.356129	1
GOBP_RESPONSE_TO_FLUID_SHEAR_STRESS	30	0.339135	1.08856	0.318386	0.86405		GOBP_DIGESTION	111	-0.346754	-1.08433	0.319429	1
GOBP_POSITIVE_REGULATION_OF_MRNA_PROCESSING	32	0.34402	1.08713	0.316279	0.867725		GOBP_FATTY_ACID_METABOLIC_PROCESS	370	-0.321769	-1.08385	0.252546	1
GOBP_POSITIVE_REGULATION_OF_ORGAN_GROWTH	44	0.315067	1.08669	0.294416	0.867798		GOBP_REGULATION_OF_CHROMOSOME_SEGREGATION	83	-0.356016	-1.08244	0.340254	1
GOBP_POSITIVE_REGULATION_OF_RNA_SPLICING	36	0.320427	1.08608	0.34434	0.868703		GOBP_BETA_CATENIN_DESTRUCTION_COMPLEX_DISASSEMBLY	20	-0.440438	-1.08216	0.379177	1
GOBP_VASCULAR_ENDOTHELIAL_GROWTH_FACTOR_RECEPTOR_SIGNALING_PATHWAY	92	0.271513	1.08585	0.268518	0.86799		GOBP_LEUKOCYTE_PROLIFERATION	289	-0.324755	-1.08211	0.295918	1
GOBP_REGULATION_OF_TYPE_2_IMMUNE_RESPONSE	29	0.353575	1.08433	0.318182	0.872143		GOBP_TRANSEPITHELIAL_TRANSPORT	30	-0.417908	-1.0821	0.364917	1
GOBP_DORSAL_VENTRAL_NEURAL_TUBE_PATTERNING	20	0.37137	1.08421	0.328467	0.870945		GOBP_REPLICATION_FORK_PROCESSING	39	-0.396129	-1.0815	0.359356	1
GOBP_RESPONSE_TO_GONADOTROPIN	22	0.377702	1.08252	0.347985	0.875665		GOBP_POSITIVE_REGULATION_OF_CELL_CELL_ADHESION	269	-0.321155	-1.08123	0.295015	1
GOBP_MUSCLE_CONTRACTION	328	0.237307	1.08207	0.181818	0.875922		GOBP_CYTOSOLIC_CALCIUM_ION_TRANSPORT	168	-0.332056	-1.08087	0.294055	1
GOBP_MUSCLE_CELL_DIFFERENTIATION	326	0.237172	1.08202	0.0588235	0.874557		GOBP_FORMATION_OF_EXTRACHROMOSOMAL_CIRCULAR_DNA	15	-0.464013	-1.08084	0.373297	1
GOBP_PROTEIN_LOCALIZATION_TO_CELL_CELL_JUNCTION	21	0.376747	1.08196	0.355372	0.87316		GOBP_RESPIRATORY_BURST	34	-0.403375	-1.07992	0.357326	1
GOBP_POSITIVE_REGULATION_OF_PROTEIN_BINDING	82	0.289499	1.08193	0.299145	0.871671		GOBP_CARTILAGE_DEVELOPMENT_INVOLVED_IN_ENDOCHONDRAL_BONE_MORPHOGENESIS	25	-0.421224	-1.07951	0.381016	1
GOBP_PEPTIDYL_PROLINE_MODIFICATION	52	0.304732	1.08162	0.329412	0.871329		GOBP_SEQUESTERING_OF_CALCIUM_ION	115	-0.338602	-1.07867	0.329658	1
GOBP_REGULATION_OF_ENDOCYTOSIS	199	0.250695	1.08142	0.171429	0.870444		GOBP_KINETOCHORE_ASSEMBLY	17	-0.458434	-1.07826	0.402817	1
GOBP_REGULATION_OF_HETEROTYPIC_CELL_CELL_ADHESION	26	0.357604	1.08003	0.317269	0.874358		GOBP_CRANIAL_SKELETAL_SYSTEM_DEVELOPMENT	62	-0.367905	-1.0778	0.362471	1
GOBP_CARDIAC_MUSCLE_CELL_ACTION_POTENTIAL_INVOLVED_IN_CONTRACTION	51	0.313008	1.08002	0.304813	0.872776		GOBP_DEVELOPMENTAL_MATURATION	255	-0.319222	-1.07743	0.305556	1
GOBP_COLLECTING_DUCT_DEVELOPMENT	16	0.385561	1.07997	0.363971	0.871414		GOBP_T_CELL_DIFFERENTIATION_IN_THYMUS	71	-0.358198	-1.07721	0.341601	1
GOBP_NEGATIVE_REGULATION_OF_VIRAL_GENOME_REPLICATION	52	0.294589	1.07896	0.273333	0.873886		GOBP_CELLULAR_PROTEIN_CONTAINING_COMPLEX_LOCALIZATION	20	-0.436277	-1.07692	0.38388	1
GOBP_NEGATIVE_REGULATION_OF_ORGANIC_ACID_TRANSPORT	20	0.371245	1.07865	0.357143	0.87355		GOBP_MATING	34	-0.405432	-1.07651	0.376263	1
GOBP_LIPOPROTEIN_BIOSYNTHETIC_PROCESS	93	0.277214	1.07823	0.265957	0.873527		GOBP_TISSUE_HOMEOSTASIS	252	-0.321338	-1.07568	0.297631	1
GOBP_POSITIVE_REGULATION_OF_ENDOCYTOSIS	97	0.271412	1.07821	0.276191	0.872024		GOBP_PROTEIN_DNA_COMPLEX_SUBUNIT_ORGANIZATION	250	-0.320852	-1.07566	0.305641	1
GOBP_EXTRINSIC_APOPTOTIC_SIGNALING_PATHWAY_VIA_DEATH_DOMAIN_RECEPTORS	81	0.281535	1.07821	0.260163	0.870471		GOBP_TELOMERE_CAPPING	51	-0.378814	-1.07523	0.360437	1
GOBP_ORGANIC_HYDROXY_COMPOUND_TRANSPORT	246	0.245984	1.07742	0.107143	0.871841		GOBP_PHOSPHATIDYLCHOLINE_ACYL_CHAIN_REMODELING	29	-0.424922	-1.07503	0.379265	1
GOBP_NEGATIVE_REGULATION_OF_OSTEOCLAST_DIFFERENTIATION	27	0.346605	1.0765	0.321429	0.873559		GOBP_NEGATIVE_REGULATION_OF_MUSCLE_CONTRACTION	20	-0.440839	-1.07469	0.384513	1
GOBP_RESPONSE_TO_MUSCLE_ACTIVITY	24	0.350665	1.07585	0.350195	0.874401		GOBP_TELENCEPHALON_DEVELOPMENT	218	-0.325564	-1.07448	0.309917	1
GOBP_REGULATION_OF_FAT_CELL_DIFFERENTIATION	125	0.260657	1.07528	0.227848	0.875051		GOBP_REGULATION_OF_LYMPHOCYTE_MEDIATED_IMMUNITY	155	-0.330101	-1.07425	0.326923	1
GOBP_REGULATION_OF_LIPOPROTEIN_METABOLIC_PROCESS	15	0.399927	1.07377	0.380471	0.879187		GOBP_NEGATIVE_REGULATION_OF_REACTIVE_OXYGEN_SPECIES_BIOSYNTHETIC_PROCESS	27	-0.417556	-1.07424	0.363165	1
GOBP_REGULATION_OF_NEURAL_PRECURSOR_CELL_PROLIFERATION	78	0.274366	1.07274	0.275591	0.881407		GOBP_PHOSPHOLIPASE_C_ACTIVATING_G_PROTEIN_COUPLED_RECEPTOR_SIGNALING_PATHWAY	93	-0.351963	-1.07355	0.349658	1
GOBP_REGULATION_OF_EPITHELIAL_CELL_DIFFERENTIATION	135	0.255014	1.07268	0.25	0.880052		GOBP_VERY_LONG_CHAIN_FATTY_ACID_METABOLIC_PROCESS	33	-0.401392	-1.07343	0.376774	1
GOBP_REGULATION_OF_NEUROTRANSMITTER_UPTAKE	15	0.395781	1.07132	0.383803	0.883875		GOBP_AMINO_SUGAR_METABOLIC_PROCESS	40	-0.386296	-1.07341	0.358846	1
GOBP_NEGATIVE_REGULATION_OF_GROWTH	235	0.237198	1.07081	0.242424	0.884303		GOBP_CELL_MIGRATION_INVOLVED_IN_SPROUTING_ANGIOGENESIS	61	-0.369333	-1.07232	0.358513	1
GOBP_RESPONSE_TO_CARBOHYDRATE	203	0.239033	1.07048	0.212766	0.884045		GOBP_DNA_UNWINDING_INVOLVED_IN_DNA_REPLICATION	16	-0.460417	-1.07223	0.391489	1
GOBP_DETECTION_OF_STIMULUS_INVOLVED_IN_SENSORY_PERCEPTION_OF_PAIN	24	0.359474	1.0692	0.34188	0.887481		GOBP_POSITIVE_REGULATION_OF_STEROID_BIOSYNTHETIC_PROCESS	16	-0.458814	-1.07218	0.39834	1
GOBP_CELLULAR_RESPONSE_TO_UV	86	0.278434	1.06873	0.304348	0.887635		GOBP_OVULATION	15	-0.468639	-1.07203	0.400279	1
GOBP_DETECTION_OF_LIGHT_STIMULUS_INVOLVED_IN_SENSORY_PERCEPTION	18	0.386992	1.06863	0.367041	0.88643		GOBP_GRANULOCYTE_MIGRATION	140	-0.332626	-1.07184	0.338727	1
GOBP_EAR_MORPHOGENESIS	104	0.263893	1.06695	0.298851	0.891377		GOBP_EYE_PHOTORECEPTOR_CELL_DIFFERENTIATION	42	-0.382714	-1.0717	0.361858	1
GOBP_AORTA_DEVELOPMENT	51	0.307006	1.06664	0.342391	0.891005		GOBP_CALCIUM_MEDIATED_SIGNALING	192	-0.327811	-1.07147	0.32906	1
GOBP_REGULATION_OF_COLLATERAL_SPROUTING	17	0.382705	1.06628	0.399254	0.890892		GOBP_PHOSPHATIDYLSERINE_ACYL_CHAIN_REMODELING	21	-0.437585	-1.07065	0.389474	1
GOBP_POSITIVE_REGULATION_OF_VASCULAR_ENDOTHELIAL_GROWTH_FACTOR_PRODUCTION	27	0.350665	1.06594	0.346154	0.890702		GOBP_MESODERM_DEVELOPMENT	109	-0.339838	-1.07026	0.338445	1
GOBP_RESPONSE_TO_MAGNESIUM_ION	17	0.379117	1.06581	0.337884	0.889648		GOBP_CGMP_METABOLIC_PROCESS	15	-0.460144	-1.06955	0.388579	1
GOBP_MITOCHONDRIAL_DEPOLARIZATION	22	0.365203	1.06526	0.365462	0.890307		GOBP_POSITIVE_REGULATION_OF_DEPHOSPHORYLATION	58	-0.365839	-1.06947	0.359375	1
GOBP_CGMP_MEDIATED_SIGNALING	25	0.345919	1.06503	0.354167	0.889636		GOBP_IRON_ION_TRANSPORT	75	-0.353555	-1.06917	0.356725	1
GOBP_REGULATION_OF_BODY_FLUID_LEVELS	462	0.234479	1.06502	0	0.888136		GOBP_RESPONSE_TO_DIETARY_EXCESS	22	-0.430478	-1.06893	0.401639	1
GOBP_BINDING_OF_SPERM_TO_ZONA_PELLUCIDA	37	0.313718	1.06486	0.334783	0.887183		GOBP_REGULATION_OF_LYMPHOCYTE_CHEMOTAXIS	25	-0.419711	-1.06753	0.386842	1
GOBP_CARDIAC_MYOFIBRIL_ASSEMBLY	16	0.40019	1.06432	0.373239	0.887641		GOBP_POSITIVE_REGULATION_OF_CHROMOSOME_SEPARATION	17	-0.44559	-1.06714	0.388664	1
GOBP_BIOLOGICAL_PROCESS_INVOLVED_IN_INTERACTION_WITH_SYMBIONT	79	0.27884	1.06429	0.318841	0.886261		GOBP_TOLL_LIKE_RECEPTOR_2_SIGNALING_PATHWAY	17	-0.450337	-1.06704	0.382979	1
GOBP_LIPID_EXPORT_FROM_CELL	79	0.280018	1.06409	0.284615	0.885532		GOBP_SCHWANN_CELL_DIFFERENTIATION	36	-0.395969	-1.06699	0.367949	1
GOBP_ACROSOME_REACTION	33	0.325154	1.06403	0.335025	0.884218		GOBP_TETRAHYDROFOLATE_METABOLIC_PROCESS	19	-0.438525	-1.06686	0.394231	1
GOBP_RESPONSE_TO_STEROID_HORMONE	311	0.231706	1.06383	0.142857	0.883508		GOBP_MYELOID_LEUKOCYTE_MIGRATION	206	-0.32217	-1.06628	0.336809	1
GOBP_NEGATIVE_REGULATION_OF_EPITHELIAL_CELL_DIFFERENTIATION	39	0.307273	1.06271	0.358852	0.886091		GOBP_REGULATION_OF_FATTY_ACID_TRANSPORT	45	-0.375682	-1.0653	0.372149	1
GOBP_REGULATION_OF_CELL_MATRIX_ADHESION	117	0.25974	1.06177	0.247312	0.88827		GOBP_REGULATION_OF_FATTY_ACID_METABOLIC_PROCESS	81	-0.353304	-1.06506	0.377727	1
GOBP_REGULATION_OF_PEPTIDASE_ACTIVITY	414	0.231089	1.06172	0.166667	0.886972		GOBP_PROTEIN_O_LINKED_GLYCOSYLATION	102	-0.343782	-1.06476	0.350838	1
GOBP_REGULATION_OF_CARDIAC_MUSCLE_CONTRACTION	70	0.280276	1.06087	0.323308	0.889001		GOBP_RESPONSE_TO_PURINE_CONTAINING_COMPOUND	141	-0.331173	-1.06474	0.350858	1
GOBP_REGULATION_OF_HEART_RATE	91	0.262651	1.06008	0.377551	0.890566		GOBP_RESPONSE_TO_ESTRADIOL	119	-0.339745	-1.0646	0.349241	1
GOBP_WOUND_HEALING	485	0.216756	1.05971	0	0.890476		GOBP_NEGATIVE_REGULATION_OF_CHROMOSOME_ORGANIZATION	89	-0.344086	-1.06413	0.34926	1
GOBP_NEGATIVE_REGULATION_OF_BLOOD_CIRCULATION	21	0.35613	1.05942	0.335821	0.890101		GOBP_DETECTION_OF_STIMULUS_INVOLVED_IN_SENSORY_PERCEPTION	121	-0.337512	-1.06411	0.349119	1
GOBP_RENAL_ABSORPTION	18	0.375296	1.05934	0.360294	0.888922		GOBP_ENSHEATHMENT_OF_NEURONS	122	-0.336173	-1.06264	0.37041	1
GOBP_EPITHELIAL_STRUCTURE_MAINTENANCE	27	0.341164	1.059	0.345833	0.888753		GOBP_INTERLEUKIN_1_BETA_PRODUCTION	90	-0.343451	-1.06203	0.348365	1
GOBP_REGULATION_OF_NEURON_MIGRATION	37	0.320111	1.05867	0.357143	0.888511		GOBP_STEM_CELL_DIVISION	24	-0.428321	-1.06202	0.391534	1
GOBP_REGULATION_OF_RESPONSE_TO_REACTIVE_OXYGEN_SPECIES	30	0.333805	1.05734	0.393013	0.892395		GOBP_CALCIUM_MEDIATED_SIGNALING_USING_INTRACELLULAR_CALCIUM_SOURCE	22	-0.423967	-1.06145	0.38992	1
GOBP_NEUROBLAST_PROLIFERATION	52	0.297429	1.05715	0.324742	0.891634		GOBP_REGULATION_OF_MULTICELLULAR_ORGANISM_GROWTH	58	-0.366093	-1.06052	0.381455	1
GOBP_REGULATION_OF_DEVELOPMENTAL_GROWTH	296	0.234854	1.05546	0.333333	0.896384		GOBP_DNA_REPLICATION_INITIATION	40	-0.385317	-1.06049	0.40399	1
GOBP_RESPONSE_TO_NERVE_GROWTH_FACTOR	50	0.300286	1.05528	0.361582	0.895515		GOBP_REGULATION_OF_NEUROTRANSMITTER_RECEPTOR_ACTIVITY	72	-0.357175	-1.06048	0.381776	1
GOBP_REGULATION_OF_CAMP_DEPENDENT_PROTEIN_KINASE_ACTIVITY	20	0.375916	1.05459	0.358108	0.896642		GOBP_NEPHRON_TUBULE_EPITHELIAL_CELL_DIFFERENTIATION	15	-0.472945	-1.06046	0.421277	1
GOBP_MALE_SEX_DIFFERENTIATION	143	0.253758	1.0545	0.271429	0.895435		GOBP_RETINAL_METABOLIC_PROCESS	15	-0.455703	-1.05961	0.403226	1
GOBP_MODULATION_OF_EXCITATORY_POSTSYNAPTIC_POTENTIAL	43	0.306604	1.05421	0.356383	0.894999		GOBP_PYRIMIDINE_NUCLEOSIDE_METABOLIC_PROCESS	34	-0.392034	-1.05925	0.394771	1
GOBP_REGULATION_OF_ENDOCRINE_PROCESS	32	0.337781	1.05335	0.358079	0.896622		GOBP_EMBRYONIC_DIGESTIVE_TRACT_MORPHOGENESIS	16	-0.45993	-1.05923	0.391967	1
GOBP_NEGATIVE_REGULATION_OF_CELL_MATRIX_ADHESION	36	0.323987	1.05324	0.377358	0.895568		GOBP_DIACYLGLYCEROL_METABOLIC_PROCESS	24	-0.418033	-1.05887	0.407602	1
GOBP_EPITHELIAL_TUBE_MORPHOGENESIS	298	0.23146	1.05302	0.2	0.894936		GOBP_REGULATION_OF_CIRCADIAN_RHYTHM	109	-0.33638	-1.0584	0.378855	1
GOBP_GLOBAL_GENOME_NUCLEOTIDE_EXCISION_REPAIR	26	0.340616	1.05296	0.379747	0.893718		GOBP_REGULATION_OF_AMINO_ACID_TRANSPORT	30	-0.401352	-1.05838	0.38896	1
GOBP_EAR_DEVELOPMENT	189	0.245022	1.05188	0.289474	0.896266		GOBP_REGULATION_OF_ALPHA_BETA_T_CELL_DIFFERENTIATION	66	-0.357454	-1.05837	0.383546	1
GOBP_PLASMINOGEN_ACTIVATION	20	0.363701	1.0509	0.348148	0.898438		GOBP_ORGANELLE_FISSION	471	-0.310806	-1.05794	0.306225	1
GOBP_INOSITOL_PHOSPHATE_MEDIATED_SIGNALING	52	0.296134	1.05082	0.347561	0.897242		GOBP_IMPORT_INTO_CELL	221	-0.319703	-1.05791	0.35447	1
GOBP_BICARBONATE_TRANSPORT	43	0.311424	1.0501	0.34359	0.898684		GOBP_MRNA_SPLICE_SITE_SELECTION	39	-0.389534	-1.05756	0.388005	1
GOBP_POSITIVE_REGULATION_OF_EXTRINSIC_APOPTOTIC_SIGNALING_PATHWAY	46	0.30874	1.05005	0.36413	0.89738		GOBP_DNA_MODIFICATION	110	-0.33755	-1.05715	0.375691	1
GOBP_MYOBLAST_PROLIFERATION	17	0.387743	1.04959	0.40604	0.897729		GOBP_REGULATION_OF_TUBE_SIZE	119	-0.333564	-1.056	0.370933	1
GOBP_POSITIVE_REGULATION_OF_PEPTIDE_HORMONE_SECRETION	87	0.266705	1.04904	0.284553	0.898241		GOBP_POSITIVE_REGULATION_OF_ISOTYPE_SWITCHING	26	-0.413872	-1.05562	0.39922	1
GOBP_REGULATION_OF_PROTEIN_LOCALIZATION_TO_SYNAPSE	26	0.344062	1.04828	0.390909	0.899571		GOBP_POSITIVE_REGULATION_OF_ACTIN_FILAMENT_POLYMERIZATION	97	-0.341257	-1.0556	0.386667	1
GOBP_VASOCONSTRICTION	73	0.271295	1.04797	0.353741	0.899411		GOBP_PYRIMIDINE_NUCLEOSIDE_BIOSYNTHETIC_PROCESS	16	-0.454742	-1.05416	0.413199	1
GOBP_STEROID_HORMONE_MEDIATED_SIGNALING_PATHWAY	128	0.249897	1.04746	0.369048	0.899935		GOBP_REGULATION_OF_SMAD_PROTEIN_SIGNAL_TRANSDUCTION	25	-0.421661	-1.05402	0.409449	1
GOBP_NEGATIVE_REGULATION_OF_TRANSPORT	388	0.224697	1.04744	0.272727	0.898562		GOBP_STEROID_HORMONE_BIOSYNTHETIC_PROCESS	46	-0.37256	-1.054	0.385276	1
GOBP_NEGATIVE_REGULATION_OF_HORMONE_SECRETION	54	0.289674	1.04706	0.344633	0.898603		GOBP_DETECTION_OF_TEMPERATURE_STIMULUS_INVOLVED_IN_SENSORY_PERCEPTION	17	-0.451181	-1.05393	0.40819	1
GOBP_TONGUE_DEVELOPMENT	19	0.367941	1.0461	0.381323	0.900839		GOBP_TEMPERATURE_HOMEOSTASIS	166	-0.323305	-1.05143	0.376997	1
GOBP_NEGATIVE_REGULATION_OF_MYOBLAST_DIFFERENTIATION	23	0.350533	1.04597	0.40249	0.899934		GOBP_FOREBRAIN_CELL_MIGRATION	52	-0.363755	-1.05124	0.376513	1
GOBP_BONE_MINERALIZATION	106	0.259853	1.04559	0.289474	0.900048		GOBP_NEURON_FATE_SPECIFICATION	19	-0.440939	-1.0505	0.417687	1
GOBP_ATP_TRANSPORT	16	0.39074	1.04541	0.378906	0.899303		GOBP_RESPONSE_TO_CATECHOLAMINE	89	-0.343864	-1.05026	0.400911	1
GOBP_RESPONSE_TO_ELECTRICAL_STIMULUS	41	0.307526	1.04419	0.368687	0.902703		GOBP_CELLULAR_RESPONSE_TO_PROSTAGLANDIN_E_STIMULUS	15	-0.457246	-1.0502	0.424501	1
GOBP_ENDOTHELIUM_DEVELOPMENT	125	0.249755	1.04259	0.333333	0.907616		GOBP_PALLIUM_DEVELOPMENT	145	-0.326797	-1.04992	0.365282	1
GOBP_NEURAL_NUCLEUS_DEVELOPMENT	56	0.281184	1.04214	0.341317	0.907914		GOBP_POSITIVE_REGULATION_OF_SYNAPTIC_TRANSMISSION_GLUTAMATERGIC	25	-0.414865	-1.04807	0.423338	1
GOBP_VASCULOGENESIS	76	0.266386	1.04177	0.375	0.907879		GOBP_REGULATION_OF_PH	100	-0.334112	-1.04769	0.391354	1
GOBP_POSITIVE_REGULATION_OF_RUFFLE_ASSEMBLY	15	0.386959	1.04085	0.390845	0.90991		GOBP_CENTRAL_NERVOUS_SYSTEM_NEURON_DIFFERENTIATION	164	-0.3238	-1.04751	0.393283	1
GOBP_POSITIVE_REGULATION_OF_LONG_TERM_SYNAPTIC_POTENTIATION	22	0.362645	1.03994	0.351562	0.912119		GOBP_RIBOSOME_ASSEMBLY	64	-0.356044	-1.04688	0.413018	1
GOBP_POSITIVE_REGULATION_OF_DENDRITIC_SPINE_DEVELOPMENT	42	0.303018	1.03748	0.37	0.920072		GOBP_POSITIVE_REGULATION_OF_RESPONSE_TO_EXTERNAL_STIMULUS	475	-0.307081	-1.04644	0.349699	1
GOBP_REGULATION_OF_DNA_DAMAGE_RESPONSE_SIGNAL_TRANSDUCTION_BY_P53_CLASS_MEDIATOR	34	0.328627	1.03716	0.410526	0.919849		GOBP_REGULATION_OF_INNATE_IMMUNE_RESPONSE	301	-0.311044	-1.04619	0.373225	1
GOBP_PHARYNGEAL_SYSTEM_DEVELOPMENT	23	0.34418	1.03683	0.40678	0.919626		GOBP_ORGANIC_ACID_BIOSYNTHETIC_PROCESS	313	-0.311714	-1.0457	0.388379	1
GOBP_RESPONSE_TO_EXTRACELLULAR_STIMULUS	442	0.240654	1.03646	0.333333	0.919728		GOBP_POSITIVE_REGULATION_OF_LEUKOCYTE_PROLIFERATION	143	-0.325587	-1.04517	0.403433	1
GOBP_EMBRYONIC_ORGAN_DEVELOPMENT	395	0.225819	1.03553	0.142857	0.921763		GOBP_NEUTROPHIL_MIGRATION	116	-0.331483	-1.04513	0.391494	1
GOBP_T_CELL_MEDIATED_CYTOTOXICITY	46	0.294221	1.03517	0.404145	0.921663		GOBP_DNA_REPLICATION	276	-0.311558	-1.04486	0.383044	1
GOBP_POSITIVE_REGULATION_OF_EXCITATORY_POSTSYNAPTIC_POTENTIAL	27	0.331715	1.03495	0.407407	0.92101		GOBP_LEUKOCYTE_DIFFERENTIATION	493	-0.307171	-1.04449	0.361361	1
GOBP_ANTIGEN_PROCESSING_AND_PRESENTATION_OF_EXOGENOUS_PEPTIDE_ANTIGEN_VIA_MHC_CLASS_I	79	0.268315	1.03487	0.397059	0.919988		GOBP_POSITIVE_REGULATION_OF_TOLL_LIKE_RECEPTOR_SIGNALING_PATHWAY	27	-0.410369	-1.04428	0.434371	1
GOBP_WATER_HOMEOSTASIS	75	0.270079	1.0343	0.377953	0.920845		GOBP_REGULATION_OF_LEUKOCYTE_MEDIATED_CYTOTOXICITY	79	-0.349198	-1.04412	0.396119	1
GOBP_SYNCYTIUM_FORMATION	54	0.277029	1.03317	0.396104	0.923639		GOBP_NEUROTRANSMITTER_UPTAKE	36	-0.387375	-1.04336	0.396947	1
GOBP_COAGULATION	313	0.218209	1.03304	0.230769	0.922678		GOBP_NEGATIVE_REGULATION_OF_BLOOD_PRESSURE	35	-0.393475	-1.04322	0.427848	1
GOBP_MYOTUBE_CELL_DEVELOPMENT	31	0.323662	1.03271	0.375546	0.922502		GOBP_LEUKOCYTE_HOMEOSTASIS	78	-0.344157	-1.04309	0.396119	1
GOBP_NEGATIVE_REGULATION_OF_TRANSMEMBRANE_RECEPTOR_PROTEIN_SERINE_THREONINE_KINASE_SIGNALING_PATHWAY	122	0.252492	1.03251	0.352941	0.92178		GOBP_CAMERA_TYPE_EYE_PHOTORECEPTOR_CELL_DIFFERENTIATION	25	-0.413387	-1.04168	0.411917	1
GOBP_POSITIVE_REGULATION_OF_NEURON_DEATH	90	0.263591	1.0325	0.354545	0.920357		GOBP_PROTEIN_LOCALIZATION_TO_KINETOCHORE	19	-0.434443	-1.04029	0.409524	1
GOBP_CARBOHYDRATE_DERIVATIVE_CATABOLIC_PROCESS	188	0.237233	1.03216	0.346939	0.920177		GOBP_POSITIVE_REGULATION_OF_LEUKOCYTE_CHEMOTAXIS	88	-0.336609	-1.04002	0.403429	1
GOBP_CARDIAC_MUSCLE_CELL_ACTION_POTENTIAL	71	0.279234	1.03194	0.345912	0.919564		GOBP_CEREBRAL_CORTEX_RADIALLY_ORIENTED_CELL_MIGRATION	29	-0.404148	-1.0398	0.439206	1
GOBP_POSITIVE_REGULATION_OF_SYNAPSE_ASSEMBLY	56	0.291045	1.03175	0.388535	0.918883		GOBP_STEROID_ESTERIFICATION	16	-0.446636	-1.0387	0.416785	1
GOBP_GENITALIA_DEVELOPMENT	40	0.297673	1.03167	0.395939	0.917759		GOBP_CELLULAR_RESPONSE_TO_ALCOHOL	82	-0.343771	-1.03815	0.41055	1
GOBP_COLLATERAL_SPROUTING	23	0.334894	1.03104	0.390625	0.918769		GOBP_PEPTIDE_CROSS_LINKING	33	-0.390617	-1.03786	0.426938	1
GOBP_PATTERN_SPECIFICATION_PROCESS	394	0.227664	1.03055	0.125	0.919326		GOBP_RESPONSE_TO_OSMOTIC_STRESS	79	-0.3422	-1.03751	0.431235	1
GOBP_POSITIVE_REGULATION_OF_MUSCLE_HYPERTROPHY	26	0.342809	1.03001	0.373391	0.91997		GOBP_CARBOXYLIC_ACID_TRANSPORT	260	-0.308478	-1.03734	0.398349	1
GOBP_CELL_PROLIFERATION_INVOLVED_IN_KIDNEY_DEVELOPMENT	19	0.372585	1.03001	0.359259	0.918557		GOBP_POSITIVE_REGULATION_OF_MITOTIC_NUCLEAR_DIVISION	41	-0.379987	-1.03729	0.427307	1
GOBP_OUTFLOW_TRACT_MORPHOGENESIS	71	0.279655	1.02972	0.333333	0.918307		GOBP_RESPONSE_TO_PROGESTERONE	44	-0.368526	-1.03718	0.415347	1
GOBP_EMBRYONIC_PLACENTA_MORPHOGENESIS	24	0.340993	1.02949	0.395556	0.91777		GOBP_MAMMARY_GLAND_EPITHELIAL_CELL_PROLIFERATION	26	-0.406167	-1.03689	0.439216	1
GOBP_POSITIVE_REGULATION_OF_BONE_MINERALIZATION	38	0.312196	1.02932	0.391534	0.916986		GOBP_SENSORY_PERCEPTION_OF_BITTER_TASTE	24	-0.411058	-1.0368	0.405622	1
GOBP_CARDIAC_CHAMBER_DEVELOPMENT	148	0.244768	1.02871	0.337838	0.91793		GOBP_POSITIVE_REGULATION_OF_LIPID_TRANSPORT	80	-0.345433	-1.03669	0.39627	1
GOBP_BRANCHING_INVOLVED_IN_BLOOD_VESSEL_MORPHOGENESIS	31	0.317025	1.02847	0.451923	0.917516		GOBP_REGULATION_OF_NEURON_DIFFERENTIATION	174	-0.316128	-1.0366	0.388771	1
GOBP_ENDOCRINE_PANCREAS_DEVELOPMENT	38	0.313504	1.02843	0.402985	0.916227		GOBP_LEUKOCYTE_MEDIATED_CYTOTOXICITY	110	-0.32843	-1.03626	0.419248	1
GOBP_FEMALE_SEX_DIFFERENTIATION	105	0.264548	1.02826	0.404255	0.915444		GOBP_RETINAL_GANGLION_CELL_AXON_GUIDANCE	18	-0.437279	-1.03624	0.456284	1
GOBP_NEGATIVE_REGULATION_OF_CELL_SUBSTRATE_JUNCTION_ORGANIZATION	18	0.361723	1.02797	0.410909	0.91518		GOBP_POSITIVE_REGULATION_OF_FATTY_ACID_BIOSYNTHETIC_PROCESS	19	-0.432351	-1.03521	0.44337	1
GOBP_MUSCLE_CELL_CELLULAR_HOMEOSTASIS	20	0.354146	1.02768	0.40856	0.91484		GOBP_BRAIN_MORPHOGENESIS	34	-0.385105	-1.03354	0.415929	1
GOBP_UBIQUITIN_DEPENDENT_PROTEIN_CATABOLIC_PROCESS_VIA_THE_MULTIVESICULAR_BODY_SORTING_PATHWAY	23	0.347839	1.02668	0.416	0.91745		GOBP_LEUKOCYTE_CELL_CELL_ADHESION	347	-0.303943	-1.03338	0.39899	1
GOBP_RESPONSE_TO_TESTOSTERONE	40	0.309528	1.02644	0.376289	0.917027		GOBP_MESODERMAL_CELL_FATE_COMMITMENT	16	-0.45103	-1.0332	0.465565	1
GOBP_MEMBRANE_PROTEIN_PROTEOLYSIS	61	0.275858	1.02539	0.409722	0.919755		GOBP_RESPONSE_TO_MURAMYL_DIPEPTIDE	20	-0.424255	-1.03275	0.415323	1
GOBP_INSULIN_SECRETION	193	0.238193	1.02505	0.297297	0.91961		GOBP_MITOCHONDRIAL_RNA_METABOLIC_PROCESS	47	-0.363866	-1.03241	0.43617	1
GOBP_RESPONSE_TO_TOXIC_SUBSTANCE	224	0.236402	1.02473	0.384615	0.919399		GOBP_B_CELL_HOMEOSTASIS	28	-0.400872	-1.0312	0.440053	1
GOBP_REGULATION_OF_PEPTIDYL_SERINE_PHOSPHORYLATION	124	0.247031	1.02453	0.348315	0.9188		GOBP_POSITIVE_REGULATION_OF_RHO_PROTEIN_SIGNAL_TRANSDUCTION	33	-0.386032	-1.03103	0.418367	1
GOBP_RRNA_MODIFICATION	40	0.30519	1.02315	0.407609	0.922657		GOBP_SYNAPTIC_TRANSMISSION_DOPAMINERGIC	21	-0.423235	-1.03094	0.431507	1
GOBP_MESENCHYME_DEVELOPMENT	269	0.226049	1.02305	0.333333	0.921687		GOBP_SISTER_CHROMATID_SEGREGATION	194	-0.315158	-1.03081	0.422756	1
GOBP_ACIDIC_AMINO_ACID_TRANSPORT	65	0.275001	1.02232	0.413793	0.922998		GOBP_ICOSANOID_TRANSPORT	45	-0.369652	-1.0306	0.424354	1
GOBP_REGULATION_OF_INTRINSIC_APOPTOTIC_SIGNALING_PATHWAY_IN_RESPONSE_TO_DNA_DAMAGE_BY_P53_CLASS_MEDIATOR	17	0.372442	1.02229	0.429091	0.92173		GOBP_IMPORT_ACROSS_PLASMA_MEMBRANE	157	-0.317654	-1.02999	0.430556	1
GOBP_CELLULAR_RESPONSE_TO_VITAMIN_D	19	0.361991	1.02224	0.414449	0.92053		GOBP_REGULATION_OF_PROTEIN_TYROSINE_KINASE_ACTIVITY	93	-0.333073	-1.0297	0.411364	1
GOBP_CD4_POSITIVE_ALPHA_BETA_T_CELL_CYTOKINE_PRODUCTION	17	0.355273	1.02138	0.410448	0.92238		GOBP_FOREBRAIN_REGIONALIZATION	18	-0.444969	-1.02963	0.451303	1
GOBP_CARDIAC_MUSCLE_CELL_MEMBRANE_REPOLARIZATION	34	0.305742	1.02011	0.371041	0.925766		GOBP_ACETYL_COA_BIOSYNTHETIC_PROCESS	21	-0.422711	-1.02955	0.433989	1
GOBP_PODOSOME_ASSEMBLY	16	0.376351	1.01963	0.418327	0.926244		GOBP_POSITIVE_REGULATION_OF_CALCIUM_ION_TRANSPORT_INTO_CYTOSOL	51	-0.361776	-1.02913	0.42665	1
GOBP_T_CELL_CYTOKINE_PRODUCTION	35	0.307614	1.01923	0.430493	0.926328		GOBP_POSITIVE_REGULATION_OF_DNA_RECOMBINATION	44	-0.369052	-1.02899	0.431204	1
GOBP_DICARBOXYLIC_ACID_TRANSPORT	90	0.25833	1.01668	0.411765	0.934463		GOBP_NEGATIVE_REGULATION_OF_MRNA_PROCESSING	29	-0.397155	-1.02857	0.440415	1
GOBP_POSITIVE_REGULATION_OF_CELL_JUNCTION_ASSEMBLY	92	0.25124	1.01604	0.406015	0.935498		GOBP_MITOTIC_SISTER_CHROMATID_COHESION	26	-0.393509	-1.02795	0.424516	1
GOBP_NEGATIVE_REGULATION_OF_LIPID_BIOSYNTHETIC_PROCESS	50	0.287929	1.01533	0.411043	0.936756		GOBP_REGULATION_OF_PROTEIN_KINASE_C_SIGNALING	16	-0.441278	-1.02795	0.455056	1
GOBP_OLIGODENDROCYTE_DEVELOPMENT	40	0.293263	1.01514	0.419811	0.936093		GOBP_NEGATIVE_REGULATION_OF_MRNA_METABOLIC_PROCESS	82	-0.337265	-1.02768	0.426714	1
GOBP_AMINE_BIOSYNTHETIC_PROCESS	36	0.311082	1.01512	0.42723	0.934767		GOBP_SECOND_MESSENGER_MEDIATED_SIGNALING	289	-0.304511	-1.02692	0.410623	1
GOBP_STEROID_HORMONE_SECRETION	20	0.347088	1.01486	0.409449	0.934301		GOBP_CARDIAC_MUSCLE_TISSUE_MORPHOGENESIS	54	-0.353909	-1.0269	0.435042	1
GOBP_REGULATION_OF_CELLULAR_RESPONSE_TO_HEAT	79	0.265731	1.01421	0.442478	0.935466		GOBP_NUCLEAR_CHROMOSOME_SEGREGATION	263	-0.310362	-1.02638	0.436029	1
GOBP_INTRINSIC_APOPTOTIC_SIGNALING_PATHWAY_IN_RESPONSE_TO_DNA_DAMAGE_BY_P53_CLASS_MEDIATOR	44	0.296828	1.01317	0.4	0.938198		GOBP_CHROMOSOME_CONDENSATION	40	-0.371307	-1.02586	0.445693	1
GOBP_REGULATION_OF_INSULIN_RECEPTOR_SIGNALING_PATHWAY	63	0.273162	1.01313	0.43125	0.937011		GOBP_ENDOPLASMIC_RETICULUM_ORGANIZATION	86	-0.337327	-1.02573	0.423516	1
GOBP_NEGATIVE_REGULATION_OF_TUMOR_NECROSIS_FACTOR_MEDIATED_SIGNALING_PATHWAY	20	0.35279	1.01284	0.425197	0.936826		GOBP_NEGATIVE_REGULATION_OF_IMMUNE_SYSTEM_PROCESS	377	-0.301909	-1.02536	0.426263	1
GOBP_HEPARAN_SULFATE_PROTEOGLYCAN_METABOLIC_PROCESS	31	0.322061	1.01264	0.435185	0.936129		GOBP_ENDOTHELIAL_CELL_CHEMOTAXIS	28	-0.394301	-1.02517	0.431551	1
GOBP_POSITIVE_REGULATION_OF_PHOSPHATIDYLINOSITOL_3_KINASE_SIGNALING	87	0.258306	1.01221	0.411765	0.936322		GOBP_NEGATIVE_REGULATION_OF_LEUKOCYTE_MEDIATED_IMMUNITY	52	-0.357614	-1.02509	0.419198	1
GOBP_CARDIAC_CHAMBER_MORPHOGENESIS	112	0.250796	1.01151	0.468085	0.937615		GOBP_PROXIMAL_DISTAL_PATTERN_FORMATION	31	-0.390141	-1.02505	0.458839	1
GOBP_PEROXISOME_PROLIFERATOR_ACTIVATED_RECEPTOR_SIGNALING_PATHWAY	20	0.356791	1.01142	0.392226	0.936557		GOBP_NEGATIVE_REGULATION_OF_NEURON_APOPTOTIC_PROCESS	129	-0.322283	-1.02502	0.433983	1
GOBP_REGULATION_OF_CELL_JUNCTION_ASSEMBLY	186	0.227017	1.01118	0.446429	0.936058		GOBP_REGULATION_OF_ENDOTHELIAL_CELL_CHEMOTAXIS	20	-0.418603	-1.02467	0.463549	1
GOBP_PLATELET_MORPHOGENESIS	21	0.335991	1.01097	0.424	0.935549		GOBP_STEROID_BIOSYNTHETIC_PROCESS	177	-0.312762	-1.02461	0.42918	1
GOBP_PROTEOGLYCAN_METABOLIC_PROCESS	86	0.26174	1.01032	0.369748	0.936763		GOBP_REGULATION_OF_NMDA_RECEPTOR_ACTIVITY	34	-0.384375	-1.0242	0.426415	1
GOBP_RESPONSE_TO_CALCIUM_ION	137	0.243468	1.01025	0.439394	0.935661		GOBP_NADPH_REGENERATION	17	-0.436022	-1.0231	0.46371	1
GOBP_POSITIVE_REGULATION_OF_VASCULAR_ASSOCIATED_SMOOTH_MUSCLE_CELL_PROLIFERATION	36	0.307508	1.00957	0.4375	0.936835		GOBP_ALCOHOL_BIOSYNTHETIC_PROCESS	144	-0.316333	-1.02286	0.426087	1
GOBP_POSITIVE_REGULATION_OF_HORMONE_SECRETION	116	0.249074	1.00956	0.435185	0.93553		GOBP_B_CELL_APOPTOTIC_PROCESS	25	-0.408824	-1.02276	0.455026	1
GOBP_RELAXATION_OF_CARDIAC_MUSCLE	17	0.368209	1.00944	0.44086	0.934618		GOBP_MAINTENANCE_OF_LOCATION_IN_CELL	202	-0.314099	-1.02256	0.426639	1
GOBP_CELL_ADHESION_MEDIATED_BY_INTEGRIN	71	0.265896	1.00898	0.441667	0.935103		GOBP_REGULATION_OF_ALPHA_BETA_T_CELL_ACTIVATION	98	-0.330237	-1.02162	0.457965	1
GOBP_POSITIVE_REGULATION_OF_MYELOID_LEUKOCYTE_MEDIATED_IMMUNITY	17	0.367004	1.00847	0.441176	0.935758		GOBP_I_KAPPAB_PHOSPHORYLATION	20	-0.419013	-1.02158	0.468286	1
GOBP_MORPHOGENESIS_OF_AN_EPITHELIAL_BUD	15	0.373005	1.00811	0.459364	0.935776		GOBP_TRACHEA_DEVELOPMENT	17	-0.432242	-1.02007	0.449931	1
GOBP_MEMBRANE_REPOLARIZATION	42	0.298786	1.00802	0.428571	0.934759		GOBP_NEGATIVE_REGULATION_OF_INTERLEUKIN_1_BETA_PRODUCTION	27	-0.400242	-1.01926	0.46912	1
GOBP_REGULATION_OF_BIOLOGICAL_PROCESS_INVOLVED_IN_SYMBIOTIC_INTERACTION	189	0.242032	1.00755	0.393939	0.935314		GOBP_NEGATIVE_REGULATION_OF_INTERLEUKIN_1_PRODUCTION	32	-0.386979	-1.01919	0.458278	1
GOBP_PHOSPHATIDIC_ACID_METABOLIC_PROCESS	48	0.283588	1.00702	0.455556	0.935943		GOBP_NEGATIVE_REGULATION_OF_LYMPHOCYTE_ACTIVATION	146	-0.315079	-1.0188	0.465443	1
GOBP_NEUROTRANSMITTER_RECEPTOR_INTERNALIZATION	20	0.348813	1.00693	0.415385	0.934976		GOBP_OVARIAN_FOLLICLE_DEVELOPMENT	48	-0.355747	-1.01806	0.464286	1
GOBP_NATURAL_KILLER_CELL_ACTIVATION_INVOLVED_IN_IMMUNE_RESPONSE	15	0.378157	1.00555	0.456747	0.93881		GOBP_POSITIVE_REGULATION_OF_LIPASE_ACTIVITY	67	-0.348946	-1.0179	0.458673	1
GOBP_MORPHOGENESIS_OF_AN_ENDOTHELIUM	18	0.354343	1.00547	0.464567	0.937804		GOBP_NEGATIVE_REGULATION_OF_CELLULAR_AMIDE_METABOLIC_PROCESS	166	-0.31195	-1.01751	0.44958	1
GOBP_REGULATION_OF_MUSCLE_CONTRACTION	148	0.240226	1.00489	0.492754	0.938577		GOBP_REGULATION_OF_LEUKOCYTE_DIFFERENTIATION	266	-0.30529	-1.01714	0.448099	1
GOBP_CELL_CELL_SIGNALING_INVOLVED_IN_CARDIAC_CONDUCTION	30	0.317403	1.00362	0.408163	0.94205		GOBP_3_UTR_MEDIATED_MRNA_STABILIZATION	19	-0.427453	-1.01712	0.459864	1
GOBP_RESPONSE_TO_INTERFERON_BETA	28	0.318144	1.00255	0.456897	0.944863		GOBP_POSITIVE_REGULATION_OF_LEUKOCYTE_CELL_CELL_ADHESION	227	-0.306339	-1.01667	0.432124	1
GOBP_NOTOCHORD_DEVELOPMENT	16	0.363554	1.00188	0.435374	0.94609		GOBP_REGULATION_OF_CELL_KILLING	97	-0.326577	-1.01656	0.457014	1
GOBP_MODULATION_BY_SYMBIONT_OF_HOST_PROCESS	35	0.309269	1.00128	0.428571	0.946966		GOBP_NODAL_SIGNALING_PATHWAY	15	-0.451177	-1.01625	0.472934	1
GOBP_MOLTING_CYCLE	94	0.255986	1.00098	0.451613	0.946673		GOBP_STEROID_METABOLIC_PROCESS	300	-0.301819	-1.01563	0.445585	1
GOBP_BENZENE_CONTAINING_COMPOUND_METABOLIC_PROCESS	24	0.337749	1.00082	0.436735	0.945988		GOBP_L_GLUTAMATE_IMPORT_ACROSS_PLASMA_MEMBRANE	15	-0.437725	-1.015	0.447945	1
GOBP_REGULATION_OF_VESICLE_MEDIATED_TRANSPORT	499	0.220988	1.0007	0.666667	0.945088		GOBP_VITAMIN_D_METABOLIC_PROCESS	18	-0.425445	-1.01496	0.461644	1
GOBP_REGULATION_OF_SYNAPSE_ASSEMBLY	90	0.253934	1.00046	0.46	0.944763		GOBP_NEGATIVE_REGULATION_OF_ATPASE_ACTIVITY	18	-0.423345	-1.01485	0.456522	1
GOBP_REGULATION_OF_POSITIVE_CHEMOTAXIS	25	0.329159	0.999018	0.445693	0.948946		GOBP_NEGATIVE_REGULATION_OF_LYMPHOCYTE_MEDIATED_IMMUNITY	44	-0.361686	-1.01482	0.453202	1
GOBP_GASTRULATION	168	0.237006	0.998933	0.426471	0.947902		GOBP_ALPHA_AMINO_ACID_BIOSYNTHETIC_PROCESS	66	-0.341083	-1.01446	0.468187	1
GOBP_REGULATION_OF_PEPTIDE_SECRETION	285	0.222633	0.998576	0.533333	0.948043		GOBP_SULFATE_TRANSPORT	17	-0.426739	-1.01412	0.449591	1
GOBP_POSITIVE_REGULATION_OF_MACROAUTOPHAGY	60	0.267779	0.998188	0.448276	0.948223		GOBP_CRANIAL_NERVE_DEVELOPMENT	41	-0.365803	-1.01361	0.454315	1
GOBP_METANEPHRIC_MESENCHYME_DEVELOPMENT	15	0.369453	0.997979	0.479866	0.947737		GOBP_ENDONUCLEOLYTIC_CLEAVAGE_INVOLVED_IN_RRNA_PROCESSING	15	-0.445987	-1.01227	0.463415	1
GOBP_REGULATION_OF_FIBROBLAST_GROWTH_FACTOR_RECEPTOR_SIGNALING_PATHWAY	28	0.326016	0.997253	0.477551	0.949193		GOBP_GLYCOSYLCERAMIDE_METABOLIC_PROCESS	17	-0.430239	-1.01215	0.47067	1
GOBP_DENDRITE_MORPHOGENESIS	137	0.240664	0.997055	0.397059	0.94859		GOBP_CELLULAR_COMPONENT_ASSEMBLY_INVOLVED_IN_MORPHOGENESIS	92	-0.326633	-1.01189	0.455044	1
GOBP_POSITIVE_REGULATION_OF_MAPK_CASCADE	495	0.214017	0.994493	0.5	0.957242		GOBP_CELL_JUNCTION_DISASSEMBLY	20	-0.418541	-1.01048	0.471748	1
GOBP_NEGATIVE_REGULATION_OF_PROTEASOMAL_UBIQUITIN_DEPENDENT_PROTEIN_CATABOLIC_PROCESS	34	0.296106	0.99444	0.478261	0.956118		GOBP_PROTEIN_LOCALIZATION_TO_POSTSYNAPSE	39	-0.36827	-1.01047	0.47088	1
GOBP_MUSCLE_HYPERTROPHY	81	0.261436	0.993704	0.496183	0.957498		GOBP_CENTRIOLE_ASSEMBLY	44	-0.358754	-1.01007	0.474969	1
GOBP_MESODERM_MORPHOGENESIS	63	0.266723	0.99337	0.425806	0.957453		GOBP_BASE_CONVERSION_OR_SUBSTITUTION_EDITING	18	-0.42015	-1.01003	0.47191	1
GOBP_NEUROTRANSMITTER_BIOSYNTHETIC_PROCESS	15	0.368048	0.993214	0.439114	0.956704		GOBP_PHOSPHATIDYLETHANOLAMINE_ACYL_CHAIN_REMODELING	25	-0.39602	-1.01002	0.461436	1
GOBP_NEGATIVE_REGULATION_OF_RELEASE_OF_CYTOCHROME_C_FROM_MITOCHONDRIA	16	0.357052	0.992884	0.458955	0.956618		GOBP_REGULATION_OF_LIPID_TRANSPORT	135	-0.313332	-1.00973	0.456803	1
GOBP_NEGATIVE_REGULATION_OF_EPITHELIAL_CELL_APOPTOTIC_PROCESS	43	0.289839	0.992511	0.490826	0.95665		GOBP_NEGATIVE_REGULATION_OF_T_CELL_APOPTOTIC_PROCESS	20	-0.417128	-1.00946	0.465211	1
GOBP_ENDOCARDIAL_CUSHION_FORMATION	24	0.32617	0.992511	0.506438	0.955332		GOBP_DEVELOPMENTAL_INDUCTION	31	-0.384012	-1.00907	0.450649	1
GOBP_REACTIVE_OXYGEN_SPECIES_METABOLIC_PROCESS	259	0.217073	0.992494	0.461538	0.954098		GOBP_2_OXOGLUTARATE_METABOLIC_PROCESS	16	-0.430926	-1.00892	0.468056	1
GOBP_REGULATION_OF_SKELETAL_MUSCLE_TISSUE_DEVELOPMENT	23	0.334914	0.991652	0.473684	0.956057		GOBP_CILIUM_OR_FLAGELLUM_DEPENDENT_CELL_MOTILITY	112	-0.322097	-1.00818	0.476295	1
GOBP_ORGANELLE_FUSION	144	0.234565	0.991177	0.45	0.956535		GOBP_POSITIVE_REGULATION_OF_EXTRACELLULAR_MATRIX_ORGANIZATION	23	-0.405603	-1.00791	0.471074	1
GOBP_REGULATION_OF_CARTILAGE_DEVELOPMENT	61	0.270912	0.991081	0.467456	0.955566		GOBP_RESPONSE_TO_ORGANOPHOSPHORUS	127	-0.31495	-1.00748	0.456897	1
GOBP_CELLULAR_GLUCAN_METABOLIC_PROCESS	71	0.265465	0.990924	0.446154	0.954755		GOBP_LYMPHOCYTE_APOPTOTIC_PROCESS	69	-0.343153	-1.00743	0.456471	1
GOBP_MEMBRANE_REPOLARIZATION_DURING_ACTION_POTENTIAL	25	0.319071	0.989837	0.448133	0.95742		GOBP_RETINOIC_ACID_METABOLIC_PROCESS	29	-0.389235	-1.00714	0.462939	1
GOBP_PROTEIN_HOMOOLIGOMERIZATION	170	0.23133	0.986769	0.509091	0.967732		GOBP_DETECTION_OF_LIGHT_STIMULUS	65	-0.337984	-1.00677	0.468281	1
GOBP_NEUROMUSCULAR_JUNCTION_DEVELOPMENT	46	0.283875	0.986284	0.460227	0.968124		GOBP_ALCOHOL_METABOLIC_PROCESS	351	-0.297146	-1.0065	0.486294	1
GOBP_POSITIVE_REGULATION_OF_GLIAL_CELL_DIFFERENTIATION	38	0.298987	0.985728	0.494792	0.9689		GOBP_RESPONSE_TO_THYROID_HORMONE	22	-0.405823	-1.00636	0.474553	1
GOBP_ANOIKIS	34	0.295953	0.985713	0.473684	0.967622		GOBP_ANIMAL_ORGAN_REGENERATION	70	-0.336381	-1.00604	0.474556	1
GOBP_NEURAL_CREST_CELL_MIGRATION	53	0.278616	0.98515	0.468208	0.968395		GOBP_REGULATION_OF_INFLAMMATORY_RESPONSE	316	-0.297455	-1.00604	0.48934	1
GOBP_ESTABLISHMENT_OF_CELL_POLARITY	136	0.245765	0.985124	0.566667	0.967198		GOBP_REGULATION_OF_MICROTUBULE_BASED_MOVEMENT	47	-0.362214	-1.00603	0.459854	1
GOBP_LEFT_RIGHT_PATTERN_FORMATION	19	0.33066	0.985123	0.475836	0.965895		GOBP_SARCOMERE_ORGANIZATION	35	-0.372772	-1.00487	0.490933	1
GOBP_POSITIVE_REGULATION_OF_OSTEOBLAST_DIFFERENTIATION	61	0.263406	0.984894	0.455556	0.965483		GOBP_SULFUR_COMPOUND_BIOSYNTHETIC_PROCESS	188	-0.306363	-1.00475	0.465409	1
GOBP_REGULATION_OF_RESPONSE_TO_ENDOPLASMIC_RETICULUM_STRESS	79	0.249577	0.984421	0.464	0.965844		GOBP_EMBRYONIC_DIGESTIVE_TRACT_DEVELOPMENT	31	-0.373557	-1.00445	0.467581	1
GOBP_COPPER_ION_TRANSPORT	16	0.352316	0.98421	0.498141	0.965271		GOBP_T_HELPER_17_TYPE_IMMUNE_RESPONSE	31	-0.386108	-1.00429	0.476684	1
GOBP_POSITIVE_REGULATION_OF_MYELOID_LEUKOCYTE_CYTOKINE_PRODUCTION_INVOLVED_IN_IMMUNE_RESPONSE	16	0.370525	0.983403	0.458647	0.966961		GOBP_POTASSIUM_ION_IMPORT_ACROSS_PLASMA_MEMBRANE	44	-0.363398	-1.00423	0.455224	1
GOBP_DNA_DAMAGE_RESPONSE_SIGNAL_TRANSDUCTION_BY_P53_CLASS_MEDIATOR	105	0.240809	0.983299	0.512821	0.966041		GOBP_BONE_MORPHOGENESIS	85	-0.328399	-1.00407	0.487239	1
GOBP_ANTERIOR_POSTERIOR_PATTERN_SPECIFICATION	185	0.22785	0.982482	0.423077	0.967666		GOBP_ATTACHMENT_OF_MITOTIC_SPINDLE_MICROTUBULES_TO_KINETOCHORE	15	-0.438428	-1.00384	0.487805	1
GOBP_ARGININE_METABOLIC_PROCESS	19	0.341704	0.98193	0.453532	0.968515		GOBP_REGULATION_OF_HORMONE_METABOLIC_PROCESS	33	-0.374948	-1.00362	0.465582	1
GOBP_REGULATION_OF_INTRINSIC_APOPTOTIC_SIGNALING_PATHWAY_BY_P53_CLASS_MEDIATOR	27	0.322581	0.979775	0.439834	0.975384		GOBP_MALE_MEIOSIS_I	20	-0.408485	-1.00274	0.479396	1
GOBP_PINOCYTOSIS	21	0.338309	0.979675	0.47479	0.974495		GOBP_MIDBRAIN_DEVELOPMENT	81	-0.329935	-1.00253	0.496599	1
GOBP_SKIN_EPIDERMIS_DEVELOPMENT	79	0.253387	0.979243	0.486957	0.974853		GOBP_PROTEIN_LOCALIZATION_TO_CILIUM	61	-0.339747	-1.00122	0.476758	1
GOBP_NEGATIVE_REGULATION_OF_DEVELOPMENTAL_GROWTH	103	0.242929	0.979014	0.510204	0.974404		GOBP_TOLL_LIKE_RECEPTOR_4_SIGNALING_PATHWAY	38	-0.370546	-1.00102	0.460576	1
GOBP_AMYLOID_BETA_CLEARANCE	36	0.303826	0.977522	0.448113	0.97842		GOBP_LYMPHOCYTE_HOMEOSTASIS	57	-0.35002	-0.999665	0.489893	1
GOBP_VASCULAR_ENDOTHELIAL_GROWTH_FACTOR_PRODUCTION	36	0.301426	0.977497	0.479167	0.977208		GOBP_ANATOMICAL_STRUCTURE_REGRESSION	15	-0.438734	-0.998898	0.475456	1
GOBP_REGULATION_OF_TUMOR_NECROSIS_FACTOR_MEDIATED_SIGNALING_PATHWAY	59	0.266066	0.977209	0.512195	0.977		GOBP_NEGATIVE_REGULATION_OF_IMMUNE_EFFECTOR_PROCESS	120	-0.314632	-0.997691	0.48855	1
GOBP_DIOL_METABOLIC_PROCESS	29	0.313477	0.976954	0.476415	0.976654		GOBP_MITOTIC_RECOMBINATION	24	-0.396553	-0.99768	0.487871	1
GOBP_CORPUS_CALLOSUM_DEVELOPMENT	15	0.366157	0.975636	0.463415	0.980232		GOBP_INNATE_IMMUNE_RESPONSE_ACTIVATING_SIGNAL_TRANSDUCTION	114	-0.317751	-0.997572	0.493407	1
GOBP_REGULATION_OF_NEUTROPHIL_CHEMOTAXIS	31	0.305841	0.974371	0.471366	0.983734		GOBP_SOMATIC_DIVERSIFICATION_OF_IMMUNE_RECEPTORS	74	-0.331259	-0.997457	0.481914	1
GOBP_MEMBRANE_DEPOLARIZATION_DURING_CARDIAC_MUSCLE_CELL_ACTION_POTENTIAL	21	0.327123	0.973924	0.5	0.984039		GOBP_VASCULAR_ENDOTHELIAL_CELL_PROLIFERATION	23	-0.399041	-0.997373	0.47263	1
GOBP_POSITIVE_REGULATION_OF_NERVOUS_SYSTEM_DEVELOPMENT	251	0.212014	0.972514	0.52381	0.98819		GOBP_REGULATION_OF_CELL_MATURATION	20	-0.412112	-0.997233	0.492657	1
GOBP_DEVELOPMENTAL_PIGMENTATION	41	0.285043	0.9719	0.502463	0.989319		GOBP_SARCOPLASMIC_RETICULUM_CALCIUM_ION_TRANSPORT	35	-0.372726	-0.997197	0.488432	1
GOBP_SMOOTH_MUSCLE_CELL_DIFFERENTIATION	57	0.267128	0.971025	0.5	0.991294		GOBP_POSITIVE_REGULATION_OF_EPIDERMAL_CELL_DIFFERENTIATION	25	-0.394725	-0.997182	0.476067	1
GOBP_REGULATION_OF_CATION_CHANNEL_ACTIVITY	164	0.227997	0.97057	0.54717	0.991525		GOBP_RESPONSE_TO_IMMOBILIZATION_STRESS	21	-0.410762	-0.996736	0.490979	1
GOBP_RESPONSE_TO_MITOCHONDRIAL_DEPOLARISATION	20	0.339204	0.96963	0.527778	0.9937		GOBP_POSITIVE_REGULATION_OF_BEHAVIOR	21	-0.403533	-0.996535	0.472042	1
GOBP_DIOL_BIOSYNTHETIC_PROCESS	22	0.337412	0.969563	0.447257	0.992629		GOBP_REGULATION_OF_MICROGLIAL_CELL_ACTIVATION	18	-0.423703	-0.99637	0.514325	1
GOBP_REGULATION_OF_INTRINSIC_APOPTOTIC_SIGNALING_PATHWAY	152	0.22866	0.969279	0.626866	0.992408		GOBP_POSITIVE_REGULATION_OF_CELL_CYCLE_G2_M_PHASE_TRANSITION	29	-0.37916	-0.995959	0.49172	1
GOBP_POSITIVE_REGULATION_OF_EPITHELIAL_TO_MESENCHYMAL_TRANSITION	48	0.274985	0.969258	0.511628	0.991197		GOBP_REGULATION_OF_MACROPHAGE_CHEMOTAXIS	27	-0.390514	-0.995564	0.467192	1
GOBP_AXIS_SPECIFICATION	73	0.257451	0.969103	0.492857	0.990534		GOBP_NEGATIVE_REGULATION_OF_MRNA_CATABOLIC_PROCESS	53	-0.345829	-0.995079	0.491337	1
GOBP_POSITIVE_REGULATION_OF_POTASSIUM_ION_TRANSMEMBRANE_TRANSPORT	37	0.295212	0.969041	0.480687	0.98947		GOBP_PROTEIN_LOCALIZATION_TO_CHROMOSOME_CENTROMERIC_REGION	25	-0.398545	-0.993322	0.503302	1
GOBP_COLLAGEN_FIBRIL_ORGANIZATION	52	0.272767	0.968606	0.525773	0.989782		GOBP_BLASTOCYST_FORMATION	32	-0.373372	-0.993032	0.490765	1
GOBP_POSTSYNAPTIC_NEUROTRANSMITTER_RECEPTOR_INTERNALIZATION	17	0.356349	0.968021	0.488806	0.99067		GOBP_MYELIN_ASSEMBLY	19	-0.418975	-0.992586	0.497347	1
GOBP_POSITIVE_REGULATION_OF_SMOOTH_MUSCLE_CELL_MIGRATION	38	0.287145	0.967742	0.513761	0.990427		GOBP_REGULATION_OF_DNA_TEMPLATED_TRANSCRIPTION_ELONGATION	51	-0.345288	-0.992388	0.49022	1
GOBP_SNRNA_TRANSCRIPTION	74	0.251602	0.966767	0.5	0.992569		GOBP_CHOLESTEROL_EFFLUX	51	-0.351094	-0.992325	0.469586	1
GOBP_EPITHELIAL_TUBE_BRANCHING_INVOLVED_IN_LUNG_MORPHOGENESIS	26	0.324262	0.966621	0.512931	0.991817		GOBP_REGULATION_OF_CALCIUM_ION_TRANSPORT_INTO_CYTOSOL	90	-0.320532	-0.992242	0.482759	1
GOBP_NEGATIVE_REGULATION_OF_GLUCONEOGENESIS	17	0.34858	0.966618	0.501742	0.990562		GOBP_REGULATION_OF_SPINDLE_CHECKPOINT	15	-0.441295	-0.992003	0.49723	1
GOBP_POSITIVE_REGULATION_OF_LIPID_LOCALIZATION	103	0.238274	0.966495	0.558824	0.989723		GOBP_REGULATION_OF_GENE_EXPRESSION_BY_GENETIC_IMPRINTING	15	-0.428629	-0.991868	0.502069	1
GOBP_MUSCLE_SYSTEM_PROCESS	412	0.212536	0.966155	0.6	0.989622		GOBP_RECOMBINATIONAL_REPAIR	138	-0.312236	-0.991165	0.501066	1
GOBP_REGULATION_OF_ACTION_POTENTIAL	49	0.27975	0.965233	0.491228	0.992104		GOBP_SOMATIC_DIVERSIFICATION_OF_IMMUNOGLOBULINS	64	-0.340053	-0.990964	0.502359	1
GOBP_NEGATIVE_REGULATION_OF_CALCIUM_ION_TRANSMEMBRANE_TRANSPORTER_ACTIVITY	30	0.308394	0.96522	0.486842	0.990885		GOBP_FEMALE_GAMETE_GENERATION	119	-0.314027	-0.990168	0.501654	1
GOBP_NUCLEAR_MEMBRANE_ORGANIZATION	17	0.351586	0.964861	0.498246	0.990885		GOBP_NUCLEOSIDE_SALVAGE	16	-0.42991	-0.98978	0.492958	1
GOBP_PEPTIDE_SECRETION	373	0.213096	0.964114	0.666667	0.992255		GOBP_ADENYLATE_CYCLASE_ACTIVATING_G_PROTEIN_COUPLED_RECEPTOR_SIGNALING_PATHWAY	124	-0.30964	-0.989639	0.497859	1
GOBP_POLYSACCHARIDE_METABOLIC_PROCESS	106	0.240709	0.963095	0.568421	0.994887		GOBP_POSTSYNAPTIC_SIGNAL_TRANSDUCTION	31	-0.378733	-0.989045	0.485751	1
GOBP_CELLULAR_RESPONSE_TO_STEROID_HORMONE_STIMULUS	190	0.221918	0.962916	0.617021	0.994297		GOBP_PEPTIDYL_THREONINE_DEPHOSPHORYLATION	22	-0.403821	-0.988886	0.495401	1
GOBP_NEGATIVE_REGULATION_OF_RESPONSE_TO_DNA_DAMAGE_STIMULUS	82	0.249638	0.96286	0.589286	0.993223		GOBP_REGULATION_OF_OSTEOCLAST_DIFFERENTIATION	60	-0.336944	-0.98887	0.497636	1
GOBP_ANION_HOMEOSTASIS	31	0.295917	0.962721	0.502392	0.992454		GOBP_POSITIVE_REGULATION_OF_CELL_CYCLE_PHASE_TRANSITION	92	-0.321271	-0.988687	0.504515	1
GOBP_ANTIGEN_PROCESSING_AND_PRESENTATION_OF_PEPTIDE_ANTIGEN	190	0.218837	0.960549	0.666667	0.999386		GOBP_GLYCEROLIPID_METABOLIC_PROCESS	408	-0.290097	-0.98857	0.545181	1
GOBP_CORONARY_VASCULATURE_DEVELOPMENT	42	0.275971	0.960368	0.547739	0.998772		GOBP_GLYCINE_METABOLIC_PROCESS	19	-0.418472	-0.988498	0.493844	1
GOBP_CATECHOL_CONTAINING_COMPOUND_METABOLIC_PROCESS	47	0.265507	0.959907	0.528409	0.999311		GOBP_S_ADENOSYLMETHIONINE_METABOLIC_PROCESS	15	-0.428594	-0.988448	0.507023	1
GOBP_EXOCYTIC_PROCESS	77	0.255412	0.959301	0.53125	1		GOBP_MONOCARBOXYLIC_ACID_BIOSYNTHETIC_PROCESS	206	-0.297137	-0.988279	0.522774	1
GOBP_CELL_DIFFERENTIATION_INVOLVED_IN_KIDNEY_DEVELOPMENT	57	0.269568	0.959255	0.538462	0.999288		GOBP_ADENYLATE_CYCLASE_MODULATING_G_PROTEIN_COUPLED_RECEPTOR_SIGNALING_PATHWAY	202	-0.298748	-0.988112	0.523958	1
GOBP_RELEASE_OF_CYTOCHROME_C_FROM_MITOCHONDRIA	54	0.267744	0.958785	0.525641	0.999699		GOBP_LIPID_IMPORT_INTO_CELL	34	-0.364905	-0.988028	0.488947	1
GOBP_REGULATION_OF_RELEASE_OF_CYTOCHROME_C_FROM_MITOCHONDRIA	43	0.276624	0.958556	0.540404	0.999241		GOBP_DNA_METHYLATION_DEPENDENT_HETEROCHROMATIN_ASSEMBLY	19	-0.411934	-0.988005	0.497215	1
GOBP_REGULATION_OF_SPROUTING_ANGIOGENESIS	38	0.29309	0.957922	0.557789	1		GOBP_MULTICELLULAR_ORGANISMAL_HOMEOSTASIS	499	-0.286974	-0.987897	0.564694	1
GOBP_REGULATION_OF_DEFENSE_RESPONSE_TO_VIRUS	66	0.250158	0.957282	0.523077	1		GOBP_IMMUNOGLOBULIN_PRODUCTION_INVOLVED_IN_IMMUNOGLOBULIN_MEDIATED_IMMUNE_RESPONSE	54	-0.342024	-0.987847	0.510949	1
GOBP_REGULATION_OF_SYNAPSE_STRUCTURE_OR_ACTIVITY	206	0.225526	0.955755	0.666667	1		GOBP_PEPTIDE_CATABOLIC_PROCESS	28	-0.37339	-0.98651	0.470745	1
GOBP_INNER_EAR_AUDITORY_RECEPTOR_CELL_DIFFERENTIATION	31	0.303453	0.955672	0.514286	1		GOBP_SECONDARY_PALATE_DEVELOPMENT	24	-0.38838	-0.986275	0.477749	1
GOBP_NEGATIVE_REGULATION_OF_BLOOD_VESSEL_ENDOTHELIAL_CELL_MIGRATION	37	0.284992	0.954669	0.530233	1		GOBP_REGULATION_OF_NUCLEOBASE_CONTAINING_COMPOUND_TRANSPORT	15	-0.431683	-0.986132	0.515027	1
GOBP_NUCLEAR_ENVELOPE_REASSEMBLY	18	0.336321	0.954214	0.535055	1		GOBP_POSITIVE_REGULATION_OF_AMYLOID_BETA_FORMATION	17	-0.416859	-0.985845	0.464187	1
GOBP_POSITIVE_REGULATION_OF_REACTIVE_OXYGEN_SPECIES_METABOLIC_PROCESS	96	0.243586	0.953351	0.651376	1		GOBP_ANATOMICAL_STRUCTURE_HOMEOSTASIS	453	-0.287634	-0.985538	0.552314	1
GOBP_GLUTAMATE_SECRETION	39	0.290752	0.953233	0.530055	1		GOBP_POSITIVE_REGULATION_OF_PROTEIN_KINASE_B_SIGNALING	159	-0.303266	-0.985354	0.51383	1
GOBP_ANTIGEN_PROCESSING_AND_PRESENTATION	229	0.215204	0.952249	0.615385	1		GOBP_CELLULAR_MODIFIED_AMINO_ACID_METABOLIC_PROCESS	190	-0.298835	-0.985339	0.520042	1
GOBP_NEGATIVE_REGULATION_OF_CHONDROCYTE_DIFFERENTIATION	21	0.326659	0.951637	0.501901	1		GOBP_CELL_CYCLE_DNA_REPLICATION	64	-0.333208	-0.984487	0.501163	1
GOBP_HEART_MORPHOGENESIS	226	0.219326	0.951505	0.55	1		GOBP_LYMPHOCYTE_ACTIVATION_INVOLVED_IN_IMMUNE_RESPONSE	170	-0.302225	-0.983871	0.516613	1
GOBP_REGULATION_OF_AMYLOID_BETA_CLEARANCE	17	0.335158	0.951322	0.533582	1		GOBP_GLYCOLIPID_CATABOLIC_PROCESS	15	-0.431408	-0.983497	0.513399	1
GOBP_REGULATION_OF_T_CELL_MEDIATED_IMMUNITY	76	0.247422	0.950526	0.584	1		GOBP_VITAMIN_TRANSMEMBRANE_TRANSPORT	15	-0.434432	-0.983293	0.487555	1
GOBP_SKELETAL_SYSTEM_DEVELOPMENT	462	0.193268	0.950468	1	1		GOBP_NEGATIVE_REGULATION_OF_CHROMATIN_ORGANIZATION	59	-0.33784	-0.983246	0.489024	1
GOBP_REGULATION_OF_RNA_SPLICING	141	0.221163	0.949847	0.575342	1		GOBP_REGULATION_OF_DIGESTIVE_SYSTEM_PROCESS	33	-0.373943	-0.98317	0.509554	1
GOBP_STEM_CELL_DIFFERENTIATION	240	0.213846	0.949216	0.586207	1		GOBP_REGULATION_OF_NEUROBLAST_PROLIFERATION	28	-0.381329	-0.982888	0.492147	1
GOBP_GLAND_MORPHOGENESIS	108	0.23959	0.949156	0.549296	1		GOBP_POSITIVE_REGULATION_OF_LIPID_BIOSYNTHETIC_PROCESS	76	-0.326381	-0.982668	0.502268	1
GOBP_EMBRYONIC_PLACENTA_DEVELOPMENT	76	0.248477	0.948921	0.574324	1		GOBP_NEGATIVE_REGULATION_OF_TRANSLATIONAL_INITIATION	19	-0.41012	-0.982294	0.493741	1
GOBP_REGULATION_OF_VIRAL_TRANSCRIPTION	42	0.280398	0.94885	0.535	1		GOBP_CELLULAR_LIPID_CATABOLIC_PROCESS	220	-0.297985	-0.982222	0.527893	1
GOBP_NEGATIVE_REGULATION_OF_VASCULAR_ASSOCIATED_SMOOTH_MUSCLE_CELL_PROLIFERATION	20	0.322789	0.947428	0.529183	1		GOBP_REGULATION_OF_MITOTIC_SISTER_CHROMATID_SEGREGATION	44	-0.349566	-0.981413	0.486683	1
GOBP_SYNAPTIC_VESICLE_EXOCYTOSIS	102	0.243205	0.946989	0.575758	1		GOBP_CALCIUM_ION_TRANSMEMBRANE_TRANSPORT	287	-0.291075	-0.981149	0.546099	1
GOBP_POSITIVE_REGULATION_OF_ENDOTHELIAL_CELL_APOPTOTIC_PROCESS	17	0.35026	0.946615	0.537037	1		GOBP_CHROMOSOME_SEGREGATION	324	-0.290008	-0.980972	0.520855	1
GOBP_TRABECULA_FORMATION	21	0.323068	0.945573	0.556391	1		GOBP_POSITIVE_REGULATION_OF_TRANSLATIONAL_INITIATION	25	-0.391291	-0.980895	0.492	1
GOBP_REGULATION_OF_PROTEIN_BINDING	192	0.215364	0.945049	0.642857	1		GOBP_SECONDARY_METABOLIC_PROCESS	52	-0.339212	-0.979944	0.494611	1
GOBP_MICROTUBULE_ANCHORING	27	0.300115	0.944855	0.541485	1		GOBP_RESPONSE_TO_FATTY_ACID	57	-0.337645	-0.979257	0.51962	1
GOBP_SKELETAL_MUSCLE_CELL_PROLIFERATION	15	0.346619	0.944726	0.542484	1		GOBP_NEGATIVE_REGULATION_OF_ACTIN_FILAMENT_POLYMERIZATION	62	-0.33383	-0.979014	0.517039	1
GOBP_REGULATION_OF_PROTEIN_KINASE_A_SIGNALING	21	0.317678	0.94443	0.545455	1		GOBP_POSITIVE_REGULATION_OF_NEURON_DIFFERENTIATION	83	-0.321508	-0.979	0.523375	1
GOBP_ACTIVATION_OF_MAPK_ACTIVITY	151	0.229213	0.944219	0.648148	1		GOBP_POSITIVE_REGULATION_OF_IMMUNE_EFFECTOR_PROCESS	211	-0.299098	-0.978879	0.532575	1
GOBP_RESPONSE_TO_REACTIVE_OXYGEN_SPECIES	210	0.220645	0.944099	0.472222	1		GOBP_REGULATION_OF_LEUKOCYTE_APOPTOTIC_PROCESS	77	-0.325532	-0.978831	0.519119	1
GOBP_CELL_DIFFERENTIATION_INVOLVED_IN_METANEPHROS_DEVELOPMENT	24	0.319462	0.944044	0.493617	1		GOBP_INTERLEUKIN_6_PRODUCTION	131	-0.306686	-0.978633	0.556277	1
GOBP_RESPIRATORY_SYSTEM_PROCESS	29	0.300544	0.943176	0.533632	1		GOBP_POSITIVE_REGULATION_OF_RELEASE_OF_SEQUESTERED_CALCIUM_ION_INTO_CYTOSOL	39	-0.357176	-0.97846	0.513141	1
GOBP_EPITHELIAL_CELL_MORPHOGENESIS	31	0.304737	0.941652	0.54054	1		GOBP_REGULATION_OF_REPRODUCTIVE_PROCESS	144	-0.304817	-0.978454	0.537623	1
GOBP_ADENYLATE_CYCLASE_ACTIVATING_ADRENERGIC_RECEPTOR_SIGNALING_PATHWAY	21	0.32647	0.941616	0.522088	1		GOBP_POSITIVE_REGULATION_OF_LEUKOCYTE_MIGRATION	130	-0.308602	-0.977994	0.529475	1
GOBP_TRABECULA_MORPHOGENESIS	42	0.272059	0.940916	0.576191	1		GOBP_RESPONSE_TO_AMINE	41	-0.359677	-0.976962	0.523284	1
GOBP_T_CELL_MEDIATED_IMMUNITY	99	0.239518	0.940846	0.598361	1		GOBP_RESPONSE_TO_GAMMA_RADIATION	52	-0.340746	-0.976641	0.51199	1
GOBP_VIRAL_GENOME_REPLICATION	126	0.231164	0.940559	0.581081	1		GOBP_QUINONE_METABOLIC_PROCESS	34	-0.364313	-0.976423	0.515151	1
GOBP_REGULATION_OF_SYNAPTIC_VESICLE_EXOCYTOSIS	55	0.254424	0.940407	0.570513	1		GOBP_REGULATION_OF_PHOSPHOLIPASE_ACTIVITY	68	-0.326392	-0.975859	0.502359	1
GOBP_VESICLE_DOCKING	65	0.256788	0.939988	0.626667	1		GOBP_REGULATION_OF_RESPONSE_TO_BIOTIC_STIMULUS	396	-0.28756	-0.97513	0.582828	1
GOBP_CELLULAR_RESPONSE_TO_NUTRIENT	37	0.279535	0.939589	0.56	1		GOBP_SULFUR_COMPOUND_METABOLIC_PROCESS	366	-0.287477	-0.974757	0.576768	1
GOBP_HAIR_CELL_DIFFERENTIATION	39	0.283584	0.938434	0.572165	1		GOBP_CHLORIDE_TRANSPORT	102	-0.312047	-0.974093	0.513631	1
GOBP_NEGATIVE_REGULATION_OF_PROTEIN_MODIFICATION_BY_SMALL_PROTEIN_CONJUGATION_OR_REMOVAL	85	0.240847	0.938249	0.598291	1		GOBP_PLASMA_LIPOPROTEIN_PARTICLE_CLEARANCE	50	-0.345852	-0.973766	0.509203	1
GOBP_REGULATION_OF_INTRACELLULAR_ESTROGEN_RECEPTOR_SIGNALING_PATHWAY	39	0.272893	0.938186	0.539604	1		GOBP_POSITIVE_REGULATION_OF_IMMUNOGLOBULIN_PRODUCTION	43	-0.350605	-0.973727	0.51358	1
GOBP_PHOSPHOLIPID_DEPHOSPHORYLATION	44	0.269167	0.938099	0.55615	1		GOBP_INORGANIC_ION_IMPORT_ACROSS_PLASMA_MEMBRANE	94	-0.313793	-0.97317	0.538462	1
GOBP_CELLULAR_RESPONSE_TO_EXOGENOUS_DSRNA	17	0.342115	0.937511	0.535461	1		GOBP_CEREBRAL_CORTEX_DEVELOPMENT	101	-0.314532	-0.973154	0.523446	1
GOBP_REGULATION_OF_MRNA_SPLICING_VIA_SPLICEOSOME	97	0.231092	0.937202	0.608333	1		GOBP_PHOSPHATIDYLSERINE_METABOLIC_PROCESS	35	-0.359239	-0.972573	0.539642	1
GOBP_RESPONSE_TO_TEMPERATURE_STIMULUS	223	0.210782	0.937164	0.625	1		GOBP_REGULATION_OF_RELEASE_OF_SEQUESTERED_CALCIUM_ION_INTO_CYTOSOL	72	-0.326811	-0.971379	0.539884	1
GOBP_APOPTOTIC_CELL_CLEARANCE	50	0.258538	0.937155	0.637931	1		GOBP_REGULATION_OF_HORMONE_LEVELS	480	-0.285148	-0.971334	0.60201	1
GOBP_SYNAPSE_MATURATION	24	0.307702	0.936595	0.541502	1		GOBP_RESPONSE_TO_ALCOHOL	220	-0.293757	-0.971334	0.551901	1
GOBP_POSITIVE_REGULATION_OF_MAST_CELL_ACTIVATION	19	0.322564	0.936554	0.525547	1		GOBP_LIPID_CATABOLIC_PROCESS	322	-0.28981	-0.970703	0.59334	1
GOBP_SPERM_AXONEME_ASSEMBLY	22	0.31899	0.936319	0.531381	1		GOBP_SENSORY_SYSTEM_DEVELOPMENT	345	-0.287284	-0.969703	0.577393	1
GOBP_REGULATION_OF_BONE_MINERALIZATION	70	0.251066	0.936286	0.572519	1		GOBP_NEGATIVE_REGULATION_OF_MUSCLE_HYPERTROPHY	28	-0.369661	-0.96968	0.544021	1
GOBP_NEPHRON_TUBULE_FORMATION	17	0.338625	0.936007	0.531598	1		GOBP_FOLIC_ACID_CONTAINING_COMPOUND_METABOLIC_PROCESS	27	-0.375022	-0.969594	0.529644	1
GOBP_POSITIVE_REGULATION_OF_VASOCONSTRICTION	27	0.304837	0.935375	0.582031	1		GOBP_REGULATION_OF_ALCOHOL_BIOSYNTHETIC_PROCESS	68	-0.325235	-0.969501	0.531866	1
GOBP_REGULATION_OF_DENDRITIC_SPINE_DEVELOPMENT	60	0.260203	0.935238	0.621622	1		GOBP_REGULATION_OF_IMMUNOGLOBULIN_PRODUCTION	65	-0.332166	-0.96913	0.534747	1
GOBP_NOTCH_SIGNALING_PATHWAY	175	0.219801	0.935133	0.666667	1		GOBP_PHOTORECEPTOR_CELL_MAINTENANCE	43	-0.344777	-0.969049	0.514815	1
GOBP_REGULATION_OF_AXONOGENESIS	149	0.220807	0.934003	0.614035	1		GOBP_POSITIVE_REGULATION_OF_CALCIUM_ION_TRANSPORT	110	-0.309691	-0.969019	0.55298	1
GOBP_POSITIVE_REGULATION_OF_PROTEIN_MATURATION	24	0.300035	0.933824	0.57529	1		GOBP_G_PROTEIN_COUPLED_ACETYLCHOLINE_RECEPTOR_SIGNALING_PATHWAY	17	-0.412005	-0.968918	0.538462	1
GOBP_POSITIVE_REGULATION_OF_EPITHELIAL_CELL_MIGRATION	157	0.219334	0.933572	0.696429	1		GOBP_REGULATION_OF_MYELINATION	40	-0.361376	-0.968708	0.514321	1
GOBP_RESPONSE_TO_UV	143	0.21748	0.932231	0.657143	1		GOBP_REGULATION_OF_RAC_PROTEIN_SIGNAL_TRANSDUCTION	18	-0.405207	-0.96858	0.521924	1
GOBP_REGULATION_OF_EXTENT_OF_CELL_GROWTH	101	0.230713	0.930754	0.602151	1		GOBP_GLUCOCORTICOID_BIOSYNTHETIC_PROCESS	16	-0.414178	-0.968487	0.529412	1
GOBP_REGULATION_OF_VIRAL_LIFE_CYCLE	141	0.222729	0.930122	0.680556	1		GOBP_NEGATIVE_REGULATION_OF_DOUBLE_STRAND_BREAK_REPAIR_VIA_HOMOLOGOUS_RECOMBINATION	19	-0.40869	-0.968169	0.539919	1
GOBP_DNA_DAMAGE_RESPONSE_SIGNAL_TRANSDUCTION_RESULTING_IN_TRANSCRIPTION	18	0.34429	0.929793	0.531136	1		GOBP_ORGANIC_ACID_TRANSPORT	303	-0.28989	-0.96759	0.588957	1
GOBP_REGULATION_OF_AUTOPHAGY	325	0.205072	0.92879	0.785714	1		GOBP_CENTRAL_NERVOUS_SYSTEM_NEURON_DEVELOPMENT	78	-0.322271	-0.967384	0.54388	1
GOBP_COCHLEA_MORPHOGENESIS	19	0.324358	0.928045	0.564103	1		GOBP_NEGATIVE_REGULATION_OF_ERBB_SIGNALING_PATHWAY	52	-0.336256	-0.96699	0.538835	1
GOBP_REGULATION_OF_LONG_TERM_NEURONAL_SYNAPTIC_PLASTICITY	21	0.322729	0.927732	0.524648	1		GOBP_REGULATION_OF_FATTY_ACID_BIOSYNTHETIC_PROCESS	42	-0.34987	-0.966666	0.533499	1
GOBP_REGULATION_OF_ANIMAL_ORGAN_FORMATION	26	0.312551	0.927486	0.58547	1		GOBP_MITOTIC_NUCLEAR_DIVISION	289	-0.287736	-0.966633	0.583418	1
GOBP_FOCAL_ADHESION_ASSEMBLY	84	0.235525	0.926607	0.62931	1		GOBP_REGULATION_OF_HIPPO_SIGNALING	19	-0.403075	-0.966587	0.52573	1
GOBP_PTERIDINE_CONTAINING_COMPOUND_BIOSYNTHETIC_PROCESS	15	0.340832	0.925666	0.552189	1		GOBP_SCHWANN_CELL_DEVELOPMENT	28	-0.370278	-0.965822	0.53599	1
GOBP_PLASMA_MEMBRANE_PHOSPHOLIPID_SCRAMBLING	19	0.319937	0.925212	0.578313	1		GOBP_MONOCARBOXYLIC_ACID_TRANSPORT	162	-0.296127	-0.96503	0.567597	1
GOBP_REGULATION_OF_KILLING_OF_CELLS_OF_OTHER_ORGANISM	16	0.335116	0.925067	0.539286	1		GOBP_NEURON_PROJECTION_EXTENSION_INVOLVED_IN_NEURON_PROJECTION_GUIDANCE	37	-0.358199	-0.964846	0.526841	1
GOBP_POSITIVE_REGULATION_OF_CARDIAC_MUSCLE_CELL_PROLIFERATION	23	0.311842	0.923938	0.550725	1		GOBP_PHOSPHATIDYLINOSITOL_ACYL_CHAIN_REMODELING	17	-0.410143	-0.964744	0.51511	1
GOBP_POSITIVE_REGULATION_OF_NITRIC_OXIDE_METABOLIC_PROCESS	36	0.278902	0.923859	0.579487	1		GOBP_POSITIVE_REGULATION_OF_DNA_TEMPLATED_TRANSCRIPTION_INITIATION	35	-0.360095	-0.96412	0.510076	1
GOBP_RESPONSE_TO_PAIN	25	0.300574	0.92232	0.581897	1		GOBP_AMINO_ACID_TRANSPORT	144	-0.299104	-0.963983	0.556391	1
GOBP_RESPONSE_TO_VIRUS	325	0.203502	0.922219	0.85	1		GOBP_PROTEIN_CATABOLIC_PROCESS_IN_THE_VACUOLE	18	-0.405101	-0.963482	0.53022	1
GOBP_REGULATION_OF_VASCULAR_ASSOCIATED_SMOOTH_MUSCLE_CELL_PROLIFERATION	55	0.259047	0.921989	0.633333	1		GOBP_SOMATIC_RECOMBINATION_OF_IMMUNOGLOBULIN_GENE_SEGMENTS	54	-0.331173	-0.962683	0.553086	1
GOBP_P38MAPK_CASCADE	44	0.263866	0.921709	0.583333	1		GOBP_ADAPTIVE_THERMOGENESIS	150	-0.300398	-0.962571	0.546524	1
GOBP_PROTEIN_K48_LINKED_DEUBIQUITINATION	34	0.277471	0.920526	0.57767	1		GOBP_PYRIDINE_CONTAINING_COMPOUND_BIOSYNTHETIC_PROCESS	34	-0.35851	-0.962463	0.534439	1
GOBP_ENTRY_INTO_HOST	148	0.217209	0.920515	0.746269	1		GOBP_CELLULAR_MODIFIED_AMINO_ACID_BIOSYNTHETIC_PROCESS	48	-0.338811	-0.962153	0.522947	1
GOBP_PROTEIN_LOCALIZATION_TO_CELL_PERIPHERY	320	0.199831	0.918417	0.846154	1		GOBP_GLOMERULAR_EPITHELIUM_DEVELOPMENT	23	-0.385071	-0.961427	0.539683	1
GOBP_DEFENSE_RESPONSE_TO_VIRUS	235	0.203932	0.918052	0.848485	1		GOBP_REGULATION_OF_CELL_CELL_ADHESION	418	-0.282683	-0.960774	0.603622	1
GOBP_SUPEROXIDE_ANION_GENERATION	33	0.285987	0.917614	0.606635	1		GOBP_OSTEOCLAST_DEVELOPMENT	16	-0.417729	-0.960469	0.545202	1
GOBP_INHIBITORY_SYNAPSE_ASSEMBLY	15	0.34687	0.917254	0.552901	1		GOBP_INNER_EAR_RECEPTOR_CELL_STEREOCILIUM_ORGANIZATION	28	-0.371179	-0.960184	0.53121	1
GOBP_RESPIRATORY_GASEOUS_EXCHANGE_BY_RESPIRATORY_SYSTEM	59	0.252368	0.91456	0.628571	1		GOBP_REGULATION_OF_LEUKOCYTE_MEDIATED_IMMUNITY	207	-0.291224	-0.960184	0.569038	1
GOBP_RESPONSE_TO_HEAT	157	0.223129	0.914403	0.728814	1		GOBP_OSTEOCLAST_DIFFERENTIATION	89	-0.311131	-0.959914	0.552392	1
GOBP_MUSCLE_CELL_MIGRATION	80	0.233106	0.913851	0.649573	1		GOBP_AMYLOID_PRECURSOR_PROTEIN_METABOLIC_PROCESS	71	-0.320521	-0.958946	0.561118	1
GOBP_GLUTAMATE_RECEPTOR_SIGNALING_PATHWAY	52	0.255312	0.912741	0.615385	1		GOBP_NEGATIVE_REGULATION_OF_NATURAL_KILLER_CELL_MEDIATED_IMMUNITY	19	-0.399539	-0.958726	0.516529	1
GOBP_SMOOTHENED_SIGNALING_PATHWAY	128	0.22063	0.912443	0.682353	1		GOBP_DOPAMINE_METABOLIC_PROCESS	34	-0.355742	-0.958635	0.537255	1
GOBP_POSITIVE_REGULATION_OF_STRESS_ACTIVATED_PROTEIN_KINASE_SIGNALING_CASCADE	115	0.222022	0.912281	0.707071	1		GOBP_REGULATION_OF_METAL_ION_TRANSPORT	229	-0.288496	-0.958375	0.592132	1
GOBP_REGULATION_OF_MRNA_PROCESSING	136	0.213975	0.91215	0.6875	1		GOBP_POSITIVE_REGULATION_OF_T_CELL_MIGRATION	29	-0.370819	-0.95819	0.542595	1
GOBP_BIOLOGICAL_PROCESS_INVOLVED_IN_INTERACTION_WITH_HOST	211	0.208978	0.911464	0.755556	1		GOBP_CELLULAR_RESPONSE_TO_VIRUS	62	-0.327989	-0.957677	0.545562	1
GOBP_VIRAL_TRANSLATION	16	0.334684	0.911192	0.565543	1		GOBP_ANTEROGRADE_AXONAL_TRANSPORT	47	-0.344392	-0.957486	0.545894	1
GOBP_RESPONSE_TO_AUDITORY_STIMULUS	21	0.30696	0.910804	0.582707	1		GOBP_REGULATION_OF_HOMOTYPIC_CELL_CELL_ADHESION	27	-0.37005	-0.957435	0.523745	1
GOBP_POSITIVE_REGULATION_OF_SMOOTHENED_SIGNALING_PATHWAY	34	0.271616	0.908292	0.621145	1		GOBP_NEURAL_RETINA_DEVELOPMENT	66	-0.320213	-0.957366	0.556471	1
GOBP_MOVEMENT_IN_HOST_ENVIRONMENT	170	0.208338	0.908124	0.8	1		GOBP_LONG_CHAIN_FATTY_ACID_IMPORT_INTO_CELL	17	-0.408577	-0.956368	0.537517	1
GOBP_N_GLYCAN_PROCESSING	18	0.322541	0.907978	0.544803	1		GOBP_POSITIVE_REGULATION_OF_CHEMOKINE_PRODUCTION	56	-0.325355	-0.956289	0.547124	1
GOBP_POSITIVE_REGULATION_OF_HETEROTYPIC_CELL_CELL_ADHESION	16	0.327374	0.907836	0.598616	1		GOBP_POSITIVE_REGULATION_OF_MITOTIC_CELL_CYCLE	106	-0.30365	-0.956288	0.555921	1
GOBP_AORTA_MORPHOGENESIS	29	0.289571	0.907669	0.6	1		GOBP_HISTONE_H3_K9_MODIFICATION	44	-0.346314	-0.955753	0.53034	1
GOBP_REGULATION_OF_AMPA_RECEPTOR_ACTIVITY	22	0.315474	0.907634	0.561069	1		GOBP_POSITIVE_REGULATION_OF_MACROPHAGE_CHEMOTAXIS	17	-0.406725	-0.955481	0.540215	1
GOBP_EPHRIN_RECEPTOR_SIGNALING_PATHWAY	86	0.231698	0.907534	0.743119	1		GOBP_NATURAL_KILLER_CELL_DIFFERENTIATION	17	-0.406678	-0.955481	0.533333	1
GOBP_RIBONUCLEOTIDE_CATABOLIC_PROCESS	39	0.261441	0.906724	0.654971	1		GOBP_CELLULAR_RESPONSE_TO_ESTRADIOL_STIMULUS	33	-0.361888	-0.955205	0.554278	1
GOBP_REGULATION_OF_NEUTROPHIL_MIGRATION	41	0.26318	0.906659	0.637755	1		GOBP_RESPONSE_TO_INTERLEUKIN_12	49	-0.338451	-0.955044	0.551766	1
GOBP_BIOMINERALIZATION	144	0.220725	0.905698	0.725	1		GOBP_DETECTION_OF_STIMULUS	279	-0.285735	-0.954792	0.620123	1
GOBP_NEUROTRANSMITTER_RECEPTOR_TRANSPORT_TO_PLASMA_MEMBRANE	16	0.334904	0.905482	0.567376	1		GOBP_C21_STEROID_HORMONE_BIOSYNTHETIC_PROCESS	23	-0.375971	-0.954501	0.55149	1
GOBP_REGULATION_OF_POTASSIUM_ION_TRANSPORT	91	0.230287	0.904632	0.733333	1		GOBP_NEGATIVE_REGULATION_OF_FIBROBLAST_PROLIFERATION	30	-0.359662	-0.954283	0.545216	1
GOBP_NEGATIVE_REGULATION_OF_OXIDATIVE_STRESS_INDUCED_INTRINSIC_APOPTOTIC_SIGNALING_PATHWAY	19	0.321996	0.904619	0.556	1		GOBP_LACTATION	44	-0.335285	-0.95383	0.531756	1
GOBP_HEART_TRABECULA_MORPHOGENESIS	29	0.299518	0.904115	0.625532	1		GOBP_CELL_VOLUME_HOMEOSTASIS	29	-0.366493	-0.953129	0.53951	1
GOBP_RESPONSE_TO_ACID_CHEMICAL	111	0.218844	0.903938	0.701149	1		GOBP_CAMP_MEDIATED_SIGNALING	58	-0.32468	-0.952944	0.559952	1
GOBP_NEGATIVE_REGULATION_OF_WOUND_HEALING	65	0.244924	0.903527	0.692308	1		GOBP_PROTEIN_MATURATION_BY_IRON_SULFUR_CLUSTER_TRANSFER	15	-0.424878	-0.952849	0.537931	1
GOBP_MUSCLE_CELL_APOPTOTIC_PROCESS	64	0.252103	0.903099	0.638743	1		GOBP_MYELOID_DENDRITIC_CELL_ACTIVATION	29	-0.369261	-0.952795	0.540184	1
GOBP_NEGATIVE_REGULATION_OF_ENDOTHELIAL_CELL_APOPTOTIC_PROCESS	30	0.284958	0.903061	0.665236	1		GOBP_CD4_POSITIVE_OR_CD8_POSITIVE_ALPHA_BETA_T_CELL_LINEAGE_COMMITMENT	22	-0.380075	-0.952652	0.54251	1
GOBP_NEURON_PROJECTION_EXTENSION	157	0.21485	0.90087	0.716667	1		GOBP_TUMOR_NECROSIS_FACTOR_SUPERFAMILY_CYTOKINE_PRODUCTION	143	-0.29711	-0.952602	0.572805	1
GOBP_CYTOPLASMIC_SEQUESTERING_OF_PROTEIN	22	0.302959	0.900604	0.605469	1		GOBP_POSITIVE_REGULATION_OF_HEART_RATE	25	-0.377197	-0.952431	0.546559	1
GOBP_CIRCADIAN_REGULATION_OF_GENE_EXPRESSION	64	0.239722	0.900063	0.705128	1		GOBP_APICAL_PROTEIN_LOCALIZATION	15	-0.419664	-0.951827	0.541444	1
GOBP_VENTRICULAR_SYSTEM_DEVELOPMENT	27	0.29145	0.899775	0.584746	1		GOBP_VACUOLAR_ACIDIFICATION	23	-0.376995	-0.951616	0.530559	1
GOBP_LYSOSOME_LOCALIZATION	74	0.233402	0.899687	0.692308	1		GOBP_MUSCLE_ORGAN_MORPHOGENESIS	67	-0.319764	-0.951584	0.53012	1
GOBP_NEGATIVE_REGULATION_OF_SMALL_MOLECULE_METABOLIC_PROCESS	89	0.231801	0.899555	0.704762	1		GOBP_UNSATURATED_FATTY_ACID_BIOSYNTHETIC_PROCESS	46	-0.340503	-0.951468	0.562963	1
GOBP_POSITIVE_REGULATION_OF_NOTCH_SIGNALING_PATHWAY	53	0.249966	0.898445	0.664804	1		GOBP_CELLULAR_OXIDANT_DETOXIFICATION	91	-0.310367	-0.951352	0.571268	1
GOBP_RESPONSE_TO_STARVATION	186	0.202265	0.897853	0.72093	1		GOBP_POSITIVE_REGULATION_OF_CELL_MIGRATION_INVOLVED_IN_SPROUTING_ANGIOGENESIS	25	-0.381079	-0.951331	0.547145	1
GOBP_DE_NOVO_PROTEIN_FOLDING	43	0.261034	0.897623	0.610526	1		GOBP_ORGANIC_ANION_TRANSPORT	348	-0.281529	-0.951183	0.622222	1
GOBP_DENDRITIC_SPINE_DEVELOPMENT	98	0.230893	0.897309	0.743119	1		GOBP_ALPHA_BETA_T_CELL_PROLIFERATION	37	-0.348566	-0.950323	0.541087	1
GOBP_STARTLE_RESPONSE	21	0.310587	0.896842	0.595238	1		GOBP_REGULATION_OF_DNA_RECOMBINATION	101	-0.304723	-0.949917	0.576404	1
GOBP_LABYRINTHINE_LAYER_MORPHOGENESIS	20	0.304961	0.896198	0.593284	1		GOBP_REGULATION_OF_INSULIN_LIKE_GROWTH_FACTOR_RECEPTOR_SIGNALING_PATHWAY	21	-0.391191	-0.949687	0.556742	1
GOBP_POSITIVE_REGULATION_OF_PEPTIDYL_SERINE_PHOSPHORYLATION	90	0.231877	0.895261	0.72381	1		GOBP_POSITIVE_REGULATION_OF_ANIMAL_ORGAN_MORPHOGENESIS	30	-0.360121	-0.949563	0.547619	1
GOBP_POSITIVE_REGULATION_OF_TRANSCRIPTION_FROM_RNA_POLYMERASE_II_PROMOTER_INVOLVED_IN_CELLULAR_RESPONSE_TO_CHEMICAL_STIMULUS	21	0.309398	0.894897	0.598361	1		GOBP_ACID_SECRETION	36	-0.349676	-0.949309	0.565968	1
GOBP_TISSUE_REMODELING	156	0.213768	0.894569	0.706897	1		GOBP_ORGANIC_ACID_TRANSMEMBRANE_TRANSPORT	147	-0.294382	-0.948828	0.599567	1
GOBP_SYNAPTIC_TRANSMISSION_GLUTAMATERGIC	82	0.239879	0.89419	0.691781	1		GOBP_REGULATION_OF_CHOLESTEROL_BIOSYNTHETIC_PROCESS	43	-0.341577	-0.948654	0.54625	1
GOBP_REGULATION_OF_DENDRITE_MORPHOGENESIS	63	0.241815	0.894041	0.659091	1		GOBP_RESPONSE_TO_HYDROPEROXIDE	16	-0.39864	-0.947871	0.559066	1
GOBP_POSITIVE_REGULATION_OF_GROWTH	228	0.204054	0.8938	0.9	1		GOBP_NEGATIVE_REGULATION_OF_SMOOTH_MUSCLE_CELL_DIFFERENTIATION	17	-0.406278	-0.947411	0.554945	1
GOBP_CELLULAR_CARBOHYDRATE_BIOSYNTHETIC_PROCESS	82	0.230374	0.89284	0.692308	1		GOBP_REGULATION_OF_TOLERANCE_INDUCTION	18	-0.395217	-0.947354	0.54212	1
GOBP_PROTEIN_LOCALIZATION_TO_CELL_JUNCTION	104	0.216249	0.892172	0.731959	1		GOBP_PYRIMIDINE_NUCLEOSIDE_CATABOLIC_PROCESS	21	-0.387524	-0.947124	0.54608	1
GOBP_G_PROTEIN_COUPLED_GLUTAMATE_RECEPTOR_SIGNALING_PATHWAY	15	0.33679	0.891665	0.598039	1		GOBP_DIVALENT_INORGANIC_CATION_HOMEOSTASIS	469	-0.278269	-0.945964	0.669339	1
GOBP_REGULATION_OF_BONE_REMODELING	49	0.249709	0.890442	0.659091	1		GOBP_OXIDATIVE_DEMETHYLATION	18	-0.400772	-0.945348	0.542857	1
GOBP_LIPOPROTEIN_METABOLIC_PROCESS	129	0.210214	0.890234	0.806452	1		GOBP_T_HELPER_CELL_LINEAGE_COMMITMENT	17	-0.408848	-0.945141	0.57423	1
GOBP_REGULATION_OF_ANIMAL_ORGAN_MORPHOGENESIS	175	0.20623	0.889622	0.8	1		GOBP_CHEMOKINE_PRODUCTION	87	-0.309104	-0.944949	0.574246	1
GOBP_PROTEIN_TRIMERIZATION	16	0.330682	0.888702	0.596552	1		GOBP_MIDBRAIN_DOPAMINERGIC_NEURON_DIFFERENTIATION	16	-0.412065	-0.944908	0.543018	1
GOBP_RESPONSE_TO_TOPOLOGICALLY_INCORRECT_PROTEIN	200	0.199227	0.887509	0.893617	1		GOBP_CALCIUM_ION_TRANSPORT	381	-0.278612	-0.944124	0.653885	1
GOBP_VENTRICULAR_CARDIAC_MUSCLE_CELL_MEMBRANE_REPOLARIZATION	24	0.294141	0.88686	0.616935	1		GOBP_RESPONSE_TO_SALT_STRESS	25	-0.373167	-0.943865	0.562091	1
GOBP_NEGATIVE_REGULATION_OF_ORGAN_GROWTH	33	0.281334	0.886755	0.641148	1		GOBP_EYE_MORPHOGENESIS	139	-0.296729	-0.943477	0.588486	1
GOBP_REGULATION_OF_PROTEIN_LOCALIZATION_TO_CELL_PERIPHERY	115	0.210095	0.885859	0.783505	1		GOBP_NEGATIVE_REGULATION_OF_PROTEIN_POLYMERIZATION	76	-0.313341	-0.943311	0.571268	1
GOBP_PURINE_CONTAINING_COMPOUND_CATABOLIC_PROCESS	49	0.248985	0.88525	0.718447	1		GOBP_POSITIVE_REGULATION_OF_SODIUM_ION_TRANSPORT	35	-0.351286	-0.942459	0.572311	1
GOBP_NEGATIVE_REGULATION_OF_T_CELL_MEDIATED_IMMUNITY	21	0.296579	0.884745	0.626761	1		GOBP_RESPONSE_TO_ACETYLCHOLINE	26	-0.368476	-0.942006	0.56	1
GOBP_REGULATION_OF_NEURON_PROJECTION_ARBORIZATION	15	0.342085	0.884534	0.589928	1		GOBP_TERTIARY_ALCOHOL_METABOLIC_PROCESS	18	-0.399503	-0.94184	0.549072	1
GOBP_NEGATIVE_REGULATION_OF_I_KAPPAB_KINASE_NF_KAPPAB_SIGNALING	43	0.256983	0.884162	0.671875	1		GOBP_POSITIVE_REGULATION_OF_BLOOD_PRESSURE	29	-0.36487	-0.941711	0.56147	1
GOBP_TRNA_THREONYLCARBAMOYLADENOSINE_METABOLIC_PROCESS	15	0.325749	0.883527	0.619926	1		GOBP_ODONTOGENESIS_OF_DENTIN_CONTAINING_TOOTH	78	-0.311513	-0.941235	0.592765	1
GOBP_XENOBIOTIC_TRANSPORT	40	0.267531	0.883085	0.659794	1		GOBP_MACROPHAGE_MIGRATION	52	-0.331352	-0.941165	0.575829	1
GOBP_AMEBOIDAL_TYPE_CELL_MIGRATION	411	0.194187	0.883064	1	1		GOBP_POSITIVE_REGULATION_OF_SODIUM_ION_TRANSMEMBRANE_TRANSPORT	21	-0.383149	-0.940796	0.556017	1
GOBP_MUCOPOLYSACCHARIDE_METABOLIC_PROCESS	114	0.21704	0.881592	0.784091	1		GOBP_DNA_DEMETHYLATION	26	-0.367003	-0.940629	0.571053	1
GOBP_POSITIVE_REGULATION_OF_CHONDROCYTE_DIFFERENTIATION	17	0.309766	0.881131	0.632353	1		GOBP_NUCLEOBASE_CONTAINING_SMALL_MOLECULE_INTERCONVERSION	27	-0.360335	-0.940394	0.571613	1
GOBP_PROTEIN_HETEROOLIGOMERIZATION	24	0.293141	0.880565	0.606838	1		GOBP_PURINE_CONTAINING_COMPOUND_SALVAGE	15	-0.405074	-0.93936	0.550135	1
GOBP_REGULATION_OF_CELLULAR_RESPONSE_TO_VASCULAR_ENDOTHELIAL_GROWTH_FACTOR_STIMULUS	22	0.306572	0.880395	0.609375	1		GOBP_POSITIVE_REGULATION_OF_SIGNALING_RECEPTOR_ACTIVITY	41	-0.339847	-0.93925	0.55377	1
GOBP_POSITIVE_REGULATION_OF_MAP_KINASE_ACTIVITY	226	0.204505	0.880299	0.884615	1		GOBP_ERK1_AND_ERK2_CASCADE	291	-0.277602	-0.939011	0.646999	1
GOBP_REGULATION_OF_EPITHELIAL_CELL_MIGRATION	236	0.19752	0.880266	0.826087	1		GOBP_POSITIVE_REGULATION_OF_SMALL_MOLECULE_METABOLIC_PROCESS	123	-0.29719	-0.938981	0.614799	1
GOBP_CYTOKINE_PRODUCTION_INVOLVED_IN_IMMUNE_RESPONSE	91	0.226961	0.880126	0.792079	1		GOBP_REGULATION_OF_MACROPHAGE_ACTIVATION	55	-0.321445	-0.938485	0.580189	1
GOBP_DEFINITIVE_HEMOPOIESIS	19	0.297991	0.879939	0.648438	1		GOBP_TELOMERE_ORGANIZATION	166	-0.291089	-0.937773	0.616999	1
GOBP_REGULATION_OF_PROTEIN_LOCALIZATION_TO_MEMBRANE	187	0.198549	0.879779	0.844828	1		GOBP_HISTONE_PHOSPHORYLATION	39	-0.346676	-0.937686	0.585276	1
GOBP_BLOOD_VESSEL_REMODELING	40	0.260921	0.878881	0.703704	1		GOBP_RHODOPSIN_MEDIATED_SIGNALING_PATHWAY	26	-0.364881	-0.937174	0.561697	1
GOBP_REACTIVE_NITROGEN_SPECIES_METABOLIC_PROCESS	71	0.232515	0.878258	0.794326	1		GOBP_ENDOCRINE_SYSTEM_DEVELOPMENT	110	-0.298313	-0.937107	0.590708	1
GOBP_PEPTIDYL_ARGININE_MODIFICATION	25	0.290456	0.877449	0.654321	1		GOBP_SOMATIC_DIVERSIFICATION_OF_IMMUNE_RECEPTORS_VIA_SOMATIC_MUTATION	16	-0.408471	-0.937104	0.572414	1
GOBP_PROTEIN_KINASE_A_SIGNALING	31	0.274953	0.877089	0.689076	1		GOBP_REGULATION_OF_MEMBRANE_PROTEIN_ECTODOMAIN_PROTEOLYSIS	23	-0.37321	-0.93689	0.562834	1
GOBP_PROTEIN_NEDDYLATION	17	0.321969	0.87604	0.619403	1		GOBP_POSITIVE_REGULATION_OF_INTERLEUKIN_6_PRODUCTION	79	-0.308757	-0.936487	0.594318	1
GOBP_EPIBOLY	34	0.267062	0.874293	0.645631	1		GOBP_NATURAL_KILLER_CELL_ACTIVATION	67	-0.316179	-0.936442	0.566194	1
GOBP_T_HELPER_2_CELL_DIFFERENTIATION	15	0.327932	0.873459	0.626712	1		GOBP_REGULATION_OF_FATTY_ACID_OXIDATION	32	-0.35209	-0.935964	0.57197	1
GOBP_REGULATION_OF_OLIGODENDROCYTE_DIFFERENTIATION	32	0.273302	0.873352	0.682028	1		GOBP_REGULATION_OF_INTEGRIN_ACTIVATION	17	-0.397017	-0.935647	0.549237	1
GOBP_MEMBRANE_DEPOLARIZATION_DURING_ACTION_POTENTIAL	34	0.272052	0.872887	0.686956	1		GOBP_T_CELL_ACTIVATION_INVOLVED_IN_IMMUNE_RESPONSE	95	-0.303069	-0.934263	0.580317	1
GOBP_NEGATIVE_REGULATION_OF_CELLULAR_CATABOLIC_PROCESS	239	0.195877	0.872216	0.884615	1		GOBP_ERBB2_SIGNALING_PATHWAY	32	-0.350577	-0.934194	0.556833	1
GOBP_NEGATIVE_REGULATION_OF_EPITHELIAL_CELL_MIGRATION	70	0.235021	0.871529	0.785714	1		GOBP_POSITIVE_REGULATION_OF_CALCIUM_MEDIATED_SIGNALING	28	-0.357818	-0.934131	0.567183	1
GOBP_REGULATION_OF_FIBROBLAST_MIGRATION	34	0.267274	0.871356	0.659483	1		GOBP_PROTEIN_K11_LINKED_UBIQUITINATION	29	-0.352588	-0.933143	0.580928	1
GOBP_POSITIVE_REGULATION_OF_MICROTUBULE_POLYMERIZATION_OR_DEPOLYMERIZATION	33	0.271113	0.86977	0.714953	1		GOBP_CELL_AGGREGATION	19	-0.392713	-0.933011	0.570042	1
GOBP_FILOPODIUM_ASSEMBLY	63	0.236585	0.868847	0.735099	1		GOBP_DOUBLE_STRAND_BREAK_REPAIR	258	-0.28142	-0.93273	0.668699	1
GOBP_REGULATION_OF_MYOTUBE_DIFFERENTIATION	36	0.265661	0.867807	0.669903	1		GOBP_POSITIVE_REGULATION_OF_BONE_RESORPTION	18	-0.395567	-0.932659	0.552668	1
GOBP_MUSCLE_CELL_PROLIFERATION	184	0.202818	0.865562	0.910714	1		GOBP_INTERLEUKIN_12_PRODUCTION	58	-0.321914	-0.932634	0.593447	1
GOBP_NEGATIVE_REGULATION_OF_CALCIUM_ION_TRANSPORT	51	0.238499	0.865179	0.727273	1		GOBP_HISTONE_H3_K9_METHYLATION	33	-0.346898	-0.931626	0.571975	1
GOBP_ESTABLISHMENT_OF_PROTEIN_LOCALIZATION_TO_TELOMERE	18	0.310768	0.864869	0.652	1		GOBP_REGULATION_OF_NEURONAL_SYNAPTIC_PLASTICITY	44	-0.337704	-0.93134	0.582707	1
GOBP_BLASTOCYST_DEVELOPMENT	89	0.214624	0.864406	0.826087	1		GOBP_REGULATION_OF_HISTONE_METHYLATION	59	-0.321695	-0.930914	0.615385	1
GOBP_BONE_REMODELING	85	0.225342	0.864326	0.788321	1		GOBP_TRANSITION_METAL_ION_TRANSPORT	120	-0.295343	-0.930902	0.635965	1
GOBP_LIPID_TRANSLOCATION	48	0.246744	0.863895	0.73913	1		GOBP_POSITIVE_REGULATION_OF_CELL_KILLING	62	-0.316309	-0.930609	0.572609	1
GOBP_REGULATION_OF_CHOLESTEROL_EFFLUX	34	0.26926	0.863722	0.686567	1		GOBP_SKELETAL_MUSCLE_ORGAN_DEVELOPMENT	148	-0.287766	-0.930534	0.626582	1
GOBP_EMBRYONIC_FORELIMB_MORPHOGENESIS	29	0.275397	0.863285	0.669528	1		GOBP_REGULATION_OF_UBIQUITIN_PROTEIN_LIGASE_ACTIVITY	23	-0.369083	-0.930286	0.567604	1
GOBP_ESTABLISHMENT_OF_PROTEIN_LOCALIZATION_TO_POSTSYNAPTIC_MEMBRANE	15	0.332113	0.862393	0.619048	1		GOBP_POSITIVE_REGULATION_OF_MULTICELLULAR_ORGANISM_GROWTH	27	-0.361186	-0.93002	0.565563	1
GOBP_REGULATION_OF_MESENCHYMAL_CELL_PROLIFERATION	26	0.280829	0.861951	0.67623	1		GOBP_WNT_SIGNALING_PATHWAY_CALCIUM_MODULATING_PATHWAY	37	-0.340472	-0.929311	0.558714	1
GOBP_POSITIVE_REGULATION_OF_MYELOID_CELL_DIFFERENTIATION	98	0.220633	0.8612	0.790476	1		GOBP_EMBRYONIC_CRANIAL_SKELETON_MORPHOGENESIS	45	-0.331726	-0.929133	0.590799	1
GOBP_COPII_COATED_VESICLE_CARGO_LOADING	15	0.320756	0.86022	0.683502	1		GOBP_MITOCHONDRIAL_CALCIUM_ION_HOMEOSTASIS	26	-0.363442	-0.929116	0.573092	1
GOBP_REGULATION_OF_STEM_CELL_PROLIFERATION	38	0.256658	0.860213	0.714976	1		GOBP_TRIGLYCERIDE_BIOSYNTHETIC_PROCESS	37	-0.342473	-0.92826	0.591687	1
GOBP_NEGATIVE_REGULATION_OF_ENDOPLASMIC_RETICULUM_STRESS_INDUCED_INTRINSIC_APOPTOTIC_SIGNALING_PATHWAY	16	0.311261	0.860065	0.598592	1		GOBP_REGULATION_OF_CELL_CELL_ADHESION_MEDIATED_BY_CADHERIN	20	-0.380816	-0.928122	0.565158	1
GOBP_PROTEIN_LOCALIZATION_TO_PLASMA_MEMBRANE	271	0.189375	0.859495	0.967742	1		GOBP_AMINO_ACID_TRANSMEMBRANE_TRANSPORT	89	-0.300042	-0.928092	0.6	1
GOBP_PROTEIN_ADP_RIBOSYLATION	34	0.271452	0.859191	0.688312	1		GOBP_CIRCADIAN_RHYTHM	198	-0.284946	-0.927819	0.651945	1
GOBP_POSITIVE_REGULATION_OF_CELL_DEVELOPMENT	278	0.188116	0.85912	0.954545	1		GOBP_REGULATION_OF_NUCLEOTIDE_BIOSYNTHETIC_PROCESS	38	-0.337147	-0.927754	0.57572	1
GOBP_REGULATION_OF_RECEPTOR_LOCALIZATION_TO_SYNAPSE	17	0.303353	0.858657	0.632143	1		GOBP_BRANCHING_INVOLVED_IN_SALIVARY_GLAND_MORPHOGENESIS	20	-0.383882	-0.927729	0.557952	1
GOBP_POSITIVE_REGULATION_OF_ERBB_SIGNALING_PATHWAY	39	0.254732	0.857635	0.711443	1		GOBP_PROTEIN_HOMOTETRAMERIZATION	56	-0.319279	-0.92755	0.601675	1
GOBP_REGULATION_OF_LONG_TERM_SYNAPTIC_POTENTIATION	43	0.254281	0.857576	0.692737	1		GOBP_REGULATION_OF_ANDROGEN_RECEPTOR_SIGNALING_PATHWAY	24	-0.368881	-0.927353	0.576248	1
GOBP_ACTIVATION_OF_CYSTEINE_TYPE_ENDOPEPTIDASE_ACTIVITY	15	0.320706	0.856996	0.649254	1		GOBP_CYCLIC_NUCLEOTIDE_MEDIATED_SIGNALING	80	-0.306642	-0.927139	0.60113	1
GOBP_REGULATION_OF_CHONDROCYTE_DIFFERENTIATION	47	0.255086	0.85692	0.718391	1		GOBP_INACTIVATION_OF_MAPK_ACTIVITY	24	-0.366727	-0.92666	0.570081	1
GOBP_REGULATION_OF_ERAD_PATHWAY	19	0.308928	0.856347	0.695122	1		GOBP_GENETIC_IMPRINTING	23	-0.369048	-0.926083	0.570856	1
GOBP_AMYLOID_BETA_METABOLIC_PROCESS	55	0.240895	0.856133	0.778443	1		GOBP_ACTIVATION_OF_PHOSPHOLIPASE_C_ACTIVITY	30	-0.35806	-0.925609	0.583875	1
GOBP_NEGATIVE_REGULATION_OF_OXIDOREDUCTASE_ACTIVITY	23	0.283384	0.855794	0.67623	1		GOBP_GLOMERULUS_DEVELOPMENT	60	-0.315455	-0.925424	0.605701	1
GOBP_REGULATION_OF_NEURON_PROJECTION_REGENERATION	29	0.272048	0.855632	0.733906	1		GOBP_NEGATIVE_REGULATION_OF_IMMUNE_RESPONSE	139	-0.287969	-0.925345	0.643703	1
GOBP_REGULATION_OF_ENDOPLASMIC_RETICULUM_STRESS_INDUCED_INTRINSIC_APOPTOTIC_SIGNALING_PATHWAY	28	0.275457	0.855573	0.671296	1		GOBP_POSITIVE_REGULATION_OF_CYTOKINE_PRODUCTION	416	-0.272234	-0.924438	0.711268	1
GOBP_GLUTAMINE_FAMILY_AMINO_ACID_CATABOLIC_PROCESS	24	0.273988	0.854406	0.651452	1		GOBP_LIPID_OXIDATION	109	-0.291701	-0.924336	0.617744	1
GOBP_MAST_CELL_ACTIVATION_INVOLVED_IN_IMMUNE_RESPONSE	47	0.24113	0.853975	0.765714	1		GOBP_NEGATIVE_REGULATION_OF_ANION_TRANSMEMBRANE_TRANSPORT	31	-0.349789	-0.924136	0.600756	1
GOBP_NEGATIVE_REGULATION_OF_CELLULAR_PROTEIN_CATABOLIC_PROCESS	73	0.227455	0.853824	0.786765	1		GOBP_PYRIMIDINE_NUCLEOTIDE_METABOLIC_PROCESS	49	-0.325778	-0.923991	0.593596	1
GOBP_MICROTUBULE_BUNDLE_FORMATION	102	0.208726	0.853598	0.836735	1		GOBP_INSULIN_LIKE_GROWTH_FACTOR_RECEPTOR_SIGNALING_PATHWAY	32	-0.346157	-0.9237	0.591146	1
GOBP_FIBRINOLYSIS	21	0.294949	0.853446	0.677165	1		GOBP_CELLULAR_RESPONSE_TO_TOXIC_SUBSTANCE	111	-0.294172	-0.923682	0.631929	1
GOBP_NEGATIVE_REGULATION_OF_DNA_BIOSYNTHETIC_PROCESS	38	0.258887	0.852212	0.711864	1		GOBP_ACTIVATION_OF_GTPASE_ACTIVITY	106	-0.295174	-0.923368	0.635241	1
GOBP_PROTEIN_HYDROXYLATION	27	0.267319	0.848895	0.702128	1		GOBP_ORGANIC_HYDROXY_COMPOUND_CATABOLIC_PROCESS	72	-0.306096	-0.923316	0.586826	1
GOBP_INOSITOL_LIPID_MEDIATED_SIGNALING	188	0.193125	0.847812	0.931818	1		GOBP_ACTIVATION_OF_INNATE_IMMUNE_RESPONSE	142	-0.288	-0.923204	0.638229	1
GOBP_NEGATIVE_REGULATION_OF_MYELOID_LEUKOCYTE_DIFFERENTIATION	46	0.243095	0.847657	0.755682	1		GOBP_CELLULAR_ALDEHYDE_METABOLIC_PROCESS	60	-0.314951	-0.923096	0.612485	1
GOBP_MYELIN_MAINTENANCE	16	0.309368	0.847503	0.644599	1		GOBP_ASPARTATE_FAMILY_AMINO_ACID_METABOLIC_PROCESS	49	-0.322213	-0.923024	0.616587	1
GOBP_REGULATION_OF_MYOBLAST_DIFFERENTIATION	46	0.256488	0.847075	0.755814	1		GOBP_LEUKOCYTE_APOPTOTIC_PROCESS	99	-0.295134	-0.923011	0.623077	1
GOBP_G0_TO_G1_TRANSITION	44	0.243979	0.846975	0.762431	1		GOBP_NEGATIVE_REGULATION_OF_INTERLEUKIN_2_PRODUCTION	26	-0.36748	-0.922882	0.596232	1
GOBP_PRI_MIRNA_TRANSCRIPTION_BY_RNA_POLYMERASE_II	52	0.246668	0.846635	0.802548	1		GOBP_NEGATIVE_REGULATION_OF_RECEPTOR_MEDIATED_ENDOCYTOSIS	29	-0.346167	-0.921794	0.569604	1
GOBP_POSITIVE_REGULATION_OF_CELL_SUBSTRATE_ADHESION	120	0.205951	0.845715	0.865169	1		GOBP_CELLULAR_RESPONSE_TO_ALKALOID	29	-0.360608	-0.921303	0.585302	1
GOBP_POSITIVE_REGULATION_OF_T_CELL_CYTOKINE_PRODUCTION	20	0.292958	0.845274	0.701818	1		GOBP_CELL_REDOX_HOMEOSTASIS	43	-0.331314	-0.920886	0.617827	1
GOBP_POSITIVE_REGULATION_OF_GLIOGENESIS	56	0.235289	0.844474	0.719745	1		GOBP_REGULATION_OF_DNA_BINDING	114	-0.293081	-0.920311	0.632337	1
GOBP_AXONEME_ASSEMBLY	71	0.229669	0.842803	0.818898	1		GOBP_RESPONSE_TO_ANGIOTENSIN	23	-0.372045	-0.920247	0.580733	1
GOBP_RESPONSE_TO_STIMULUS_INVOLVED_IN_REGULATION_OF_MUSCLE_ADAPTATION	16	0.307065	0.842417	0.699324	1		GOBP_HISTONE_DEUBIQUITINATION	23	-0.371914	-0.920058	0.585333	1
GOBP_LIPOPROTEIN_CATABOLIC_PROCESS	15	0.304351	0.842036	0.684783	1		GOBP_THYROID_GLAND_DEVELOPMENT	21	-0.374087	-0.919996	0.584106	1
GOBP_BONE_CELL_DEVELOPMENT	32	0.260576	0.84191	0.736111	1		GOBP_REGULATION_OF_BLOOD_PRESSURE	163	-0.282233	-0.919868	0.653887	1
GOBP_REGULATION_OF_CELLULAR_RESPONSE_TO_INSULIN_STIMULUS	60	0.231166	0.840071	0.780488	1		GOBP_MALE_GAMETE_GENERATION	472	-0.271128	-0.919317	0.751509	1
GOBP_RESPONSE_TO_LEAD_ION	21	0.29115	0.83985	0.660448	1		GOBP_ONE_CARBON_METABOLIC_PROCESS	39	-0.332384	-0.918734	0.607868	1
GOBP_REGULATION_OF_WNT_SIGNALING_PATHWAY_PLANAR_CELL_POLARITY_PATHWAY	15	0.311411	0.839502	0.666667	1		GOBP_OUTFLOW_TRACT_SEPTUM_MORPHOGENESIS	25	-0.364343	-0.918309	0.606952	1
GOBP_POSITIVE_REGULATION_OF_AUTOPHAGY	119	0.207891	0.83919	0.887324	1		GOBP_ORGAN_INDUCTION	21	-0.375687	-0.917627	0.597841	1
GOBP_POSITIVE_REGULATION_OF_BIOMINERALIZATION	46	0.240744	0.839069	0.758065	1		GOBP_NEGATIVE_REGULATION_OF_MEIOTIC_CELL_CYCLE	15	-0.398958	-0.917463	0.581233	1
GOBP_PSEUDOPODIUM_ORGANIZATION	17	0.307921	0.838937	0.664032	1		GOBP_REGULATION_OF_LEUKOCYTE_CHEMOTAXIS	115	-0.291153	-0.917446	0.636564	1
GOBP_POSITIVE_REGULATION_OF_NEUROGENESIS	207	0.191044	0.838148	0.921053	1		GOBP_POSITIVE_REGULATION_OF_PROTEIN_DEPHOSPHORYLATION	45	-0.331314	-0.917265	0.599278	1
GOBP_POTASSIUM_ION_EXPORT_ACROSS_PLASMA_MEMBRANE	16	0.305847	0.837766	0.682657	1		GOBP_REGULATION_OF_TRANSCRIPTION_INITIATION_FROM_RNA_POLYMERASE_II_PROMOTER	34	-0.340263	-0.917064	0.621232	1
GOBP_POSITIVE_REGULATION_OF_PLASMA_MEMBRANE_BOUNDED_CELL_PROJECTION_ASSEMBLY	105	0.210338	0.835071	0.835165	1		GOBP_REGULATION_OF_DELAYED_RECTIFIER_POTASSIUM_CHANNEL_ACTIVITY	18	-0.388794	-0.917012	0.590846	1
GOBP_POSITIVE_REGULATION_OF_CARTILAGE_DEVELOPMENT	27	0.276695	0.834272	0.708661	1		GOBP_NEGATIVE_REGULATION_OF_DNA_RECOMBINATION	42	-0.331101	-0.916904	0.592308	1
GOBP_MICROVILLUS_ORGANIZATION	24	0.281927	0.834076	0.707763	1		GOBP_MULTICELLULAR_ORGANISM_GROWTH	127	-0.286884	-0.915753	0.658966	1
GOBP_CELLULAR_RESPONSE_TO_EXTRACELLULAR_STIMULUS	226	0.191921	0.833451	0.971429	1		GOBP_NEGATIVE_REGULATION_OF_ADAPTIVE_IMMUNE_RESPONSE	51	-0.326194	-0.915593	0.622549	1
GOBP_REGULATION_OF_OXIDOREDUCTASE_ACTIVITY	97	0.208379	0.832799	0.846847	1		GOBP_PHOSPHATIDYLINOSITOL_PHOSPHORYLATION	56	-0.314834	-0.915381	0.605735	1
GOBP_ZYMOGEN_ACTIVATION	53	0.236123	0.832693	0.810458	1		GOBP_POSITIVE_REGULATION_OF_INTERLEUKIN_10_PRODUCTION	37	-0.337324	-0.915295	0.591139	1
GOBP_REGULATION_OF_EPITHELIAL_CELL_APOPTOTIC_PROCESS	79	0.221782	0.832328	0.848	1		GOBP_RESPONSE_TO_MANGANESE_ION	20	-0.378317	-0.915205	0.600533	1
GOBP_PROTEIN_K63_LINKED_DEUBIQUITINATION	34	0.257566	0.832151	0.755319	1		GOBP_POSITIVE_REGULATION_OF_LIPID_METABOLIC_PROCESS	137	-0.286147	-0.914656	0.652361	1
GOBP_REGULATION_OF_DENDRITE_DEVELOPMENT	95	0.211827	0.831715	0.880342	1		GOBP_PROTEIN_LOCALIZATION_TO_CHROMATIN	29	-0.352445	-0.914132	0.60502	1
GOBP_CELL_SUBSTRATE_ADHESION	347	0.182493	0.830871	1	1		GOBP_NEGATIVE_REGULATION_OF_CELL_KILLING	26	-0.360184	-0.912992	0.612946	1
GOBP_CELL_SUBSTRATE_JUNCTION_ORGANIZATION	105	0.214787	0.830365	0.858586	1		GOBP_POSITIVE_REGULATION_OF_MACROPHAGE_ACTIVATION	26	-0.359694	-0.912926	0.604806	1
GOBP_POSITIVE_REGULATION_OF_JNK_CASCADE	84	0.213601	0.829537	0.848	1		GOBP_CD8_POSITIVE_ALPHA_BETA_T_CELL_ACTIVATION	26	-0.358602	-0.912718	0.578187	1
GOBP_POSITIVE_REGULATION_OF_ERYTHROCYTE_DIFFERENTIATION	31	0.258497	0.829012	0.748918	1		GOBP_PYRIMIDINE_RIBONUCLEOTIDE_METABOLIC_PROCESS	29	-0.354736	-0.911848	0.612739	1
GOBP_PLASMA_MEMBRANE_TUBULATION	20	0.286848	0.828666	0.723577	1		GOBP_REGULATION_OF_PATTERN_RECOGNITION_RECEPTOR_SIGNALING_PATHWAY	98	-0.294569	-0.911825	0.654525	1
GOBP_REGULATION_OF_ERYTHROCYTE_DIFFERENTIATION	46	0.231779	0.827944	0.798913	1		GOBP_BONE_GROWTH	25	-0.352184	-0.911749	0.599459	1
GOBP_POSITIVE_REGULATION_OF_CELLULAR_RESPONSE_TO_TRANSFORMING_GROWTH_FACTOR_BETA_STIMULUS	27	0.269768	0.827308	0.729614	1		GOBP_SEMAPHORIN_PLEXIN_SIGNALING_PATHWAY	40	-0.334372	-0.911238	0.615385	1
GOBP_RESPONSE_TO_MISFOLDED_PROTEIN	24	0.278214	0.827165	0.712551	1		GOBP_REGULATION_OF_CD4_POSITIVE_ALPHA_BETA_T_CELL_DIFFERENTIATION	50	-0.318583	-0.911143	0.621065	1
GOBP_AMMONIUM_ION_METABOLIC_PROCESS	22	0.279992	0.826891	0.72428	1		GOBP_REGULATION_OF_PHOSPHOLIPID_BIOSYNTHETIC_PROCESS	15	-0.399072	-0.910997	0.601108	1
GOBP_NUCLEOTIDE_EXCISION_REPAIR_DNA_INCISION	39	0.247683	0.826248	0.766169	1		GOBP_ALPHA_AMINO_ACID_METABOLIC_PROCESS	185	-0.278071	-0.910844	0.696747	1
GOBP_CELLULAR_RESPONSE_TO_STARVATION	153	0.199538	0.825903	0.952381	1		GOBP_ACUTE_INFLAMMATORY_RESPONSE	95	-0.297569	-0.909843	0.637615	1
GOBP_MITOTIC_G1_S_TRANSITION_CHECKPOINT	62	0.230086	0.825286	0.84106	1		GOBP_CELLULAR_RESPONSE_TO_KETONE	88	-0.297716	-0.908872	0.643101	1
GOBP_REGULATION_OF_SODIUM_ION_TRANSMEMBRANE_TRANSPORT	62	0.222919	0.825233	0.871166	1		GOBP_POSITIVE_REGULATION_OF_JUN_KINASE_ACTIVITY	67	-0.306017	-0.908115	0.64	1
GOBP_NUCLEOTIDE_SUGAR_METABOLIC_PROCESS	37	0.244838	0.825001	0.75	1		GOBP_DETECTION_OF_TEMPERATURE_STIMULUS	21	-0.368766	-0.907984	0.61518	1
GOBP_NEGATIVE_REGULATION_OF_CELL_PROJECTION_ORGANIZATION	171	0.191739	0.824988	0.969231	1		GOBP_REGULATION_OF_PHOSPHOPROTEIN_PHOSPHATASE_ACTIVITY	115	-0.286691	-0.90757	0.666293	1
GOBP_POSITIVE_REGULATION_OF_OXIDOREDUCTASE_ACTIVITY	54	0.221708	0.82421	0.837209	1		GOBP_REGULATION_OF_JUN_KINASE_ACTIVITY	81	-0.295476	-0.907103	0.649044	1
GOBP_NEGATIVE_REGULATION_OF_NOTCH_SIGNALING_PATHWAY	38	0.243339	0.824142	0.785366	1		GOBP_SPINDLE_ASSEMBLY	114	-0.287029	-0.906535	0.661926	1
GOBP_REGULATION_OF_SODIUM_ION_TRANSPORT	85	0.214595	0.823635	0.879699	1		GOBP_RNA_PHOSPHODIESTER_BOND_HYDROLYSIS_ENDONUCLEOLYTIC	76	-0.299976	-0.906496	0.637631	1
GOBP_CATECHOLAMINE_UPTAKE	17	0.299342	0.823337	0.739777	1		GOBP_REGULATION_OF_SYNAPTIC_PLASTICITY	170	-0.279322	-0.906083	0.691332	1
GOBP_REGULATION_OF_RECEPTOR_SIGNALING_PATHWAY_VIA_STAT	82	0.211131	0.822906	0.840909	1		GOBP_POSITIVE_REGULATION_OF_MITOCHONDRIAL_OUTER_MEMBRANE_PERMEABILIZATION_INVOLVED_IN_APOPTOTIC_SIGNALING_PATHWAY	35	-0.340057	-0.906011	0.617076	1
GOBP_RESPONSE_TO_X_RAY	32	0.259344	0.822241	0.777778	1		GOBP_NEGATIVE_REGULATION_OF_LEUKOCYTE_APOPTOTIC_PROCESS	45	-0.321093	-0.90595	0.625	1
GOBP_NEGATIVE_REGULATION_OF_LOCOMOTION	305	0.18445	0.822168	1	1		GOBP_NEURON_PROJECTION_GUIDANCE	269	-0.270098	-0.905643	0.727829	1
GOBP_SELECTIVE_AUTOPHAGY	62	0.225313	0.822144	0.849057	1		GOBP_REGULATION_OF_STEROL_TRANSPORT	55	-0.315964	-0.904978	0.63835	1
GOBP_RESPONSE_TO_FIBROBLAST_GROWTH_FACTOR	132	0.206799	0.821885	0.965517	1		GOBP_SMAD_PROTEIN_SIGNAL_TRANSDUCTION	71	-0.303352	-0.904676	0.647332	1
GOBP_MITOTIC_CELL_CYCLE_ARREST	16	0.299461	0.82187	0.714789	1		GOBP_CELLULAR_RESPONSE_TO_INTERFERON_BETA	19	-0.373046	-0.90453	0.605333	1
GOBP_NEGATIVE_REGULATION_OF_ENDOCYTOSIS	48	0.234673	0.820966	0.846561	1		GOBP_REGULATION_OF_PROTEIN_MATURATION	60	-0.307491	-0.904146	0.646429	1
GOBP_FORELIMB_MORPHOGENESIS	36	0.247091	0.820673	0.748879	1		GOBP_NEGATIVE_REGULATION_OF_MAP_KINASE_ACTIVITY	71	-0.299699	-0.903863	0.633721	1
GOBP_NEGATIVE_REGULATION_OF_GLUCOSE_TRANSMEMBRANE_TRANSPORT	15	0.305718	0.819488	0.705036	1		GOBP_ADHESION_OF_SYMBIONT_TO_HOST	15	-0.391749	-0.903394	0.60462	1
GOBP_CELLULAR_RESPONSE_TO_DSRNA	21	0.286352	0.819204	0.756303	1		GOBP_POSITIVE_REGULATION_OF_RECEPTOR_INTERNALIZATION	25	-0.359337	-0.903316	0.608983	1
GOBP_HISTONE_H3_DEACETYLATION	19	0.281803	0.818664	0.744526	1		GOBP_NEGATIVE_CHEMOTAXIS	45	-0.325035	-0.903219	0.63171	1
GOBP_POSITIVE_REGULATION_OF_HISTONE_DEACETYLATION	17	0.290797	0.815298	0.732852	1		GOBP_LABYRINTHINE_LAYER_BLOOD_VESSEL_DEVELOPMENT	18	-0.381025	-0.902652	0.609396	1
GOBP_NEGATIVE_REGULATION_OF_FIBROBLAST_GROWTH_FACTOR_RECEPTOR_SIGNALING_PATHWAY	19	0.277349	0.814521	0.707865	1		GOBP_REGULATION_OF_FEEDING_BEHAVIOR	21	-0.370541	-0.902573	0.602476	1
GOBP_MODULATION_OF_PROCESS_OF_OTHER_ORGANISM_INVOLVED_IN_SYMBIOTIC_INTERACTION	94	0.201139	0.813923	0.91453	1		GOBP_MUSCLE_ORGAN_DEVELOPMENT	297	-0.268585	-0.902526	0.746421	1
GOBP_POSITIVE_REGULATION_OF_LIPID_KINASE_ACTIVITY	37	0.246332	0.813561	0.830275	1		GOBP_DOPAMINE_RECEPTOR_SIGNALING_PATHWAY	37	-0.331925	-0.901938	0.627353	1
GOBP_MITOCHONDRIAL_CYTOCHROME_C_OXIDASE_ASSEMBLY	21	0.277241	0.813129	0.757576	1		GOBP_HEART_FORMATION	28	-0.347948	-0.901694	0.631926	1
GOBP_MIDDLE_EAR_MORPHOGENESIS	17	0.287735	0.812604	0.74216	1		GOBP_INORGANIC_ANION_TRANSPORT	158	-0.278465	-0.901302	0.678762	1
GOBP_REGULATION_OF_SODIUM_ION_TRANSMEMBRANE_TRANSPORTER_ACTIVITY	52	0.227514	0.812506	0.816092	1		GOBP_SUBSTANTIA_NIGRA_DEVELOPMENT	42	-0.321701	-0.901301	0.624688	1
GOBP_MAMMARY_GLAND_MORPHOGENESIS	39	0.245392	0.812102	0.816327	1		GOBP_POSITIVE_CHEMOTAXIS	57	-0.30979	-0.900888	0.639506	1
GOBP_AMINE_CATABOLIC_PROCESS	29	0.261125	0.812017	0.75	1		GOBP_HINDLIMB_MORPHOGENESIS	33	-0.335347	-0.900417	0.626444	1
GOBP_PROTEIN_LOCALIZATION_TO_SYNAPSE	75	0.212194	0.811222	0.857143	1		GOBP_SENSORY_ORGAN_MORPHOGENESIS	234	-0.270881	-0.900124	0.71473	1
GOBP_DETECTION_OF_OTHER_ORGANISM	18	0.287788	0.810618	0.75	1		GOBP_POSITIVE_REGULATION_OF_GENE_EXPRESSION_EPIGENETIC	56	-0.31083	-0.899848	0.644005	1
GOBP_NEGATIVE_REGULATION_OF_HISTONE_ACETYLATION	16	0.302826	0.810178	0.716263	1		GOBP_MRNA_MODIFICATION	24	-0.364187	-0.899427	0.622517	1
GOBP_REGULATION_OF_MICROTUBULE_DEPOLYMERIZATION	29	0.261064	0.809558	0.761062	1		GOBP_CELLULAR_IRON_ION_HOMEOSTASIS	65	-0.300693	-0.899228	0.64294	1
GOBP_VESICLE_ORGANIZATION	334	0.186723	0.809071	1	1		GOBP_CELL_CYCLE_G2_M_PHASE_TRANSITION	270	-0.269148	-0.899103	0.734359	1
GOBP_SMOOTH_MUSCLE_CELL_MIGRATION	67	0.218523	0.806337	0.875969	1		GOBP_REGULATION_OF_PRODUCTION_OF_MOLECULAR_MEDIATOR_OF_IMMUNE_RESPONSE	140	-0.283353	-0.898898	0.715665	1
GOBP_REGULATION_OF_MYELOID_LEUKOCYTE_MEDIATED_IMMUNITY	52	0.229479	0.806306	0.845745	1		GOBP_NEURAL_TUBE_PATTERNING	34	-0.334089	-0.898415	0.627451	1
GOBP_REGULATION_OF_RESPONSE_TO_CYTOKINE_STIMULUS	170	0.184181	0.806186	0.956522	1		GOBP_ALCOHOL_CATABOLIC_PROCESS	52	-0.313714	-0.898253	0.621749	1
GOBP_PHOSPHATIDYLINOSITOL_3_KINASE_SIGNALING	146	0.191738	0.805443	0.964912	1		GOBP_SENSORY_PERCEPTION_OF_TEMPERATURE_STIMULUS	22	-0.364984	-0.897929	0.610959	1
GOBP_POSITIVE_REGULATION_OF_TRANSCRIPTION_FROM_RNA_POLYMERASE_II_PROMOTER_IN_RESPONSE_TO_STRESS	24	0.277894	0.805337	0.772908	1		GOBP_POSITIVE_REGULATION_OF_SPROUTING_ANGIOGENESIS	21	-0.365696	-0.897652	0.621951	1
GOBP_RESPONSE_TO_OXIDATIVE_STRESS	421	0.173081	0.804947	1	1		GOBP_NEGATIVE_REGULATION_OF_ACTIN_FILAMENT_DEPOLYMERIZATION	44	-0.323704	-0.897633	0.64799	1
GOBP_NUCLEOTIDE_EXCISION_REPAIR_DNA_DUPLEX_UNWINDING	22	0.272989	0.804849	0.761092	1		GOBP_POSITIVE_REGULATION_OF_ENDOTHELIAL_CELL_PROLIFERATION	94	-0.287808	-0.897229	0.674972	1
GOBP_MAINTENANCE_OF_PROTEIN_LOCATION_IN_NUCLEUS	23	0.277821	0.804723	0.761719	1		GOBP_CELLULAR_RESPONSE_TO_THYROID_HORMONE_STIMULUS	15	-0.394706	-0.896882	0.618105	1
GOBP_NCRNA_TRANSCRIPTION	107	0.198879	0.804497	0.90099	1		GOBP_VASCULAR_PROCESS_IN_CIRCULATORY_SYSTEM	235	-0.269205	-0.896076	0.722394	1
GOBP_NEGATIVE_REGULATION_OF_NEURON_PROJECTION_DEVELOPMENT	129	0.194889	0.803815	0.935065	1		GOBP_POSITIVE_REGULATION_OF_LEUKOCYTE_MEDIATED_IMMUNITY	124	-0.280697	-0.89562	0.67861	1
GOBP_REGULATION_OF_SMOOTHENED_SIGNALING_PATHWAY	75	0.209816	0.803442	0.891026	1		GOBP_ACTIVATED_T_CELL_PROLIFERATION	43	-0.318739	-0.895418	0.636475	1
GOBP_APICAL_JUNCTION_ASSEMBLY	81	0.202151	0.803088	0.871212	1		GOBP_IRON_ION_HOMEOSTASIS	81	-0.296609	-0.894735	0.677928	1
GOBP_REGULATION_OF_MEMBRANE_LIPID_DISTRIBUTION	54	0.225567	0.803056	0.824242	1		GOBP_POSITIVE_REGULATION_OF_TRANSPORTER_ACTIVITY	109	-0.285449	-0.894067	0.706992	1
GOBP_ACTIVATION_OF_PROTEIN_KINASE_B_ACTIVITY	32	0.252937	0.802544	0.745536	1		GOBP_MITOCHONDRION_LOCALIZATION	47	-0.317555	-0.893073	0.658537	1
GOBP_INTEGRIN_MEDIATED_SIGNALING_PATHWAY	106	0.197806	0.801506	0.923913	1		GOBP_CELLULAR_KETONE_METABOLIC_PROCESS	231	-0.268837	-0.892859	0.737874	1
GOBP_NEGATIVE_REGULATION_OF_TRANSPORTER_ACTIVITY	71	0.208832	0.801295	0.892086	1		GOBP_REGULATION_OF_EXTRACELLULAR_MATRIX_ORGANIZATION	45	-0.322373	-0.89254	0.643564	1
GOBP_POSITIVE_REGULATION_OF_APOPTOTIC_SIGNALING_PATHWAY	120	0.197763	0.801104	0.949495	1		GOBP_REGULATION_OF_T_CELL_MIGRATION	41	-0.32518	-0.891771	0.641124	1
GOBP_SPHINGOID_METABOLIC_PROCESS	22	0.274192	0.800055	0.749004	1		GOBP_NEGATIVE_REGULATION_OF_T_CELL_PROLIFERATION	64	-0.308142	-0.89118	0.671378	1
GOBP_INTRINSIC_APOPTOTIC_SIGNALING_PATHWAY_IN_RESPONSE_TO_DNA_DAMAGE	100	0.201154	0.798541	0.896907	1		GOBP_REGULATION_OF_SYSTEMIC_ARTERIAL_BLOOD_PRESSURE_MEDIATED_BY_A_CHEMICAL_SIGNAL	43	-0.314534	-0.891073	0.656863	1
GOBP_INCLUSION_BODY_ASSEMBLY	22	0.259	0.798497	0.8	1		GOBP_CYTOSKELETON_DEPENDENT_CYTOKINESIS	97	-0.286544	-0.891071	0.672666	1
GOBP_SEROTONIN_TRANSPORT	18	0.283975	0.797833	0.763838	1		GOBP_DICARBOXYLIC_ACID_CATABOLIC_PROCESS	16	-0.378147	-0.890942	0.629681	1
GOBP_POSITIVE_REGULATION_OF_VIRAL_TRANSCRIPTION	26	0.257247	0.797612	0.785156	1		GOBP_BONE_MATURATION	21	-0.366586	-0.890838	0.629781	1
GOBP_REGULATION_OF_CELL_SUBSTRATE_ADHESION	207	0.178256	0.796437	0.959184	1		GOBP_PYRIMIDINE_CONTAINING_COMPOUND_METABOLIC_PROCESS	82	-0.295937	-0.890833	0.66257	1
GOBP_NEGATIVE_REGULATION_OF_NECROTIC_CELL_DEATH	18	0.284798	0.795419	0.766917	1		GOBP_STEROL_METABOLIC_PROCESS	152	-0.277046	-0.89014	0.708243	1
GOBP_REGULATION_OF_RESPONSE_TO_DNA_DAMAGE_STIMULUS	219	0.182668	0.795038	1	1		GOBP_BLOOD_VESSEL_ENDOTHELIAL_CELL_PROLIFERATION_INVOLVED_IN_SPROUTING_ANGIOGENESIS	31	-0.339193	-0.89012	0.638633	1
GOBP_REGULATION_OF_REACTIVE_OXYGEN_SPECIES_METABOLIC_PROCESS	179	0.1847	0.794514	0.981482	1		GOBP_STEROL_TRANSPORT	105	-0.285127	-0.890063	0.675854	1
GOBP_NEGATIVE_REGULATION_OF_CELL_MIGRATION_INVOLVED_IN_SPROUTING_ANGIOGENESIS	18	0.289873	0.794195	0.745583	1		GOBP_CARBOHYDRATE_PHOSPHORYLATION	24	-0.362284	-0.889973	0.631234	1
GOBP_MULTICELLULAR_ORGANISMAL_MOVEMENT	52	0.219607	0.792711	0.883041	1		GOBP_NEGATIVE_REGULATION_OF_RNA_CATABOLIC_PROCESS	64	-0.301674	-0.889933	0.67063	1
GOBP_CELLULAR_RESPONSE_TO_GROWTH_HORMONE_STIMULUS	21	0.27067	0.79133	0.757692	1		GOBP_SPINDLE_ORGANIZATION	180	-0.273831	-0.889713	0.741015	1
GOBP_FUCOSE_METABOLIC_PROCESS	15	0.29996	0.790834	0.730104	1		GOBP_RELEASE_OF_SEQUESTERED_CALCIUM_ION_INTO_CYTOSOL_BY_ENDOPLASMIC_RETICULUM	31	-0.337915	-0.889432	0.621728	1
GOBP_REGULATION_OF_MUSCLE_ORGAN_DEVELOPMENT	38	0.238434	0.790436	0.850962	1		GOBP_ODONTOGENESIS	116	-0.281082	-0.889201	0.707828	1
GOBP_REGULATION_OF_STEM_CELL_DIFFERENTIATION	109	0.191126	0.789789	0.963636	1		GOBP_RHYTHMIC_PROCESS	276	-0.264773	-0.888974	0.768839	1
GOBP_POLY_A_PLUS_MRNA_EXPORT_FROM_NUCLEUS	21	0.261377	0.788614	0.780876	1		GOBP_TOLL_LIKE_RECEPTOR_SIGNALING_PATHWAY	149	-0.277418	-0.888038	0.719525	1
GOBP_BODY_MORPHOGENESIS	46	0.232045	0.787972	0.860215	1		GOBP_LIPOSACCHARIDE_METABOLIC_PROCESS	108	-0.280058	-0.887979	0.695797	1
GOBP_REGULATION_OF_BIOMINERALIZATION	88	0.201212	0.785243	0.943396	1		GOBP_MAINTENANCE_OF_CELL_POLARITY	18	-0.378148	-0.887415	0.644898	1
GOBP_HEPATOCYTE_GROWTH_FACTOR_RECEPTOR_SIGNALING_PATHWAY	16	0.281416	0.785227	0.750809	1		GOBP_INTERSTRAND_CROSS_LINK_REPAIR	57	-0.309424	-0.886908	0.660628	1
GOBP_POSITIVE_REGULATION_OF_VASCULAR_PERMEABILITY	15	0.291651	0.78403	0.734082	1		GOBP_INNERVATION	23	-0.358769	-0.886471	0.637216	1
GOBP_NEUROTRANSMITTER_RECEPTOR_TRANSPORT	41	0.227892	0.783566	0.846154	1		GOBP_LIPID_PHOSPHORYLATION	71	-0.296438	-0.886417	0.682726	1
GOBP_REGULATION_OF_CELL_CYCLE_ARREST	103	0.195458	0.783529	0.967391	1		GOBP_RELAXATION_OF_MUSCLE	28	-0.345066	-0.88626	0.637681	1
GOBP_REGULATION_OF_ACTIN_FILAMENT_BASED_PROCESS	378	0.172336	0.782692	1	1		GOBP_REGULATION_OF_ACUTE_INFLAMMATORY_RESPONSE	45	-0.315908	-0.886257	0.653137	1
GOBP_REGULATION_OF_ERBB_SIGNALING_PATHWAY	92	0.203123	0.782364	0.943548	1		GOBP_REGULATION_OF_CD4_POSITIVE_ALPHA_BETA_T_CELL_ACTIVATION	64	-0.302497	-0.886257	0.662428	1
GOBP_NEGATIVE_REGULATION_OF_MONONUCLEAR_CELL_MIGRATION	23	0.260944	0.781798	0.788845	1		GOBP_CELLULAR_RESPONSE_TO_RETINOIC_ACID	64	-0.301223	-0.885792	0.662353	1
GOBP_RESPIRATORY_CHAIN_COMPLEX_IV_ASSEMBLY	25	0.260542	0.781178	0.786008	1		GOBP_ADULT_LOCOMOTORY_BEHAVIOR	60	-0.302885	-0.885336	0.665476	1
GOBP_INTERLEUKIN_5_PRODUCTION	16	0.284076	0.781132	0.756667	1		GOBP_CELLULAR_METABOLIC_COMPOUND_SALVAGE	34	-0.33199	-0.885229	0.680466	1
GOBP_REGULATION_OF_VASCULOGENESIS	16	0.27925	0.780625	0.768116	1		GOBP_ACTIVATION_OF_JUN_KINASE_ACTIVITY	39	-0.325055	-0.884531	0.644362	1
GOBP_REGULATION_OF_EPITHELIAL_TO_MESENCHYMAL_TRANSITION	94	0.200663	0.780127	0.930435	1		GOBP_ASPARTATE_FAMILY_AMINO_ACID_BIOSYNTHETIC_PROCESS	20	-0.366048	-0.883776	0.64248	1
GOBP_TISSUE_MIGRATION	307	0.178213	0.779994	1	1		GOBP_CAMERA_TYPE_EYE_MORPHOGENESIS	112	-0.281934	-0.883272	0.700779	1
GOBP_VIRAL_RELEASE_FROM_HOST_CELL	33	0.247426	0.778506	0.798077	1		GOBP_DETECTION_OF_MECHANICAL_STIMULUS_INVOLVED_IN_SENSORY_PERCEPTION	31	-0.333539	-0.883017	0.624196	1
GOBP_POSITIVE_REGULATION_OF_PROTEIN_LOCALIZATION_TO_CELL_PERIPHERY	65	0.208715	0.778012	0.917721	1		GOBP_POSITIVE_REGULATION_OF_CATION_TRANSMEMBRANE_TRANSPORT	136	-0.277013	-0.882911	0.711809	1
GOBP_NUCLEOSIDE_PHOSPHATE_CATABOLIC_PROCESS	80	0.202358	0.777976	0.900901	1		GOBP_METAL_ION_TRANSPORT	456	-0.257582	-0.882898	0.820281	1
GOBP_NEGATIVE_REGULATION_OF_CALCIUM_ION_TRANSMEMBRANE_TRANSPORT	34	0.231113	0.77644	0.820513	1		GOBP_POSITIVE_REGULATION_OF_GTPASE_ACTIVITY	393	-0.259766	-0.882552	0.820565	1
GOBP_NEGATIVE_REGULATION_OF_CELL_GROWTH	178	0.188536	0.776428	0.978261	1		GOBP_MONOCARBOXYLIC_ACID_CATABOLIC_PROCESS	129	-0.277979	-0.882018	0.730263	1
GOBP_MULTI_ORGANISM_LOCALIZATION	66	0.211174	0.776378	0.935484	1		GOBP_RESPONSE_TO_LEUKEMIA_INHIBITORY_FACTOR	78	-0.290202	-0.881895	0.680556	1
GOBP_REGULATION_OF_THE_FORCE_OF_HEART_CONTRACTION	25	0.259754	0.775841	0.794521	1		GOBP_SENSORY_ORGAN_DEVELOPMENT	498	-0.257035	-0.881105	0.844689	1
GOBP_RECEPTOR_CLUSTERING	52	0.216289	0.775713	0.904192	1		GOBP_ENDOCHONDRAL_BONE_MORPHOGENESIS	51	-0.308837	-0.881024	0.665463	1
GOBP_SIGNAL_TRANSDUCTION_IN_RESPONSE_TO_DNA_DAMAGE	128	0.189095	0.774771	0.973684	1		GOBP_POSITIVE_REGULATION_OF_ACTIN_NUCLEATION	15	-0.385296	-0.880576	0.625889	1
GOBP_CYTOPLASMIC_SEQUESTERING_OF_TRANSCRIPTION_FACTOR	15	0.292743	0.774024	0.787671	1		GOBP_CENTRAL_NERVOUS_SYSTEM_PROJECTION_NEURON_AXONOGENESIS	26	-0.341877	-0.879993	0.668831	1
GOBP_NEGATIVE_REGULATION_OF_COLD_INDUCED_THERMOGENESIS	47	0.223656	0.773763	0.880435	1		GOBP_POSITIVE_REGULATION_OF_HEMOPOIESIS	148	-0.274986	-0.879409	0.740938	1
GOBP_REGULATION_OF_MEMBRANE_DEPOLARIZATION	39	0.23674	0.773191	0.889423	1		GOBP_ASPARTATE_FAMILY_AMINO_ACID_CATABOLIC_PROCESS	23	-0.353292	-0.878921	0.654206	1
GOBP_POSITIVE_REGULATION_OF_DNA_DAMAGE_RESPONSE_SIGNAL_TRANSDUCTION_BY_P53_CLASS_MEDIATOR	15	0.28845	0.772583	0.775316	1		GOBP_RESPONSE_TO_ISCHEMIA	47	-0.315878	-0.878629	0.665025	1
GOBP_CHAPERONE_MEDIATED_PROTEIN_COMPLEX_ASSEMBLY	21	0.265736	0.77249	0.783582	1		GOBP_REGULATION_OF_OSTEOBLAST_PROLIFERATION	24	-0.348654	-0.878372	0.655084	1
GOBP_POSITIVE_REGULATION_OF_ENDOTHELIAL_CELL_MIGRATION	115	0.186678	0.772263	0.945205	1		GOBP_VITAMIN_TRANSPORT	36	-0.324301	-0.878292	0.6525	1
GOBP_ENERGY_DERIVATION_BY_OXIDATION_OF_ORGANIC_COMPOUNDS	269	0.166482	0.772176	1	1		GOBP_POSITIVE_REGULATION_OF_CARBOHYDRATE_METABOLIC_PROCESS	71	-0.290242	-0.877528	0.679245	1
GOBP_IONOTROPIC_GLUTAMATE_RECEPTOR_SIGNALING_PATHWAY	26	0.251819	0.772042	0.828571	1		GOBP_NEGATIVE_REGULATION_OF_ERK1_AND_ERK2_CASCADE	70	-0.294657	-0.877045	0.706358	1
GOBP_TERMINATION_OF_RNA_POLYMERASE_II_TRANSCRIPTION	35	0.240785	0.771867	0.876238	1		GOBP_REGULATION_OF_T_CELL_APOPTOTIC_PROCESS	32	-0.327602	-0.876524	0.677707	1
GOBP_CELLULAR_RESPONSE_TO_REACTIVE_OXYGEN_SPECIES	146	0.185042	0.771723	0.985507	1		GOBP_ENERGY_HOMEOSTASIS	35	-0.328683	-0.876451	0.645443	1
GOBP_NEURON_PROJECTION_ORGANIZATION	89	0.196664	0.771384	0.916667	1		GOBP_INFLAMMATORY_CELL_APOPTOTIC_PROCESS	19	-0.365639	-0.876348	0.636111	1
GOBP_HISTONE_DEACETYLATION	74	0.196665	0.771289	0.92	1		GOBP_PHOSPHOLIPID_METABOLIC_PROCESS	402	-0.259774	-0.875944	0.824899	1
GOBP_REGULATION_OF_RHO_PROTEIN_SIGNAL_TRANSDUCTION	82	0.19946	0.770681	0.948718	1		GOBP_POSITIVE_REGULATION_OF_ERK1_AND_ERK2_CASCADE	191	-0.265361	-0.875602	0.775079	1
GOBP_POSITIVE_REGULATION_OF_POTASSIUM_ION_TRANSPORT	44	0.22656	0.770169	0.810811	1		GOBP_CORTICAL_ACTIN_CYTOSKELETON_ORGANIZATION	38	-0.31762	-0.875444	0.67362	1
GOBP_PROTEIN_LOCALIZATION_TO_MICROTUBULE	18	0.270618	0.770163	0.793478	1		GOBP_T_CELL_LINEAGE_COMMITMENT	26	-0.347735	-0.87536	0.667107	1
GOBP_POSITIVE_REGULATION_OF_VASCULAR_ENDOTHELIAL_CELL_PROLIFERATION	17	0.278654	0.76992	0.802974	1		GOBP_INTERFERON_ALPHA_PRODUCTION	28	-0.339214	-0.875007	0.666223	1
GOBP_ATP_SYNTHESIS_COUPLED_PROTON_TRANSPORT	27	0.248076	0.769784	0.839827	1		GOBP_REGULATION_OF_HEMOPOIESIS	392	-0.257924	-0.874634	0.816532	1
GOBP_REGULATION_OF_NUCLEASE_ACTIVITY	22	0.27306	0.769426	0.812749	1		GOBP_POSITIVE_REGULATION_OF_ACUTE_INFLAMMATORY_RESPONSE	26	-0.345169	-0.873595	0.677898	1
GOBP_NEGATIVE_REGULATION_OF_CYTOKINE_PRODUCTION_INVOLVED_IN_IMMUNE_RESPONSE	24	0.248994	0.768519	0.827004	1		GOBP_REGULATION_OF_CHEMOTAXIS	212	-0.264354	-0.873229	0.764828	1
GOBP_CELLULAR_RESPONSE_TO_ACID_CHEMICAL	66	0.206691	0.768161	0.966443	1		GOBP_POSITIVE_REGULATION_OF_CALCIUM_ION_TRANSMEMBRANE_TRANSPORT	68	-0.293163	-0.87317	0.725	1
GOBP_CELLULAR_RESPONSE_TO_CAMP	53	0.213453	0.768123	0.883041	1		GOBP_REGULATION_OF_ADAPTIVE_IMMUNE_RESPONSE	166	-0.268591	-0.873104	0.753977	1
GOBP_PROTEIN_AUTOUBIQUITINATION	72	0.199348	0.767973	0.972727	1		GOBP_POSITIVE_REGULATION_OF_GLIAL_CELL_PROLIFERATION	16	-0.378472	-0.873088	0.65	1
GOBP_NEGATIVE_REGULATION_OF_AMYLOID_PRECURSOR_PROTEIN_CATABOLIC_PROCESS	23	0.257218	0.767795	0.838461	1		GOBP_CELLULAR_RESPONSE_TO_CARBOHYDRATE_STIMULUS	125	-0.27511	-0.872988	0.725597	1
GOBP_REGULATION_OF_MUSCLE_HYPERTROPHY	55	0.216157	0.766807	0.888889	1		GOBP_MITOTIC_METAPHASE_PLATE_CONGRESSION	50	-0.30474	-0.872878	0.657635	1
GOBP_ENDOTHELIAL_CELL_MIGRATION	221	0.174002	0.766667	1	1		GOBP_OUTER_DYNEIN_ARM_ASSEMBLY	17	-0.367524	-0.871928	0.660944	1
GOBP_REGULATION_OF_PROTEIN_TARGETING_TO_MEMBRANE	35	0.233424	0.766201	0.840909	1		GOBP_MATURATION_OF_LSU_RRNA_FROM_TRICISTRONIC_RRNA_TRANSCRIPT_SSU_RRNA_5_8S_RRNA_LSU_RRNA	15	-0.378195	-0.871721	0.663408	1
GOBP_PROTEIN_REFOLDING	23	0.25775	0.765212	0.822835	1		GOBP_GLYCOSIDE_METABOLIC_PROCESS	21	-0.354222	-0.871225	0.627778	1
GOBP_ERROR_PRONE_TRANSLESION_SYNTHESIS	21	0.256365	0.76425	0.811538	1		GOBP_RAP_PROTEIN_SIGNAL_TRANSDUCTION	15	-0.375637	-0.871189	0.652299	1
GOBP_RETINA_VASCULATURE_DEVELOPMENT_IN_CAMERA_TYPE_EYE	18	0.269986	0.763724	0.780488	1		GOBP_3_UTR_MEDIATED_MRNA_DESTABILIZATION	16	-0.373309	-0.87093	0.650499	1
GOBP_CELLULAR_RESPONSE_TO_EXTERNAL_STIMULUS	293	0.172736	0.763715	1	1		GOBP_AXO_DENDRITIC_TRANSPORT	69	-0.290179	-0.870887	0.714452	1
GOBP_CHONDROITIN_SULFATE_BIOSYNTHETIC_PROCESS	25	0.253343	0.763444	0.812766	1		GOBP_REGULATION_OF_MITOCHONDRIAL_OUTER_MEMBRANE_PERMEABILIZATION_INVOLVED_IN_APOPTOTIC_SIGNALING_PATHWAY	44	-0.311322	-0.870672	0.671216	1
GOBP_VESICLE_LOCALIZATION	223	0.171506	0.762004	1	1		GOBP_MONOVALENT_INORGANIC_CATION_HOMEOSTASIS	154	-0.269409	-0.870329	0.767417	1
GOBP_SOMITOGENESIS	60	0.209101	0.761707	0.908537	1		GOBP_INOSITOL_PHOSPHATE_BIOSYNTHETIC_PROCESS	25	-0.34246	-0.870279	0.655172	1
GOBP_POSITIVE_REGULATION_OF_COAGULATION	21	0.269015	0.760935	0.811475	1		GOBP_MAMMARY_GLAND_DEVELOPMENT	129	-0.270544	-0.869895	0.730473	1
GOBP_MODIFIED_AMINO_ACID_TRANSPORT	29	0.245491	0.760891	0.834043	1		GOBP_PHENOL_CONTAINING_COMPOUND_METABOLIC_PROCESS	97	-0.281363	-0.868137	0.729143	1
GOBP_NEGATIVE_REGULATION_OF_AUTOPHAGOSOME_ASSEMBLY	15	0.280242	0.760849	0.812721	1		GOBP_PROTEIN_INSERTION_INTO_MITOCHONDRIAL_MEMBRANE_INVOLVED_IN_APOPTOTIC_SIGNALING_PATHWAY	30	-0.330759	-0.868044	0.671815	1
GOBP_NEGATIVE_REGULATION_OF_LEUKOCYTE_MIGRATION	43	0.225539	0.760714	0.887755	1		GOBP_REGULATION_OF_STEM_CELL_POPULATION_MAINTENANCE	29	-0.33131	-0.867399	0.679172	1
GOBP_MAMMARY_GLAND_DUCT_MORPHOGENESIS	28	0.237473	0.760646	0.863248	1		GOBP_REGULATION_OF_MEGAKARYOCYTE_DIFFERENTIATION	74	-0.292046	-0.867345	0.700578	1
GOBP_POSITIVE_REGULATION_OF_FIBROBLAST_PROLIFERATION	45	0.213963	0.759945	0.926554	1		GOBP_POSITIVE_REGULATION_OF_CALCIUM_ION_TRANSMEMBRANE_TRANSPORTER_ACTIVITY	37	-0.322353	-0.866937	0.682957	1
GOBP_POSITIVE_REGULATION_OF_ENDOTHELIAL_CELL_CHEMOTAXIS	15	0.285184	0.759751	0.798013	1		GOBP_CENTROSOME_DUPLICATION	71	-0.288833	-0.866561	0.699177	1
GOBP_NADH_METABOLIC_PROCESS	41	0.224519	0.758643	0.888325	1		GOBP_REGULATION_OF_ACTIN_NUCLEATION	30	-0.329848	-0.866018	0.69697	1
GOBP_CARDIOLIPIN_METABOLIC_PROCESS	18	0.268654	0.758166	0.792	1		GOBP_SPLICEOSOMAL_SNRNP_ASSEMBLY	46	-0.309455	-0.865051	0.705314	1
GOBP_PROTEIN_FOLDING	215	0.169559	0.757736	1	1		GOBP_KIDNEY_EPITHELIUM_DEVELOPMENT	129	-0.27204	-0.864847	0.751092	1
GOBP_DNA_DOUBLE_STRAND_BREAK_PROCESSING	24	0.24501	0.754796	0.86017	1		GOBP_REGULATION_OF_ACTIN_FILAMENT_LENGTH	183	-0.265061	-0.863984	0.796842	1
GOBP_RESPONSE_TO_HYDROGEN_PEROXIDE	126	0.179308	0.754535	0.986301	1		GOBP_NEPHRON_EPITHELIUM_DEVELOPMENT	105	-0.274441	-0.863753	0.718232	1
GOBP_KERATINOCYTE_MIGRATION	18	0.264597	0.753435	0.84585	1		GOBP_PHOSPHATIDYLCHOLINE_CATABOLIC_PROCESS	15	-0.376539	-0.862597	0.665722	1
GOBP_INTRINSIC_APOPTOTIC_SIGNALING_PATHWAY_BY_P53_CLASS_MEDIATOR	73	0.197341	0.752581	0.9375	1		GOBP_RETINA_DEVELOPMENT_IN_CAMERA_TYPE_EYE	140	-0.268904	-0.862247	0.742639	1
GOBP_POSITIVE_REGULATION_OF_STRIATED_MUSCLE_CELL_DIFFERENTIATION	40	0.221713	0.751542	0.897561	1		GOBP_LONG_CHAIN_FATTY_ACYL_COA_BIOSYNTHETIC_PROCESS	19	-0.363545	-0.861779	0.65722	1
GOBP_NEGATIVE_REGULATION_OF_PROTEIN_CATABOLIC_PROCESS	114	0.185647	0.751058	1	1		GOBP_NEGATIVE_REGULATION_OF_NEURON_DEATH	186	-0.262638	-0.861773	0.773013	1
GOBP_ACTIVATION_OF_CYSTEINE_TYPE_ENDOPEPTIDASE_ACTIVITY_INVOLVED_IN_APOPTOTIC_PROCESS	86	0.195443	0.750979	0.982609	1		GOBP_TETRAPYRROLE_BIOSYNTHETIC_PROCESS	28	-0.33429	-0.861366	0.6781	1
GOBP_REGULATION_OF_MITOCHONDRIAL_MEMBRANE_POTENTIAL	70	0.1984	0.750655	0.97973	1		GOBP_POSITIVE_REGULATION_OF_LYASE_ACTIVITY	18	-0.363445	-0.861218	0.668493	1
GOBP_BRANCHING_INVOLVED_IN_MAMMARY_GLAND_DUCT_MORPHOGENESIS	20	0.256895	0.749875	0.821293	1		GOBP_SPINAL_CORD_MOTOR_NEURON_DIFFERENTIATION	24	-0.340508	-0.860691	0.669774	1
GOBP_NEGATIVE_REGULATION_OF_NIK_NF_KAPPAB_SIGNALING	27	0.238628	0.749228	0.85124	1		GOBP_POSITIVE_REGULATION_OF_ACTIVATED_T_CELL_PROLIFERATION	24	-0.337239	-0.860396	0.648438	1
GOBP_RESPONSE_TO_AMINO_ACID_STARVATION	49	0.216238	0.747441	0.857143	1		GOBP_SALIVARY_GLAND_DEVELOPMENT	31	-0.325441	-0.859877	0.673858	1
GOBP_REGULATION_OF_CARDIAC_MUSCLE_CONTRACTION_BY_CALCIUM_ION_SIGNALING	25	0.244136	0.747427	0.850807	1		GOBP_LOCOMOTORY_BEHAVIOR	151	-0.265829	-0.859091	0.749203	1
GOBP_PROSTAGLANDIN_TRANSPORT	17	0.271155	0.745337	0.822742	1		GOBP_LONG_CHAIN_FATTY_ACYL_COA_METABOLIC_PROCESS	25	-0.344257	-0.858802	0.696405	1
GOBP_INTRINSIC_APOPTOTIC_SIGNALING_PATHWAY_IN_RESPONSE_TO_OXIDATIVE_STRESS	43	0.215169	0.745256	0.925234	1		GOBP_ETHER_METABOLIC_PROCESS	26	-0.334071	-0.858648	0.674232	1
GOBP_NEGATIVE_REGULATION_OF_RESPONSE_TO_WOUNDING	80	0.199035	0.744839	0.944	1		GOBP_RIBOSOMAL_SMALL_SUBUNIT_ASSEMBLY	21	-0.358562	-0.858532	0.661685	1
GOBP_NUCLEOBASE_CONTAINING_SMALL_MOLECULE_CATABOLIC_PROCESS	48	0.215059	0.74434	0.881356	1		GOBP_ORGANIC_HYDROXY_COMPOUND_BIOSYNTHETIC_PROCESS	234	-0.259125	-0.857235	0.81321	1
GOBP_POSITIVE_REGULATION_OF_COLLAGEN_METABOLIC_PROCESS	27	0.237396	0.743195	0.895833	1		GOBP_POSITIVE_REGULATION_OF_TRANSMEMBRANE_TRANSPORT	196	-0.260599	-0.85675	0.790747	1
GOBP_ANGIOGENESIS_INVOLVED_IN_WOUND_HEALING	25	0.251862	0.742359	0.834646	1		GOBP_COGNITION	261	-0.25625	-0.856728	0.803498	1
GOBP_SNO_S_RNA_METABOLIC_PROCESS	15	0.278792	0.742176	0.821192	1		GOBP_RESPONSE_TO_ALKALOID	92	-0.279655	-0.856488	0.736959	1
GOBP_POSITIVE_REGULATION_OF_CANONICAL_WNT_SIGNALING_PATHWAY	142	0.177154	0.742095	1	1		GOBP_REGULATION_OF_DEFENSE_RESPONSE_TO_BACTERIUM	15	-0.372589	-0.856488	0.662411	1
GOBP_PROTEIN_LOCALIZATION_TO_CHROMOSOME_TELOMERIC_REGION	30	0.235531	0.742057	0.851351	1		GOBP_NON_RECOMBINATIONAL_REPAIR	101	-0.276871	-0.85595	0.75419	1
GOBP_NEGATIVE_REGULATION_OF_UBIQUITIN_DEPENDENT_PROTEIN_CATABOLIC_PROCESS	47	0.211648	0.739279	0.918239	1		GOBP_POSITIVE_REGULATION_OF_CHEMOTAXIS	135	-0.267854	-0.85585	0.761955	1
GOBP_PROTEIN_PEPTIDYL_PROLYL_ISOMERIZATION	36	0.221572	0.739086	0.919192	1		GOBP_PYRIDINE_CONTAINING_COMPOUND_METABOLIC_PROCESS	40	-0.313826	-0.855422	0.721945	1
GOBP_MODULATION_OF_PROCESS_OF_OTHER_ORGANISM	110	0.184885	0.738899	0.980952	1		GOBP_MEMBRANE_LIPID_METABOLIC_PROCESS	209	-0.257378	-0.854374	0.795407	1
GOBP_SUBSTRATE_DEPENDENT_CELL_MIGRATION	24	0.248107	0.738656	0.850202	1		GOBP_MONOSACCHARIDE_BIOSYNTHETIC_PROCESS	90	-0.278673	-0.854092	0.741163	1
GOBP_INTRACELLULAR_ESTROGEN_RECEPTOR_SIGNALING_PATHWAY	53	0.203156	0.738009	0.936047	1		GOBP_INTERMEMBRANE_LIPID_TRANSFER	44	-0.302271	-0.853626	0.706683	1
GOBP_HEAD_MORPHOGENESIS	33	0.222401	0.737648	0.894495	1		GOBP_VESICLE_TRANSPORT_ALONG_MICROTUBULE	46	-0.301628	-0.853526	0.688119	1
GOBP_POSITIVE_REGULATION_OF_DENDRITE_DEVELOPMENT	15	0.269935	0.737453	0.824219	1		GOBP_STEROL_HOMEOSTASIS	77	-0.286357	-0.853417	0.70907	1
GOBP_EPITHELIAL_TO_MESENCHYMAL_TRANSITION_INVOLVED_IN_ENDOCARDIAL_CUSHION_FORMATION	16	0.267416	0.737394	0.808664	1		GOBP_REGULATION_OF_CELL_DIVISION	157	-0.261037	-0.853337	0.761652	1
GOBP_STRESS_ACTIVATED_PROTEIN_KINASE_SIGNALING_CASCADE	266	0.169564	0.736828	1	1		GOBP_MAINTENANCE_OF_CELL_NUMBER	140	-0.269138	-0.853163	0.769313	1
GOBP_POSITIVE_REGULATION_OF_PROTEIN_AUTOPHOSPHORYLATION	26	0.235244	0.73617	0.860465	1		GOBP_CAMERA_TYPE_EYE_DEVELOPMENT	290	-0.254952	-0.852573	0.840771	1
GOBP_NUCLEOBASE_CONTAINING_SMALL_MOLECULE_BIOSYNTHETIC_PROCESS	112	0.182996	0.735338	1	1		GOBP_REGULATION_OF_GLIOGENESIS	81	-0.281748	-0.852289	0.756849	1
GOBP_REGULATION_OF_NITRIC_OXIDE_SYNTHASE_ACTIVITY	47	0.213317	0.734166	0.892655	1		GOBP_ETHANOL_METABOLIC_PROCESS	20	-0.353473	-0.852137	0.682065	1
GOBP_MATING_BEHAVIOR	18	0.259672	0.733196	0.858736	1		GOBP_REGULATION_OF_ASTROCYTE_DIFFERENTIATION	21	-0.34523	-0.851734	0.677808	1
GOBP_FIBROBLAST_MIGRATION	43	0.217805	0.729959	0.919355	1		GOBP_PROTEIN_KINASE_C_SIGNALING	28	-0.32624	-0.851401	0.690415	1
GOBP_POSITIVE_REGULATION_OF_NIK_NF_KAPPAB_SIGNALING	66	0.192249	0.729954	0.948052	1		GOBP_CELL_CELL_ADHESION_MEDIATED_BY_INTEGRIN	17	-0.361511	-0.850647	0.662483	1
GOBP_NEGATIVE_REGULATION_OF_RHO_PROTEIN_SIGNAL_TRANSDUCTION	21	0.252306	0.729358	0.861004	1		GOBP_SUBPALLIUM_DEVELOPMENT	22	-0.343983	-0.849971	0.673497	1
GOBP_PEPTIDYL_SERINE_MODIFICATION	311	0.159204	0.729048	1	1		GOBP_NEGATIVE_REGULATION_OF_LEUKOCYTE_CELL_CELL_ADHESION	125	-0.26756	-0.849428	0.773275	1
GOBP_MEMBRANE_DEPOLARIZATION	80	0.190237	0.72837	0.984849	1		GOBP_POSITIVE_REGULATION_OF_PROTEIN_POLYMERIZATION	132	-0.266831	-0.848843	0.761803	1
GOBP_NEGATIVE_REGULATION_OF_CALCINEURIN_MEDIATED_SIGNALING	15	0.27211	0.726971	0.862903	1		GOBP_INOSITOL_PHOSPHATE_METABOLIC_PROCESS	68	-0.284844	-0.84829	0.726737	1
GOBP_PIGMENTATION	89	0.184816	0.726782	0.973214	1		GOBP_GLYCOSYLATION	256	-0.25531	-0.848261	0.81893	1
GOBP_NEGATIVE_REGULATION_OF_LIPID_STORAGE	21	0.248885	0.726033	0.824818	1		GOBP_PATTERN_RECOGNITION_RECEPTOR_SIGNALING_PATHWAY	199	-0.256543	-0.847437	0.799582	1
GOBP_TRANSLESION_SYNTHESIS	42	0.215507	0.725498	0.918033	1		GOBP_REGULATION_OF_MAMMARY_GLAND_EPITHELIAL_CELL_PROLIFERATION	17	-0.361761	-0.847387	0.691576	1
GOBP_REGULATION_OF_PHOSPHATIDYLINOSITOL_3_KINASE_SIGNALING	120	0.178225	0.724902	1	1		GOBP_REGULATION_OF_SMOOTH_MUSCLE_CELL_DIFFERENTIATION	31	-0.318213	-0.8461	0.707379	1
GOBP_REGULATION_OF_SYSTEMIC_ARTERIAL_BLOOD_PRESSURE_BY_RENIN_ANGIOTENSIN	22	0.246755	0.723567	0.846154	1		GOBP_REGULATION_OF_NUCLEAR_TRANSCRIBED_MRNA_CATABOLIC_PROCESS_DEADENYLATION_DEPENDENT_DECAY	16	-0.365926	-0.845777	0.682192	1
GOBP_REGULATION_OF_NITRIC_OXIDE_METABOLIC_PROCESS	54	0.201663	0.723219	0.937853	1		GOBP_POSITIVE_REGULATION_OF_ALPHA_BETA_T_CELL_ACTIVATION	64	-0.287581	-0.84568	0.757432	1
GOBP_ESTABLISHMENT_OR_MAINTENANCE_OF_CELL_POLARITY	210	0.165387	0.72251	1	1		GOBP_CELLULAR_RESPONSE_TO_PROSTAGLANDIN_STIMULUS	20	-0.353222	-0.84537	0.692109	1
GOBP_REGULATION_OF_GLUCOSE_IMPORT	51	0.200883	0.722185	0.921053	1		GOBP_TYROSINE_PHOSPHORYLATION_OF_STAT_PROTEIN	75	-0.282398	-0.845203	0.741789	1
GOBP_REGULATION_OF_JNK_CASCADE	127	0.172154	0.722013	0.988235	1		GOBP_REGULATION_OF_MRNA_CATABOLIC_PROCESS	200	-0.255811	-0.845062	0.821616	1
GOBP_UBIQUITIN_DEPENDENT_ERAD_PATHWAY	79	0.189189	0.72187	0.992424	1		GOBP_POSITIVE_REGULATION_OF_EPITHELIAL_CELL_DIFFERENTIATION	50	-0.302096	-0.844785	0.730159	1
GOBP_PROTEIN_STABILIZATION	184	0.163893	0.721442	0.977273	1		GOBP_POSITIVE_REGULATION_OF_PEPTIDYL_THREONINE_PHOSPHORYLATION	28	-0.327541	-0.844666	0.693657	1
GOBP_JNK_CASCADE	186	0.163187	0.721415	1	1		GOBP_NEGATIVE_REGULATION_OF_CHEMOTAXIS	58	-0.293087	-0.844385	0.732057	1
GOBP_POSITIVE_REGULATION_OF_AXON_EXTENSION	37	0.213033	0.721231	0.933628	1		GOBP_RECEPTOR_SIGNALING_PATHWAY_VIA_STAT	143	-0.262743	-0.84418	0.793869	1
GOBP_LYMPHOID_PROGENITOR_CELL_DIFFERENTIATION	20	0.243724	0.721151	0.855513	1		GOBP_GLYCEROLIPID_BIOSYNTHETIC_PROCESS	255	-0.251422	-0.843621	0.851546	1
GOBP_POSITIVE_REGULATION_OF_PRI_MIRNA_TRANSCRIPTION_BY_RNA_POLYMERASE_II	40	0.21404	0.720382	0.947115	1		GOBP_MAINTENANCE_OF_GASTROINTESTINAL_EPITHELIUM	20	-0.349518	-0.843546	0.718876	1
GOBP_INTRACILIARY_TRANSPORT	53	0.20059	0.720256	0.967914	1		GOBP_DNA_STRAND_ELONGATION_INVOLVED_IN_DNA_REPLICATION	19	-0.35366	-0.843346	0.680614	1
GOBP_POSITIVE_REGULATION_OF_GLYCOGEN_METABOLIC_PROCESS	16	0.265702	0.719981	0.830935	1		GOBP_L_ALPHA_AMINO_ACID_TRANSMEMBRANE_TRANSPORT	60	-0.289331	-0.843249	0.737981	1
GOBP_REGULATION_OF_GLUCOSE_TRANSMEMBRANE_TRANSPORT	67	0.191526	0.719274	0.964539	1		GOBP_EMBRYONIC_SKELETAL_SYSTEM_DEVELOPMENT	115	-0.267974	-0.842534	0.774054	1
GOBP_REGULATION_OF_RESPONSE_TO_WOUNDING	146	0.171295	0.719125	0.985507	1		GOBP_REGULATION_OF_CELLULAR_RESPIRATION	21	-0.340091	-0.842404	0.688202	1
GOBP_PROTEIN_LOCALIZATION_TO_GOLGI_APPARATUS	29	0.229959	0.718169	0.87013	1		GOBP_REGULATION_OF_MICROTUBULE_POLYMERIZATION	50	-0.293787	-0.842267	0.706167	1
GOBP_VESICLE_CYTOSKELETAL_TRAFFICKING	71	0.188283	0.717557	0.975	1		GOBP_DETECTION_OF_ABIOTIC_STIMULUS	130	-0.263163	-0.842249	0.792696	1
GOBP_UBIQUINONE_METABOLIC_PROCESS	18	0.255211	0.716366	0.849462	1		GOBP_REGULATION_OF_LIPID_BIOSYNTHETIC_PROCESS	183	-0.258339	-0.842246	0.810437	1
GOBP_REGULATION_OF_PROTEASOMAL_UBIQUITIN_DEPENDENT_PROTEIN_CATABOLIC_PROCESS	130	0.170173	0.715383	0.988764	1		GOBP_NUCLEOTIDE_BINDING_OLIGOMERIZATION_DOMAIN_CONTAINING_2_SIGNALING_PATHWAY	16	-0.359574	-0.841092	0.707015	1
GOBP_REGULATION_OF_GLUCAN_BIOSYNTHETIC_PROCESS	27	0.232107	0.714251	0.875	1		GOBP_EOSINOPHIL_CHEMOTAXIS	17	-0.359283	-0.841042	0.705489	1
GOBP_RESPONSE_TO_IRON_ION	27	0.227836	0.713754	0.910638	1		GOBP_POSITIVE_REGULATION_OF_EPITHELIAL_CELL_PROLIFERATION	184	-0.254333	-0.840962	0.820296	1
GOBP_MITOCHONDRIAL_ATP_SYNTHESIS_COUPLED_PROTON_TRANSPORT	22	0.248025	0.713655	0.879828	1		GOBP_NEGATIVE_REGULATION_OF_CYTOKINE_PRODUCTION	278	-0.247716	-0.840272	0.861366	1
GOBP_POSITIVE_REGULATION_OF_CHOLESTEROL_EFFLUX	21	0.244437	0.713644	0.876812	1		GOBP_NEPHRON_DEVELOPMENT	136	-0.260749	-0.840229	0.793326	1
GOBP_CELLULAR_RESPONSE_TO_LIGHT_STIMULUS	123	0.177704	0.713361	0.9875	1		GOBP_INORGANIC_ANION_TRANSMEMBRANE_TRANSPORT	111	-0.267201	-0.839138	0.763657	1
GOBP_REGULATION_OF_WOUND_HEALING	117	0.179524	0.712565	0.989362	1		GOBP_CILIUM_MOVEMENT	146	-0.261893	-0.839107	0.811625	1
GOBP_SECONDARY_METABOLITE_BIOSYNTHETIC_PROCESS	20	0.24668	0.712241	0.887097	1		GOBP_NEGATIVE_REGULATION_OF_MUSCLE_CELL_DIFFERENTIATION	56	-0.290876	-0.838893	0.730588	1
GOBP_MITOCHONDRIAL_FISSION	42	0.209442	0.711606	0.93617	1		GOBP_CENTRAL_NERVOUS_SYSTEM_NEURON_AXONOGENESIS	34	-0.310805	-0.838482	0.714643	1
GOBP_NEGATIVE_REGULATION_OF_PROTEASOMAL_PROTEIN_CATABOLIC_PROCESS	47	0.20421	0.710141	0.93617	1		GOBP_ERBB_SIGNALING_PATHWAY	141	-0.262555	-0.83848	0.802139	1
GOBP_REGULATION_OF_CD8_POSITIVE_ALPHA_BETA_T_CELL_ACTIVATION	19	0.259379	0.709861	0.838951	1		GOBP_POSITIVE_REGULATION_OF_VASCULAR_ASSOCIATED_SMOOTH_MUSCLE_CELL_MIGRATION	16	-0.36399	-0.838422	0.701228	1
GOBP_REGULATION_OF_STRESS_ACTIVATED_PROTEIN_KINASE_SIGNALING_CASCADE	176	0.165593	0.70804	1	1		GOBP_SKELETAL_SYSTEM_MORPHOGENESIS	204	-0.254863	-0.838052	0.845041	1
GOBP_INTRACILIARY_TRANSPORT_INVOLVED_IN_CILIUM_ASSEMBLY	40	0.210028	0.707943	0.945274	1		GOBP_POSITIVE_REGULATION_OF_MYELOID_LEUKOCYTE_DIFFERENTIATION	55	-0.291326	-0.83799	0.731618	1
GOBP_POSITIVE_REGULATION_OF_NITRIC_OXIDE_SYNTHASE_ACTIVITY	23	0.23395	0.707034	0.877049	1		GOBP_GLYCEROL_ETHER_METABOLIC_PROCESS	21	-0.339016	-0.83737	0.72973	1
GOBP_RNA_CAPPING	34	0.218894	0.706703	0.940594	1		GOBP_POSITIVE_REGULATION_OF_NEUROBLAST_PROLIFERATION	20	-0.34955	-0.837225	0.718626	1
GOBP_REGULATION_OF_WNT_SIGNALING_PATHWAY	353	0.153493	0.706662	1	1		GOBP_ORGANIC_ACID_CATABOLIC_PROCESS	253	-0.250939	-0.836734	0.855236	1
GOBP_POSTREPLICATION_REPAIR	52	0.197221	0.705528	0.955128	1		GOBP_BODY_FLUID_SECRETION	80	-0.277338	-0.83617	0.767689	1
GOBP_PLATELET_AGGREGATION	62	0.185352	0.704457	0.947368	1		GOBP_METAPHASE_PLATE_CONGRESSION	63	-0.285277	-0.83582	0.736534	1
GOBP_NEGATIVE_REGULATION_OF_CATABOLIC_PROCESS	293	0.153632	0.7032	1	1		GOBP_POSITIVE_REGULATION_OF_TELOMERE_CAPPING	17	-0.355996	-0.835793	0.682561	1
GOBP_CELL_CELL_SIGNALING_BY_WNT	499	0.151632	0.702171	1	1		GOBP_NEGATIVE_REGULATION_OF_RESPONSE_TO_BIOTIC_STIMULUS	93	-0.270921	-0.835445	0.767734	1
GOBP_POLYOL_BIOSYNTHETIC_PROCESS	61	0.19051	0.701368	0.976744	1		GOBP_REGULATION_OF_G_PROTEIN_COUPLED_RECEPTOR_SIGNALING_PATHWAY	133	-0.262595	-0.835321	0.808556	1
GOBP_REGULATION_OF_VOLTAGE_GATED_CALCIUM_CHANNEL_ACTIVITY	33	0.212987	0.701239	0.91	1		GOBP_NEGATIVE_REGULATION_OF_SMOOTH_MUSCLE_CELL_MIGRATION	21	-0.338691	-0.835141	0.716033	1
GOBP_VESICLE_MEDIATED_TRANSPORT_TO_THE_PLASMA_MEMBRANE	91	0.173869	0.700182	0.981482	1		GOBP_EMBRYONIC_HINDLIMB_MORPHOGENESIS	26	-0.322325	-0.834776	0.718708	1
GOBP_NEGATIVE_REGULATION_OF_SMOOTHENED_SIGNALING_PATHWAY	31	0.22576	0.699993	0.948936	1		GOBP_REGULATION_OF_CALCIUM_MEDIATED_SIGNALING	63	-0.285414	-0.834607	0.748517	1
GOBP_TELOMERASE_RNA_LOCALIZATION	19	0.245539	0.69885	0.891386	1		GOBP_INSULIN_SECRETION_INVOLVED_IN_CELLULAR_RESPONSE_TO_GLUCOSE_STIMULUS	61	-0.286859	-0.83456	0.747929	1
GOBP_NEGATIVE_REGULATION_OF_NUCLEOCYTOPLASMIC_TRANSPORT	20	0.230423	0.698621	0.878788	1		GOBP_NLRP3_INFLAMMASOME_COMPLEX_ASSEMBLY	15	-0.362264	-0.834436	0.705556	1
GOBP_TRICARBOXYLIC_ACID_CYCLE	33	0.213458	0.698599	0.914692	1		GOBP_LIPID_LOCALIZATION	470	-0.244907	-0.834377	0.903226	1
GOBP_MAINTENANCE_OF_BLOOD_BRAIN_BARRIER	33	0.218359	0.698531	0.943478	1		GOBP_REGULATION_OF_EARLY_ENDOSOME_TO_LATE_ENDOSOME_TRANSPORT	18	-0.347842	-0.834298	0.693351	1
GOBP_POSITIVE_REGULATION_OF_GLUCOSE_IMPORT	33	0.214933	0.697528	0.932692	1		GOBP_GLUTAMATE_METABOLIC_PROCESS	30	-0.319341	-0.834098	0.710938	1
GOBP_STRIATUM_DEVELOPMENT	17	0.255699	0.697444	0.860294	1		GOBP_NUCLEIC_ACID_PHOSPHODIESTER_BOND_HYDROLYSIS	289	-0.249303	-0.833878	0.868852	1
GOBP_REGULATION_OF_ENDOTHELIAL_CELL_DIFFERENTIATION	33	0.213849	0.697013	0.934426	1		GOBP_POSITIVE_REGULATION_OF_CELLULAR_CARBOHYDRATE_METABOLIC_PROCESS	48	-0.293852	-0.833574	0.739237	1
GOBP_INTRA_GOLGI_VESICLE_MEDIATED_TRANSPORT	34	0.211625	0.696572	0.926829	1		GOBP_GLYCOSPHINGOLIPID_BIOSYNTHETIC_PROCESS	27	-0.324206	-0.833364	0.714474	1
GOBP_PEPTIDYL_SERINE_DEPHOSPHORYLATION	19	0.245761	0.695741	0.869403	1		GOBP_LIPID_MODIFICATION	264	-0.250644	-0.832813	0.870276	1
GOBP_POSITIVE_REGULATION_OF_RESPONSE_TO_CYTOKINE_STIMULUS	56	0.191366	0.695619	0.974684	1		GOBP_ANIMAL_ORGAN_MATURATION	25	-0.325537	-0.83275	0.706112	1
GOBP_REGULATION_OF_OXIDATIVE_STRESS_INDUCED_INTRINSIC_APOPTOTIC_SIGNALING_PATHWAY	27	0.221503	0.694838	0.915556	1		GOBP_EPIDERMAL_GROWTH_FACTOR_RECEPTOR_SIGNALING_PATHWAY	119	-0.264147	-0.831835	0.784141	1
GOBP_PROTEIN_DEMETHYLATION	31	0.219001	0.693106	0.929203	1		GOBP_DEVELOPMENT_OF_PRIMARY_FEMALE_SEXUAL_CHARACTERISTICS	91	-0.270115	-0.831531	0.786353	1
GOBP_UDP_N_ACETYLGLUCOSAMINE_METABOLIC_PROCESS	16	0.25606	0.692987	0.847518	1		GOBP_NEGATIVE_REGULATION_OF_INTERLEUKIN_8_PRODUCTION	20	-0.342079	-0.831319	0.714094	1
GOBP_POSITIVE_REGULATION_OF_RESPONSE_TO_WOUNDING	61	0.186807	0.692621	0.93865	1		GOBP_ACTIN_FILAMENT_DEPOLYMERIZATION	58	-0.283169	-0.830984	0.752998	1
GOBP_REGULATION_OF_GOLGI_ORGANIZATION	17	0.248629	0.692251	0.869231	1		GOBP_REGULATION_OF_CALCIUM_ION_IMPORT	34	-0.310706	-0.83083	0.73731	1
GOBP_RNA_SPLICING_VIA_ENDONUCLEOLYTIC_CLEAVAGE_AND_LIGATION	16	0.262124	0.691061	0.89313	1		GOBP_CELLULAR_AMINO_ACID_METABOLIC_PROCESS	323	-0.24624	-0.830577	0.87753	1
GOBP_POSITIVE_REGULATION_OF_PROTEIN_DEACETYLATION	22	0.237951	0.690322	0.883459	1		GOBP_T_CELL_HOMEOSTASIS	36	-0.307342	-0.830268	0.732233	1
GOBP_RESPONSE_TO_EPIDERMAL_GROWTH_FACTOR	46	0.200074	0.68992	0.952096	1		GOBP_SYNAPSE_ASSEMBLY	164	-0.252968	-0.829027	0.846731	1
GOBP_REGULATION_OF_PROTEIN_LOCALIZATION_TO_PLASMA_MEMBRANE	96	0.177656	0.689003	1	1		GOBP_OLIGODENDROCYTE_DIFFERENTIATION	84	-0.269728	-0.828911	0.788863	1
GOBP_NEGATIVE_REGULATION_OF_CALCIUM_MEDIATED_SIGNALING	19	0.240729	0.688386	0.876712	1		GOBP_REGULATION_OF_CYTOPLASMIC_TRANSPORT	27	-0.320386	-0.828639	0.707851	1
GOBP_POSITIVE_REGULATION_OF_MONOOXYGENASE_ACTIVITY	31	0.215558	0.688235	0.932203	1		GOBP_REGULATION_OF_PROTEIN_DEPHOSPHORYLATION	138	-0.258544	-0.828607	0.809576	1
GOBP_ACTIN_FILAMENT_SEVERING	16	0.246163	0.688049	0.897887	1		GOBP_FERTILIZATION	162	-0.256515	-0.82835	0.82234	1
GOBP_REGULATION_OF_CHROMATIN_BINDING	22	0.230561	0.687708	0.889362	1		GOBP_REGULATION_OF_PEPTIDYL_THREONINE_PHOSPHORYLATION	44	-0.295276	-0.827989	0.731343	1
GOBP_POSITIVE_REGULATION_BY_HOST_OF_VIRAL_TRANSCRIPTION	16	0.25132	0.687507	0.887641	1		GOBP_GLOMERULAR_EPITHELIAL_CELL_DIFFERENTIATION	20	-0.33936	-0.827455	0.715803	1
GOBP_PROTEIN_DEGLYCOSYLATION	28	0.220612	0.687127	0.929752	1		GOBP_NEGATIVE_REGULATION_OF_ANTIGEN_RECEPTOR_MEDIATED_SIGNALING_PATHWAY	29	-0.318254	-0.82717	0.721945	1
GOBP_REGULATION_OF_GLUCONEOGENESIS	43	0.201459	0.686623	0.951872	1		GOBP_DETECTION_OF_EXTERNAL_BIOTIC_STIMULUS	23	-0.328348	-0.826114	0.713126	1
GOBP_MODULATION_BY_HOST_OF_SYMBIONT_PROCESS	60	0.18786	0.683077	0.965517	1		GOBP_GLIOGENESIS	265	-0.246843	-0.825979	0.864286	1
GOBP_REGULATION_OF_NIK_NF_KAPPAB_SIGNALING	95	0.170725	0.682327	0.991071	1		GOBP_ALDITOL_METABOLIC_PROCESS	21	-0.337388	-0.825853	0.711665	1
GOBP_POSITIVE_REGULATION_OF_SKELETAL_MUSCLE_TISSUE_DEVELOPMENT	17	0.243891	0.681414	0.885375	1		GOBP_APOPTOTIC_PROCESS_INVOLVED_IN_MORPHOGENESIS	22	-0.336769	-0.825567	0.696065	1
GOBP_REGULATION_OF_MEMBRANE_INVAGINATION	16	0.243964	0.680143	0.885185	1		GOBP_POSITIVE_REGULATION_OF_PEPTIDYL_TYROSINE_PHOSPHORYLATION	184	-0.252716	-0.825527	0.843284	1
GOBP_POSITIVE_REGULATION_OF_MUSCLE_CELL_DIFFERENTIATION	69	0.181345	0.679638	0.993421	1		GOBP_GLYCOPROTEIN_METABOLIC_PROCESS	395	-0.242776	-0.825154	0.905242	1
GOBP_POSITIVE_REGULATION_OF_LEUKOCYTE_ADHESION_TO_VASCULAR_ENDOTHELIAL_CELL	20	0.228368	0.679242	0.903226	1		GOBP_POSITIVE_REGULATION_OF_CELL_CYCLE	365	-0.244377	-0.825128	0.899295	1
GOBP_NEGATIVE_REGULATION_OF_CYCLIN_DEPENDENT_PROTEIN_KINASE_ACTIVITY	30	0.210197	0.678706	0.944	1		GOBP_POLYOL_CATABOLIC_PROCESS	25	-0.324612	-0.824925	0.730245	1
GOBP_PURINE_NUCLEOTIDE_TRANSPORT	24	0.230664	0.675579	0.929461	1		GOBP_NEUROTRANSMITTER_TRANSPORT	198	-0.252573	-0.824888	0.847193	1
GOBP_GLYCOLYTIC_PROCESS_THROUGH_FRUCTOSE_6_PHOSPHATE	27	0.220767	0.674972	0.930894	1		GOBP_IRON_ION_TRANSMEMBRANE_TRANSPORT	19	-0.344032	-0.824819	0.710067	1
GOBP_REGULATION_OF_MRNA_3_END_PROCESSING	28	0.220328	0.674848	0.922764	1		GOBP_REGULATION_OF_DENDRITIC_SPINE_MORPHOGENESIS	45	-0.295362	-0.824386	0.739445	1
GOBP_EMBRYONIC_HEMOPOIESIS	22	0.226125	0.672251	0.947368	1		GOBP_FOLIC_ACID_METABOLIC_PROCESS	20	-0.337977	-0.824354	0.722598	1
GOBP_NEGATIVE_REGULATION_OF_PROTEIN_SERINE_THREONINE_KINASE_ACTIVITY	132	0.159658	0.671558	1	1		GOBP_RESPONSE_TO_KETONE	186	-0.247981	-0.823839	0.829832	1
GOBP_NEGATIVE_REGULATION_OF_CELL_CYCLE_G1_S_PHASE_TRANSITION	103	0.167365	0.67145	0.990476	1		GOBP_ANIMAL_ORGAN_FORMATION	60	-0.282371	-0.823773	0.758007	1
GOBP_NEGATIVE_REGULATION_OF_INTRACELLULAR_SIGNAL_TRANSDUCTION	476	0.151781	0.671263	1	1		GOBP_REGULATION_OF_KERATINOCYTE_PROLIFERATION	31	-0.318437	-0.82358	0.72875	1
GOBP_ERYTHROCYTE_HOMEOSTASIS	119	0.163007	0.67037	1	1		GOBP_BILE_ACID_METABOLIC_PROCESS	45	-0.295802	-0.823368	0.729864	1
GOBP_REGULATION_OF_CYSTEINE_TYPE_ENDOPEPTIDASE_ACTIVITY_INVOLVED_IN_APOPTOTIC_SIGNALING_PATHWAY	17	0.241603	0.670216	0.854406	1		GOBP_CELL_PROLIFERATION_IN_HINDBRAIN	16	-0.352061	-0.822959	0.72	1
GOBP_PIGMENT_CELL_DIFFERENTIATION	32	0.207956	0.67021	0.933054	1		GOBP_EYE_PHOTORECEPTOR_CELL_DEVELOPMENT	31	-0.309577	-0.822878	0.726452	1
GOBP_REGULATION_OF_PROTEIN_LOCALIZATION_TO_CELL_SURFACE	38	0.200096	0.669801	0.959538	1		GOBP_MUSCLE_TISSUE_DEVELOPMENT	342	-0.243155	-0.822595	0.878147	1
GOBP_REGULATION_OF_NECROTIC_CELL_DEATH	33	0.209746	0.669566	0.942857	1		GOBP_REGULATION_OF_CALCIUM_ION_TRANSMEMBRANE_TRANSPORT	136	-0.257728	-0.821836	0.823974	1
GOBP_GOLGI_TO_PLASMA_MEMBRANE_TRANSPORT	57	0.184633	0.669438	0.982143	1		GOBP_SPHINGOLIPID_METABOLIC_PROCESS	163	-0.252405	-0.821642	0.824524	1
GOBP_ESTABLISHMENT_OF_PROTEIN_LOCALIZATION_TO_VACUOLE	48	0.187846	0.668186	0.930636	1		GOBP_APOPTOTIC_PROCESS_INVOLVED_IN_DEVELOPMENT	34	-0.311709	-0.821564	0.725849	1
GOBP_RAB_PROTEIN_SIGNAL_TRANSDUCTION	21	0.222426	0.668007	0.91603	1		GOBP_POSITIVE_REGULATION_OF_CELL_CYCLE_PROCESS	275	-0.245848	-0.82151	0.890593	1
GOBP_POSITIVE_REGULATION_OF_T_HELPER_CELL_DIFFERENTIATION	21	0.225958	0.667956	0.908397	1		GOBP_OSTEOBLAST_PROLIFERATION	29	-0.31521	-0.821414	0.739018	1
GOBP_MITOCHONDRIAL_ELECTRON_TRANSPORT_CYTOCHROME_C_TO_OXYGEN	21	0.227876	0.667738	0.92	1		GOBP_GLYCOSPHINGOLIPID_METABOLIC_PROCESS	65	-0.277621	-0.821094	0.762615	1
GOBP_PHOSPHATIDYLGLYCEROL_METABOLIC_PROCESS	36	0.206682	0.66643	0.985915	1		GOBP_REGULATION_OF_ISOTYPE_SWITCHING	35	-0.307109	-0.821002	0.74005	1
GOBP_DNA_DAMAGE_RESPONSE_DETECTION_OF_DNA_DAMAGE	38	0.199816	0.663909	0.955	1		GOBP_REGULATION_OF_PHOSPHATASE_ACTIVITY	170	-0.250179	-0.820381	0.849156	1
GOBP_CELL_ADHESION_MOLECULE_PRODUCTION	15	0.245481	0.663443	0.887324	1		GOBP_POSITIVE_REGULATION_OF_AMYLOID_PRECURSOR_PROTEIN_CATABOLIC_PROCESS	22	-0.332347	-0.820012	0.731904	1
GOBP_PRIMARY_NEURAL_TUBE_FORMATION	88	0.174832	0.662976	1	1		GOBP_MODULATION_BY_VIRUS_OF_HOST_CELLULAR_PROCESS	18	-0.344134	-0.819894	0.72541	1
GOBP_POSITIVE_REGULATION_OF_GLUCOSE_TRANSMEMBRANE_TRANSPORT	39	0.194138	0.662536	0.946429	1		GOBP_PROTEIN_PROCESSING	210	-0.248752	-0.819553	0.872518	1
GOBP_POSITIVE_REGULATION_OF_WNT_SIGNALING_PATHWAY	174	0.152702	0.662001	1	1		GOBP_BILE_ACID_BIOSYNTHETIC_PROCESS	36	-0.307271	-0.819394	0.744544	1
GOBP_CHEMOKINE_C_X_C_MOTIF_LIGAND_2_PRODUCTION	15	0.254388	0.661213	0.878049	1		GOBP_POSITIVE_REGULATION_OF_LYMPHOCYTE_MIGRATION	36	-0.299745	-0.819211	0.747423	1
GOBP_STRESS_FIBER_ASSEMBLY	101	0.166879	0.660974	0.990291	1		GOBP_POSITIVE_REGULATION_OF_HISTONE_METHYLATION	34	-0.307393	-0.818882	0.748744	1
GOBP_REGULATION_OF_MITOCHONDRIAL_GENE_EXPRESSION	29	0.210425	0.660767	0.944206	1		GOBP_EPITHELIAL_CELL_PROLIFERATION	378	-0.24043	-0.818737	0.90433	1
GOBP_REGULATION_OF_INCLUSION_BODY_ASSEMBLY	15	0.244682	0.658434	0.9319	1		GOBP_GLYCEROPHOSPHOLIPID_METABOLIC_PROCESS	336	-0.24222	-0.817916	0.899295	1
GOBP_MODULATION_BY_SYMBIONT_OF_HOST_CELLULAR_PROCESS	24	0.224506	0.658311	0.919492	1		GOBP_SPROUTING_ANGIOGENESIS	130	-0.25442	-0.817655	0.823402	1
GOBP_REGULATION_OF_RAS_PROTEIN_SIGNAL_TRANSDUCTION	187	0.155382	0.658071	1	1		GOBP_NUCLEOSIDE_CATABOLIC_PROCESS	32	-0.310926	-0.817469	0.745806	1
GOBP_LYMPHANGIOGENESIS	17	0.234643	0.658047	0.931034	1		GOBP_DEMETHYLATION	67	-0.276681	-0.817361	0.778409	1
GOBP_POSITIVE_REGULATION_OF_MITOCHONDRIAL_FISSION	17	0.241102	0.657195	0.894531	1		GOBP_FATTY_ACID_TRANSPORT	141	-0.25283	-0.817311	0.830636	1
GOBP_REGULATION_OF_TRANSLATION_IN_RESPONSE_TO_STRESS	21	0.224847	0.656501	0.941406	1		GOBP_RNA_SURVEILLANCE	15	-0.361098	-0.817302	0.727891	1
GOBP_PYRIMIDINE_NUCLEOSIDE_TRIPHOSPHATE_METABOLIC_PROCESS	24	0.216053	0.653474	0.946619	1		GOBP_WATER_SOLUBLE_VITAMIN_METABOLIC_PROCESS	81	-0.271853	-0.817083	0.79883	1
GOBP_REGULATION_OF_MACROAUTOPHAGY	160	0.154678	0.653113	1	1		GOBP_RESPONSE_TO_DRUG	340	-0.241833	-0.81657	0.90202	1
GOBP_PYRIMIDINE_RIBONUCLEOSIDE_TRIPHOSPHATE_METABOLIC_PROCESS	18	0.231401	0.651934	0.91958	1		GOBP_GLYCOSYL_COMPOUND_METABOLIC_PROCESS	126	-0.256297	-0.8165	0.840812	1
GOBP_PROTEIN_TARGETING_TO_LYSOSOME	23	0.227142	0.651564	0.925926	1		GOBP_REGULATION_OF_CELLULAR_CARBOHYDRATE_METABOLIC_PROCESS	136	-0.252519	-0.816047	0.815016	1
GOBP_MULTIVESICULAR_BODY_ORGANIZATION	31	0.203154	0.648481	0.977778	1		GOBP_REGULATION_OF_SYSTEMIC_ARTERIAL_BLOOD_PRESSURE_BY_HORMONE	33	-0.307198	-0.815805	0.745198	1
GOBP_REGULATION_OF_CELL_SUBSTRATE_JUNCTION_ORGANIZATION	68	0.177193	0.647787	0.991597	1		GOBP_MULTI_MULTICELLULAR_ORGANISM_PROCESS	185	-0.248313	-0.815728	0.840504	1
GOBP_CELLULAR_RESPONSE_TO_MECHANICAL_STIMULUS	73	0.17038	0.647526	1	1		GOBP_CELL_JUNCTION_MAINTENANCE	32	-0.306737	-0.815686	0.75	1
GOBP_NEURAL_TUBE_FORMATION	96	0.160245	0.647164	0.991453	1		GOBP_FIBROBLAST_APOPTOTIC_PROCESS	20	-0.338381	-0.815592	0.731844	1
GOBP_REGULATION_OF_DNA_DAMAGE_CHECKPOINT	15	0.239483	0.646962	0.911765	1		GOBP_CELLULAR_RESPONSE_TO_DEXAMETHASONE_STIMULUS	28	-0.310119	-0.815237	0.743968	1
GOBP_NEGATIVE_REGULATION_OF_INTERLEUKIN_10_PRODUCTION	19	0.223893	0.646576	0.909434	1		GOBP_POSITIVE_REGULATION_OF_ANION_TRANSMEMBRANE_TRANSPORT	55	-0.281432	-0.815065	0.779805	1
GOBP_REGULATION_OF_SKELETAL_MUSCLE_CELL_DIFFERENTIATION	18	0.225523	0.645601	0.922535	1		GOBP_POSITIVE_REGULATION_OF_CYTOKINESIS	32	-0.31074	-0.814242	0.748744	1
GOBP_HISTONE_UBIQUITINATION	46	0.179939	0.644215	1	1		GOBP_REGULATION_OF_GASTRULATION	16	-0.354363	-0.814212	0.726483	1
GOBP_MITOTIC_G2_DNA_DAMAGE_CHECKPOINT	23	0.214809	0.644087	0.93254	1		GOBP_GLUCOCORTICOID_METABOLIC_PROCESS	23	-0.325891	-0.81404	0.733696	1
GOBP_HISTONE_MONOUBIQUITINATION	29	0.207487	0.641462	0.952	1		GOBP_OSTEOBLAST_DEVELOPMENT	17	-0.350406	-0.813593	0.743017	1
GOBP_MITOCHONDRIAL_FUSION	28	0.203701	0.640529	0.933333	1		GOBP_POSITIVE_REGULATION_OF_CATION_CHANNEL_ACTIVITY	68	-0.272818	-0.813588	0.788618	1
GOBP_REGULATION_OF_PROTEIN_SUMOYLATION	22	0.211634	0.640179	0.957265	1		GOBP_MITOCHONDRIAL_OUTER_MEMBRANE_PERMEABILIZATION	55	-0.281639	-0.813325	0.775904	1
GOBP_NEGATIVE_REGULATION_OF_DNA_METABOLIC_PROCESS	118	0.1583	0.63907	1	1		GOBP_SYNAPTIC_TRANSMISSION_CHOLINERGIC	27	-0.317801	-0.813048	0.740741	1
GOBP_ENDOPLASMIC_RETICULUM_TO_GOLGI_VESICLE_MEDIATED_TRANSPORT	202	0.143374	0.638811	1	1		GOBP_FATTY_ACID_TRANSMEMBRANE_TRANSPORT	49	-0.281452	-0.812864	0.783582	1
GOBP_LYMPH_VESSEL_DEVELOPMENT	26	0.213076	0.638698	0.953846	1		GOBP_T_CELL_APOPTOTIC_PROCESS	47	-0.290125	-0.812608	0.767689	1
GOBP_NEGATIVE_REGULATION_OF_PEPTIDYL_SERINE_PHOSPHORYLATION	28	0.202096	0.637648	0.949791	1		GOBP_REGULATION_OF_NERVOUS_SYSTEM_DEVELOPMENT	400	-0.238446	-0.812362	0.933735	1
GOBP_PEPTIDYL_LYSINE_TRIMETHYLATION	43	0.186455	0.637046	1	1		GOBP_INTESTINAL_ABSORPTION	34	-0.304188	-0.811429	0.748072	1
GOBP_PROTEIN_TARGETING_TO_VACUOLE	40	0.187784	0.633595	0.968421	1		GOBP_RECEPTOR_LOCALIZATION_TO_SYNAPSE	48	-0.284318	-0.810867	0.768844	1
GOBP_TRANSFORMING_GROWTH_FACTOR_BETA_RECEPTOR_SIGNALING_PATHWAY	185	0.146489	0.633336	1	1		GOBP_REGULATION_OF_MAST_CELL_ACTIVATION_INVOLVED_IN_IMMUNE_RESPONSE	30	-0.308097	-0.810738	0.752604	1
GOBP_MACROMOLECULE_DEACYLATION	105	0.154924	0.628464	1	1		GOBP_NEGATIVE_REGULATION_OF_FATTY_ACID_METABOLIC_PROCESS	25	-0.320791	-0.81047	0.756972	1
GOBP_PROTEIN_DEMANNOSYLATION	20	0.221457	0.627281	0.9375	1		GOBP_REGULATION_OF_ANATOMICAL_STRUCTURE_SIZE	478	-0.238285	-0.810408	0.939819	1
GOBP_GOLGI_TO_ENDOSOME_TRANSPORT	17	0.224769	0.627121	0.948905	1		GOBP_NUCLEOTIDE_TRANSMEMBRANE_TRANSPORT	15	-0.356804	-0.810197	0.721519	1
GOBP_HISTONE_H4_K5_ACETYLATION	16	0.228074	0.626306	0.937729	1		GOBP_RETROGRADE_AXONAL_TRANSPORT	21	-0.337889	-0.810063	0.727027	1
GOBP_ESTABLISHMENT_OF_TISSUE_POLARITY	122	0.150738	0.622901	1	1		GOBP_REGULATION_OF_ANION_TRANSMEMBRANE_TRANSPORT	101	-0.261316	-0.809967	0.813824	1
GOBP_REGULATION_OF_GRANULOCYTE_DIFFERENTIATION	15	0.232116	0.622755	0.907407	1		GOBP_REGULATION_OF_PROTEIN_POLYUBIQUITINATION	24	-0.31748	-0.809523	0.753662	1
GOBP_MAINTENANCE_OF_PROTEIN_LOCALIZATION_IN_ORGANELLE	42	0.182192	0.622689	0.97619	1		GOBP_REGULATION_OF_GTPASE_ACTIVITY	467	-0.236433	-0.808969	0.929789	1
GOBP_NUCLEOTIDE_EXCISION_REPAIR_DNA_DAMAGE_RECOGNITION	23	0.203036	0.622342	0.954751	1		GOBP_MAINTENANCE_OF_SYNAPSE_STRUCTURE	16	-0.346163	-0.808959	0.731742	1
GOBP_REGULATION_OF_URINE_VOLUME	20	0.212094	0.620558	0.958015	1		GOBP_NEGATIVE_REGULATION_OF_CALCIUM_ION_TRANSPORT_INTO_CYTOSOL	16	-0.346712	-0.808851	0.741573	1
GOBP_NEGATIVE_REGULATION_OF_PEPTIDYL_LYSINE_ACETYLATION	19	0.220142	0.619431	0.953069	1		GOBP_REGULATION_OF_ATP_BIOSYNTHETIC_PROCESS	20	-0.331446	-0.808107	0.728034	1
GOBP_NUCLEOSIDE_MONOPHOSPHATE_BIOSYNTHETIC_PROCESS	41	0.183586	0.619052	0.979487	1		GOBP_RNA_PHOSPHODIESTER_BOND_HYDROLYSIS	149	-0.249972	-0.807778	0.844609	1
GOBP_NEGATIVE_REGULATION_OF_PROTEIN_ACETYLATION	21	0.207636	0.618728	0.937269	1		GOBP_MACROPHAGE_ACTIVATION_INVOLVED_IN_IMMUNE_RESPONSE	17	-0.339238	-0.807322	0.727151	1
GOBP_COLLAGEN_BIOSYNTHETIC_PROCESS	45	0.175626	0.618165	0.975124	1		GOBP_OLEFINIC_COMPOUND_BIOSYNTHETIC_PROCESS	20	-0.332674	-0.807151	0.721333	1
GOBP_REGULATION_OF_CELL_PROJECTION_ASSEMBLY	181	0.141634	0.61729	1	1		GOBP_REGULATION_OF_CHOLESTEROL_METABOLIC_PROCESS	55	-0.280497	-0.807062	0.783432	1
GOBP_NEUROTROPHIN_TRK_RECEPTOR_SIGNALING_PATHWAY	32	0.193664	0.615258	0.971015	1		GOBP_REGULATION_OF_MEMBRANE_POTENTIAL	402	-0.236658	-0.806443	0.925628	1
GOBP_REGULATION_OF_PROTEIN_AUTOPHOSPHORYLATION	46	0.17719	0.614861	0.98125	1		GOBP_SNARE_COMPLEX_ASSEMBLY	18	-0.341636	-0.806399	0.734752	1
GOBP_THYMOCYTE_APOPTOTIC_PROCESS	16	0.221	0.613979	0.945017	1		GOBP_SEX_DETERMINATION	18	-0.335838	-0.806057	0.734973	1
GOBP_NEGATIVE_REGULATION_OF_INTRACELLULAR_TRANSPORT	53	0.168374	0.611006	0.988506	1		GOBP_REGULATION_OF_TRANSLATIONAL_INITIATION	75	-0.267809	-0.805816	0.796948	1
GOBP_REGULATION_OF_CELL_CYCLE_G1_S_PHASE_TRANSITION	162	0.141598	0.610254	1	1		GOBP_NEGATIVE_REGULATION_OF_CELL_AGING	25	-0.320201	-0.805724	0.720899	1
GOBP_MICROTUBULE_ORGANIZING_CENTER_LOCALIZATION	30	0.189118	0.608738	0.982833	1		GOBP_NEGATIVE_REGULATION_OF_TOLL_LIKE_RECEPTOR_SIGNALING_PATHWAY	39	-0.29264	-0.805046	0.76	1
GOBP_ENDOTHELIAL_CELL_APOPTOTIC_PROCESS	54	0.171946	0.608284	0.986395	1		GOBP_REGULATION_OF_POSTSYNAPTIC_NEUROTRANSMITTER_RECEPTOR_ACTIVITY	15	-0.352675	-0.805045	0.741667	1
GOBP_ENDOPLASMIC_RETICULUM_MANNOSE_TRIMMING	16	0.220503	0.608139	0.932308	1		GOBP_CYTOKINESIS	162	-0.245742	-0.805028	0.864979	1
GOBP_LAMELLIPODIUM_MORPHOGENESIS	16	0.223036	0.606949	0.954225	1		GOBP_PURINE_CONTAINING_COMPOUND_METABOLIC_PROCESS	441	-0.236459	-0.804887	0.940763	1
GOBP_RESPONSE_TO_HEPATOCYTE_GROWTH_FACTOR	17	0.219858	0.605792	0.955224	1		GOBP_POSITIVE_REGULATION_OF_LYMPHOCYTE_DIFFERENTIATION	98	-0.260238	-0.804624	0.817486	1
GOBP_VESICLE_CARGO_LOADING	25	0.198832	0.60379	0.95339	1		GOBP_RIBOSOMAL_SMALL_SUBUNIT_BIOGENESIS	75	-0.266691	-0.804582	0.813084	1
GOBP_NEGATIVE_REGULATION_OF_RECEPTOR_SIGNALING_PATHWAY_VIA_JAK_STAT	22	0.208564	0.602345	0.970149	1		GOBP_ATRIAL_CARDIAC_MUSCLE_CELL_TO_AV_NODE_CELL_SIGNALING	18	-0.338848	-0.804253	0.744595	1
GOBP_PROTEIN_ACYLATION	232	0.138828	0.602139	1	1		GOBP_INTRA_S_DNA_DAMAGE_CHECKPOINT	17	-0.342377	-0.804095	0.753681	1
GOBP_MYELOID_CELL_HOMEOSTASIS	143	0.141365	0.601606	1	1		GOBP_SINGLE_STRANDED_VIRAL_RNA_REPLICATION_VIA_DOUBLE_STRANDED_DNA_INTERMEDIATE	20	-0.328649	-0.803793	0.702667	1
GOBP_NEGATIVE_REGULATION_OF_INTERFERON_GAMMA_PRODUCTION	36	0.181913	0.600111	1	1		GOBP_MAINTENANCE_OF_LOCATION	307	-0.238736	-0.803689	0.918699	1
GOBP_LIPID_DROPLET_ORGANIZATION	27	0.188285	0.598805	0.959821	1		GOBP_PHOSPHATE_ION_TRANSPORT	24	-0.321516	-0.803676	0.75	1
GOBP_POSITIVE_REGULATION_OF_EPITHELIAL_CELL_APOPTOTIC_PROCESS	32	0.187296	0.598629	0.995283	1		GOBP_SYNAPTIC_VESICLE_CYTOSKELETAL_TRANSPORT	19	-0.341066	-0.803587	0.742507	1
GOBP_PROTEIN_DNA_COMPLEX_DISASSEMBLY	18	0.208915	0.5967	0.968992	1		GOBP_NEGATIVE_REGULATION_OF_RESPONSE_TO_OXIDATIVE_STRESS	20	-0.332716	-0.803568	0.735135	1
GOBP_CELLULAR_RESPONSE_TO_TOPOLOGICALLY_INCORRECT_PROTEIN	164	0.13882	0.596508	1	1		GOBP_REGULATION_OF_CELL_CYCLE_G2_M_PHASE_TRANSITION	214	-0.243618	-0.803447	0.882292	1
GOBP_GLUTAMINE_FAMILY_AMINO_ACID_BIOSYNTHETIC_PROCESS	17	0.2167	0.595656	0.978947	1		GOBP_REACTIVE_OXYGEN_SPECIES_BIOSYNTHETIC_PROCESS	110	-0.256138	-0.803428	0.850279	1
GOBP_MICROTUBULE_DEPOLYMERIZATION	43	0.17259	0.59416	0.994764	1		GOBP_SISTER_CHROMATID_COHESION	60	-0.27411	-0.803383	0.793632	1
GOBP_PHOSPHATIDYLINOSITOL_DEPHOSPHORYLATION	30	0.189796	0.593919	0.978541	1		GOBP_INFLAMMATORY_RESPONSE_TO_ANTIGENIC_STIMULUS	51	-0.279277	-0.80327	0.774115	1
GOBP_TAIL_ANCHORED_MEMBRANE_PROTEIN_INSERTION_INTO_ER_MEMBRANE	16	0.223773	0.592481	0.927757	1		GOBP_EOSINOPHIL_MIGRATION	21	-0.328695	-0.803168	0.753662	1
GOBP_NEGATIVE_REGULATION_OF_PROTEIN_LOCALIZATION_TO_NUCLEUS	29	0.186408	0.587948	0.96729	1		GOBP_EXOCRINE_SYSTEM_DEVELOPMENT	38	-0.289348	-0.802977	0.772251	1
GOBP_RESPONSE_TO_DSRNA	38	0.176482	0.586412	0.984772	1		GOBP_L_AMINO_ACID_TRANSPORT	63	-0.270792	-0.802954	0.80376	1
GOBP_VIRION_ASSEMBLY	40	0.169422	0.585555	0.99505	1		GOBP_AMINO_ACID_IMPORT	47	-0.284628	-0.802824	0.777509	1
GOBP_ESTABLISHMENT_OF_MITOCHONDRION_LOCALIZATION	25	0.187955	0.585519	0.983122	1		GOBP_REGULATION_OF_DNA_TEMPLATED_TRANSCRIPTION_INITIATION	41	-0.290937	-0.80237	0.78125	1
GOBP_PROTEIN_MONOUBIQUITINATION	66	0.15327	0.584039	1	1		GOBP_REGULATION_OF_EPIDERMIS_DEVELOPMENT	64	-0.272186	-0.802088	0.80355	1
GOBP_ERAD_PATHWAY	101	0.147675	0.583972	1	1		GOBP_NEGATIVE_REGULATION_OF_LYMPHOCYTE_DIFFERENTIATION	51	-0.278659	-0.801936	0.792271	1
GOBP_POSITIVE_REGULATION_OF_RESPONSE_TO_ENDOPLASMIC_RETICULUM_STRESS	34	0.17493	0.583477	0.988827	1		GOBP_GMP_METABOLIC_PROCESS	15	-0.347255	-0.801897	0.744799	1
GOBP_CELLULAR_RESPONSE_TO_STEROL_DEPLETION	16	0.217721	0.581941	0.966443	1		GOBP_ESTABLISHMENT_OR_MAINTENANCE_OF_BIPOLAR_CELL_POLARITY	44	-0.280614	-0.801698	0.783951	1
GOBP_NEURON_DEATH_IN_RESPONSE_TO_OXIDATIVE_STRESS	26	0.193736	0.581467	0.987805	1		GOBP_NEGATIVE_REGULATION_OF_CELL_DEVELOPMENT	162	-0.248462	-0.800531	0.874866	1
GOBP_REGULATION_OF_PRODUCTION_OF_SMALL_RNA_INVOLVED_IN_GENE_SILENCING_BY_RNA	23	0.195246	0.581133	0.969957	1		GOBP_MRNA_CIS_SPLICING_VIA_SPLICEOSOME	28	-0.308602	-0.800368	0.767742	1
GOBP_NEGATIVE_REGULATION_OF_JNK_CASCADE	35	0.175217	0.580723	0.972477	1		GOBP_RECEPTOR_RECYCLING	32	-0.300289	-0.80031	0.766452	1
GOBP_NEGATIVE_REGULATION_OF_MACROAUTOPHAGY	35	0.177998	0.580533	0.979695	1		GOBP_GLYCOPROTEIN_BIOSYNTHETIC_PROCESS	325	-0.236336	-0.799555	0.926978	1
GOBP_RESPONSE_TO_HYPEROXIA	22	0.19597	0.579428	0.962406	1		GOBP_RESPONSE_TO_MUSCLE_STRETCH	21	-0.328258	-0.79933	0.746988	1
GOBP_NEGATIVE_REGULATION_OF_CHEMOKINE_PRODUCTION	21	0.197774	0.578537	0.975177	1		GOBP_DENDRITIC_CELL_DIFFERENTIATION	46	-0.285645	-0.799222	0.792191	1
GOBP_REGULATION_OF_AUTOPHAGOSOME_ASSEMBLY	39	0.177563	0.578344	0.995098	1		GOBP_RESPONSE_TO_DEXAMETHASONE	36	-0.289159	-0.799003	0.771176	1
GOBP_DENDRITIC_SPINE_MAINTENANCE	18	0.205624	0.575953	0.967273	1		GOBP_NEGATIVE_REGULATION_OF_MYELOID_CELL_DIFFERENTIATION	86	-0.259701	-0.798918	0.811725	1
GOBP_POSITIVE_REGULATION_OF_MITOCHONDRIAL_TRANSLATION	16	0.217639	0.573583	0.967626	1		GOBP_AGING	281	-0.237639	-0.798717	0.907881	1
GOBP_COENZYME_A_METABOLIC_PROCESS	15	0.212228	0.573264	0.96831	1		GOBP_TRNA_WOBBLE_BASE_MODIFICATION	20	-0.326274	-0.798324	0.735414	1
GOBP_REGULATION_OF_PROTEASOMAL_PROTEIN_CATABOLIC_PROCESS	179	0.135483	0.571599	1	1		GOBP_REGULATION_OF_SISTER_CHROMATID_COHESION	22	-0.325126	-0.798065	0.769923	1
GOBP_REGULATION_OF_DNA_TEMPLATED_TRANSCRIPTION_IN_RESPONSE_TO_STRESS	114	0.137588	0.570345	1	1		GOBP_REGULATION_OF_TELOMERASE_ACTIVITY	47	-0.283285	-0.797561	0.800971	1
GOBP_AMINO_ACID_ACTIVATION	49	0.162988	0.570299	0.995098	1		GOBP_POSITIVE_REGULATION_OF_CYTOSKELETON_ORGANIZATION	216	-0.240985	-0.797395	0.888083	1
GOBP_POSITIVE_REGULATION_OF_POSTTRANSCRIPTIONAL_GENE_SILENCING	29	0.183356	0.569045	0.990431	1		GOBP_ESTABLISHMENT_OR_MAINTENANCE_OF_MONOPOLAR_CELL_POLARITY	23	-0.324404	-0.797091	0.755047	1
GOBP_POSITIVE_REGULATION_OF_SUBSTRATE_ADHESION_DEPENDENT_CELL_SPREADING	41	0.169248	0.567459	0.995074	1		GOBP_SODIUM_ION_TRANSMEMBRANE_TRANSPORT	160	-0.246992	-0.796774	0.866667	1
GOBP_REGULATION_OF_PROTEIN_STABILITY	286	0.121213	0.567167	1	1		GOBP_SKELETAL_MUSCLE_CONTRACTION	42	-0.292836	-0.796481	0.803238	1
GOBP_VESICLE_TARGETING	95	0.145232	0.566956	1	1		GOBP_NEURON_RECOGNITION	46	-0.282139	-0.796394	0.779557	1
GOBP_ARF_PROTEIN_SIGNAL_TRANSDUCTION	19	0.198305	0.564399	0.971429	1		GOBP_GLYCOLIPID_BIOSYNTHETIC_PROCESS	64	-0.271713	-0.796353	0.80485	1
GOBP_REGULATION_OF_VACUOLE_ORGANIZATION	47	0.16403	0.564345	1	1		GOBP_POSITIVE_REGULATION_OF_TUMOR_NECROSIS_FACTOR_SUPERFAMILY_CYTOKINE_PRODUCTION	86	-0.259021	-0.796259	0.825167	1
GOBP_REGULATION_OF_DNA_REPAIR	129	0.140041	0.564074	1	1		GOBP_REGULATION_OF_PLATELET_ACTIVATION	33	-0.293706	-0.796207	0.790404	1
GOBP_CORONARY_VASCULATURE_MORPHOGENESIS	15	0.20699	0.562667	0.959854	1		GOBP_REGULATION_OF_LIPID_LOCALIZATION	166	-0.247114	-0.796079	0.879274	1
GOBP_REGULATION_OF_TYPE_I_INTERFERON_MEDIATED_SIGNALING_PATHWAY	33	0.175653	0.562622	0.985782	1		GOBP_ARACHIDONIC_ACID_SECRETION	23	-0.317829	-0.795912	0.754054	1
GOBP_RESPONSE_TO_INCREASED_OXYGEN_LEVELS	29	0.179183	0.562255	1	1		GOBP_POSITIVE_REGULATION_OF_TELOMERASE_ACTIVITY	33	-0.297199	-0.795882	0.774275	1
GOBP_PLATELET_DERIVED_GROWTH_FACTOR_RECEPTOR_SIGNALING_PATHWAY	55	0.159437	0.562095	1	1		GOBP_MYD88_DEPENDENT_TOLL_LIKE_RECEPTOR_SIGNALING_PATHWAY	34	-0.295325	-0.795836	0.765847	1
GOBP_CHROMATIN_DISASSEMBLY	18	0.197017	0.560079	0.977012	1		GOBP_NEGATIVE_REGULATION_OF_T_CELL_RECEPTOR_SIGNALING_PATHWAY	22	-0.323053	-0.795807	0.746667	1
GOBP_EXPLORATION_BEHAVIOR	17	0.200768	0.556429	0.975	1		GOBP_NEGATIVE_REGULATION_OF_NERVOUS_SYSTEM_DEVELOPMENT	128	-0.25078	-0.795614	0.838919	1
GOBP_NUCLEAR_TRANSCRIBED_MRNA_CATABOLIC_PROCESS_EXONUCLEOLYTIC	35	0.173861	0.555722	0.985714	1		GOBP_REGULATION_OF_PROTEIN_POLYMERIZATION	222	-0.239775	-0.795353	0.88785	1
GOBP_IMMUNOLOGICAL_MEMORY_PROCESS	17	0.197614	0.555686	0.968421	1		GOBP_REGULATION_OF_DNA_BINDING_TRANSCRIPTION_FACTOR_ACTIVITY	415	-0.235009	-0.795082	0.941414	1
GOBP_FATTY_ACID_BETA_OXIDATION_USING_ACYL_COA_OXIDASE	15	0.204208	0.554273	0.956364	1		GOBP_REGULATION_OF_CELLULAR_KETONE_METABOLIC_PROCESS	165	-0.245418	-0.794481	0.880378	1
GOBP_FATTY_ACID_BETA_OXIDATION	74	0.145451	0.553966	1	1		GOBP_CRANIAL_NERVE_MORPHOGENESIS	23	-0.318798	-0.794451	0.74867	1
GOBP_REGULATION_OF_MONOCYTE_DIFFERENTIATION	19	0.197117	0.553662	0.97037	1		GOBP_POSITIVE_REGULATION_OF_MRNA_CATABOLIC_PROCESS	50	-0.284218	-0.794304	0.792128	1
GOBP_CYTOSOLIC_TRANSPORT	166	0.126188	0.551239	1	1		GOBP_GLIAL_CELL_DIFFERENTIATION	196	-0.241632	-0.794282	0.889468	1
GOBP_RNA_SPLICING	450	0.121466	0.551	1	1		GOBP_NEGATIVE_REGULATION_OF_INNATE_IMMUNE_RESPONSE	60	-0.271678	-0.794065	0.808737	1
GOBP_NEGATIVE_REGULATION_OF_INTRACELLULAR_PROTEIN_TRANSPORT	40	0.160849	0.549175	1	1		GOBP_NEGATIVE_REGULATION_OF_PRODUCTION_OF_MOLECULAR_MEDIATOR_OF_IMMUNE_RESPONSE	37	-0.293067	-0.793393	0.78875	1
GOBP_REGULATION_OF_PROTON_TRANSPORT	22	0.184561	0.547474	0.972656	1		GOBP_POSITIVE_REGULATION_OF_CILIUM_ASSEMBLY	24	-0.312175	-0.793337	0.758667	1
GOBP_REGULATION_OF_HISTONE_DEACETYLATION	26	0.181408	0.547352	0.991701	1		GOBP_POSITIVE_REGULATION_OF_CELL_ADHESION	417	-0.233838	-0.792299	0.954683	1
GOBP_NEGATIVE_REGULATION_OF_PROTEOLYSIS_INVOLVED_IN_CELLULAR_PROTEIN_CATABOLIC_PROCESS	62	0.150054	0.547001	1	1		GOBP_NEGATIVE_REGULATION_OF_LIPID_LOCALIZATION	51	-0.278828	-0.792077	0.795181	1
GOBP_CELL_DEATH_IN_RESPONSE_TO_HYDROGEN_PEROXIDE	24	0.180383	0.546667	0.977012	1		GOBP_REGULATION_OF_OXIDATIVE_PHOSPHORYLATION	24	-0.314833	-0.792028	0.750677	1
GOBP_CELLULAR_RESPONSE_TO_LIPOPROTEIN_PARTICLE_STIMULUS	28	0.174286	0.54629	0.991342	1		GOBP_ANAPHASE_PROMOTING_COMPLEX_DEPENDENT_CATABOLIC_PROCESS	81	-0.260545	-0.79083	0.828704	1
GOBP_ATP_SYNTHESIS_COUPLED_ELECTRON_TRANSPORT	99	0.134815	0.546038	1	1		GOBP_SPLICEOSOMAL_COMPLEX_ASSEMBLY	66	-0.26924	-0.790787	0.812717	1
GOBP_NCRNA_EXPORT_FROM_NUCLEUS	38	0.164421	0.545531	0.995536	1		GOBP_NEGATIVE_REGULATION_OF_TRANSCRIPTION_REGULATORY_REGION_DNA_BINDING	19	-0.328823	-0.790643	0.768345	1
GOBP_AUTOPHAGOSOME_MATURATION	41	0.160138	0.545423	0.995495	1		GOBP_PURINE_CONTAINING_COMPOUND_BIOSYNTHETIC_PROCESS	199	-0.239704	-0.79038	0.903564	1
GOBP_VESICLE_BUDDING_FROM_MEMBRANE	109	0.137849	0.545241	1	1		GOBP_LONG_CHAIN_FATTY_ACID_TRANSPORT	65	-0.267132	-0.790365	0.833931	1
GOBP_VIRAL_BUDDING	26	0.186599	0.544883	0.97479	1		GOBP_CHROMOSOME_LOCALIZATION	77	-0.263584	-0.790345	0.842045	1
GOBP_PREASSEMBLY_OF_GPI_ANCHOR_IN_ER_MEMBRANE	16	0.201269	0.544288	0.978799	1		GOBP_DNA_LIGATION	15	-0.342662	-0.790291	0.744986	1
GOBP_GOLGI_TO_PLASMA_MEMBRANE_PROTEIN_TRANSPORT	38	0.165496	0.544142	1	1		GOBP_REGULATION_OF_CELL_FATE_COMMITMENT	27	-0.313805	-0.790167	0.793997	1
GOBP_MONOSACCHARIDE_CATABOLIC_PROCESS	58	0.149262	0.543598	1	1		GOBP_POSITIVE_REGULATION_OF_CELL_AGING	15	-0.342423	-0.789973	0.758087	1
GOBP_VASCULAR_ASSOCIATED_SMOOTH_MUSCLE_CELL_DIFFERENTIATION	27	0.172583	0.543227	0.991189	1		GOBP_NEGATIVE_REGULATION_OF_PROTEIN_CONTAINING_COMPLEX_ASSEMBLY	133	-0.245129	-0.789846	0.855422	1
GOBP_REGULATION_OF_MITOCHONDRIAL_FISSION	27	0.180205	0.541505	0.986957	1		GOBP_ADRENERGIC_RECEPTOR_SIGNALING_PATHWAY	25	-0.310217	-0.789815	0.77047	1
GOBP_POSITIVE_REGULATION_OF_VIRAL_PROCESS	91	0.134124	0.539368	1	1		GOBP_RESPONSE_TO_CAMP	92	-0.256537	-0.789438	0.846747	1
GOBP_DEOXYRIBONUCLEOSIDE_TRIPHOSPHATE_METABOLIC_PROCESS	15	0.198969	0.53876	0.979522	1		GOBP_T_HELPER_1_CELL_DIFFERENTIATION	18	-0.336268	-0.789233	0.773533	1
GOBP_NEGATIVE_REGULATION_OF_PHAGOCYTOSIS	21	0.183516	0.535849	0.995918	1		GOBP_TOLL_LIKE_RECEPTOR_9_SIGNALING_PATHWAY	25	-0.31603	-0.788989	0.786189	1
GOBP_TETRAPYRROLE_METABOLIC_PROCESS	56	0.148593	0.535626	1	1		GOBP_POSITIVE_REGULATION_OF_RELEASE_OF_CYTOCHROME_C_FROM_MITOCHONDRIA	27	-0.308358	-0.788051	0.774406	1
GOBP_DNA_SYNTHESIS_INVOLVED_IN_DNA_REPAIR	52	0.150908	0.53537	1	1		GOBP_VESICLE_MEDIATED_TRANSPORT_BETWEEN_ENDOSOMAL_COMPARTMENTS	43	-0.28267	-0.787679	0.789731	1
GOBP_REGULATION_OF_DOUBLE_STRAND_BREAK_REPAIR_VIA_NONHOMOLOGOUS_END_JOINING	28	0.167742	0.534092	0.992157	1		GOBP_DNA_TEMPLATED_TRANSCRIPTION_INITIATION	239	-0.236388	-0.787665	0.918557	1
GOBP_AUTOPHAGOSOME_ORGANIZATION	97	0.13535	0.532577	1	1		GOBP_PROTON_TRANSMEMBRANE_TRANSPORT	150	-0.243951	-0.787368	0.888298	1
GOBP_COPII_COATED_VESICLE_BUDDING	73	0.142963	0.531176	0.992958	1		GOBP_DNA_DEALKYLATION	32	-0.296187	-0.787363	0.775408	1
GOBP_MITOTIC_DNA_INTEGRITY_CHECKPOINT	104	0.136147	0.530646	1	1		GOBP_PROTEIN_KINASE_B_SIGNALING	241	-0.23619	-0.786962	0.923947	1
GOBP_OLIGOSACCHARIDE_LIPID_INTERMEDIATE_BIOSYNTHETIC_PROCESS	21	0.184241	0.529953	0.984791	1		GOBP_NEUROINFLAMMATORY_RESPONSE	36	-0.293237	-0.786705	0.786164	1
GOBP_FUCOSYLATION	16	0.190596	0.528818	0.989796	1		GOBP_HISTONE_H4_K16_ACETYLATION	21	-0.32073	-0.78648	0.781818	1
GOBP_MATURATION_OF_LSU_RRNA	28	0.175613	0.527631	0.996094	1		GOBP_RIBONUCLEOSIDE_MONOPHOSPHATE_METABOLIC_PROCESS	55	-0.271647	-0.786259	0.802171	1
GOBP_IRON_SULFUR_CLUSTER_ASSEMBLY	23	0.178612	0.527057	0.991342	1		GOBP_MICROGLIAL_CELL_ACTIVATION	44	-0.283892	-0.786118	0.800752	1
GOBP_PHOSPHORYLATED_CARBOHYDRATE_DEPHOSPHORYLATION	16	0.197379	0.526863	0.979094	1		GOBP_REGULATION_OF_MONONUCLEAR_CELL_MIGRATION	108	-0.251734	-0.786106	0.859513	1
GOBP_TRANSCRIPTION_ELONGATION_FROM_RNA_POLYMERASE_II_PROMOTER	84	0.135303	0.525117	1	1		GOBP_REGULATION_OF_CYSTEINE_TYPE_ENDOPEPTIDASE_ACTIVITY	223	-0.237554	-0.78598	0.926471	1
GOBP_REGULATION_OF_PROTEIN_DEACETYLATION	41	0.150201	0.52176	1	1		GOBP_REGULATION_OF_CARDIAC_MUSCLE_CELL_DIFFERENTIATION	19	-0.327618	-0.785884	0.761379	1
GOBP_REGULATION_OF_PROTEIN_MODIFICATION_BY_SMALL_PROTEIN_CONJUGATION_OR_REMOVAL	229	0.120004	0.520677	1	1		GOBP_REGULATION_OF_LEUKOCYTE_MIGRATION	198	-0.238596	-0.785597	0.902618	1
GOBP_AMP_METABOLIC_PROCESS	16	0.193281	0.520384	0.992565	1		GOBP_NEGATIVE_REGULATION_OF_OXIDATIVE_STRESS_INDUCED_NEURON_DEATH	16	-0.341969	-0.785374	0.755274	1
GOBP_RNA_POLYADENYLATION	45	0.149236	0.519567	1	1		GOBP_REGULATION_OF_EPIDERMAL_GROWTH_FACTOR_ACTIVATED_RECEPTOR_ACTIVITY	30	-0.299459	-0.785229	0.794041	1
GOBP_HISTONE_H2A_MONOUBIQUITINATION	17	0.18992	0.519449	0.984436	1		GOBP_NEGATIVE_REGULATION_OF_PROTEIN_DEPHOSPHORYLATION	62	-0.269178	-0.78514	0.82503	1
GOBP_AEROBIC_RESPIRATION	85	0.134737	0.518885	0.992701	1		GOBP_HISTONE_H3_K27_METHYLATION	17	-0.331383	-0.785012	0.761494	1
GOBP_MISMATCH_REPAIR	36	0.157094	0.515552	1	1		GOBP_POSITIVE_REGULATION_OF_INSULIN_SECRETION_INVOLVED_IN_CELLULAR_RESPONSE_TO_GLUCOSE_STIMULUS	31	-0.302084	-0.784646	0.81306	1
GOBP_POSITIVE_REGULATION_OF_VIRAL_LIFE_CYCLE	32	0.163443	0.515288	0.995392	1		GOBP_REPLACEMENT_OSSIFICATION	28	-0.301375	-0.784105	0.79359	1
GOBP_SIGNAL_TRANSDUCTION_INVOLVED_IN_CELL_CYCLE_CHECKPOINT	73	0.134572	0.514863	1	1		GOBP_PURINE_CONTAINING_COMPOUND_TRANSMEMBRANE_TRANSPORT	16	-0.335645	-0.783898	0.776056	1
GOBP_PROTEIN_TARGETING_TO_MITOCHONDRION	100	0.128783	0.512812	1	1		GOBP_PHOTORECEPTOR_CELL_DEVELOPMENT	45	-0.280404	-0.78364	0.789281	1
GOBP_VACUOLE_ORGANIZATION	173	0.121368	0.512534	1	1		GOBP_RIBOSE_PHOSPHATE_BIOSYNTHETIC_PROCESS	190	-0.239028	-0.783573	0.899577	1
GOBP_MITOCHONDRIAL_ELECTRON_TRANSPORT_NADH_TO_UBIQUINONE	54	0.140696	0.511328	1	1		GOBP_POSITIVE_REGULATION_OF_CALCIUM_ION_IMPORT	16	-0.339045	-0.783331	0.748954	1
GOBP_RESPONSE_TO_ARSENIC_CONTAINING_SUBSTANCE	30	0.152608	0.508427	0.995671	1		GOBP_NEGATIVE_REGULATION_OF_AXON_EXTENSION_INVOLVED_IN_AXON_GUIDANCE	26	-0.305663	-0.783242	0.793103	1
GOBP_REGULATION_OF_PROTEIN_LOCALIZATION_TO_NUCLEUS	128	0.123264	0.50513	1	1		GOBP_NEGATIVE_REGULATION_OF_CELLULAR_SENESCENCE	19	-0.324199	-0.783152	0.764626	1
GOBP_VIRAL_BUDDING_VIA_HOST_ESCRT_COMPLEX	21	0.174818	0.504968	0.987805	1		GOBP_NUCLEOTIDE_BINDING_DOMAIN_LEUCINE_RICH_REPEAT_CONTAINING_RECEPTOR_SIGNALING_PATHWAY	41	-0.282792	-0.782851	0.794521	1
GOBP_LENS_MORPHOGENESIS_IN_CAMERA_TYPE_EYE	17	0.183528	0.50492	0.992593	1		GOBP_PORPHYRIN_CONTAINING_COMPOUND_METABOLIC_PROCESS	37	-0.289058	-0.782694	0.802267	1
GOBP_REGULATION_OF_MRNA_POLYADENYLATION	17	0.179682	0.501364	0.989437	1		GOBP_POSITIVE_REGULATION_OF_DNA_METABOLIC_PROCESS	195	-0.240484	-0.782575	0.914761	1
GOBP_ENDOSOMAL_TRANSPORT	242	0.109434	0.50129	1	1		GOBP_CYTOPLASMIC_MICROTUBULE_ORGANIZATION	62	-0.26443	-0.782184	0.826139	1
GOBP_ER_NUCLEUS_SIGNALING_PATHWAY	52	0.141153	0.501232	1	1		GOBP_REGULATION_OF_NEUROGENESIS	328	-0.233103	-0.782003	0.92638	1
GOBP_MANNOSYLATION	36	0.148188	0.497826	1	1		GOBP_LONG_TERM_SYNAPTIC_DEPRESSION	29	-0.305094	-0.781724	0.77892	1
GOBP_RNA_SPLICING_VIA_TRANSESTERIFICATION_REACTIONS	359	0.107529	0.494966	1	1		GOBP_POSITIVE_REGULATION_OF_ADAPTIVE_IMMUNE_RESPONSE	101	-0.250993	-0.781717	0.871766	1
GOBP_VESICLE_TARGETING_TO_FROM_OR_WITHIN_GOLGI	74	0.12742	0.492946	1	1		GOBP_NEGATIVE_REGULATION_OF_STRIATED_MUSCLE_CELL_DIFFERENTIATION	34	-0.290392	-0.781709	0.799496	1
GOBP_IMMUNE_RESPONSE_TO_TUMOR_CELL	20	0.162719	0.492644	0.989051	1		GOBP_SODIUM_ION_TRANSPORT	224	-0.2354	-0.781218	0.914079	1
GOBP_MICROTUBULE_BASED_TRANSPORT	186	0.112285	0.490109	1	1		GOBP_PYRIMIDINE_RIBONUCLEOTIDE_BIOSYNTHETIC_PROCESS	22	-0.313346	-0.780813	0.779392	1
GOBP_PROTEIN_K48_LINKED_UBIQUITINATION	61	0.132923	0.488941	1	1		GOBP_AXONAL_FASCICULATION	19	-0.324163	-0.780152	0.779661	1
GOBP_RESPONSE_TO_STEROL_DEPLETION	18	0.173945	0.488213	0.982014	1		GOBP_LEUKOCYTE_TETHERING_OR_ROLLING	30	-0.30005	-0.779444	0.797484	1
GOBP_NEGATIVE_REGULATION_OF_CELLULAR_PROTEIN_LOCALIZATION	109	0.121432	0.486413	1	1		GOBP_PROTEIN_INSERTION_INTO_MEMBRANE	74	-0.258762	-0.779275	0.849425	1
GOBP_RETROGRADE_TRANSPORT_ENDOSOME_TO_GOLGI	91	0.127362	0.4856	1	1		GOBP_COTRANSLATIONAL_PROTEIN_TARGETING_TO_MEMBRANE	105	-0.25026	-0.779208	0.866446	1
GOBP_REGULATION_OF_TORC1_SIGNALING	39	0.145666	0.484247	1	1		GOBP_NEGATIVE_REGULATION_OF_CYSTEINE_TYPE_ENDOPEPTIDASE_ACTIVITY	75	-0.260456	-0.779206	0.841014	1
GOBP_RETROGRADE_VESICLE_MEDIATED_TRANSPORT_GOLGI_TO_ENDOPLASMIC_RETICULUM	86	0.12161	0.483237	1	1		GOBP_POSITIVE_REGULATION_OF_STEM_CELL_PROLIFERATION	22	-0.318954	-0.77903	0.783634	1
GOBP_TORC1_SIGNALING	47	0.139813	0.480756	1	1		GOBP_REGULATION_OF_PHOSPHOLIPASE_C_ACTIVITY	44	-0.27997	-0.778976	0.809102	1
GOBP_NEGATIVE_REGULATION_OF_TORC1_SIGNALING	17	0.17578	0.480314	1	1		GOBP_REGULATION_OF_STEROID_METABOLIC_PROCESS	110	-0.250096	-0.778968	0.864745	1
GOBP_CELLULAR_RESPONSE_TO_ESTROGEN_STIMULUS	15	0.178281	0.47568	0.996564	1		GOBP_REGULATION_OF_GLIAL_CELL_DIFFERENTIATION	58	-0.266561	-0.778157	0.827798	1
GOBP_TOLL_LIKE_RECEPTOR_3_SIGNALING_PATHWAY	19	0.166044	0.475118	0.996241	1		GOBP_POSITIVE_REGULATION_OF_DENDRITE_MORPHOGENESIS	35	-0.289775	-0.778142	0.809045	1
GOBP_RECEPTOR_CATABOLIC_PROCESS	35	0.143298	0.472732	1	1		GOBP_NEGATIVE_REGULATION_OF_LIPID_TRANSPORT	34	-0.290759	-0.777217	0.821159	1
GOBP_REGULATION_OF_ENDOPLASMIC_RETICULUM_UNFOLDED_PROTEIN_RESPONSE	28	0.153175	0.470186	1	1		GOBP_RIBOSOMAL_LARGE_SUBUNIT_BIOGENESIS	72	-0.260542	-0.776714	0.842775	1
GOBP_VACUOLAR_TRANSPORT	147	0.114179	0.470064	1	1		GOBP_PYRIMIDINE_CONTAINING_COMPOUND_CATABOLIC_PROCESS	37	-0.284995	-0.776543	0.810983	1
GOBP_REGULATION_OF_UBIQUITIN_DEPENDENT_PROTEIN_CATABOLIC_PROCESS	159	0.114368	0.469604	1	1		GOBP_REGULATION_OF_CARBOHYDRATE_CATABOLIC_PROCESS	87	-0.252186	-0.776308	0.85017	1
GOBP_MACROAUTOPHAGY	308	0.102865	0.468304	1	1		GOBP_MESODERMAL_CELL_DIFFERENTIATION	29	-0.30332	-0.776289	0.788312	1
GOBP_RESPONSE_TO_ENDOPLASMIC_RETICULUM_STRESS	289	0.100917	0.466406	1	1		GOBP_GLIAL_CELL_DEVELOPMENT	106	-0.250995	-0.776137	0.874016	1
GOBP_REGULATION_OF_CYTOPLASMIC_TRANSLATION	19	0.159419	0.460099	1	1		GOBP_REGULATION_OF_MAST_CELL_ACTIVATION	41	-0.28297	-0.775867	0.802005	1
GOBP_LYSOSOMAL_TRANSPORT	105	0.115426	0.454223	1	1		GOBP_AXON_DEVELOPMENT	492	-0.225416	-0.775225	0.971916	1
GOBP_AUTOPHAGY_OF_MITOCHONDRION	74	0.11818	0.454141	1	1		GOBP_NEGATIVE_REGULATION_OF_INFLAMMATORY_RESPONSE	124	-0.243088	-0.774971	0.878688	1
GOBP_CYTOCHROME_COMPLEX_ASSEMBLY	35	0.139841	0.451362	1	1		GOBP_REGULATION_OF_HORMONE_BIOSYNTHETIC_PROCESS	20	-0.323409	-0.774855	0.767538	1
GOBP_ENDOSOME_TO_LYSOSOME_TRANSPORT	51	0.130248	0.450627	1	1		GOBP_RESPONSE_TO_COLD	46	-0.278199	-0.774147	0.823245	1
GOBP_NADH_DEHYDROGENASE_COMPLEX_ASSEMBLY	65	0.121832	0.450484	1	1		GOBP_RETINA_MORPHOGENESIS_IN_CAMERA_TYPE_EYE	57	-0.263581	-0.774028	0.828979	1
GOBP_PROTEIN_MANNOSYLATION	23	0.148109	0.432064	0.995935	1		GOBP_ESTABLISHMENT_OF_ENDOTHELIAL_BARRIER	48	-0.278205	-0.773569	0.830732	1
GOBP_GOLGI_VESICLE_TRANSPORT	365	0.0940496	0.427862	1	1		GOBP_PORE_COMPLEX_ASSEMBLY	20	-0.318219	-0.773281	0.76066	1
GOBP_POSITIVE_REGULATION_OF_PROTEASOMAL_UBIQUITIN_DEPENDENT_PROTEIN_CATABOLIC_PROCESS	87	0.110732	0.426365	1	1		GOBP_REGULATION_OF_T_HELPER_CELL_DIFFERENTIATION	38	-0.283689	-0.772664	0.816121	1
GOBP_NUCLEOTIDE_EXCISION_REPAIR	106	0.106495	0.426361	1	1		GOBP_NEGATIVE_REGULATION_OF_EPITHELIAL_CELL_PROLIFERATION	124	-0.244244	-0.772537	0.87365	1
GOBP_ORGANELLE_DISASSEMBLY	106	0.105636	0.421391	1	1		GOBP_MITOTIC_SPINDLE_ORGANIZATION	117	-0.244873	-0.772501	0.87965	1
GOBP_CELLULAR_RESPIRATION	182	0.0964669	0.417085	1	1		GOBP_PEPTIDYL_TYROSINE_MODIFICATION	357	-0.228485	-0.772161	0.968655	1
GOBP_HISTONE_H2A_UBIQUITINATION	26	0.136985	0.41564	1	1		GOBP_POSITIVE_REGULATION_OF_CELL_ADHESION_MEDIATED_BY_INTEGRIN	21	-0.315522	-0.772011	0.81241	1
GOBP_IRE1_MEDIATED_UNFOLDED_PROTEIN_RESPONSE	65	0.111876	0.41309	1	1		GOBP_PHOSPHOLIPID_TRANSPORT	88	-0.252844	-0.771775	0.87246	1
GOBP_REGULATION_OF_EXOSOMAL_SECRETION	16	0.148322	0.404968	1	1		GOBP_NEGATIVE_REGULATION_OF_CELL_ADHESION	270	-0.230202	-0.771768	0.935845	1
GOBP_ENDOPLASMIC_RETICULUM_UNFOLDED_PROTEIN_RESPONSE	123	0.0977195	0.403318	1	1		GOBP_NEURAL_PRECURSOR_CELL_PROLIFERATION	134	-0.241743	-0.771761	0.883978	1
GOBP_PRODUCTION_OF_SMALL_RNA_INVOLVED_IN_GENE_SILENCING_BY_RNA	53	0.110957	0.393582	1	1		GOBP_EMBRYONIC_PATTERN_SPECIFICATION	60	-0.258882	-0.771158	0.827014	1
GOBP_MEMBRANE_PROTEIN_INTRACELLULAR_DOMAIN_PROTEOLYSIS	20	0.136962	0.389109	0.996094	1		GOBP_HORMONE_TRANSPORT	293	-0.228756	-0.771118	0.945344	1
GOBP_POSITIVE_REGULATION_OF_FOCAL_ADHESION_ASSEMBLY	24	0.124352	0.384172	1	1		GOBP_CELLULAR_GLUCOSE_HOMEOSTASIS	131	-0.242606	-0.771047	0.901181	1
GOBP_EXTRACELLULAR_VESICLE_BIOGENESIS	22	0.127497	0.366326	1	1		GOBP_REGULATION_OF_RECEPTOR_RECYCLING	23	-0.311122	-0.770743	0.776871	1
GOBP_POSITIVE_REGULATION_OF_CELL_SUBSTRATE_JUNCTION_ORGANIZATION	29	0.111897	0.365657	1	1		GOBP_LOW_DENSITY_LIPOPROTEIN_PARTICLE_CLEARANCE	34	-0.287404	-0.77074	0.784314	1
GOBP_MITOCHONDRIAL_RESPIRATORY_CHAIN_COMPLEX_ASSEMBLY	100	0.0891811	0.360601	1	0.999949		GOBP_CELLULAR_RESPONSE_TO_DRUG	61	-0.26193	-0.770273	0.830389	1
							GOBP_GLUCOSE_METABOLIC_PROCESS	196	-0.234183	-0.770086	0.922756	1
							GOBP_REGULATION_OF_CELL_CYCLE_CHECKPOINT	31	-0.292084	-0.769958	0.819693	1
							GOBP_DNA_STRAND_ELONGATION	26	-0.303595	-0.769883	0.792732	1
							GOBP_SYNAPSE_ORGANIZATION	400	-0.225242	-0.769582	0.968876	1
							GOBP_DENDRITE_SELF_AVOIDANCE	17	-0.329826	-0.769553	0.77973	1
							GOBP_REGULATION_OF_LIPID_METABOLIC_PROCESS	372	-0.225561	-0.76884	0.965657	1
							GOBP_SMOOTH_MUSCLE_CELL_APOPTOTIC_PROCESS	23	-0.305841	-0.768743	0.791395	1
							GOBP_CALCIUM_ION_REGULATED_EXOCYTOSIS_OF_NEUROTRANSMITTER	17	-0.33388	-0.767814	0.79212	1
							GOBP_POSITIVE_REGULATION_OF_EMBRYONIC_DEVELOPMENT	19	-0.316436	-0.767506	0.783083	1
							GOBP_RAC_PROTEIN_SIGNAL_TRANSDUCTION	39	-0.278586	-0.767474	0.827543	1
							GOBP_REGULATION_OF_CARBOHYDRATE_METABOLIC_PROCESS	196	-0.233628	-0.767336	0.928274	1
							GOBP_PEPTIDYL_LYSINE_DIMETHYLATION	21	-0.314001	-0.767295	0.789617	1
							GOBP_RNA_DESTABILIZATION	34	-0.285193	-0.767138	0.819462	1
							GOBP_AXONEMAL_DYNEIN_COMPLEX_ASSEMBLY	31	-0.293059	-0.76681	0.808184	1
							GOBP_POSITIVE_REGULATION_OF_SMALL_GTPASE_MEDIATED_SIGNAL_TRANSDUCTION	76	-0.255413	-0.766141	0.862587	1
							GOBP_V_D_J_RECOMBINATION	15	-0.332828	-0.766126	0.792958	1
							GOBP_ACUTE_INFLAMMATORY_RESPONSE_TO_ANTIGENIC_STIMULUS	21	-0.312473	-0.765918	0.789614	1
							GOBP_POTASSIUM_ION_TRANSPORT	211	-0.233158	-0.765894	0.91684	1
							GOBP_MYELOID_DENDRITIC_CELL_DIFFERENTIATION	20	-0.313316	-0.765839	0.765252	1
							GOBP_REGULATION_OF_SYSTEMIC_ARTERIAL_BLOOD_PRESSURE_BY_CIRCULATORY_RENIN_ANGIOTENSIN	18	-0.325091	-0.765614	0.776685	1
							GOBP_MYOFIBRIL_ASSEMBLY	55	-0.263424	-0.765537	0.848131	1
							GOBP_PROTEIN_MATURATION	278	-0.229294	-0.765431	0.955193	1
							GOBP_NEGATIVE_REGULATION_OF_PROTEIN_KINASE_B_SIGNALING	46	-0.274602	-0.765246	0.836585	1
							GOBP_MACROPHAGE_CHEMOTAXIS	38	-0.280016	-0.765218	0.824561	1
							GOBP_CELLULAR_CARBOHYDRATE_METABOLIC_PROCESS	273	-0.22864	-0.765214	0.951894	1
							GOBP_MONOSACCHARIDE_METABOLIC_PROCESS	255	-0.22787	-0.764699	0.934426	1
							GOBP_MAST_CELL_ACTIVATION	60	-0.257954	-0.764578	0.840047	1
							GOBP_RESPONSE_TO_PROTOZOAN	22	-0.310157	-0.764552	0.802419	1
							GOBP_POSITIVE_REGULATION_OF_PROTEIN_IMPORT	40	-0.282631	-0.764004	0.823009	1
							GOBP_POSITIVE_REGULATION_OF_PEPTIDE_SECRETION	142	-0.239872	-0.763935	0.911668	1
							GOBP_POSITIVE_REGULATION_OF_ESTABLISHMENT_OF_PROTEIN_LOCALIZATION_TO_MITOCHONDRION	58	-0.263709	-0.763904	0.860382	1
							GOBP_MEGAKARYOCYTE_DIFFERENTIATION	91	-0.248413	-0.76372	0.865622	1
							GOBP_NEGATIVE_REGULATION_OF_T_HELPER_CELL_DIFFERENTIATION	18	-0.32463	-0.763549	0.811653	1
							GOBP_POSITIVE_REGULATION_OF_TYROSINE_PHOSPHORYLATION_OF_STAT_PROTEIN	61	-0.26098	-0.763387	0.851508	1
							GOBP_REGULATION_OF_SYNAPTIC_TRANSMISSION_GLUTAMATERGIC	62	-0.265106	-0.763266	0.838184	1
							GOBP_POSITIVE_REGULATION_OF_INTERLEUKIN_12_PRODUCTION	39	-0.281356	-0.763011	0.837388	1
							GOBP_REGULATION_OF_SPINDLE_ASSEMBLY	25	-0.298922	-0.762976	0.802853	1
							GOBP_POSITIVE_REGULATION_OF_MITOCHONDRION_ORGANIZATION	83	-0.250922	-0.762918	0.857974	1
							GOBP_POSITIVE_REGULATION_OF_MESENCHYMAL_CELL_PROLIFERATION	21	-0.310445	-0.761937	0.789905	1
							GOBP_REGULATION_OF_EPITHELIAL_CELL_DIFFERENTIATION_INVOLVED_IN_KIDNEY_DEVELOPMENT	18	-0.324069	-0.761807	0.797886	1
							GOBP_REGULATION_OF_PEPTIDE_HORMONE_SECRETION	196	-0.231123	-0.761725	0.920252	1
							GOBP_POSITIVE_REGULATION_OF_SMOOTH_MUSCLE_CELL_PROLIFERATION	85	-0.249919	-0.761616	0.865826	1
							GOBP_CARBOHYDRATE_HOMEOSTASIS	207	-0.231331	-0.761416	0.922037	1
							GOBP_INTESTINAL_LIPID_ABSORPTION	16	-0.326471	-0.761222	0.767635	1
							GOBP_NEGATIVE_REGULATION_OF_CD4_POSITIVE_ALPHA_BETA_T_CELL_DIFFERENTIATION	22	-0.307689	-0.760994	0.793103	1
							GOBP_REGULATION_OF_ALTERNATIVE_MRNA_SPLICING_VIA_SPLICEOSOME	55	-0.262958	-0.760873	0.843897	1
							GOBP_POSITIVE_REGULATION_OF_TRANSFORMING_GROWTH_FACTOR_BETA_PRODUCTION	21	-0.317755	-0.760652	0.814324	1
							GOBP_RESPONSE_TO_PLATELET_DERIVED_GROWTH_FACTOR	19	-0.316605	-0.760545	0.794278	1
							GOBP_REGULATION_OF_LYMPHOCYTE_MIGRATION	61	-0.26179	-0.760089	0.848629	1
							GOBP_CERAMIDE_METABOLIC_PROCESS	99	-0.243274	-0.76006	0.880361	1
							GOBP_REGULATION_OF_HISTONE_H3_K4_METHYLATION	26	-0.300731	-0.759926	0.798693	1
							GOBP_PHOSPHATIDYLCHOLINE_BIOSYNTHETIC_PROCESS	37	-0.27624	-0.759333	0.818296	1
							GOBP_NEGATIVE_REGULATION_OF_SMOOTH_MUSCLE_CELL_PROLIFERATION	43	-0.273987	-0.758806	0.828183	1
							GOBP_SULFUR_COMPOUND_TRANSPORT	48	-0.265596	-0.758742	0.837065	1
							GOBP_NUCLEOSIDE_METABOLIC_PROCESS	101	-0.245165	-0.758322	0.880979	1
							GOBP_ORGANELLE_INHERITANCE	15	-0.328887	-0.758252	0.791724	1
							GOBP_NEGATIVE_REGULATION_OF_CYTOKINE_PRODUCTION_INVOLVED_IN_INFLAMMATORY_RESPONSE	22	-0.306262	-0.758086	0.813333	1
							GOBP_REGULATION_OF_REACTIVE_OXYGEN_SPECIES_BIOSYNTHETIC_PROCESS	87	-0.247745	-0.757917	0.879587	1
							GOBP_EPITHELIAL_CELL_DIFFERENTIATION_INVOLVED_IN_KIDNEY_DEVELOPMENT	47	-0.266619	-0.757871	0.830935	1
							GOBP_POSITIVE_REGULATION_OF_PHAGOCYTOSIS	62	-0.258644	-0.757753	0.843897	1
							GOBP_NEUROMUSCULAR_SYNAPTIC_TRANSMISSION	22	-0.303769	-0.757752	0.816107	1
							GOBP_RUFFLE_ASSEMBLY	42	-0.269299	-0.756891	0.834356	1
							GOBP_NEGATIVE_REGULATION_OF_DNA_BINDING_TRANSCRIPTION_FACTOR_ACTIVITY	156	-0.235051	-0.756845	0.925373	1
							GOBP_MESENCHYMAL_CELL_DIFFERENTIATION	221	-0.227004	-0.756663	0.928945	1
							GOBP_REGULATION_OF_CENTROSOME_CYCLE	48	-0.267042	-0.756164	0.850877	1
							GOBP_NEGATIVE_REGULATION_OF_RECEPTOR_SIGNALING_PATHWAY_VIA_STAT	24	-0.29553	-0.756032	0.814077	1
							GOBP_PEPTIDE_HORMONE_SECRETION	232	-0.226203	-0.754522	0.940452	1
							GOBP_NEGATIVE_REGULATION_OF_CELL_CYCLE_G2_M_PHASE_TRANSITION	107	-0.240779	-0.754494	0.899123	1
							GOBP_RNA_DECAPPING	16	-0.32276	-0.754337	0.798571	1
							GOBP_KERATAN_SULFATE_BIOSYNTHETIC_PROCESS	28	-0.29035	-0.754216	0.826701	1
							GOBP_SPINDLE_LOCALIZATION	52	-0.264481	-0.753704	0.845969	1
							GOBP_CARBOHYDRATE_BIOSYNTHETIC_PROCESS	198	-0.230488	-0.753666	0.942105	1
							GOBP_PHOSPHATIDYLINOSITOL_METABOLIC_PROCESS	183	-0.231345	-0.753661	0.923738	1
							GOBP_REGULATION_OF_GRANULOCYTE_CHEMOTAXIS	48	-0.265254	-0.75359	0.847356	1
							GOBP_POSITIVE_REGULATION_OF_CELL_DIVISION	74	-0.247413	-0.753569	0.873256	1
							GOBP_BONE_RESORPTION	59	-0.259146	-0.753494	0.869617	1
							GOBP_MITOTIC_CYTOKINESIS	70	-0.248923	-0.75333	0.885057	1
							GOBP_ENDOCRINE_PROCESS	73	-0.249918	-0.75329	0.872979	1
							GOBP_POSITIVE_REGULATION_OF_INTERFERON_BETA_PRODUCTION	33	-0.281394	-0.753283	0.845758	1
							GOBP_REGULATION_OF_CLATHRIN_DEPENDENT_ENDOCYTOSIS	19	-0.311814	-0.753167	0.811141	1
							GOBP_RESPONSE_TO_COCAINE	39	-0.280312	-0.753135	0.830635	1
							GOBP_NEGATIVE_REGULATION_OF_MAPK_CASCADE	164	-0.232348	-0.752824	0.921444	1
							GOBP_MITOTIC_SPINDLE_ASSEMBLY	65	-0.251631	-0.752687	0.864929	1
							GOBP_NEGATIVE_REGULATION_OF_ATP_METABOLIC_PROCESS	28	-0.288046	-0.752572	0.809769	1
							GOBP_PROTEIN_TRANSPORT_ALONG_MICROTUBULE	68	-0.253217	-0.752219	0.862471	1
							GOBP_REGULATION_OF_ORGAN_GROWTH	89	-0.244865	-0.751323	0.889515	1
							GOBP_CELLULAR_RESPONSE_TO_ARSENIC_CONTAINING_SUBSTANCE	18	-0.316327	-0.75117	0.825676	1
							GOBP_HEMATOPOIETIC_STEM_CELL_DIFFERENTIATION	87	-0.246199	-0.75093	0.881336	1
							GOBP_RNA_CATABOLIC_PROCESS	401	-0.221481	-0.750841	0.963783	1
							GOBP_MECHANORECEPTOR_DIFFERENTIATION	58	-0.25678	-0.750828	0.871886	1
							GOBP_REGULATION_OF_CELLULAR_AMIDE_METABOLIC_PROCESS	413	-0.22123	-0.750777	0.969849	1
							GOBP_POLARIZED_EPITHELIAL_CELL_DIFFERENTIATION	22	-0.300011	-0.750363	0.815115	1
							GOBP_CARTILAGE_DEVELOPMENT	172	-0.230449	-0.75023	0.930962	1
							GOBP_PTERIDINE_CONTAINING_COMPOUND_METABOLIC_PROCESS	33	-0.279729	-0.750199	0.823163	1
							GOBP_REGULATION_OF_PLATELET_DERIVED_GROWTH_FACTOR_RECEPTOR_SIGNALING_PATHWAY	22	-0.304248	-0.750162	0.812	1
							GOBP_NEGATIVE_REGULATION_OF_MITOTIC_CELL_CYCLE	297	-0.221371	-0.750047	0.969543	1
							GOBP_POSITIVE_REGULATION_OF_ANION_TRANSPORT	460	-0.22082	-0.748705	0.97994	1
							GOBP_REGULATION_OF_CATION_TRANSMEMBRANE_TRANSPORT	320	-0.221677	-0.747575	0.969666	1
							GOBP_SEX_DIFFERENTIATION	239	-0.225166	-0.747507	0.948025	1
							GOBP_POSITIVE_REGULATION_OF_INTRACELLULAR_TRANSPORT	216	-0.226086	-0.747136	0.95243	1
							GOBP_CALCIUM_ION_IMPORT_INTO_CYTOSOL	21	-0.303099	-0.747016	0.814714	1
							GOBP_NEGATIVE_REGULATION_OF_HISTONE_METHYLATION	21	-0.303506	-0.746996	0.817105	1
							GOBP_REGULATION_OF_GLIAL_CELL_PROLIFERATION	29	-0.285556	-0.746966	0.805951	1
							GOBP_ORGANOPHOSPHATE_ESTER_TRANSPORT	125	-0.235462	-0.74695	0.90642	1
							GOBP_CELL_CELL_JUNCTION_ASSEMBLY	138	-0.234182	-0.746533	0.913326	1
							GOBP_MICROTUBULE_BASED_MOVEMENT	351	-0.220477	-0.746279	0.977778	1
							GOBP_NEGATIVE_REGULATION_OF_REACTIVE_OXYGEN_SPECIES_METABOLIC_PROCESS	54	-0.259444	-0.746192	0.863473	1
							GOBP_TRANSLATIONAL_INITIATION	187	-0.226866	-0.745965	0.944964	1
							GOBP_LIPID_HOMEOSTASIS	139	-0.233901	-0.745964	0.922414	1
							GOBP_METHYLATION	342	-0.222009	-0.745945	0.974671	1
							GOBP_NEGATIVE_REGULATION_OF_CELLULAR_RESPONSE_TO_INSULIN_STIMULUS	35	-0.278637	-0.745908	0.840731	1
							GOBP_POSITIVE_REGULATION_OF_PRODUCTION_OF_MOLECULAR_MEDIATOR_OF_IMMUNE_RESPONSE	96	-0.245161	-0.745217	0.904707	1
							GOBP_GANGLIOSIDE_METABOLIC_PROCESS	23	-0.298279	-0.744805	0.827078	1
							GOBP_L_GLUTAMATE_TRANSMEMBRANE_TRANSPORT	24	-0.298457	-0.744686	0.808786	1
							GOBP_ESTABLISHMENT_OF_PROTEIN_LOCALIZATION_TO_MITOCHONDRIAL_MEMBRANE	53	-0.254316	-0.744513	0.874101	1
							GOBP_REGULATION_OF_TISSUE_REMODELING	71	-0.249708	-0.744304	0.872792	1
							GOBP_POSITIVE_REGULATION_OF_INTRACELLULAR_PROTEIN_TRANSPORT	178	-0.227646	-0.744206	0.936306	1
							GOBP_RUFFLE_ORGANIZATION	54	-0.256586	-0.7442	0.869723	1
							GOBP_PSEUDOURIDINE_SYNTHESIS	18	-0.317166	-0.744091	0.829932	1
							GOBP_MATURATION_OF_5_8S_RRNA_FROM_TRICISTRONIC_RRNA_TRANSCRIPT_SSU_RRNA_5_8S_RRNA_LSU_RRNA	24	-0.294209	-0.74378	0.812336	1
							GOBP_LAMELLIPODIUM_ASSEMBLY	68	-0.251763	-0.743015	0.872812	1
							GOBP_PHAGOSOME_ACIDIFICATION	27	-0.290064	-0.742738	0.826772	1
							GOBP_P_BODY_ASSEMBLY	21	-0.304656	-0.742333	0.816733	1
							GOBP_POSITIVE_REGULATION_OF_PATTERN_RECOGNITION_RECEPTOR_SIGNALING_PATHWAY	41	-0.271829	-0.742301	0.841772	1
							GOBP_REGULATION_OF_CHROMATIN_ORGANIZATION	178	-0.227755	-0.741848	0.952128	1
							GOBP_ENDOTHELIAL_CELL_PROLIFERATION	151	-0.229264	-0.741786	0.933761	1
							GOBP_INTERLEUKIN_13_PRODUCTION	18	-0.311201	-0.741458	0.83	1
							GOBP_RESPONSE_TO_RETINOIC_ACID	101	-0.237244	-0.740992	0.898096	1
							GOBP_PHOSPHOLIPID_BIOSYNTHETIC_PROCESS	260	-0.221818	-0.740748	0.955988	1
							GOBP_MATURATION_OF_SSU_RRNA_FROM_TRICISTRONIC_RRNA_TRANSCRIPT_SSU_RRNA_5_8S_RRNA_LSU_RRNA	37	-0.268928	-0.740343	0.857868	1
							GOBP_ESTABLISHMENT_OF_PROTEIN_LOCALIZATION_TO_CHROMOSOME	27	-0.292017	-0.740273	0.832902	1
							GOBP_RESPONSE_TO_PEPTIDE_HORMONE	403	-0.217064	-0.740002	0.987879	1
							GOBP_RIBONUCLEOPROTEIN_COMPLEX_SUBUNIT_ORGANIZATION	211	-0.223335	-0.739334	0.950515	1
							GOBP_NEGATIVE_REGULATION_OF_ORGANELLE_ORGANIZATION	334	-0.218423	-0.73906	0.971631	1
							GOBP_POSITIVE_REGULATION_OF_GLYCOPROTEIN_METABOLIC_PROCESS	25	-0.288644	-0.738703	0.834403	1
							GOBP_REGULATION_OF_DEPHOSPHORYLATION	204	-0.225211	-0.738642	0.948905	1
							GOBP_RESPONSE_TO_ETHANOL	119	-0.234886	-0.738293	0.918771	1
							GOBP_POSITIVE_REGULATION_OF_DENDRITIC_SPINE_MORPHOGENESIS	19	-0.305701	-0.73829	0.831933	1
							GOBP_DENDRITIC_SPINE_MORPHOGENESIS	60	-0.252438	-0.738224	0.877962	1
							GOBP_POSITIVE_REGULATION_OF_NF_KAPPAB_TRANSCRIPTION_FACTOR_ACTIVITY	156	-0.226891	-0.737981	0.945711	1
							GOBP_SEQUESTERING_OF_TRIGLYCERIDE	16	-0.325012	-0.737553	0.826399	1
							GOBP_REGULATION_OF_SMALL_MOLECULE_METABOLIC_PROCESS	403	-0.217138	-0.737143	0.986922	1
							GOBP_REGULATION_OF_CHROMOSOME_ORGANIZATION	267	-0.221361	-0.737116	0.969481	1
							GOBP_MAMMARY_GLAND_ALVEOLUS_DEVELOPMENT	17	-0.317982	-0.73709	0.824684	1
							GOBP_RENAL_SYSTEM_PROCESS_INVOLVED_IN_REGULATION_OF_SYSTEMIC_ARTERIAL_BLOOD_PRESSURE	22	-0.299859	-0.73698	0.826613	1
							GOBP_REGULATION_OF_MYELOID_LEUKOCYTE_DIFFERENTIATION	111	-0.237014	-0.736959	0.923418	1
							GOBP_REGULATION_OF_MICROTUBULE_BASED_PROCESS	224	-0.221066	-0.73681	0.964912	1
							GOBP_ACTIN_POLYMERIZATION_OR_DEPOLYMERIZATION	211	-0.223596	-0.736279	0.963312	1
							GOBP_REGULATION_OF_TRANSPORTER_ACTIVITY	263	-0.219267	-0.735884	0.954309	1
							GOBP_TRANSCRIPTION_INITIATION_FROM_RNA_POLYMERASE_II_PROMOTER	183	-0.22375	-0.735812	0.949738	1
							GOBP_REGULATION_OF_PHAGOCYTOSIS	88	-0.242423	-0.735533	0.911665	1
							GOBP_MITOCHONDRION_DISTRIBUTION	16	-0.311209	-0.734949	0.82027	1
							GOBP_POSITIVE_REGULATION_OF_RECEPTOR_MEDIATED_ENDOCYTOSIS	50	-0.261186	-0.734703	0.893463	1
							GOBP_HISTONE_H3_K4_METHYLATION	50	-0.254944	-0.73433	0.877278	1
							GOBP_REGULATION_OF_GLUCOSE_METABOLIC_PROCESS	112	-0.231526	-0.734294	0.92613	1
							GOBP_REGULATION_OF_HORMONE_SECRETION	244	-0.219933	-0.733787	0.965128	1
							GOBP_MAINTENANCE_OF_PROTEIN_LOCATION_IN_CELL	63	-0.249302	-0.733634	0.894919	1
							GOBP_NEGATIVE_REGULATION_OF_CELL_CELL_ADHESION	175	-0.224557	-0.733456	0.938947	1
							GOBP_RESPONSE_TO_TUMOR_NECROSIS_FACTOR	303	-0.218596	-0.733307	0.970468	1
							GOBP_REGULATION_OF_PEPTIDYL_TYROSINE_PHOSPHORYLATION	248	-0.220195	-0.732986	0.967942	1
							GOBP_SPHINGOLIPID_BIOSYNTHETIC_PROCESS	108	-0.23387	-0.73278	0.908886	1
							GOBP_ESTABLISHMENT_OF_PROTEIN_LOCALIZATION_TO_ENDOPLASMIC_RETICULUM	119	-0.231266	-0.73268	0.931818	1
							GOBP_AXON_ENSHEATHMENT_IN_CENTRAL_NERVOUS_SYSTEM	18	-0.308343	-0.732432	0.82345	1
							GOBP_NEGATIVE_REGULATION_OF_PROTEIN_LOCALIZATION_TO_CELL_PERIPHERY	23	-0.291751	-0.732367	0.830912	1
							GOBP_TYPE_B_PANCREATIC_CELL_PROLIFERATION	19	-0.309958	-0.732095	0.830688	1
							GOBP_RESPONSE_TO_ISOQUINOLINE_ALKALOID	26	-0.288953	-0.731644	0.832258	1
							GOBP_MEMBRANE_LIPID_CATABOLIC_PROCESS	37	-0.268445	-0.731614	0.865711	1
							GOBP_ORGANOPHOSPHATE_CATABOLIC_PROCESS	149	-0.227744	-0.731251	0.929638	1
							GOBP_ESTABLISHMENT_OF_EPITHELIAL_CELL_APICAL_BASAL_POLARITY	15	-0.320833	-0.730961	0.84233	1
							GOBP_POSITIVE_REGULATION_OF_CELL_GROWTH	149	-0.22584	-0.730726	0.939426	1
							GOBP_CYTOPLASMIC_TRANSLATION	99	-0.233543	-0.7307	0.932203	1
							GOBP_REGULATION_OF_HAIR_CYCLE	26	-0.286605	-0.730566	0.839523	1
							GOBP_INTERLEUKIN_10_PRODUCTION	57	-0.251165	-0.729649	0.897094	1
							GOBP_CERAMIDE_BIOSYNTHETIC_PROCESS	67	-0.247187	-0.729649	0.90625	1
							GOBP_REGULATION_OF_TRANSLATION_NCRNA_MEDIATED	28	-0.281077	-0.729301	0.838254	1
							GOBP_REGULATION_OF_ESTABLISHMENT_OR_MAINTENANCE_OF_CELL_POLARITY	25	-0.285501	-0.729252	0.828309	1
							GOBP_CLEAVAGE_INVOLVED_IN_RRNA_PROCESSING	27	-0.278944	-0.728979	0.837981	1
							GOBP_RESPONSE_TO_PROSTAGLANDIN_E	23	-0.294464	-0.728588	0.839189	1
							GOBP_SMOOTH_MUSCLE_CELL_PROLIFERATION	132	-0.229596	-0.728025	0.930207	1
							GOBP_REGULATION_OF_KERATINOCYTE_DIFFERENTIATION	38	-0.266809	-0.72787	0.868421	1
							GOBP_INTERLEUKIN_8_PRODUCTION	80	-0.24025	-0.727562	0.909091	1
							GOBP_PROTEIN_MODIFICATION_BY_SMALL_PROTEIN_REMOVAL	274	-0.217029	-0.727403	0.971399	1
							GOBP_VASCULAR_TRANSPORT	86	-0.23888	-0.72734	0.910532	1
							GOBP_NUCLEOSIDE_MONOPHOSPHATE_METABOLIC_PROCESS	72	-0.244445	-0.726893	0.911494	1
							GOBP_PROTEIN_LOCALIZATION_TO_CHROMOSOME	90	-0.236161	-0.726056	0.9098	1
							GOBP_NEGATIVE_REGULATION_OF_ALPHA_BETA_T_CELL_DIFFERENTIATION	26	-0.288293	-0.725394	0.841755	1
							GOBP_NEGATIVE_REGULATION_OF_TRANSFERASE_ACTIVITY	281	-0.217916	-0.725228	0.973442	1
							GOBP_MEMBRANE_PROTEIN_ECTODOMAIN_PROTEOLYSIS	42	-0.256348	-0.724998	0.879093	1
							GOBP_NEGATIVE_REGULATION_OF_CD4_POSITIVE_ALPHA_BETA_T_CELL_ACTIVATION	31	-0.273848	-0.724961	0.866317	1
							GOBP_REGULATION_OF_ACTIN_FILAMENT_ORGANIZATION	267	-0.21716	-0.72461	0.979339	1
							GOBP_REGULATION_OF_GLYCOPROTEIN_METABOLIC_PROCESS	46	-0.257907	-0.724346	0.87202	1
							GOBP_POSITIVE_REGULATION_OF_G_PROTEIN_COUPLED_RECEPTOR_SIGNALING_PATHWAY	24	-0.287812	-0.724155	0.859355	1
							GOBP_REGULATION_OF_STEROID_BIOSYNTHETIC_PROCESS	83	-0.236436	-0.723458	0.918203	1
							GOBP_NEGATIVE_REGULATION_OF_PROTEIN_LOCALIZATION_TO_MEMBRANE	28	-0.278314	-0.723436	0.868831	1
							GOBP_SYNAPTIC_VESICLE_LOCALIZATION	54	-0.252754	-0.72342	0.911765	1
							GOBP_MONOVALENT_INORGANIC_ANION_HOMEOSTASIS	15	-0.311721	-0.723366	0.83711	1
							GOBP_PYRIMIDINE_CONTAINING_COMPOUND_BIOSYNTHETIC_PROCESS	39	-0.264051	-0.722742	0.869888	1
							GOBP_REGULATION_OF_CELL_AGING	49	-0.255893	-0.722725	0.890229	1
							GOBP_POSITIVE_REGULATION_OF_DNA_BIOSYNTHETIC_PROCESS	65	-0.244886	-0.722684	0.889535	1
							GOBP_MULTI_ORGANISM_CELLULAR_PROCESS	16	-0.310409	-0.722431	0.829235	1
							GOBP_NUCLEAR_TRANSCRIBED_MRNA_CATABOLIC_PROCESS_DEADENYLATION_DEPENDENT_DECAY	75	-0.239409	-0.722141	0.895439	1
							GOBP_MESENCHYMAL_CELL_PROLIFERATION	37	-0.263837	-0.721806	0.883249	1
							GOBP_REGULATION_OF_T_HELPER_1_TYPE_IMMUNE_RESPONSE	26	-0.286798	-0.721274	0.857143	1
							GOBP_RENAL_FILTRATION	25	-0.287689	-0.721005	0.860343	1
							GOBP_REGULATION_OF_RYANODINE_SENSITIVE_CALCIUM_RELEASE_CHANNEL_ACTIVITY	26	-0.281722	-0.720967	0.843164	1
							GOBP_POSITIVE_REGULATION_OF_CELLULAR_EXTRAVASATION	16	-0.314943	-0.720628	0.851034	1
							GOBP_GLAND_DEVELOPMENT	394	-0.212767	-0.720279	0.986842	1
							GOBP_INDOLALKYLAMINE_METABOLIC_PROCESS	16	-0.309453	-0.720188	0.838889	1
							GOBP_PEPTIDYL_LYSINE_METHYLATION	118	-0.228283	-0.720158	0.938731	1
							GOBP_POSITIVE_REGULATION_OF_TELOMERE_MAINTENANCE	51	-0.250015	-0.719946	0.895262	1
							GOBP_RESPONSE_TO_INSULIN	262	-0.217551	-0.719907	0.978484	1
							GOBP_NEGATIVE_REGULATION_OF_LIPID_METABOLIC_PROCESS	86	-0.234695	-0.719742	0.933107	1
							GOBP_NEGATIVE_REGULATION_OF_DEFENSE_RESPONSE	196	-0.220455	-0.719198	0.96358	1
							GOBP_PH_REDUCTION	55	-0.249113	-0.718967	0.902381	1
							GOBP_PROTEIN_COMPLEX_OLIGOMERIZATION	222	-0.216575	-0.718813	0.980311	1
							GOBP_CELLULAR_MONOVALENT_INORGANIC_CATION_HOMEOSTASIS	112	-0.228392	-0.718679	0.943459	1
							GOBP_BLOOD_VESSEL_ENDOTHELIAL_CELL_MIGRATION	125	-0.224766	-0.718526	0.947883	1
							GOBP_POSITIVE_REGULATION_OF_INTERLEUKIN_8_PRODUCTION	53	-0.250935	-0.718526	0.878897	1
							GOBP_CERAMIDE_CATABOLIC_PROCESS	20	-0.292108	-0.718506	0.835526	1
							GOBP_INDOLE_CONTAINING_COMPOUND_METABOLIC_PROCESS	22	-0.290759	-0.717748	0.8531	1
							GOBP_REGULATION_OF_MUSCLE_SYSTEM_PROCESS	216	-0.217111	-0.717615	0.974066	1
							GOBP_PROTEIN_POLYMERIZATION	291	-0.21168	-0.717585	0.977528	1
							GOBP_GLYCOPROTEIN_CATABOLIC_PROCESS	25	-0.284118	-0.717563	0.850544	1
							GOBP_VIRAL_RNA_GENOME_REPLICATION	35	-0.267943	-0.717273	0.872839	1
							GOBP_REGULATION_OF_CELL_DEVELOPMENT	459	-0.21021	-0.716916	0.986948	1
							GOBP_REGULATION_OF_MAP_KINASE_ACTIVITY	298	-0.213988	-0.716574	0.982653	1
							GOBP_RESPONSE_TO_INTERLEUKIN_1	194	-0.218468	-0.716489	0.969886	1
							GOBP_REGULATION_OF_CENTRIOLE_REPLICATION	21	-0.294335	-0.716324	0.866481	1
							GOBP_MEMBRANE_LIPID_BIOSYNTHETIC_PROCESS	145	-0.223008	-0.716251	0.956429	1
							GOBP_ENDOTHELIAL_CELL_DEVELOPMENT	66	-0.24567	-0.715884	0.913652	1
							GOBP_POSITIVE_REGULATION_OF_MUSCLE_CELL_APOPTOTIC_PROCESS	23	-0.285565	-0.715581	0.831341	1
							GOBP_REGULATION_OF_OXIDATIVE_STRESS_INDUCED_NEURON_DEATH	22	-0.286333	-0.715386	0.854111	1
							GOBP_REGULATION_OF_VASOCONSTRICTION	56	-0.245354	-0.715323	0.902469	1
							GOBP_NUCLEOSIDE_PHOSPHATE_BIOSYNTHETIC_PROCESS	256	-0.213639	-0.71523	0.97205	1
							GOBP_NEGATIVE_REGULATION_OF_INTRACELLULAR_STEROID_HORMONE_RECEPTOR_SIGNALING_PATHWAY	35	-0.257728	-0.715217	0.86352	1
							GOBP_MITOCHONDRIAL_RNA_PROCESSING	17	-0.303382	-0.714959	0.856946	1
							GOBP_CALCIUM_ION_IMPORT	76	-0.235933	-0.714781	0.924743	1
							GOBP_REGULATION_OF_MYELOID_CELL_DIFFERENTIATION	241	-0.213795	-0.714453	0.968976	1
							GOBP_PLATELET_ACTIVATION	152	-0.220784	-0.714084	0.95279	1
							GOBP_LENS_FIBER_CELL_DIFFERENTIATION	29	-0.27504	-0.713882	0.869565	1
							GOBP_NEGATIVE_REGULATION_OF_OSSIFICATION	30	-0.273685	-0.713751	0.869063	1
							GOBP_POTASSIUM_ION_HOMEOSTASIS	27	-0.280167	-0.713504	0.849807	1
							GOBP_PHOSPHATIDYLGLYCEROL_ACYL_CHAIN_REMODELING	17	-0.304413	-0.71225	0.828929	1
							GOBP_NECROPTOTIC_PROCESS	37	-0.263515	-0.711911	0.879012	1
							GOBP_CELLULAR_RESPONSE_TO_GAMMA_RADIATION	27	-0.280204	-0.711682	0.859873	1
							GOBP_REGULATION_OF_GENERATION_OF_PRECURSOR_METABOLITES_AND_ENERGY	153	-0.221323	-0.71166	0.963197	1
							GOBP_MICROTUBULE_POLYMERIZATION	77	-0.234762	-0.711585	0.925495	1
							GOBP_CILIARY_BASAL_BODY_PLASMA_MEMBRANE_DOCKING	95	-0.229831	-0.711447	0.924634	1
							GOBP_NEGATIVE_REGULATION_OF_OSTEOBLAST_DIFFERENTIATION	43	-0.259752	-0.711314	0.879699	1
							GOBP_PROTEIN_PHOSPHOPANTETHEINYLATION	301	-0.211478	-0.711311	0.987805	1
							GOBP_NUCLEOLAR_LARGE_RRNA_TRANSCRIPTION_BY_RNA_POLYMERASE_I	17	-0.301336	-0.71036	0.840541	1
							GOBP_PROTEIN_DEPHOSPHORYLATION	315	-0.21026	-0.710353	0.984772	1
							GOBP_G_PROTEIN_COUPLED_RECEPTOR_INTERNALIZATION	15	-0.306271	-0.709634	0.85266	1
							GOBP_MRNA_TRANSPORT	148	-0.223117	-0.709543	0.965812	1
							GOBP_REGULATION_OF_MUSCLE_CELL_DIFFERENTIATION	133	-0.221124	-0.709427	0.951087	1
							GOBP_RESPONSE_TO_GROWTH_HORMONE	34	-0.267751	-0.709334	0.891277	1
							GOBP_MYELOID_LEUKOCYTE_DIFFERENTIATION	195	-0.216388	-0.709268	0.971757	1
							GOBP_PHAGOSOME_MATURATION	45	-0.251137	-0.709245	0.901112	1
							GOBP_REGULATION_OF_POLYSACCHARIDE_METABOLIC_PROCESS	42	-0.251694	-0.709148	0.901496	1
							GOBP_REGULATION_OF_MITOCHONDRIAL_MEMBRANE_PERMEABILITY	70	-0.238073	-0.708998	0.915332	1
							GOBP_KERATAN_SULFATE_METABOLIC_PROCESS	33	-0.265951	-0.708853	0.868812	1
							GOBP_CHOLESTEROL_STORAGE	18	-0.301466	-0.708651	0.848361	1
							GOBP_PEPTIDYL_TYROSINE_AUTOPHOSPHORYLATION	21	-0.292346	-0.708485	0.864247	1
							GOBP_SMALL_MOLECULE_CATABOLIC_PROCESS	417	-0.208524	-0.707938	0.995964	1
							GOBP_CELLULAR_RESPONSE_TO_INSULIN_STIMULUS	212	-0.215991	-0.707291	0.976141	1
							GOBP_REPRODUCTIVE_BEHAVIOR	25	-0.275804	-0.706899	0.858258	1
							GOBP_REGULATION_OF_ER_TO_GOLGI_VESICLE_MEDIATED_TRANSPORT	15	-0.312291	-0.706741	0.8331	1
							GOBP_POSITIVE_REGULATION_OF_PROTEIN_DEPOLYMERIZATION	19	-0.299881	-0.706309	0.864901	1
							GOBP_OSTEOBLAST_DIFFERENTIATION	207	-0.212559	-0.706229	0.974093	1
							GOBP_POSITIVE_REGULATION_OF_VASCULATURE_DEVELOPMENT	150	-0.218281	-0.706228	0.951974	1
							GOBP_LUNG_MORPHOGENESIS	47	-0.24902	-0.705799	0.900606	1
							GOBP_ENDOPLASMIC_RETICULUM_TUBULAR_NETWORK_ORGANIZATION	18	-0.298289	-0.705111	0.859155	1
							GOBP_REGULATION_OF_CYCLIN_DEPENDENT_PROTEIN_KINASE_ACTIVITY	101	-0.226423	-0.704855	0.946488	1
							GOBP_NEURONAL_STEM_CELL_POPULATION_MAINTENANCE	19	-0.29066	-0.704587	0.843243	1
							GOBP_POSITIVE_REGULATION_OF_G1_S_TRANSITION_OF_MITOTIC_CELL_CYCLE	35	-0.258256	-0.704093	0.881748	1
							GOBP_NEGATIVE_REGULATION_OF_HEMOPOIESIS	98	-0.229423	-0.703923	0.923248	1
							GOBP_MACROMOLECULE_METHYLATION	291	-0.210316	-0.70384	0.987743	1
							GOBP_POSITIVE_REGULATION_OF_PROTEIN_CONTAINING_COMPLEX_DISASSEMBLY	35	-0.260821	-0.703658	0.900497	1
							GOBP_REGULATION_OF_TRANSLATIONAL_INITIATION_IN_RESPONSE_TO_STRESS	15	-0.303806	-0.703423	0.85035	1
							GOBP_POSITIVE_REGULATION_OF_NUCLEOTIDE_METABOLIC_PROCESS	40	-0.258571	-0.702801	0.882716	1
							GOBP_CELLULAR_AMINO_ACID_CATABOLIC_PROCESS	103	-0.224397	-0.702144	0.962096	1
							GOBP_DETECTION_OF_BIOTIC_STIMULUS	34	-0.258954	-0.701527	0.86802	1
							GOBP_POSITIVE_REGULATION_OF_REGULATORY_T_CELL_DIFFERENTIATION	16	-0.306228	-0.701322	0.848066	1
							GOBP_VASCULAR_ASSOCIATED_SMOOTH_MUSCLE_CONTRACTION	23	-0.278571	-0.701247	0.879945	1
							GOBP_NUCLEOTIDE_PHOSPHORYLATION	129	-0.219361	-0.700455	0.962284	1
							GOBP_BONE_DEVELOPMENT	186	-0.212084	-0.700449	0.978947	1
							GOBP_REGULATION_OF_PHOSPHOLIPID_METABOLIC_PROCESS	34	-0.264978	-0.699983	0.890196	1
							GOBP_NUCLEOTIDE_TRANSPORT	31	-0.269452	-0.699811	0.909934	1
							GOBP_PEPTIDYL_CYSTEINE_MODIFICATION	46	-0.249187	-0.6995	0.90036	1
							GOBP_DEVELOPMENT_OF_PRIMARY_SEXUAL_CHARACTERISTICS	197	-0.21547	-0.699233	0.975967	1
							GOBP_REGULATION_OF_CELL_CYCLE_PHASE_TRANSITION	436	-0.203934	-0.699214	0.992972	1
							GOBP_EMBRYONIC_SKELETAL_SYSTEM_MORPHOGENESIS	89	-0.227001	-0.69844	0.951057	1
							GOBP_REGULATION_OF_WATER_LOSS_VIA_SKIN	25	-0.275665	-0.698196	0.886719	1
							GOBP_REGULATION_OF_CYTOKINESIS	82	-0.226913	-0.698109	0.942726	1
							GOBP_MESENCHYME_MORPHOGENESIS	49	-0.246413	-0.698	0.921951	1
							GOBP_POSITIVE_REGULATION_OF_REACTIVE_OXYGEN_SPECIES_BIOSYNTHETIC_PROCESS	50	-0.24617	-0.697215	0.92561	1
							GOBP_NEGATIVE_REGULATION_OF_PEPTIDYL_THREONINE_PHOSPHORYLATION	19	-0.288436	-0.696143	0.875173	1
							GOBP_TRANSCRIPTION_INITIATION_FROM_RNA_POLYMERASE_I_PROMOTER	38	-0.25282	-0.695306	0.900517	1
							GOBP_POSITIVE_REGULATION_OF_PROTEIN_SERINE_THREONINE_KINASE_ACTIVITY	305	-0.205312	-0.694735	0.990872	1
							GOBP_VOCALIZATION_BEHAVIOR	17	-0.290462	-0.694727	0.844729	1
							GOBP_MICROTUBULE_POLYMERIZATION_OR_DEPOLYMERIZATION	113	-0.218432	-0.694715	0.956763	1
							GOBP_RIBONUCLEOSIDE_METABOLIC_PROCESS	70	-0.232673	-0.69418	0.936563	1
							GOBP_REGULATION_OF_CELLULAR_COMPONENT_SIZE	364	-0.205865	-0.694164	0.995964	1
							GOBP_PROTEIN_AUTOPHOSPHORYLATION	223	-0.209432	-0.694111	0.985477	1
							GOBP_ALTERNATIVE_MRNA_SPLICING_VIA_SPLICEOSOME	69	-0.231249	-0.693657	0.941793	1
							GOBP_NEGATIVE_REGULATION_OF_KINASE_ACTIVITY	252	-0.208817	-0.693646	0.985552	1
							GOBP_RIBOSOME_BIOGENESIS	306	-0.204975	-0.692655	0.994893	1
							GOBP_NEGATIVE_REGULATION_OF_TELOMERE_MAINTENANCE_VIA_TELOMERE_LENGTHENING	27	-0.271941	-0.692488	0.889785	1
							GOBP_CELLULAR_RESPONSE_TO_LOW_DENSITY_LIPOPROTEIN_PARTICLE_STIMULUS	17	-0.289316	-0.692262	0.868852	1
							GOBP_GLUTATHIONE_METABOLIC_PROCESS	59	-0.235709	-0.692105	0.926683	1
							GOBP_HOMEOSTASIS_OF_NUMBER_OF_CELLS	244	-0.207347	-0.692038	0.983454	1
							GOBP_MUSCLE_FIBER_DEVELOPMENT	50	-0.245174	-0.691996	0.916867	1
							GOBP_POSITIVE_REGULATION_OF_PROTEIN_CONTAINING_COMPLEX_ASSEMBLY	253	-0.208091	-0.691961	0.989648	1
							GOBP_REGULATION_OF_NEURON_PROJECTION_DEVELOPMENT	417	-0.202287	-0.691183	0.996985	1
							GOBP_CELLULAR_EXTRAVASATION	69	-0.232173	-0.690748	0.929642	1
							GOBP_REGULATION_OF_DOUBLE_STRAND_BREAK_REPAIR_VIA_HOMOLOGOUS_RECOMBINATION	47	-0.24449	-0.690682	0.898428	1
							GOBP_TRANSFERRIN_TRANSPORT	35	-0.256339	-0.69033	0.888748	1
							GOBP_RESPONSE_TO_CORTICOSTEROID	141	-0.218228	-0.690289	0.963243	1
							GOBP_POSITIVE_REGULATION_OF_BINDING	164	-0.212843	-0.690171	0.966209	1
							GOBP_NEGATIVE_REGULATION_OF_PROGRAMMED_NECROTIC_CELL_DEATH	15	-0.302085	-0.690011	0.841611	1
							GOBP_PYRUVATE_METABOLIC_PROCESS	145	-0.214369	-0.690003	0.966986	1
							GOBP_STRIATED_MUSCLE_CELL_DEVELOPMENT	96	-0.221203	-0.689438	0.957014	1
							GOBP_NUCLEAR_TRANSCRIBED_MRNA_CATABOLIC_PROCESS	206	-0.208742	-0.689205	0.985371	1
							GOBP_POSITIVE_REGULATION_OF_TRANSCRIPTION_BY_RNA_POLYMERASE_I	23	-0.278446	-0.689072	0.870588	1
							GOBP_POSITIVE_REGULATION_OF_LAMELLIPODIUM_ASSEMBLY	28	-0.267365	-0.687955	0.869452	1
							GOBP_POSITIVE_REGULATION_OF_GRANULOCYTE_CHEMOTAXIS	27	-0.263626	-0.687932	0.898817	1
							GOBP_REGULATION_OF_STRIATED_MUSCLE_CELL_DIFFERENTIATION	78	-0.227134	-0.686637	0.941312	1
							GOBP_GLYCOSYL_COMPOUND_CATABOLIC_PROCESS	42	-0.243057	-0.686615	0.92725	1
							GOBP_REGULATION_OF_NUCLEOTIDE_METABOLIC_PROCESS	114	-0.220547	-0.686481	0.953057	1
							GOBP_POSITIVE_REGULATION_OF_DNA_TEMPLATED_TRANSCRIPTION_ELONGATION	26	-0.26968	-0.686448	0.880309	1
							GOBP_BLASTODERM_SEGMENTATION	16	-0.298265	-0.686381	0.868493	1
							GOBP_REGULATION_OF_OSSIFICATION	104	-0.220907	-0.685847	0.959025	1
							GOBP_TOOTH_MINERALIZATION	22	-0.279246	-0.685648	0.869507	1
							GOBP_NEGATIVE_REGULATION_OF_DEPHOSPHORYLATION	105	-0.222375	-0.685496	0.955172	1
							GOBP_RRNA_CONTAINING_RIBONUCLEOPROTEIN_COMPLEX_EXPORT_FROM_NUCLEUS	15	-0.301259	-0.685313	0.859116	1
							GOBP_GRANULOCYTE_DIFFERENTIATION	32	-0.257872	-0.68518	0.882353	1
							GOBP_GLIAL_CELL_PROLIFERATION	44	-0.24429	-0.685043	0.918757	1
							GOBP_DEOXYRIBONUCLEOTIDE_METABOLIC_PROCESS	39	-0.249679	-0.684787	0.88806	1
							GOBP_POSITIVE_REGULATION_OF_CELL_CYCLE_G1_S_PHASE_TRANSITION	44	-0.247434	-0.684571	0.927044	1
							GOBP_NEGATIVE_REGULATION_OF_LYMPHOCYTE_MIGRATION	15	-0.293585	-0.684571	0.870317	1
							GOBP_SEGMENTATION	88	-0.227953	-0.684506	0.952055	1
							GOBP_RRNA_CATABOLIC_PROCESS	20	-0.283363	-0.684392	0.873469	1
							GOBP_REGULATION_OF_RESPONSE_TO_INTERFERON_GAMMA	24	-0.276103	-0.68434	0.890339	1
							GOBP_REGULATION_OF_AMYLOID_PRECURSOR_PROTEIN_CATABOLIC_PROCESS	42	-0.24767	-0.684166	0.921307	1
							GOBP_NEUROTROPHIN_SIGNALING_PATHWAY	38	-0.252959	-0.684008	0.922403	1
							GOBP_ENDOCARDIAL_CUSHION_MORPHOGENESIS	33	-0.257258	-0.683897	0.913317	1
							GOBP_HYALURONAN_METABOLIC_PROCESS	38	-0.252617	-0.683832	0.891927	1
							GOBP_N_TERMINAL_PROTEIN_AMINO_ACID_MODIFICATION	29	-0.265069	-0.68345	0.896154	1
							GOBP_MORPHOGENESIS_OF_EMBRYONIC_EPITHELIUM	138	-0.212969	-0.682991	0.970842	1
							GOBP_CHONDROCYTE_DIFFERENTIATION	100	-0.221947	-0.682892	0.969663	1
							GOBP_CELLULAR_SENESCENCE	67	-0.231688	-0.682482	0.936842	1
							GOBP_GLYCOSYL_COMPOUND_BIOSYNTHETIC_PROCESS	42	-0.248615	-0.682123	0.92734	1
							GOBP_POSITIVE_REGULATION_OF_VIRAL_GENOME_REPLICATION	31	-0.254221	-0.682107	0.89857	1
							GOBP_CELL_CELL_JUNCTION_ORGANIZATION	200	-0.206323	-0.681926	0.979232	1
							GOBP_POSITIVE_REGULATION_OF_INTERFERON_ALPHA_PRODUCTION	22	-0.2771	-0.681561	0.895861	1
							GOBP_STRIATED_MUSCLE_ADAPTATION	41	-0.246767	-0.681356	0.913097	1
							GOBP_REGULATION_OF_TELOMERE_CAPPING	26	-0.267518	-0.681043	0.89857	1
							GOBP_MICROTUBULE_ORGANIZING_CENTER_ORGANIZATION	139	-0.212942	-0.681013	0.97637	1
							GOBP_RESPONSE_TO_ESTROGEN	68	-0.228268	-0.680751	0.948395	1
							GOBP_APPENDAGE_MORPHOGENESIS	130	-0.212998	-0.680738	0.972163	1
							GOBP_REGULATION_OF_CARDIAC_MUSCLE_CELL_ACTION_POTENTIAL	26	-0.26925	-0.680505	0.898374	1
							GOBP_SYNAPTONEMAL_COMPLEX_ORGANIZATION	22	-0.272792	-0.680051	0.9042	1
							GOBP_POSITIVE_REGULATION_OF_GLYCOLYTIC_PROCESS	22	-0.272203	-0.680005	0.894665	1
							GOBP_REGULATION_OF_PHOSPHATIDYLINOSITOL_3_KINASE_ACTIVITY	55	-0.234548	-0.679844	0.937577	1
							GOBP_NEGATIVE_REGULATION_OF_PROTEIN_BINDING	93	-0.220747	-0.679715	0.959866	1
							GOBP_SNRNA_PROCESSING	26	-0.265203	-0.679537	0.897001	1
							GOBP_FIBROBLAST_PROLIFERATION	78	-0.223387	-0.679344	0.943089	1
							GOBP_HISTONE_METHYLATION	125	-0.213227	-0.679123	0.972796	1
							GOBP_POST_EMBRYONIC_DEVELOPMENT	74	-0.228201	-0.678611	0.940141	1
							GOBP_HOMOTYPIC_CELL_CELL_ADHESION	85	-0.221144	-0.678446	0.960452	1
							GOBP_ENDOPLASMIC_RETICULUM_CALCIUM_ION_HOMEOSTASIS	25	-0.269029	-0.678207	0.889774	1
							GOBP_REGULATION_OF_RECEPTOR_MEDIATED_ENDOCYTOSIS	100	-0.218739	-0.677571	0.96829	1
							GOBP_MYELOID_CELL_DIFFERENTIATION	399	-0.199051	-0.677417	0.994934	1
							GOBP_INNER_EAR_RECEPTOR_CELL_DEVELOPMENT	38	-0.248532	-0.677288	0.915924	1
							GOBP_MODULATION_BY_HOST_OF_VIRAL_PROCESS	29	-0.261302	-0.676787	0.923476	1
							GOBP_MORPHOGENESIS_OF_AN_EPITHELIAL_FOLD	23	-0.272259	-0.676745	0.888591	1
							GOBP_REGULATION_OF_NUCLEAR_TRANSCRIBED_MRNA_POLY_A_TAIL_SHORTENING	15	-0.297052	-0.676412	0.858333	1
							GOBP_MICROTUBULE_NUCLEATION	30	-0.257248	-0.675846	0.90736	1
							GOBP_POSITIVE_REGULATION_OF_MYOBLAST_DIFFERENTIATION	17	-0.289346	-0.675719	0.882353	1
							GOBP_POSITIVE_REGULATION_OF_NEURON_PROJECTION_DEVELOPMENT	147	-0.209489	-0.675621	0.980769	1
							GOBP_REGULATION_OF_LYSOSOMAL_LUMEN_PH	15	-0.296292	-0.675337	0.897143	1
							GOBP_NEURON_DEATH	329	-0.19949	-0.675254	0.993896	1
							GOBP_POSITIVE_REGULATION_OF_DOUBLE_STRAND_BREAK_REPAIR	40	-0.243371	-0.675191	0.910013	1
							GOBP_LAMELLIPODIUM_ORGANIZATION	85	-0.21921	-0.675131	0.964953	1
							GOBP_MITOTIC_DNA_REPLICATION	16	-0.288204	-0.674352	0.89548	1
							GOBP_FIBROBLAST_GROWTH_FACTOR_RECEPTOR_SIGNALING_PATHWAY	101	-0.216433	-0.674129	0.969037	1
							GOBP_SPHINGOMYELIN_METABOLIC_PROCESS	15	-0.297632	-0.673731	0.87395	1
							GOBP_NEGATIVE_REGULATION_OF_EPITHELIAL_TO_MESENCHYMAL_TRANSITION	37	-0.246254	-0.673174	0.909794	1
							GOBP_NEGATIVE_REGULATION_OF_CELL_SUBSTRATE_ADHESION	59	-0.230578	-0.67269	0.948565	1
							GOBP_LOCALIZATION_WITHIN_MEMBRANE	71	-0.226486	-0.672569	0.962543	1
							GOBP_DOSAGE_COMPENSATION	17	-0.285868	-0.672507	0.870095	1
							GOBP_POSITIVE_REGULATION_OF_NUCLEOCYTOPLASMIC_TRANSPORT	61	-0.226441	-0.672455	0.947561	1
							GOBP_SYNAPTIC_VESICLE_PRIMING	19	-0.280308	-0.672127	0.887248	1
							GOBP_CARBOHYDRATE_DERIVATIVE_TRANSPORT	79	-0.222388	-0.671447	0.958573	1
							GOBP_REGULATION_OF_INFLAMMATORY_RESPONSE_TO_ANTIGENIC_STIMULUS	28	-0.265097	-0.671372	0.911111	1
							GOBP_NEGATIVE_REGULATION_OF_CARBOHYDRATE_METABOLIC_PROCESS	49	-0.236898	-0.671207	0.942928	1
							GOBP_NEGATIVE_REGULATION_OF_MICROTUBULE_POLYMERIZATION_OR_DEPOLYMERIZATION	37	-0.24956	-0.67072	0.908755	1
							GOBP_REGULATION_OF_ATP_METABOLIC_PROCESS	114	-0.213174	-0.670267	0.977124	1
							GOBP_MACROPHAGE_ACTIVATION	96	-0.216269	-0.670053	0.956619	1
							GOBP_NEURAL_CREST_CELL_DIFFERENTIATION	87	-0.217811	-0.669777	0.960586	1
							GOBP_MAMMARY_GLAND_EPITHELIUM_DEVELOPMENT	63	-0.22896	-0.669592	0.953811	1
							GOBP_NEGATIVE_REGULATION_OF_ENDOTHELIAL_CELL_PROLIFERATION	42	-0.242603	-0.66948	0.920954	1
							GOBP_REGULATION_OF_RIG_I_SIGNALING_PATHWAY	18	-0.277889	-0.669459	0.903179	1
							GOBP_INTRACELLULAR_LIPID_TRANSPORT	45	-0.237676	-0.668761	0.928571	1
							GOBP_HISTONE_H3_K4_TRIMETHYLATION	16	-0.288075	-0.668702	0.885315	1
							GOBP_SYNAPTIC_VESICLE_TRANSPORT	43	-0.241596	-0.66864	0.92629	1
							GOBP_OSSIFICATION	374	-0.198241	-0.668595	0.995943	1
							GOBP_EPITHELIAL_TUBE_FORMATION	124	-0.21231	-0.668455	0.982721	1
							GOBP_PROTEIN_LOCALIZATION_TO_ENDOSOME	25	-0.262149	-0.668427	0.894668	1
							GOBP_REGULATION_OF_MICROTUBULE_POLYMERIZATION_OR_DEPOLYMERIZATION	81	-0.218916	-0.668396	0.953143	1
							GOBP_PURINE_NUCLEOSIDE_MONOPHOSPHATE_METABOLIC_PROCESS	42	-0.240048	-0.668084	0.924649	1
							GOBP_REGULATION_OF_CYTOSKELETON_ORGANIZATION	498	-0.19448	-0.667887	0.998994	1
							GOBP_REGULATION_OF_T_HELPER_17_TYPE_IMMUNE_RESPONSE	20	-0.275637	-0.667832	0.890836	1
							GOBP_POSITIVE_REGULATION_OF_GLUCOSE_METABOLIC_PROCESS	36	-0.249092	-0.667832	0.92711	1
							GOBP_VASCULAR_ASSOCIATED_SMOOTH_MUSCLE_CELL_MIGRATION	22	-0.272481	-0.667788	0.895095	1
							GOBP_GLUTATHIONE_DERIVATIVE_METABOLIC_PROCESS	21	-0.266401	-0.667692	0.90566	1
							GOBP_EPITHELIAL_TO_MESENCHYMAL_TRANSITION	145	-0.206887	-0.667068	0.972133	1
							GOBP_NEGATIVE_REGULATION_OF_PROTEIN_TYROSINE_KINASE_ACTIVITY	30	-0.252926	-0.666521	0.917408	1
							GOBP_POSITIVE_REGULATION_OF_PEPTIDASE_ACTIVITY	191	-0.202413	-0.666515	0.983122	1
							GOBP_RIBONUCLEOSIDE_CATABOLIC_PROCESS	23	-0.266423	-0.666314	0.91069	1
							GOBP_POSITIVE_REGULATION_OF_CYSTEINE_TYPE_ENDOPEPTIDASE_ACTIVITY	149	-0.209092	-0.665981	0.985946	1
							GOBP_CENTROSOME_SEPARATION	15	-0.289209	-0.665941	0.886713	1
							GOBP_ASTROCYTE_DIFFERENTIATION	69	-0.226634	-0.665903	0.951049	1
							GOBP_REGULATION_OF_LAMELLIPODIUM_ASSEMBLY	37	-0.244953	-0.665585	0.925466	1
							GOBP_DEOXYRIBOSE_PHOSPHATE_CATABOLIC_PROCESS	26	-0.258513	-0.664944	0.907068	1
							GOBP_NEGATIVE_REGULATION_OF_POSTTRANSCRIPTIONAL_GENE_SILENCING	19	-0.274502	-0.664743	0.899301	1
							GOBP_ALPHA_AMINO_ACID_CATABOLIC_PROCESS	85	-0.217901	-0.664623	0.971461	1
							GOBP_CELLULAR_RESPONSE_TO_PEPTIDE_HORMONE_STIMULUS	299	-0.198207	-0.664549	0.996951	1
							GOBP_TUBE_FORMATION	139	-0.207103	-0.664225	0.981522	1
							GOBP_HISTONE_H3_ACETYLATION	59	-0.225964	-0.663393	0.939803	1
							GOBP_HEME_METABOLIC_PROCESS	31	-0.251954	-0.663191	0.911425	1
							GOBP_NON_MOTILE_CILIUM_ASSEMBLY	54	-0.231491	-0.663055	0.947625	1
							GOBP_ESTABLISHMENT_OF_EPITHELIAL_CELL_POLARITY	29	-0.253069	-0.663002	0.929487	1
							GOBP_NEGATIVE_REGULATION_OF_STEM_CELL_DIFFERENTIATION	20	-0.270241	-0.662953	0.894231	1
							GOBP_PYRIMIDINE_NUCLEOTIDE_BIOSYNTHETIC_PROCESS	29	-0.253866	-0.662368	0.908602	1
							GOBP_RESPONSE_TO_PEPTIDE	483	-0.193855	-0.662084	0.998996	1
							GOBP_INSULIN_RECEPTOR_SIGNALING_PATHWAY	135	-0.208407	-0.661945	0.976344	1
							GOBP_REGULATION_OF_CELL_ADHESION_MEDIATED_BY_INTEGRIN	47	-0.232854	-0.661498	0.940171	1
							GOBP_NEGATIVE_REGULATION_OF_VASCULAR_PERMEABILITY	17	-0.282301	-0.661213	0.913408	1
							GOBP_PYRIMIDINE_NUCLEOBASE_METABOLIC_PROCESS	16	-0.285047	-0.660926	0.912256	1
							GOBP_NEGATIVE_REGULATION_OF_RESPONSE_TO_EXTERNAL_STIMULUS	342	-0.194659	-0.660589	0.998987	1
							GOBP_ASTROCYTE_DEVELOPMENT	39	-0.243681	-0.660347	0.934426	1
							GOBP_NEGATIVE_REGULATION_OF_INTERLEUKIN_17_PRODUCTION	15	-0.289684	-0.660123	0.911967	1
							GOBP_APPENDAGE_DEVELOPMENT	160	-0.202642	-0.660101	0.989177	1
							GOBP_GASTRULATION_WITH_MOUTH_FORMING_SECOND	21	-0.271346	-0.659719	0.907008	1
							GOBP_DNA_TEMPLATED_TRANSCRIPTION_ELONGATION	113	-0.209595	-0.659325	0.97467	1
							GOBP_NCRNA_3_END_PROCESSING	40	-0.238542	-0.659197	0.934649	1
							GOBP_REGULATION_OF_MYELOID_CELL_APOPTOTIC_PROCESS	21	-0.271156	-0.659015	0.891213	1
							GOBP_TRNA_MODIFICATION	88	-0.214646	-0.658732	0.962457	1
							GOBP_POSITIVE_REGULATION_OF_PROTEIN_CATABOLIC_PROCESS	223	-0.197368	-0.658549	0.987552	1
							GOBP_NEGATIVE_REGULATION_OF_CYTOSKELETON_ORGANIZATION	152	-0.203726	-0.658351	0.987069	1
							GOBP_NEGATIVE_REGULATION_OF_BINDING	153	-0.20332	-0.65827	0.986141	1
							GOBP_NEGATIVE_REGULATION_OF_NF_KAPPAB_TRANSCRIPTION_FACTOR_ACTIVITY	83	-0.214263	-0.657543	0.971429	1
							GOBP_TUMOR_NECROSIS_FACTOR_MEDIATED_SIGNALING_PATHWAY	167	-0.200754	-0.657298	0.995745	1
							GOBP_POSITIVE_REGULATION_OF_ALPHA_BETA_T_CELL_DIFFERENTIATION	48	-0.232741	-0.656161	0.944976	1
							GOBP_REGULATION_OF_VIRAL_GENOME_REPLICATION	81	-0.216884	-0.656079	0.962627	1
							GOBP_REGULATION_OF_POSTSYNAPSE_ORGANIZATION	83	-0.215539	-0.655857	0.971198	1
							GOBP_REGULATION_OF_INTRACELLULAR_STEROID_HORMONE_RECEPTOR_SIGNALING_PATHWAY	72	-0.219375	-0.655713	0.958904	1
							GOBP_CELLULAR_BIOGENIC_AMINE_METABOLIC_PROCESS	96	-0.214015	-0.655164	0.962712	1
							GOBP_POSITIVE_REGULATION_OF_SMAD_PROTEIN_SIGNAL_TRANSDUCTION	15	-0.286289	-0.654649	0.887446	1
							GOBP_PIGMENT_METABOLIC_PROCESS	65	-0.221424	-0.654368	0.956725	1
							GOBP_REGULATION_OF_DNA_METABOLIC_PROCESS	340	-0.193284	-0.654285	0.996964	1
							GOBP_STEM_CELL_PROLIFERATION	61	-0.223779	-0.654265	0.967742	1
							GOBP_POSITIVE_REGULATION_OF_TRANSCRIPTION_OF_NOTCH_RECEPTOR_TARGET	18	-0.27654	-0.653889	0.899729	1
							GOBP_GLUCOSE_CATABOLIC_PROCESS	34	-0.245874	-0.653873	0.926509	1
							GOBP_POSITIVE_REGULATION_OF_NUCLEOTIDE_BIOSYNTHETIC_PROCESS	18	-0.278637	-0.653569	0.896	1
							GOBP_POSITIVE_REGULATION_OF_PROTEIN_TARGETING_TO_MEMBRANE	30	-0.250497	-0.653436	0.933504	1
							GOBP_EMBRYONIC_APPENDAGE_MORPHOGENESIS	109	-0.208703	-0.653325	0.975419	1
							GOBP_NEURON_APOPTOTIC_PROCESS	220	-0.197199	-0.652862	0.994775	1
							GOBP_REGULATION_OF_PROTEIN_CONTAINING_COMPLEX_ASSEMBLY	436	-0.192124	-0.652778	1	1
							GOBP_REGULATION_OF_VASCULATURE_DEVELOPMENT	272	-0.194384	-0.652716	0.997945	1
							GOBP_MITOTIC_G2_M_TRANSITION_CHECKPOINT	36	-0.240542	-0.652278	0.933076	1
							GOBP_PROTEIN_KINASE_C_ACTIVATING_G_PROTEIN_COUPLED_RECEPTOR_SIGNALING_PATHWAY	27	-0.25628	-0.652265	0.913044	1
							GOBP_MICROTUBULE_CYTOSKELETON_ORGANIZATION_INVOLVED_IN_MITOSIS	142	-0.202169	-0.651168	0.987097	1
							GOBP_ACTIN_NUCLEATION	52	-0.227149	-0.651003	0.941736	1
							GOBP_GOLGI_TO_VACUOLE_TRANSPORT	19	-0.26936	-0.650895	0.920765	1
							GOBP_NEGATIVE_REGULATION_OF_ALPHA_BETA_T_CELL_ACTIVATION	40	-0.236464	-0.650805	0.932656	1
							GOBP_REGULATION_OF_TELOMERE_MAINTENANCE_VIA_TELOMERE_LENGTHENING	60	-0.224174	-0.650514	0.954225	1
							GOBP_MUSCLE_HYPERTROPHY_IN_RESPONSE_TO_STRESS	20	-0.269187	-0.650452	0.926431	1
							GOBP_HYALURONAN_CATABOLIC_PROCESS	17	-0.273806	-0.649794	0.902473	1
							GOBP_MRNA_METHYLATION	16	-0.280959	-0.649629	0.916094	1
							GOBP_CELL_CELL_ADHESION_MEDIATED_BY_CADHERIN	27	-0.252405	-0.649582	0.898327	1
							GOBP_POSITIVE_REGULATION_OF_I_KAPPAB_KINASE_NF_KAPPAB_SIGNALING	181	-0.199087	-0.648672	0.988506	1
							GOBP_REGULATION_OF_GLYCOGEN_METABOLIC_PROCESS	34	-0.246146	-0.648597	0.939589	1
							GOBP_UROGENITAL_SYSTEM_DEVELOPMENT	313	-0.193857	-0.648073	0.997974	1
[truncated: 495 more rows]

## Sheet: UVM-TCGA
S11 Table. GSEA analysis of RNA-seq data in SF3B1MT versus SF3B1WT UVM patient cells. See S1 Table for patient information.
Gene sets with the most positive NES. Hematopoietic/Immune pathways are highlighted in red.							Gene sets with the most negative NES. Hematopoietic/Immune pathway are highlighted green.
Gene sets	SIZE	ES	NES	NOM p-val	FDR q-val		Gene sets	SIZE	ES	NES	NOM p-val	FDR q-val
GOBP_RNA_SPLICING_VIA_TRANSESTERIFICATION_REACTIONS	355	0.142072	---	---	1		GOBP_HUMORAL_IMMUNE_RESPONSE_MEDIATED_BY_CIRCULATING_IMMUNOGLOBULIN	122	-0.882296	-2.49095	0	0
GOBP_RNA_CATABOLIC_PROCESS	398	0.200266	---	---	1		GOBP_COMPLEMENT_ACTIVATION	136	-0.845277	-2.45063	0	0
GOBP_RNA_LOCALIZATION	226	0.100093	---	---	1		GOBP_B_CELL_MEDIATED_IMMUNITY	188	-0.831756	-2.42813	0	0
GOBP_CHROMOSOME_SEGREGATION	321	0.23192	---	---	1		GOBP_PHAGOCYTOSIS_RECOGNITION	75	-0.872486	-2.41998	0	0
GOBP_RNA_SPLICING	443	0.148349	---	---	1		GOBP_B_CELL_RECEPTOR_SIGNALING_PATHWAY	112	-0.838893	-2.40143	0	0
GOBP_NEGATIVE_REGULATION_OF_CELL_CYCLE_PROCESS	323	0.133336	---	---	1		GOBP_REGULATION_OF_HUMORAL_IMMUNE_RESPONSE	112	-0.836795	-2.39831	0	0
GOBP_RRNA_METABOLIC_PROCESS	236	0.311791	---	---	1		GOBP_POSITIVE_REGULATION_OF_B_CELL_ACTIVATION	126	-0.831579	-2.39538	0	0
GOBP_RIBONUCLEOPROTEIN_COMPLEX_BIOGENESIS	450	0.275226	---	---	1		GOBP_REGULATION_OF_COMPLEMENT_ACTIVATION	93	-0.846296	-2.38294	0	0
GOBP_REGULATION_OF_CHROMOSOME_ORGANIZATION	264	0.14286	---	---	1		GOBP_FC_RECEPTOR_MEDIATED_STIMULATORY_SIGNALING_PATHWAY	132	-0.808261	-2.31237	0	0
GOBP_NCRNA_PROCESSING	383	0.261688	---	---	1		GOBP_MEMBRANE_INVAGINATION	123	-0.806589	-2.3103	0	0
GOBP_NCRNA_METABOLIC_PROCESS	472	0.226867	---	---	1		GOBP_REGULATION_OF_B_CELL_ACTIVATION	169	-0.792107	-2.30163	0	0
GOBP_RIBOSOME_BIOGENESIS	306	0.327322	---	---	1		GOBP_IMMUNOGLOBULIN_PRODUCTION	146	-0.794577	-2.2958	0	0
GOBP_PROTEIN_DNA_COMPLEX_SUBUNIT_ORGANIZATION	241	0.169436	---	---	1		GOBP_FC_EPSILON_RECEPTOR_SIGNALING_PATHWAY	155	-0.787072	-2.27825	0	0
GOBP_NUCLEIC_ACID_PHOSPHODIESTER_BOND_HYDROLYSIS	287	0.179942	---	---	1		GOBP_LYMPHOCYTE_MEDIATED_IMMUNITY	307	-0.775904	-2.26777	0	0
GOBP_NUCLEAR_CHROMOSOME_SEGREGATION	259	0.223306	---	---	1		GOBP_HUMORAL_IMMUNE_RESPONSE	268	-0.765266	-2.24661	0	0
GOBP_NUCLEAR_TRANSCRIBED_MRNA_CATABOLIC_PROCESS_NONSENSE_MEDIATED_DECAY	120	0.566505	2.48666	0	0		GOBP_ADAPTIVE_IMMUNE_RESPONSE_BASED_ON_SOMATIC_RECOMBINATION_OF_IMMUNE_RECEPTORS_BUILT_FROM_IMMUNOGLOBULIN_SUPERFAMILY_DOMAINS	317	-0.755123	-2.23538	0	0
GOBP_COTRANSLATIONAL_PROTEIN_TARGETING_TO_MEMBRANE	104	0.523855	2.24963	0	0.00461324		GOBP_ANTIGEN_RECEPTOR_MEDIATED_SIGNALING_PATHWAY	295	-0.738025	-2.18573	0	0
GOBP_RIBOSOMAL_LARGE_SUBUNIT_BIOGENESIS	72	0.513471	2.11784	0	0.0263843		GOBP_FC_RECEPTOR_SIGNALING_PATHWAY	224	-0.738151	-2.16481	0	0
GOBP_VIRAL_RELEASE_FROM_HOST_CELL	32	0.589655	2.04559	0	0.0515687		GOBP_B_CELL_ACTIVATION	281	-0.728171	-2.13815	0	0
GOBP_ESTABLISHMENT_OF_PROTEIN_LOCALIZATION_TO_ENDOPLASMIC_RETICULUM	118	0.45481	1.97252	0	0.083908		GOBP_PHAGOCYTOSIS	340	-0.728022	-2.13519	0	0
GOBP_NUCLEAR_TRANSCRIBED_MRNA_CATABOLIC_PROCESS	206	0.426964	1.93547	0	0.10736		GOBP_PHOTOTRANSDUCTION	51	-0.802032	-2.13485	0	0
GOBP_RIBOSOMAL_LARGE_SUBUNIT_ASSEMBLY	28	0.57402	1.89858	0	0.132888		GOBP_CELL_RECOGNITION	193	-0.734504	-2.12412	0	0
GOBP_VIRAL_GENE_EXPRESSION	198	0.398914	1.86628	0	0.159495		GOBP_DEFENSE_RESPONSE_TO_BACTERIUM	234	-0.720476	-2.12326	0	0
GOBP_TRANSLATIONAL_INITIATION	187	0.410112	1.81475	0	0.219601		GOBP_IMMUNE_RESPONSE_REGULATING_SIGNALING_PATHWAY	467	-0.712191	-2.11361	0	0
GOBP_BETA_CATENIN_DESTRUCTION_COMPLEX_DISASSEMBLY	19	0.568278	1.76999	0.0145631	0.285341		GOBP_PRODUCTION_OF_MOLECULAR_MEDIATOR_OF_IMMUNE_RESPONSE	227	-0.719226	-2.10205	0	0
GOBP_HOMOLOGOUS_CHROMOSOME_PAIRING_AT_MEIOSIS	44	0.466641	1.73952	0	0.331726		GOBP_REGULATION_OF_IMMUNE_EFFECTOR_PROCESS	413	-0.709093	-2.09415	0	0
GOBP_TELOMERASE_RNA_LOCALIZATION	19	0.559446	1.72765	0.0188679	0.333455		GOBP_POSITIVE_REGULATION_OF_CELL_ACTIVATION	371	-0.704515	-2.08609	0	0
GOBP_ATP_SYNTHESIS_COUPLED_ELECTRON_TRANSPORT	99	0.414271	1.71512	0	0.339672		GOBP_LYMPHOCYTE_CHEMOTAXIS	54	-0.770718	-2.0757	0	0
GOBP_CYTOPLASMIC_TRANSLATION	99	0.401428	1.70351	0	0.339798		GOBP_RETINA_HOMEOSTASIS	76	-0.749842	-2.07434	0	0
GOBP_OXIDATIVE_PHOSPHORYLATION	144	0.357901	1.6953	0	0.335468		GOBP_DETECTION_OF_LIGHT_STIMULUS	68	-0.757831	-2.07207	0	0
GOBP_PROTEIN_LOCALIZATION_TO_ENDOPLASMIC_RETICULUM	146	0.388675	1.64498	0	0.454113		GOBP_RECEPTOR_MEDIATED_ENDOCYTOSIS	302	-0.690326	-2.06508	0	0
GOBP_SISTER_CHROMATID_COHESION	58	0.419138	1.63915	0	0.443816		GOBP_LYMPHOCYTE_MIGRATION	107	-0.722484	-2.06416	0	0
GOBP_SYNAPTONEMAL_COMPLEX_ORGANIZATION	21	0.534043	1.62424	0.0228571	0.463308		GOBP_REGULATION_OF_LYMPHOCYTE_ACTIVATION	460	-0.695879	-2.06155	0	0
GOBP_CELLULAR_RESPONSE_TO_STEROL_DEPLETION	16	0.561673	1.62107	0.0102041	0.448315		GOBP_SENSORY_PERCEPTION_OF_LIGHT_STIMULUS	201	-0.692764	-2.01499	0	0
GOBP_PROTEIN_DEMETHYLATION	33	0.468828	1.61703	0	0.438955		GOBP_POSITIVE_REGULATION_OF_CELL_KILLING	57	-0.735326	-1.99362	0	0
GOBP_PROTEIN_DNA_COMPLEX_DISASSEMBLY	18	0.527042	1.59468	0.0309278	0.484622		GOBP_LEUKOCYTE_MIGRATION	461	-0.670377	-1.98477	0	0
GOBP_NEGATIVE_REGULATION_OF_ANDROGEN_RECEPTOR_SIGNALING_PATHWAY	15	0.54218	1.58853	0.0376569	0.481479		GOBP_RESPONSE_TO_CHEMOKINE	84	-0.70562	-1.9842	0	0
GOBP_RNA_5_END_PROCESSING	23	0.49918	1.58681	0.0130719	0.466192		GOBP_NEUTROPHIL_CHEMOTAXIS	92	-0.704124	-1.97754	0	0
GOBP_REGULATION_OF_MEIOTIC_NUCLEAR_DIVISION	26	0.475032	1.58217	0.00625	0.460678		GOBP_POSITIVE_REGULATION_OF_NATURAL_KILLER_CELL_MEDIATED_CYTOTOXICITY	23	-0.820567	-1.97103	0	0
GOBP_RESPIRATORY_ELECTRON_TRANSPORT_CHAIN	115	0.352532	1.58133	0	0.445326		GOBP_MONONUCLEAR_CELL_MIGRATION	173	-0.680093	-1.96787	0	0
GOBP_RIBOSOME_ASSEMBLY	64	0.403973	1.57911	0	0.434111		GOBP_PHOTOTRANSDUCTION_VISIBLE_LIGHT	33	-0.775753	-1.96573	0	0
GOBP_LIPID_DIGESTION	16	0.548534	1.57033	0.0408163	0.441894		GOBP_T_CELL_MIGRATION	61	-0.719437	-1.95523	0	3.36e-05
GOBP_MATURATION_OF_LSU_RRNA	28	0.471689	1.56596	0.0211268	0.438266		GOBP_NEUTROPHIL_MIGRATION	111	-0.673122	-1.9469	0	6.62e-05
GOBP_MITOCHONDRIAL_ELECTRON_TRANSPORT_CYTOCHROME_C_TO_OXYGEN	21	0.505897	1.56561	0.0511364	0.423859		GOBP_MONOCYTE_CHEMOTAXIS	57	-0.723552	-1.94651	0	8.15e-05
GOBP_CHROMATIN_DISASSEMBLY	18	0.521483	1.56412	0.0380435	0.413437		GOBP_NATURAL_KILLER_CELL_MEDIATED_IMMUNITY	61	-0.713612	-1.94512	0	8.02e-05
GOBP_PHOTOPERIODISM	32	0.461913	1.55747	0.0254777	0.418268		GOBP_POSITIVE_REGULATION_OF_NATURAL_KILLER_CELL_MEDIATED_IMMUNITY	28	-0.778846	-1.94287	0	7.89e-05
GOBP_MITOCHONDRIAL_ELECTRON_TRANSPORT_NADH_TO_UBIQUINONE	54	0.399543	1.55007	0.0128205	0.424862		GOBP_REGULATORY_T_CELL_DIFFERENTIATION	33	-0.759841	-1.93152	0	7.76e-05
GOBP_CHROMOSOME_ORGANIZATION_INVOLVED_IN_MEIOTIC_CELL_CYCLE	59	0.398815	1.54121	0.0166667	0.435039		GOBP_REGULATION_OF_LYMPHOCYTE_MEDIATED_IMMUNITY	144	-0.6627	-1.9258	0	0.000107
GOBP_HOMOLOGOUS_CHROMOSOME_SEGREGATION	52	0.420222	1.53665	0.0206186	0.434807		GOBP_REGULATION_OF_CELL_KILLING	90	-0.682471	-1.92499	0	0.000105
GOBP_POSITIVE_REGULATION_OF_TELOMERASE_RNA_LOCALIZATION_TO_CAJAL_BODY	15	0.547139	1.52744	0.0707965	0.447055		GOBP_POSITIVE_REGULATION_OF_T_CELL_PROLIFERATION	92	-0.683341	-1.91145	0	0.000118
GOBP_SPERM_CAPACITATION	20	0.504747	1.51413	0.035	0.471108		GOBP_REGULATION_OF_SYNAPTIC_PLASTICITY	172	-0.650948	-1.90691	0	0.000146
GOBP_MITOCHONDRIAL_TRANSLATION	134	0.341046	1.51153	0	0.465229		GOBP_PHOTORECEPTOR_CELL_DIFFERENTIATION	59	-0.697048	-1.90631	0	0.000144
GOBP_PEPTIDYL_LYSINE_DIMETHYLATION	21	0.483757	1.50451	0.0344828	0.472391		GOBP_POSITIVE_T_CELL_SELECTION	34	-0.755243	-1.90453	0	0.000156
GOBP_CORNIFICATION	56	0.394116	1.49287	0.0394737	0.49503		GOBP_REGULATION_OF_T_CELL_DIFFERENTIATION	136	-0.65748	-1.89838	0	0.000195
GOBP_PSEUDOURIDINE_SYNTHESIS	18	0.484253	1.4801	0.0487805	0.521907		GOBP_PHOTORECEPTOR_CELL_DEVELOPMENT	45	-0.716469	-1.89794	0	0.000192
GOBP_CRISTAE_FORMATION	35	0.422395	1.47569	0.0247934	0.523075		GOBP_REGULATION_OF_PHOSPHOLIPASE_C_ACTIVITY	44	-0.724827	-1.89719	0	0.00019
GOBP_RRNA_TRANSCRIPTION	33	0.42676	1.47545	0.0364963	0.510899		GOBP_NEURAL_RETINA_DEVELOPMENT	67	-0.695499	-1.89703	0	0.000187
GOBP_NEGATIVE_REGULATION_OF_EXECUTION_PHASE_OF_APOPTOSIS	18	0.489264	1.47265	0.0765306	0.507049		GOBP_GRANULOCYTE_CHEMOTAXIS	113	-0.664263	-1.89695	0	0.000185
GOBP_REGULATION_OF_TRANSLATIONAL_FIDELITY	20	0.485757	1.47207	0.0314136	0.497472		GOBP_T_CELL_DIFFERENTIATION	230	-0.648028	-1.89119	0	0.000195
GOBP_NUCLEOTIDE_EXCISION_REPAIR_DNA_INCISION	39	0.416623	1.46286	0.0227273	0.510931		GOBP_REGULATION_OF_T_CELL_ACTIVATION	304	-0.638807	-1.89032	0	0.000192
GOBP_KERATINIZATION	71	0.352206	1.46228	0.0227273	0.501764		GOBP_DETECTION_OF_ABIOTIC_STIMULUS	130	-0.651476	-1.88936	0	0.00019
GOBP_CYTOPLASMIC_TRANSLATIONAL_INITIATION	34	0.419365	1.45495	0.0330578	0.51294		GOBP_LEUKOCYTE_CHEMOTAXIS	204	-0.649075	-1.88834	0	0.0002
GOBP_RIBOSOMAL_SMALL_SUBUNIT_BIOGENESIS	75	0.342797	1.43529	0	0.561405		GOBP_NEGATIVE_REGULATION_OF_LEUKOCYTE_MEDIATED_IMMUNITY	50	-0.708902	-1.88678	0	0.000197
GOBP_MEIOTIC_CHROMOSOME_SEGREGATION	79	0.352121	1.4323	0.0294118	0.559077		GOBP_POSITIVE_REGULATION_OF_LEUKOCYTE_CELL_CELL_ADHESION	222	-0.64374	-1.88374	0	0.000231
GOBP_NUCLEOTIDE_EXCISION_REPAIR_PREINCISION_COMPLEX_ASSEMBLY	29	0.431428	1.40949	0.0633803	0.621257		GOBP_POSITIVE_REGULATION_OF_LYMPHOCYTE_DIFFERENTIATION	95	-0.667496	-1.88113	0	0.000252
GOBP_MEIOSIS_I_CELL_CYCLE_PROCESS	114	0.322392	1.40886	0	0.611083		GOBP_POSITIVE_REGULATION_OF_LEUKOCYTE_MEDIATED_IMMUNITY	116	-0.664691	-1.88049	0	0.000273
GOBP_ERROR_FREE_TRANSLESION_SYNTHESIS	22	0.458884	1.40295	0.0731707	0.619934		GOBP_REGULATION_OF_NMDA_RECEPTOR_ACTIVITY	34	-0.747393	-1.87962	0	0.000293
GOBP_VIRAL_BUDDING_VIA_HOST_ESCRT_COMPLEX	21	0.445777	1.40226	0.0670103	0.610978		GOBP_INTERLEUKIN_12_PRODUCTION	56	-0.697409	-1.87915	0	0.00029
GOBP_MITOCHONDRIAL_ATP_SYNTHESIS_COUPLED_PROTON_TRANSPORT	22	0.452661	1.3897	0.0647059	0.643631		GOBP_LEUKOCYTE_MEDIATED_CYTOTOXICITY	100	-0.666911	-1.87862	0	0.000286
GOBP_MITOCHONDRIAL_RESPIRATORY_CHAIN_COMPLEX_ASSEMBLY	100	0.329494	1.38891	0.0454545	0.634367		GOBP_REGULATION_OF_LEUKOCYTE_MEDIATED_CYTOTOXICITY	72	-0.678089	-1.87821	0	0.000294
GOBP_TRANSCRIPTION_INITIATION_FROM_RNA_POLYMERASE_I_PROMOTER	38	0.398331	1.37429	0.0756303	0.674322		GOBP_POSITIVE_REGULATION_OF_IMMUNE_EFFECTOR_PROCESS	199	-0.63914	-1.87015	0	0.000369
GOBP_VIRION_ASSEMBLY	40	0.381612	1.36633	0.0485437	0.690741		GOBP_T_CELL_PROLIFERATION	182	-0.640174	-1.86938	0	0.000398
GOBP_CLEAVAGE_INVOLVED_IN_RRNA_PROCESSING	27	0.424912	1.3646	0.102041	0.685319		GOBP_REGULATION_OF_LYMPHOCYTE_DIFFERENTIATION	163	-0.645947	-1.86902	0	0.000394
GOBP_MITOCHONDRIAL_GENE_EXPRESSION	165	0.308435	1.36357	0	0.677419		GOBP_POSITIVE_REGULATION_OF_HUMORAL_IMMUNE_RESPONSE	16	-0.83562	-1.86887	0	0.000389
GOBP_NUCLEAR_TRANSCRIBED_MRNA_CATABOLIC_PROCESS_EXONUCLEOLYTIC	35	0.390137	1.35947	0.0763359	0.680755		GOBP_EYE_PHOTORECEPTOR_CELL_DEVELOPMENT	31	-0.750936	-1.86858	0	0.000407
GOBP_TRANSLATIONAL_TERMINATION	105	0.323288	1.35278	0.0454545	0.694186		GOBP_INTERFERON_GAMMA_PRODUCTION	98	-0.658713	-1.86836	0	0.000402
GOBP_NUCLEOTIDE_EXCISION_REPAIR_DNA_DUPLEX_UNWINDING	22	0.418162	1.34626	0.0773481	0.706858		GOBP_REGULATION_OF_LEUKOCYTE_MEDIATED_IMMUNITY	194	-0.634821	-1.86789	0	0.000398
GOBP_PURINE_NUCLEOSIDE_MONOPHOSPHATE_BIOSYNTHETIC_PROCESS	23	0.421987	1.3436	0.0752688	0.70502		GOBP_NEUROINFLAMMATORY_RESPONSE	35	-0.722997	-1.86638	0	0.000445
GOBP_NEGATIVE_REGULATION_OF_UBIQUITIN_DEPENDENT_PROTEIN_CATABOLIC_PROCESS	47	0.354597	1.34095	0.0493827	0.704875		GOBP_RHODOPSIN_MEDIATED_SIGNALING_PATHWAY	28	-0.757748	-1.86197	0	0.000522
GOBP_NADH_DEHYDROGENASE_COMPLEX_ASSEMBLY	65	0.335029	1.33411	0.0588235	0.720019		GOBP_B_CELL_PROLIFERATION	75	-0.672534	-1.86015	0	0.000537
GOBP_VIRAL_TRANSLATION	16	0.466788	1.33237	0.110577	0.715776		GOBP_MEMBRANE_DEPOLARIZATION_DURING_ACTION_POTENTIAL	34	-0.730617	-1.85919	0	0.000552
GOBP_MITOCHONDRIAL_TRANSLATIONAL_TERMINATION	89	0.3221	1.32563	0.0294118	0.730145		GOBP_RESPIRATORY_BURST	34	-0.746317	-1.85862	0	0.000556
GOBP_IRON_SULFUR_CLUSTER_ASSEMBLY	23	0.423913	1.32283	0.122699	0.730516		GOBP_NERVE_DEVELOPMENT	64	-0.67935	-1.85576	0	0.00057
GOBP_STRESS_GRANULE_ASSEMBLY	23	0.421136	1.32187	0.11976	0.723907		GOBP_RESPONSE_TO_INTERFERON_GAMMA	184	-0.633242	-1.85279	0	0.000574
GOBP_NUCLEAR_MEMBRANE_ORGANIZATION	17	0.434996	1.31347	0.120603	0.746481		GOBP_T_CELL_SELECTION	46	-0.699698	-1.85278	0	0.000568
GOBP_GLYCEROPHOSPHOLIPID_CATABOLIC_PROCESS	30	0.397984	1.2974	0.102941	0.799544		GOBP_CELL_KILLING	139	-0.643801	-1.85176	0	0.000572
GOBP_TERMINATION_OF_RNA_POLYMERASE_I_TRANSCRIPTION	31	0.395844	1.29395	0.0902256	0.803037		GOBP_PHOTORECEPTOR_CELL_MAINTENANCE	44	-0.710275	-1.85167	0	0.000566
GOBP_UBIQUITIN_DEPENDENT_PROTEIN_CATABOLIC_PROCESS_VIA_THE_MULTIVESICULAR_BODY_SORTING_PATHWAY	23	0.401974	1.29046	0.120219	0.806308		GOBP_REGULATION_OF_LYMPHOCYTE_MIGRATION	60	-0.6875	-1.85107	0	0.000589
GOBP_GLUTATHIONE_DERIVATIVE_METABOLIC_PROCESS	20	0.408136	1.28565	0.164835	0.815905		GOBP_T_CELL_ACTIVATION	430	-0.626983	-1.84998	0	0.000592
GOBP_CHROMATIN_SILENCING	61	0.324276	1.28385	0.0447761	0.812431		GOBP_ALPHA_BETA_T_CELL_PROLIFERATION	34	-0.726344	-1.84905	0	0.000623
GOBP_NUCLEOLAR_LARGE_RRNA_TRANSCRIPTION_BY_RNA_POLYMERASE_I	17	0.420146	1.27719	0.19598	0.829264		GOBP_T_CELL_CHEMOTAXIS	24	-0.780231	-1.84899	0	0.000626
GOBP_WATER_TRANSPORT	18	0.431651	1.26643	0.152632	0.863917		GOBP_LEUKOCYTE_CELL_CELL_ADHESION	333	-0.622437	-1.84832	0	0.000648
GOBP_MEIOTIC_CELL_CYCLE_PROCESS	170	0.250902	1.26362	0	0.865319		GOBP_SYNAPTIC_TRANSMISSION_GLUTAMATERGIC	85	-0.65901	-1.84753	0	0.000659
GOBP_TRANSCRIPTION_COUPLED_NUCLEOTIDE_EXCISION_REPAIR	73	0.305419	1.26118	0.0192308	0.864866		GOBP_ALPHA_BETA_T_CELL_ACTIVATION	137	-0.638485	-1.84543	0	0.000724
GOBP_GLYCOLIPID_CATABOLIC_PROCESS	15	0.467568	1.25776	0.170404	0.868834		GOBP_REGULATION_OF_MONONUCLEAR_CELL_MIGRATION	106	-0.652123	-1.84507	0	0.000726
GOBP_FATTY_ACID_BETA_OXIDATION_USING_ACYL_COA_OXIDASE	15	0.462103	1.25688	0.173516	0.861936		GOBP_POSITIVE_REGULATION_OF_LEUKOCYTE_PROLIFERATION	135	-0.641115	-1.84436	0	0.000728
GOBP_MRNA_MODIFICATION	24	0.404416	1.25401	0.111801	0.862416		GOBP_DENDRITIC_CELL_CHEMOTAXIS	23	-0.778803	-1.84194	0	0.000747
GOBP_INNER_MITOCHONDRIAL_MEMBRANE_ORGANIZATION	56	0.324226	1.25298	0.108108	0.856699		GOBP_REGULATION_OF_T_CELL_MEDIATED_IMMUNITY	70	-0.665747	-1.84169	0	0.000741
GOBP_POSITIVE_REGULATION_OF_GENE_EXPRESSION_EPIGENETIC	55	0.337578	1.25275	0.0779221	0.847516		GOBP_NATURAL_KILLER_CELL_ACTIVATION	59	-0.683505	-1.8403	0	0.000759
GOBP_TRNA_5_END_PROCESSING	16	0.433883	1.25221	0.161137	0.839411		GOBP_GRANULOCYTE_MIGRATION	135	-0.639341	-1.83852	0	0.00077
GOBP_REGULATION_OF_MEIOTIC_CELL_CYCLE	41	0.338655	1.25114	0.0961538	0.834124		GOBP_T_CELL_MEDIATED_IMMUNITY	93	-0.650599	-1.83841	0	0.000771
GOBP_PROTEIN_IMPORT_INTO_MITOCHONDRIAL_MATRIX	20	0.406676	1.24644	0.133721	0.84571		GOBP_RETINA_DEVELOPMENT_IN_CAMERA_TYPE_EYE	141	-0.640624	-1.83661	0	0.000773
GOBP_VIRAL_BUDDING	26	0.390865	1.24186	0.144737	0.855126		GOBP_LEUKOCYTE_MIGRATION_INVOLVED_IN_INFLAMMATORY_RESPONSE	17	-0.806293	-1.83592	0	0.000774
GOBP_REGULATION_OF_CHROMOSOME_SEGREGATION	82	0.297494	1.24178	0.108696	0.845942		GOBP_REGULATION_OF_T_CELL_MIGRATION	40	-0.694345	-1.832	0	0.000857
GOBP_MITOTIC_SPINDLE_ASSEMBLY	64	0.320056	1.23988	0.0816327	0.844375		GOBP_REGULATION_OF_LYMPHOCYTE_CHEMOTAXIS	25	-0.763878	-1.83154	0	0.000866
GOBP_TRANSCRIPTION_ELONGATION_FROM_RNA_POLYMERASE_I_PROMOTER	30	0.37101	1.2377	0.176471	0.84442		GOBP_ACTIVATION_OF_PHOSPHOLIPASE_C_ACTIVITY	30	-0.73913	-1.83146	0	0.000859
GOBP_ATP_SYNTHESIS_COUPLED_PROTON_TRANSPORT	27	0.379191	1.2376	0.128834	0.835639		GOBP_CELL_CHEMOTAXIS	268	-0.622963	-1.83071	0	0.000867
GOBP_AEROBIC_RESPIRATION	85	0.305197	1.23623	0.0909091	0.832182		GOBP_REGULATION_OF_LEUKOCYTE_PROLIFERATION	221	-0.628463	-1.82553	0	0.00097
GOBP_FORMATION_OF_CYTOPLASMIC_TRANSLATION_INITIATION_COMPLEX	16	0.416935	1.23349	0.197309	0.833801		GOBP_POSITIVE_REGULATION_OF_INTERFERON_GAMMA_PRODUCTION	59	-0.677099	-1.82342	0	0.00100101
GOBP_HISTONE_H3_DEACETYLATION	19	0.409103	1.23174	0.201117	0.832208		GOBP_POSITIVE_REGULATION_OF_LYMPHOCYTE_MIGRATION	36	-0.711893	-1.82263	0	0.00100078
GOBP_RNA_INTERFERENCE	16	0.425001	1.21887	0.179487	0.879052		GOBP_NEGATIVE_REGULATION_OF_IMMUNE_EFFECTOR_PROCESS	115	-0.643456	-1.82141	0	0.00103105
GOBP_DOSAGE_COMPENSATION	17	0.422855	1.21854	0.205556	0.871234		GOBP_T_CELL_RECEPTOR_SIGNALING_PATHWAY	198	-0.617021	-1.82033	0	0.00106082
GOBP_CILIUM_OR_FLAGELLUM_DEPENDENT_CELL_MOTILITY	103	0.283463	1.21725	0.125	0.867774		GOBP_NEUROTRANSMITTER_RECEPTOR_LOCALIZATION_TO_POSTSYNAPTIC_SPECIALIZATION_MEMBRANE	20	-0.764886	-1.82031	0.00122249	0.00105254
GOBP_PHOSPHOLIPID_CATABOLIC_PROCESS	45	0.335875	1.21489	0.0957447	0.86929		GOBP_POSITIVE_REGULATION_OF_PHAGOCYTOSIS	63	-0.668149	-1.81974	0	0.00105937
GOBP_RIBONUCLEOPROTEIN_COMPLEX_SUBUNIT_ORGANIZATION	209	0.260099	1.20831	0	0.888427		GOBP_REGULATION_OF_PRODUCTION_OF_MOLECULAR_MEDIATOR_OF_IMMUNE_RESPONSE	132	-0.623034	-1.81658	0	0.00114715
GOBP_GLOBAL_GENOME_NUCLEOTIDE_EXCISION_REPAIR	26	0.36958	1.20818	0.19708	0.880328		GOBP_RETINA_MORPHOGENESIS_IN_CAMERA_TYPE_EYE	57	-0.673816	-1.81643	0	0.00113839
GOBP_DNA_TEMPLATED_TRANSCRIPTION_TERMINATION	75	0.287094	1.20632	0.0555556	0.878865		GOBP_EYE_PHOTORECEPTOR_CELL_DIFFERENTIATION	42	-0.690502	-1.81631	0	0.00113707
GOBP_HISTONE_DEACETYLATION	75	0.29838	1.20061	0.112903	0.895624		GOBP_POSITIVE_REGULATION_OF_ALPHA_BETA_T_CELL_ACTIVATION	62	-0.663821	-1.8154	0	0.0011575
GOBP_ADIPOSE_TISSUE_DEVELOPMENT	36	0.353439	1.19889	0.135417	0.894222		GOBP_NEGATIVE_REGULATION_OF_LYMPHOCYTE_MEDIATED_IMMUNITY	42	-0.696224	-1.81371	0	0.00116323
GOBP_PHOSPHATIDYLCHOLINE_CATABOLIC_PROCESS	15	0.425689	1.19847	0.24	0.887441		GOBP_MYELOID_LEUKOCYTE_MIGRATION	198	-0.620625	-1.81353	0	0.00116179
GOBP_HISTONE_DEUBIQUITINATION	23	0.384456	1.19747	0.20915	0.883228		GOBP_REGULATION_OF_T_CELL_RECEPTOR_SIGNALING_PATHWAY	40	-0.705442	-1.81321	0	0.00116029
GOBP_REGULATION_OF_ANDROGEN_RECEPTOR_SIGNALING_PATHWAY	25	0.370836	1.19717	0.182432	0.876297		GOBP_POSITIVE_REGULATION_OF_ALPHA_BETA_T_CELL_PROLIFERATION	20	-0.777516	-1.81202	0.00123001	0.00120113
GOBP_REGULATION_OF_EXECUTION_PHASE_OF_APOPTOSIS	26	0.379286	1.19658	0.205479	0.870447		GOBP_DENDRITIC_CELL_MIGRATION	28	-0.74729	-1.8115	0	0.00121333
GOBP_MATURATION_OF_5_8S_RRNA_FROM_TRICISTRONIC_RRNA_TRANSCRIPT_SSU_RRNA_5_8S_RRNA_LSU_RRNA	24	0.383643	1.19611	0.172043	0.864663		GOBP_REGULATION_OF_NATURAL_KILLER_CELL_MEDIATED_IMMUNITY	44	-0.695122	-1.80756	0	0.00137807
GOBP_RNA_SPLICING_VIA_ENDONUCLEOLYTIC_CLEAVAGE_AND_LIGATION	16	0.41842	1.19537	0.233607	0.860011		GOBP_CELLULAR_DEFENSE_RESPONSE	46	-0.692676	-1.80755	0	0.00136823
GOBP_SARCOMERE_ORGANIZATION	31	0.343093	1.19167	0.173554	0.868233		GOBP_SEQUESTERING_OF_CALCIUM_ION	111	-0.635337	-1.80726	0	0.00135852
GOBP_INTERSTRAND_CROSS_LINK_REPAIR	56	0.308019	1.19071	0.137931	0.864587		GOBP_RENAL_FILTRATION	24	-0.747318	-1.80725	0	0.00134896
GOBP_NEGATIVE_REGULATION_OF_GENE_EXPRESSION_EPIGENETIC	98	0.277043	1.18327	0.0769231	0.887754		GOBP_REGULATION_OF_ALPHA_BETA_T_CELL_ACTIVATION	93	-0.648249	-1.80617	0	0.00139999
GOBP_NUCLEOTIDE_EXCISION_REPAIR	105	0.274294	1.18158	0.130435	0.887112		GOBP_NEGATIVE_REGULATION_OF_IMMUNE_SYSTEM_PROCESS	362	-0.60625	-1.80596	0	0.00139696
GOBP_HISTONE_H2A_ACETYLATION	17	0.407663	1.17308	0.259887	0.916969		GOBP_REGULATION_OF_B_CELL_PROLIFERATION	57	-0.665975	-1.80587	0	0.00138732
GOBP_LOW_DENSITY_LIPOPROTEIN_PARTICLE_CLEARANCE	31	0.344591	1.171	0.177778	0.917737		GOBP_LEUKOCYTE_PROLIFERATION	274	-0.615846	-1.80372	0	0.00145684
GOBP_SPERM_MOTILITY	78	0.291757	1.1708	0.166667	0.910675		GOBP_POSITIVE_REGULATION_OF_CELL_CELL_ADHESION	261	-0.615457	-1.8032	0	0.00146003
GOBP_CELLULAR_RESPONSE_TO_LOW_DENSITY_LIPOPROTEIN_PARTICLE_STIMULUS	18	0.381329	1.16925	0.215054	0.91007		GOBP_RESPONSE_TO_PROTOZOAN	20	-0.781188	-1.80294	0	0.00146962
GOBP_MEMBRANE_LIPID_CATABOLIC_PROCESS	35	0.334036	1.16877	0.185185	0.904504		GOBP_REGULATION_OF_LEUKOCYTE_DIFFERENTIATION	253	-0.613435	-1.80042	0	0.0015437
GOBP_SPINDLE_LOCALIZATION	50	0.311099	1.16852	0.151163	0.897982		GOBP_MONONUCLEAR_CELL_DIFFERENTIATION	370	-0.610384	-1.79926	0	0.00157201
GOBP_OOGENESIS	74	0.2822	1.16644	0.108108	0.899595		GOBP_BONE_RESORPTION	57	-0.672086	-1.79914	0	0.0015616
GOBP_INTESTINAL_ABSORPTION	31	0.34093	1.164	0.228814	0.902365		GOBP_REGULATION_OF_CATION_CHANNEL_ACTIVITY	167	-0.615607	-1.79807	0	0.00160196
GOBP_MATURATION_OF_LSU_RRNA_FROM_TRICISTRONIC_RRNA_TRANSCRIPT_SSU_RRNA_5_8S_RRNA_LSU_RRNA	15	0.418959	1.15966	0.22439	0.913184		GOBP_LYMPHOCYTE_COSTIMULATION	58	-0.667727	-1.79731	0	0.00165437
GOBP_FLUID_TRANSPORT	27	0.348896	1.15101	0.220126	0.943931		GOBP_CYTOKINE_PRODUCTION_INVOLVED_IN_IMMUNE_RESPONSE	89	-0.640915	-1.79626	0	0.00169989
GOBP_GLYCEROLIPID_CATABOLIC_PROCESS	61	0.305438	1.15003	0.183099	0.940524		GOBP_GAMMA_DELTA_T_CELL_ACTIVATION	18	-0.782779	-1.79401	0	0.00178858
GOBP_RIBOSOMAL_SMALL_SUBUNIT_ASSEMBLY	21	0.373996	1.14706	0.242938	0.946079		GOBP_L_GLUTAMATE_TRANSMEMBRANE_TRANSPORT	24	-0.753106	-1.791	0	0.00185709
GOBP_ENDONUCLEOLYTIC_CLEAVAGE_INVOLVED_IN_RRNA_PROCESSING	15	0.414318	1.14497	0.278947	0.948188		GOBP_POSITIVE_REGULATION_OF_HEMOPOIESIS	140	-0.62221	-1.78936	0	0.00190659
GOBP_BASE_CONVERSION_OR_SUBSTITUTION_EDITING	17	0.400364	1.13604	0.276923	0.981292		GOBP_RESPONSE_TO_AUDITORY_STIMULUS	21	-0.764983	-1.78897	0	0.00190662
GOBP_PROTEIN_TRANSMEMBRANE_IMPORT_INTO_INTRACELLULAR_ORGANELLE	36	0.327321	1.1347	0.207407	0.979571		GOBP_NEGATIVE_REGULATION_OF_INTERLEUKIN_12_PRODUCTION	17	-0.787161	-1.78803	0	0.00191283
GOBP_MEIOTIC_CELL_CYCLE	224	0.212929	1.13036	0	0.991993		GOBP_NEGATIVE_REGULATION_OF_LEUKOCYTE_MIGRATION	42	-0.683243	-1.78742	0	0.00194905
GOBP_PHOSPHATIDYLGLYCEROL_ACYL_CHAIN_REMODELING	15	0.410387	1.12928	0.299559	0.989201		GOBP_CELL_CELL_ADHESION_MEDIATED_BY_INTEGRIN	17	-0.785959	-1.78468	0	0.00201468
GOBP_RESPONSE_TO_PLATELET_DERIVED_GROWTH_FACTOR	19	0.384593	1.11906	0.255208	1		GOBP_POSITIVE_REGULATION_OF_CELL_ADHESION_MEDIATED_BY_INTEGRIN	21	-0.759309	-1.78437	0	0.00202
GOBP_CERAMIDE_CATABOLIC_PROCESS	20	0.362721	1.11685	0.264865	1		GOBP_LONG_TERM_SYNAPTIC_POTENTIATION	79	-0.6445	-1.78361	0	0.00207867
GOBP_PHOSPHATIDYLCHOLINE_ACYL_CHAIN_REMODELING	26	0.337511	1.11297	0.248175	1		GOBP_REGULATION_OF_LEUKOCYTE_MIGRATION	195	-0.614924	-1.78304	0	0.00209534
GOBP_KERATINOCYTE_MIGRATION	16	0.396331	1.11281	0.293839	1		GOBP_LOCALIZATION_WITHIN_MEMBRANE	74	-0.640416	-1.78239	0	0.0021117
GOBP_MICROTUBULE_ANCHORING	26	0.343511	1.11247	0.285714	1		GOBP_NEGATIVE_REGULATION_OF_REGULATED_SECRETORY_PATHWAY	22	-0.751314	-1.78227	0	0.00210478
GOBP_NEGATIVE_REGULATION_OF_PROTEOLYSIS_INVOLVED_IN_CELLULAR_PROTEIN_CATABOLIC_PROCESS	62	0.280961	1.10836	0.210526	1		GOBP_POSITIVE_REGULATION_OF_PRODUCTION_OF_MOLECULAR_MEDIATOR_OF_IMMUNE_RESPONSE	91	-0.628585	-1.78218	0	0.00210953
GOBP_NUCLEOBASE_BIOSYNTHETIC_PROCESS	18	0.370155	1.10617	0.305556	1		GOBP_ALPHA_BETA_T_CELL_DIFFERENTIATION	100	-0.623683	-1.78095	0	0.00216002
GOBP_REGULATION_OF_MEGAKARYOCYTE_DIFFERENTIATION	71	0.268393	1.10601	0.240741	1		GOBP_REGULATION_OF_LEUKOCYTE_CHEMOTAXIS	114	-0.619215	-1.78086	0	0.00214724
GOBP_RESPONSE_TO_HEPATOCYTE_GROWTH_FACTOR	17	0.375723	1.10556	0.288462	1		GOBP_NEGATIVE_REGULATION_OF_PRODUCTION_OF_MOLECULAR_MEDIATOR_OF_IMMUNE_RESPONSE	35	-0.692516	-1.78063	0	0.00214026
GOBP_RESPONSE_TO_STEROL_DEPLETION	18	0.381186	1.10443	0.299517	1		GOBP_REGULATION_OF_SYNAPTIC_TRANSMISSION_GLUTAMATERGIC	65	-0.64864	-1.78053	0	0.00214465
GOBP_ERBB2_SIGNALING_PATHWAY	31	0.333339	1.10315	0.28777	1		GOBP_NEGATIVE_REGULATION_OF_LEUKOCYTE_PROLIFERATION	81	-0.639737	-1.77978	0	0.00215459
GOBP_NEGATIVE_REGULATION_OF_NUCLEAR_DIVISION	52	0.282038	1.10177	0.231707	1		GOBP_EYE_MORPHOGENESIS	140	-0.61851	-1.7777	0	0.0022202
GOBP_REGULATION_OF_CENTROSOME_CYCLE	48	0.298432	1.10088	0.225806	1		GOBP_NEGATIVE_REGULATION_OF_MONONUCLEAR_CELL_MIGRATION	23	-0.736459	-1.77522	0	0.00236806
GOBP_NCRNA_TRANSCRIPTION	108	0.25483	1.09632	0.238095	1		GOBP_REGULATION_OF_PHOSPHOLIPASE_ACTIVITY	67	-0.637141	-1.77507	0	0.00236005
GOBP_PEROXISOME_PROLIFERATOR_ACTIVATED_RECEPTOR_SIGNALING_PATHWAY	20	0.357444	1.0937	0.310976	1		GOBP_NEGATIVE_REGULATION_OF_T_CELL_RECEPTOR_SIGNALING_PATHWAY	22	-0.735818	-1.77402	0	0.00240136
GOBP_CELLULAR_RESPONSE_TO_ARSENIC_CONTAINING_SUBSTANCE	18	0.373291	1.09097	0.321101	1		GOBP_NEGATIVE_REGULATION_OF_LEUKOCYTE_CELL_CELL_ADHESION	118	-0.617067	-1.77366	0	0.00240409
GOBP_REGULATION_OF_CALCINEURIN_MEDIATED_SIGNALING	30	0.316063	1.08992	0.285714	1		GOBP_REGULATION_OF_ANTIGEN_RECEPTOR_MEDIATED_SIGNALING_PATHWAY	63	-0.649853	-1.7731	0	0.00243927
GOBP_RRNA_MODIFICATION	40	0.301556	1.0877	0.298246	1		GOBP_POSITIVE_REGULATION_OF_SYNAPTIC_TRANSMISSION	139	-0.619065	-1.77188	0	0.00250103
GOBP_NUCLEOTIDE_EXCISION_REPAIR_DNA_DAMAGE_RECOGNITION	23	0.352343	1.08638	0.281768	1		GOBP_REGULATION_OF_CYTOSOLIC_CALCIUM_ION_CONCENTRATION	307	-0.602821	-1.77058	0	0.00252997
GOBP_REGULATION_OF_PROTEIN_SUMOYLATION	22	0.349439	1.08631	0.324176	1		GOBP_NEURONAL_ACTION_POTENTIAL	31	-0.705942	-1.77056	0	0.00251599
GOBP_CELL_DIFFERENTIATION_INVOLVED_IN_EMBRYONIC_PLACENTA_DEVELOPMENT	22	0.352741	1.08578	0.305085	1		GOBP_POSITIVE_REGULATION_OF_T_CELL_MIGRATION	29	-0.719086	-1.76805	0	0.00262925
GOBP_LACTATION	42	0.290137	1.08357	0.26	1		GOBP_POSITIVE_REGULATION_OF_LYMPHOCYTE_CHEMOTAXIS	19	-0.7692	-1.76795	0	0.00262011
GOBP_REGULATION_OF_CELL_CELL_ADHESION_MEDIATED_BY_CADHERIN	20	0.354358	1.0833	0.333333	1		GOBP_REGULATION_OF_ADAPTIVE_IMMUNE_RESPONSE	158	-0.614695	-1.7659	0	0.00274187
GOBP_G0_TO_G1_TRANSITION	44	0.293653	1.07996	0.298969	1		GOBP_T_CELL_MEDIATED_CYTOTOXICITY	42	-0.666881	-1.7656	0	0.00273227
GOBP_RNA_CAPPING	34	0.309303	1.07762	0.316547	1		GOBP_MEMBRANE_DEPOLARIZATION_DURING_CARDIAC_MUSCLE_CELL_ACTION_POTENTIAL	20	-0.757242	-1.76553	0	0.00272277
GOBP_SHORT_CHAIN_FATTY_ACID_METABOLIC_PROCESS	17	0.37378	1.07684	0.333333	1		GOBP_POSITIVE_REGULATION_OF_INTERLEUKIN_12_PRODUCTION	37	-0.6876	-1.76473	0	0.00276472
GOBP_GLUTAMINE_METABOLIC_PROCESS	22	0.328566	1.07526	0.362069	1		GOBP_NEGATIVE_REGULATION_OF_LYMPHOCYTE_ACTIVATION	138	-0.614207	-1.7643	0	0.00280123
GOBP_TERMINATION_OF_RNA_POLYMERASE_II_TRANSCRIPTION	35	0.304552	1.07359	0.310606	1		GOBP_REGULATION_OF_NEUROTRANSMITTER_RECEPTOR_ACTIVITY	75	-0.637139	-1.76425	0	0.00279146
GOBP_POSITIVE_REGULATION_OF_VIRAL_TRANSCRIPTION	26	0.328466	1.07233	0.315068	1		GOBP_TRANSMISSION_OF_NERVE_IMPULSE	61	-0.64499	-1.7641	0.00106383	0.00278186
GOBP_LINOLEIC_ACID_METABOLIC_PROCESS	20	0.335235	1.07082	0.354651	1		GOBP_REGULATION_OF_PHAGOCYTOSIS	88	-0.625176	-1.76345	0	0.00280258
GOBP_MULTIVESICULAR_BODY_ORGANIZATION	31	0.308105	1.06818	0.335664	1		GOBP_CELL_ADHESION_MEDIATED_BY_INTEGRIN	71	-0.636926	-1.76302	0	0.00281302
GOBP_TRNA_METABOLIC_PROCESS	177	0.237894	1.06677	0.166667	1		GOBP_T_CELL_ACTIVATION_INVOLVED_IN_IMMUNE_RESPONSE	88	-0.627386	-1.76232	0	0.00285345
GOBP_REGULATION_OF_VIRAL_TRANSCRIPTION	42	0.295845	1.06663	0.343137	1		GOBP_POSITIVE_REGULATION_OF_T_CELL_MEDIATED_IMMUNITY	47	-0.66585	-1.75951	0	0.00303209
GOBP_RRNA_CATABOLIC_PROCESS	19	0.35648	1.06334	0.329949	1		GOBP_CALCIUM_ION_TRANSPORT_INTO_CYTOSOL	142	-0.613352	-1.75939	0	0.00302146
GOBP_REGULATION_OF_URINE_VOLUME	19	0.349576	1.06096	0.377451	1		GOBP_MICROGLIAL_CELL_ACTIVATION	42	-0.670445	-1.75838	0	0.00311369
GOBP_CHROMATIN_ORGANIZATION_INVOLVED_IN_REGULATION_OF_TRANSCRIPTION	124	0.243751	1.06007	0.428571	1		GOBP_MATURE_B_CELL_DIFFERENTIATION_INVOLVED_IN_IMMUNE_RESPONSE	22	-0.728496	-1.75648	0.00121359	0.00325428
GOBP_RIBONUCLEOSIDE_MONOPHOSPHATE_BIOSYNTHETIC_PROCESS	33	0.296904	1.05716	0.377049	1		GOBP_RESPONSE_TO_AMYLOID_BETA	44	-0.661072	-1.75404	0	0.00338395
GOBP_INNER_DYNEIN_ARM_ASSEMBLY	15	0.378935	1.05052	0.377682	1		GOBP_ANTIBACTERIAL_HUMORAL_RESPONSE	39	-0.68325	-1.7537	0	0.00340069
GOBP_FEMALE_GAMETE_GENERATION	115	0.233237	1.0502	0.363636	1		GOBP_TOLERANCE_INDUCTION	26	-0.726902	-1.75347	0	0.00339333
GOBP_PHOSPHATIDIC_ACID_METABOLIC_PROCESS	47	0.284322	1.04496	0.333333	1		GOBP_CD8_POSITIVE_ALPHA_BETA_T_CELL_ACTIVATION	25	-0.734156	-1.75145	0	0.00349125
GOBP_MATURATION_OF_SSU_RRNA	50	0.279512	1.04252	0.388889	1		GOBP_NEGATIVE_REGULATION_OF_CELL_ACTIVATION	180	-0.602339	-1.75143	0	0.00347396
GOBP_TRANSCRIPTION_BY_RNA_POLYMERASE_I	68	0.258775	1.04136	0.301887	1		GOBP_NEGATIVE_REGULATION_OF_IMMUNE_RESPONSE	131	-0.613003	-1.75106	0	0.00347584
GOBP_MATURATION_OF_SSU_RRNA_FROM_TRICISTRONIC_RRNA_TRANSCRIPT_SSU_RRNA_5_8S_RRNA_LSU_RRNA	37	0.294198	1.04077	0.390625	1		GOBP_CRANIAL_NERVE_DEVELOPMENT	40	-0.674681	-1.74885	0	0.00364724
GOBP_ATTACHMENT_OF_SPINDLE_MICROTUBULES_TO_KINETOCHORE	35	0.293103	1.04038	0.366412	1		GOBP_POSITIVE_REGULATION_OF_MONONUCLEAR_CELL_MIGRATION	59	-0.656314	-1.74824	0	0.00367644
GOBP_CILIUM_MOVEMENT	137	0.240409	1.03907	0.411765	1		GOBP_REGULATION_OF_B_CELL_DIFFERENTIATION	28	-0.711055	-1.74768	0	0.00369589
GOBP_LACTATE_METABOLIC_PROCESS	15	0.370821	1.03765	0.401869	1		GOBP_SODIUM_ION_EXPORT_ACROSS_PLASMA_MEMBRANE	15	-0.788489	-1.74742	0.00126582	0.00368731
GOBP_PHOSPHATIDYLGLYCEROL_METABOLIC_PROCESS	34	0.297661	1.0364	0.390728	1		GOBP_POSITIVE_REGULATION_OF_CYTOKINE_PRODUCTION_INVOLVED_IN_IMMUNE_RESPONSE	53	-0.647546	-1.74572	0	0.00385929
GOBP_NEUTRAL_LIPID_CATABOLIC_PROCESS	36	0.292274	1.0362	0.338583	1		GOBP_REGULATION_OF_RELEASE_OF_SEQUESTERED_CALCIUM_ION_INTO_CYTOSOL	69	-0.633153	-1.7447	0	0.00390985
GOBP_REGULATION_OF_CENTRIOLE_REPLICATION	21	0.33403	1.0353	0.4125	1		GOBP_POSITIVE_REGULATION_OF_INTERLEUKIN_1_PRODUCTION	57	-0.647635	-1.74203	0	0.00416155
GOBP_NUCLEOTIDE_EXCISION_REPAIR_PREINCISION_COMPLEX_STABILIZATION	21	0.344671	1.03195	0.383784	1		GOBP_REGULATION_OF_T_CELL_MEDIATED_CYTOTOXICITY	34	-0.695519	-1.74193	0	0.00414642
GOBP_AMINO_ACID_ACTIVATION	49	0.271357	1.03012	0.357895	1		GOBP_REGULATION_OF_BONE_REMODELING	47	-0.656868	-1.74024	0	0.00422218
GOBP_REGULATION_OF_TELOMERASE_ACTIVITY	47	0.26916	1.02958	0.404762	1		GOBP_POSITIVE_REGULATION_OF_LEUKOCYTE_MIGRATION	129	-0.606544	-1.74012	0	0.00421135
GOBP_ATP_BIOSYNTHETIC_PROCESS	55	0.264775	1.02922	0.364706	1		GOBP_MATURE_B_CELL_DIFFERENTIATION	27	-0.713075	-1.73975	0	0.00421424
GOBP_PHOSPHATIDYLINOSITOL_ACYL_CHAIN_REMODELING	15	0.373609	1.0288	0.400862	1		GOBP_NEGATIVE_REGULATION_OF_T_CELL_PROLIFERATION	61	-0.641814	-1.73955	0	0.00422151
GOBP_REGULATION_OF_CHROMATIN_SILENCING	15	0.357635	1.02101	0.405622	1		GOBP_POSITIVE_REGULATION_OF_LEUKOCYTE_CHEMOTAXIS	87	-0.628049	-1.73944	0	0.00421092
GOBP_TRANSLATIONAL_ELONGATION	133	0.237748	1.02099	0.333333	1		GOBP_POSITIVE_REGULATION_OF_SYNAPSE_ASSEMBLY	57	-0.651698	-1.73808	0	0.00430229
GOBP_PROTEIN_CONTAINING_COMPLEX_REMODELING	29	0.304444	1.01815	0.410072	1		GOBP_REGULATION_OF_TRANS_SYNAPTIC_SIGNALING	393	-0.586225	-1.73694	0	0.0043974
GOBP_CENTROSOME_SEPARATION	15	0.359667	1.01807	0.385714	1		GOBP_DIENCEPHALON_DEVELOPMENT	59	-0.636204	-1.73672	0	0.00440808
GOBP_POSITIVE_REGULATION_OF_CHROMOSOME_SEPARATION	17	0.355807	1.01732	0.419048	1		GOBP_POSITIVE_REGULATION_OF_TUMOR_NECROSIS_FACTOR_SUPERFAMILY_CYTOKINE_PRODUCTION	81	-0.614355	-1.73584	0	0.00449312
GOBP_PROTEIN_TARGETING_TO_MEMBRANE	201	0.21964	1.01564	0.666667	1		GOBP_REGULATION_OF_LEUKOCYTE_APOPTOTIC_PROCESS	74	-0.631316	-1.73499	0	0.00454245
GOBP_CYTOKINETIC_PROCESS	38	0.285899	1.01415	0.433628	1		GOBP_POSITIVE_REGULATION_OF_B_CELL_PROLIFERATION	36	-0.676327	-1.73477	0	0.00453935
GOBP_FRUCTOSE_METABOLIC_PROCESS	15	0.356291	1.01393	0.419192	1		GOBP_NEUROTRANSMITTER_RECEPTOR_TRANSPORT	45	-0.645021	-1.73455	0.00110132	0.00453623
GOBP_DNA_UNWINDING_INVOLVED_IN_DNA_REPLICATION	16	0.360069	1.01391	0.4	1		GOBP_REGULATION_OF_TYPE_2_IMMUNE_RESPONSE	27	-0.699284	-1.73382	0	0.00457192
GOBP_MRNA_METHYLATION	16	0.353183	1.01029	0.437811	1		GOBP_COCHLEA_MORPHOGENESIS	19	-0.744048	-1.73379	0.00126103	0.0045516
GOBP_PINOCYTOSIS	22	0.32144	1.00419	0.442529	1		GOBP_NEGATIVE_REGULATION_OF_ADAPTIVE_IMMUNE_RESPONSE	49	-0.652484	-1.73368	0.00109649	0.00453571
GOBP_REGULATION_OF_EXTRACELLULAR_MATRIX_ASSEMBLY	15	0.351047	1.00148	0.422535	1		GOBP_CYTOSOLIC_CALCIUM_ION_TRANSPORT	163	-0.591188	-1.73346	0	0.0045369
GOBP_REGULATION_OF_REPRODUCTIVE_PROCESS	128	0.231011	1.00061	0.4	1		GOBP_EOSINOPHIL_MIGRATION	20	-0.735456	-1.73233	0.00122399	0.00460556
GOBP_MIDBODY_ABSCISSION	17	0.354005	1	0.458937	1		GOBP_LEUKOCYTE_APOPTOTIC_PROCESS	95	-0.614105	-1.73228	0	0.00459801
GOBP_REGULATION_OF_SPINDLE_ASSEMBLY	25	0.301253	0.999167	0.447368	1		GOBP_NEGATIVE_REGULATION_OF_ANTIGEN_RECEPTOR_MEDIATED_SIGNALING_PATHWAY	29	-0.705826	-1.7321	0.00118064	0.0045948
GOBP_OUTER_DYNEIN_ARM_ASSEMBLY	18	0.341387	0.998521	0.461538	1		GOBP_REGULATION_OF_POSTSYNAPTIC_MEMBRANE_NEUROTRANSMITTER_RECEPTOR_LEVELS	58	-0.632941	-1.731	0	0.00468314
GOBP_RENAL_ABSORPTION	15	0.357336	0.997357	0.432203	1		GOBP_POSITIVE_REGULATION_OF_INFLAMMATORY_RESPONSE	114	-0.608269	-1.73011	0	0.00475
GOBP_MRNA_CLEAVAGE	22	0.304377	0.997041	0.451977	1		GOBP_GLUTAMATE_RECEPTOR_SIGNALING_PATHWAY	52	-0.64506	-1.7299	0	0.00473785
GOBP_HYDROGEN_PEROXIDE_CATABOLIC_PROCESS	29	0.302173	0.99558	0.503759	1		GOBP_LYMPHOCYTE_ACTIVATION_INVOLVED_IN_IMMUNE_RESPONSE	159	-0.596023	-1.72884	0	0.00481218
GOBP_TRNA_PROCESSING	128	0.22933	0.992844	0.538462	1		GOBP_T_HELPER_1_TYPE_IMMUNE_RESPONSE	38	-0.661544	-1.72666	0.003386	0.00504532
GOBP_S_ADENOSYLMETHIONINE_METABOLIC_PROCESS	15	0.34408	0.991489	0.453782	1		GOBP_POSITIVE_REGULATION_OF_CYCLASE_ACTIVITY	19	-0.751147	-1.72654	0.00244499	0.00503211
GOBP_EXIT_FROM_MITOSIS	26	0.303442	0.987384	0.409639	1		GOBP_NEUROTRANSMITTER_TRANSPORT	199	-0.59497	-1.72518	0	0.00516495
GOBP_MITOPHAGY	24	0.313739	0.985337	0.509554	1		GOBP_NEGATIVE_REGULATION_OF_SYNAPTIC_TRANSMISSION	61	-0.632015	-1.72513	0	0.00514324
GOBP_REGULATION_OF_KERATINOCYTE_PROLIFERATION	29	0.297934	0.985061	0.417323	1		GOBP_POSITIVE_REGULATION_OF_LEUKOCYTE_ADHESION_TO_VASCULAR_ENDOTHELIAL_CELL	20	-0.750767	-1.72488	0	0.00515799
GOBP_PHOSPHATIDYLSERINE_ACYL_CHAIN_REMODELING	19	0.338386	0.984953	0.421053	1		GOBP_MULTICELLULAR_ORGANISMAL_SIGNALING	191	-0.587789	-1.72427	0	0.00522879
GOBP_SPLICEOSOMAL_SNRNP_ASSEMBLY	45	0.268891	0.983048	0.472527	1		GOBP_TYPE_2_IMMUNE_RESPONSE	33	-0.680473	-1.7229	0	0.00535482
GOBP_SPINDLE_ASSEMBLY	113	0.213931	0.977982	0.473684	1		GOBP_NATURAL_KILLER_CELL_DIFFERENTIATION	16	-0.76683	-1.72285	0.00127551	0.00533269
GOBP_REGULATION_OF_GENE_EXPRESSION_EPIGENETIC	174	0.215802	0.97648	0.5	1		GOBP_POSITIVE_REGULATION_OF_LIPASE_ACTIVITY	65	-0.633059	-1.72253	0	0.00533844
GOBP_O_GLYCAN_PROCESSING	54	0.251325	0.973554	0.5	1		GOBP_REGULATION_OF_FIBROBLAST_GROWTH_FACTOR_RECEPTOR_SIGNALING_PATHWAY	27	-0.713021	-1.72242	0	0.00532052
GOBP_RNA_MODIFICATION	165	0.214422	0.971694	0.636364	1		GOBP_POSITIVE_REGULATION_OF_CHEMOTAXIS	133	-0.601188	-1.72225	0	0.00531052
GOBP_DNA_DAMAGE_RESPONSE_DETECTION_OF_DNA_DAMAGE	38	0.277399	0.966776	0.520325	1		GOBP_MESENCHYMAL_CELL_PROLIFERATION	37	-0.659107	-1.72169	0	0.00535949
GOBP_MITOTIC_METAPHASE_PLATE_CONGRESSION	50	0.260472	0.961124	0.574713	1		GOBP_INNERVATION	23	-0.72945	-1.7216	0	0.00535334
GOBP_NEGATIVE_REGULATION_OF_CHROMOSOME_ORGANIZATION	87	0.224189	0.958491	0.703704	1		GOBP_POSITIVE_REGULATION_OF_FATTY_ACID_BIOSYNTHETIC_PROCESS	17	-0.753097	-1.71938	0	0.00557239
GOBP_POSITIVE_REGULATION_OF_HISTONE_DEACETYLATION	17	0.339497	0.956617	0.513761	1		GOBP_NEUROTRANSMITTER_RECEPTOR_INTERNALIZATION	24	-0.721195	-1.71925	0	0.00556551
GOBP_HISTONE_H4_K5_ACETYLATION	16	0.333097	0.954368	0.481132	1		GOBP_CYTOLYSIS	22	-0.729088	-1.71915	0.00123153	0.00555487
GOBP_CELLULAR_RESPIRATION	182	0.215544	0.950121	0.75	1		GOBP_REGULATION_OF_SYNAPSE_ASSEMBLY	90	-0.614274	-1.71833	0	0.00559028
GOBP_CELLULAR_RESPONSE_TO_FLUID_SHEAR_STRESS	17	0.312181	0.9498	0.530387	1		GOBP_POSITIVE_REGULATION_OF_CHEMOKINE_PRODUCTION	54	-0.637576	-1.71798	0.00107991	0.00560255
GOBP_AXONEMAL_DYNEIN_COMPLEX_ASSEMBLY	32	0.26836	0.949671	0.592593	1		GOBP_CHRONIC_INFLAMMATORY_RESPONSE	18	-0.765941	-1.71742	0	0.005626
GOBP_REGULATION_OF_AUTOPHAGY_OF_MITOCHONDRION	31	0.28013	0.949657	0.528985	1		GOBP_REGULATION_OF_NEUTROPHIL_MIGRATION	41	-0.661053	-1.71589	0	0.00576665
GOBP_BASE_EXCISION_REPAIR	39	0.263103	0.947706	0.54955	1		GOBP_NEGATIVE_REGULATION_OF_CYTOKINE_PRODUCTION_INVOLVED_IN_IMMUNE_RESPONSE	23	-0.731666	-1.71525	0	0.00586482
GOBP_ACETYL_COA_METABOLIC_PROCESS	37	0.278798	0.946324	0.495413	1		GOBP_HETEROPHILIC_CELL_CELL_ADHESION_VIA_PLASMA_MEMBRANE_CELL_ADHESION_MOLECULES	43	-0.648606	-1.7145	0	0.00592084
GOBP_THIOESTER_METABOLIC_PROCESS	99	0.222493	0.942086	0.611111	1		GOBP_POSITIVE_REGULATION_OF_LYASE_ACTIVITY	19	-0.741824	-1.71385	0	0.00594641
GOBP_CELL_AGGREGATION	17	0.32422	0.941692	0.549296	1		GOBP_PROTEIN_LOCALIZATION_TO_POSTSYNAPSE	43	-0.655562	-1.71339	0	0.00597929
GOBP_NEGATIVE_REGULATION_OF_DNA_RECOMBINATION	41	0.254254	0.937156	0.565657	1		GOBP_LEUKOCYTE_DIFFERENTIATION	472	-0.581798	-1.71339	0	0.0059562
GOBP_OLIGOSACCHARIDE_BIOSYNTHETIC_PROCESS	16	0.322575	0.936215	0.517094	1		GOBP_SENSORY_SYSTEM_DEVELOPMENT	348	-0.579724	-1.70909	0	0.00644045
GOBP_SNRNA_METABOLIC_PROCESS	36	0.26407	0.933191	0.612245	1		GOBP_ODONTOGENESIS_OF_DENTIN_CONTAINING_TOOTH	75	-0.612611	-1.70866	0	0.00645628
GOBP_POSITIVE_REGULATION_OF_DNA_TEMPLATED_TRANSCRIPTION_ELONGATION	26	0.28469	0.932845	0.578947	1		GOBP_REGULATION_OF_ALPHA_BETA_T_CELL_DIFFERENTIATION	63	-0.62158	-1.70829	0.00107066	0.00646464
GOBP_NUCLEOSIDE_MONOPHOSPHATE_BIOSYNTHETIC_PROCESS	41	0.262104	0.931635	0.590476	1		GOBP_REGULATION_OF_CALCIUM_ION_TRANSMEMBRANE_TRANSPORT	131	-0.592581	-1.708	0	0.00647291
GOBP_ENTRAINMENT_OF_CIRCADIAN_CLOCK	32	0.272345	0.931066	0.587302	1		GOBP_LYMPHOCYTE_HOMEOSTASIS	56	-0.640278	-1.70796	0	0.00645203
GOBP_ESTABLISHMENT_OF_SPINDLE_ORIENTATION	32	0.27388	0.930456	0.553719	1		GOBP_NEURON_MIGRATION	135	-0.596074	-1.70712	0	0.00652193
GOBP_CHROMOSOME_LOCALIZATION	77	0.229133	0.930238	0.622222	1		GOBP_EMBRYONIC_APPENDAGE_MORPHOGENESIS	105	-0.597867	-1.70696	0	0.00651909
GOBP_PROTEIN_TRANSMEMBRANE_TRANSPORT	60	0.233612	0.930234	0.589744	1		GOBP_NEGATIVE_REGULATION_OF_LEUKOCYTE_APOPTOTIC_PROCESS	43	-0.658024	-1.70675	0.0010929	0.00653069
GOBP_NEGATIVE_REGULATION_OF_PROTEASOMAL_UBIQUITIN_DEPENDENT_PROTEIN_CATABOLIC_PROCESS	35	0.257493	0.930122	0.683333	1		GOBP_CAMERA_TYPE_EYE_MORPHOGENESIS	113	-0.601323	-1.70666	0	0.00652788
GOBP_MITOCHONDRIAL_TRANSMEMBRANE_TRANSPORT	105	0.211095	0.921974	0.681818	1		GOBP_T_CELL_APOPTOTIC_PROCESS	44	-0.652061	-1.70626	0	0.00654655
GOBP_RIBONUCLEOSIDE_TRIPHOSPHATE_BIOSYNTHETIC_PROCESS	72	0.238156	0.920535	0.660714	1		GOBP_CHEMOKINE_PRODUCTION	87	-0.607497	-1.70575	0	0.00655795
GOBP_REGULATION_OF_DNA_METHYLATION	18	0.31373	0.917	0.559406	1		GOBP_REGULATION_OF_T_CELL_CHEMOTAXIS	15	-0.773335	-1.70536	0	0.00656579
GOBP_MITOCHONDRIAL_RNA_METABOLIC_PROCESS	47	0.24774	0.916657	0.649485	1		GOBP_POSITIVE_REGULATION_OF_REGULATORY_T_CELL_DIFFERENTIATION	15	-0.757936	-1.70484	0.00258065	0.00663357
GOBP_CELLULAR_RESPONSE_TO_LIPOPROTEIN_PARTICLE_STIMULUS	29	0.271281	0.916546	0.647482	1		GOBP_CELL_FATE_DETERMINATION	36	-0.667102	-1.70282	0	0.006923
GOBP_MITOTIC_CYTOKINETIC_PROCESS	23	0.292758	0.915396	0.6	1		GOBP_REGULATION_OF_MONOCYTE_CHEMOTAXIS	25	-0.703002	-1.7018	0.00118343	0.00705233
GOBP_HISTONE_H2A_MONOUBIQUITINATION	17	0.318235	0.914526	0.546667	1		GOBP_DETECTION_OF_LIGHT_STIMULUS_INVOLVED_IN_SENSORY_PERCEPTION	18	-0.757315	-1.70154	0.0025413	0.00705815
GOBP_SISTER_CHROMATID_SEGREGATION	190	0.225794	0.912742	0.8	1		GOBP_MACROPHAGE_ACTIVATION	91	-0.610396	-1.70146	0	0.00705358
GOBP_NEGATIVE_REGULATION_OF_MRNA_PROCESSING	29	0.276076	0.910993	0.540741	1		GOBP_LYMPH_NODE_DEVELOPMENT	17	-0.744877	-1.70137	0.00249377	0.007042
GOBP_DNA_METHYLATION_DEPENDENT_HETEROCHROMATIN_ASSEMBLY	18	0.302972	0.909688	0.584906	1		GOBP_REGULATION_OF_ANTIGEN_PROCESSING_AND_PRESENTATION	20	-0.722459	-1.70062	0	0.00709976
GOBP_MITOTIC_SPINDLE_ORGANIZATION	116	0.213018	0.907895	0.684211	1		GOBP_GLUTAMATE_SECRETION	38	-0.668008	-1.69973	0.00113122	0.00720543
GOBP_ERROR_PRONE_TRANSLESION_SYNTHESIS	21	0.303188	0.907309	0.65	1		GOBP_POSITIVE_REGULATION_OF_PHOSPHATIDYLINOSITOL_3_KINASE_SIGNALING	85	-0.61409	-1.6983	0	0.00737893
GOBP_REGULATION_OF_NUCLEAR_TRANSCRIBED_MRNA_CATABOLIC_PROCESS_DEADENYLATION_DEPENDENT_DECAY	16	0.307835	0.906929	0.587379	1		GOBP_RETINA_LAYER_FORMATION	24	-0.687572	-1.69634	0.00118203	0.00760589
GOBP_BENZENE_CONTAINING_COMPOUND_METABOLIC_PROCESS	23	0.285832	0.906518	0.643678	1		GOBP_POSITIVE_REGULATION_OF_T_CELL_MEDIATED_CYTOTOXICITY	25	-0.69623	-1.69611	0.00117647	0.00760628
GOBP_CELL_CELL_ADHESION_MEDIATED_BY_CADHERIN	27	0.276385	0.904793	0.620438	1		GOBP_CAMERA_TYPE_EYE_DEVELOPMENT	292	-0.575653	-1.69471	0	0.00774605
GOBP_REGULATION_OF_SISTER_CHROMATID_COHESION	22	0.285218	0.903797	0.566138	1		GOBP_INTERFERON_GAMMA_MEDIATED_SIGNALING_PATHWAY	87	-0.607606	-1.69455	0	0.00774589
GOBP_REGULATION_OF_MITOTIC_SISTER_CHROMATID_SEGREGATION	43	0.242006	0.903212	0.685714	1		GOBP_CD4_POSITIVE_ALPHA_BETA_T_CELL_ACTIVATION	90	-0.608944	-1.69439	0	0.0077457
GOBP_CHROMOSOME_CONDENSATION	40	0.248243	0.900466	0.708333	1		GOBP_MEMBRANE_DEPOLARIZATION	82	-0.603262	-1.69393	0	0.00779255
GOBP_NEGATIVE_REGULATION_OF_DNA_TEMPLATED_TRANSCRIPTION_ELONGATION	17	0.305579	0.900119	0.622449	1		GOBP_POSITIVE_REGULATION_OF_SYNAPTIC_TRANSMISSION_GLUTAMATERGIC	29	-0.685234	-1.69367	0.00233645	0.00781241
GOBP_REGULATION_OF_WATER_LOSS_VIA_SKIN	26	0.27384	0.900026	0.647059	1		GOBP_MYELOID_DENDRITIC_CELL_ACTIVATION	28	-0.690407	-1.69319	0	0.00785884
GOBP_SNRNA_PROCESSING	25	0.276504	0.899116	0.639053	1		GOBP_TISSUE_HOMEOSTASIS	245	-0.574849	-1.6925	0	0.00794801
GOBP_NCRNA_3_END_PROCESSING	39	0.247219	0.89532	0.625	1		GOBP_SENSORY_PERCEPTION	492	-0.568549	-1.69107	0	0.00816938
GOBP_REGULATION_OF_ERAD_PATHWAY	19	0.307282	0.894896	0.622641	1		GOBP_POSITIVE_REGULATION_OF_ERK1_AND_ERK2_CASCADE	180	-0.581581	-1.68933	0	0.00838927
GOBP_NUCLEOTIDE_EXCISION_REPAIR_DNA_GAP_FILLING	23	0.277611	0.894136	0.637838	1		GOBP_REGULATION_OF_CD8_POSITIVE_ALPHA_BETA_T_CELL_ACTIVATION	19	-0.732659	-1.68894	0.00124378	0.00842311
GOBP_POSITIVE_REGULATION_OF_ATPASE_ACTIVITY	57	0.233224	0.890924	0.78	1		GOBP_SENSORY_ORGAN_MORPHOGENESIS	228	-0.574376	-1.6888	0	0.00841083
GOBP_PROTEIN_AUTOUBIQUITINATION	70	0.218433	0.889281	0.769231	1		GOBP_FATTY_ACID_TRANSMEMBRANE_TRANSPORT	49	-0.634703	-1.68834	0	0.00846397
GOBP_RESPIRATORY_CHAIN_COMPLEX_IV_ASSEMBLY	25	0.281024	0.887953	0.633721	1		GOBP_EOSINOPHIL_CHEMOTAXIS	16	-0.761055	-1.68825	0.00125945	0.00845811
GOBP_REGULATION_OF_MRNA_POLYADENYLATION	17	0.316512	0.882569	0.608696	1		GOBP_POSITIVE_REGULATION_OF_ADAPTIVE_IMMUNE_RESPONSE	95	-0.600522	-1.68805	0	0.00845239
GOBP_LATE_ENDOSOME_TO_VACUOLE_TRANSPORT	24	0.274784	0.879019	0.65625	1		GOBP_B_CELL_DIFFERENTIATION	115	-0.592227	-1.68788	0	0.00844337
GOBP_CYTOCHROME_COMPLEX_ASSEMBLY	35	0.24845	0.877925	0.736434	1		GOBP_POSITIVE_REGULATION_OF_CELL_ADHESION	405	-0.572206	-1.68771	0	0.00844083
GOBP_LIPOPROTEIN_CATABOLIC_PROCESS	15	0.311797	0.877614	0.657658	1		GOBP_CD4_POSITIVE_ALPHA_BETA_T_CELL_DIFFERENTIATION	75	-0.610684	-1.68767	0	0.00842226
GOBP_ENDOPLASMIC_RETICULUM_MANNOSE_TRIMMING	16	0.29996	0.876695	0.637615	1		GOBP_NEUROTRANSMITTER_SECRETION	151	-0.583837	-1.68675	0	0.00856734
GOBP_NUCLEOSIDE_BISPHOSPHATE_METABOLIC_PROCESS	129	0.19032	0.875749	0.875	1		GOBP_MAST_CELL_ACTIVATION_INVOLVED_IN_IMMUNE_RESPONSE	44	-0.64746	-1.6854	0.00219298	0.00877222
GOBP_SEQUESTERING_OF_TRIGLYCERIDE	16	0.30048	0.872058	0.626866	1		GOBP_INTERLEUKIN_1_PRODUCTION	99	-0.594303	-1.6847	0	0.00885163
GOBP_CELLULAR_RESPONSE_TO_PROSTAGLANDIN_E_STIMULUS	15	0.311895	0.871234	0.577114	1		GOBP_POSITIVE_REGULATION_OF_CYTOKINE_PRODUCTION	394	-0.569037	-1.68454	0	0.00883832
GOBP_CHAPERONE_MEDIATED_PROTEIN_COMPLEX_ASSEMBLY	20	0.294134	0.87043	0.641304	1		GOBP_REGULATION_OF_CATION_TRANSMEMBRANE_TRANSPORT	317	-0.568599	-1.68438	0	0.00884728
GOBP_MITOCHONDRIAL_TRANSCRIPTION	17	0.298177	0.869207	0.655022	1		GOBP_REGULATION_OF_T_CELL_APOPTOTIC_PROCESS	30	-0.683862	-1.6834	0.00233372	0.00899179
GOBP_PEPTIDYL_LYSINE_TRIMETHYLATION	44	0.232558	0.868605	0.771429	1		GOBP_PROTEIN_LOCALIZATION_TO_SYNAPSE	79	-0.613475	-1.68244	0	0.00911651
GOBP_MRNA_CIS_SPLICING_VIA_SPLICEOSOME	26	0.267197	0.868257	0.6625	1		GOBP_REGULATION_OF_SYNAPSE_STRUCTURE_OR_ACTIVITY	205	-0.574094	-1.68215	0	0.00915579
GOBP_POSITIVE_REGULATION_OF_ACTIN_NUCLEATION	15	0.315824	0.867592	0.632653	1		GOBP_CALCIUM_ION_TRANSMEMBRANE_TRANSPORT	282	-0.574167	-1.68107	0	0.00930744
GOBP_DNA_REPLICATION_DEPENDENT_NUCLEOSOME_ORGANIZATION	23	0.277284	0.865769	0.682051	1		GOBP_LEARNING	124	-0.584205	-1.68091	0	0.00931476
GOBP_NUCLEAR_TRANSCRIBED_MRNA_POLY_A_TAIL_SHORTENING	34	0.249413	0.865367	0.746154	1		GOBP_ADENYLATE_CYCLASE_ACTIVATING_G_PROTEIN_COUPLED_RECEPTOR_SIGNALING_PATHWAY	118	-0.586001	-1.67995	0	0.00946452
GOBP_PURINE_CONTAINING_COMPOUND_TRANSMEMBRANE_TRANSPORT	16	0.303744	0.863956	0.630332	1		GOBP_REGULATION_OF_CELL_ADHESION_MEDIATED_BY_INTEGRIN	47	-0.632377	-1.67978	0.00218341	0.00946502
GOBP_HISTONE_UBIQUITINATION	46	0.237806	0.862401	0.802326	1		GOBP_NEGATIVE_REGULATION_OF_HEMOPOIESIS	92	-0.597086	-1.67957	0	0.00947472
GOBP_NEGATIVE_REGULATION_OF_MACROAUTOPHAGY	35	0.242261	0.861093	0.75	1		GOBP_T_CELL_DIFFERENTIATION_IN_THYMUS	70	-0.608191	-1.67911	0	0.00953063
GOBP_ACTIN_FILAMENT_SEVERING	16	0.300061	0.860441	0.646154	1		GOBP_CD4_POSITIVE_OR_CD8_POSITIVE_ALPHA_BETA_T_CELL_LINEAGE_COMMITMENT	20	-0.708903	-1.67899	0.00373599	0.00950945
GOBP_CHROMATIN_REMODELING	190	0.192349	0.860035	1	1		GOBP_PERICARDIUM_DEVELOPMENT	18	-0.730688	-1.67739	0.00125156	0.00973272
GOBP_HISTONE_H3_ACETYLATION	60	0.218448	0.858918	0.830508	1		GOBP_LIPOPOLYSACCHARIDE_MEDIATED_SIGNALING_PATHWAY	55	-0.626883	-1.67656	0.00107181	0.00982967
GOBP_OXIDATIVE_DEMETHYLATION	17	0.295785	0.853059	0.7	1		GOBP_REGULATION_OF_CELL_CELL_ADHESION	398	-0.568049	-1.67645	0	0.00981687
GOBP_CELLULAR_RESPONSE_TO_DSRNA	20	0.277859	0.85255	0.673913	1		GOBP_ENTEROENDOCRINE_CELL_DIFFERENTIATION	25	-0.693039	-1.67624	0	0.00984043
GOBP_REGULATION_OF_LIPOPROTEIN_PARTICLE_CLEARANCE	16	0.300645	0.850593	0.648649	1		GOBP_SYNAPTIC_MEMBRANE_ADHESION	24	-0.700473	-1.67589	0	0.00983976
GOBP_REGULATION_OF_MITOCHONDRIAL_GENE_EXPRESSION	29	0.257718	0.850379	0.729323	1		GOBP_NEGATIVE_REGULATION_OF_INTERFERON_GAMMA_PRODUCTION	33	-0.665877	-1.67483	0.0011325	0.0100497
GOBP_CELL_CYCLE_CHECKPOINT	203	0.189997	0.850135	1	1		GOBP_CRANIAL_NERVE_MORPHOGENESIS	22	-0.711763	-1.67441	0.00120192	0.0100962
GOBP_METAPHASE_PLATE_CONGRESSION	63	0.21456	0.84779	0.884058	1		GOBP_ACIDIC_AMINO_ACID_TRANSPORT	64	-0.617002	-1.6742	0	0.0100947
GOBP_LATE_ENDOSOME_TO_VACUOLE_TRANSPORT_VIA_MULTIVESICULAR_BODY_SORTING_PATHWAY	17	0.296657	0.846082	0.647887	1		GOBP_POSITIVE_REGULATION_OF_CATION_CHANNEL_ACTIVITY	69	-0.600433	-1.67409	0	0.0100874
GOBP_MEIOTIC_CHROMOSOME_SEPARATION	24	0.261147	0.845801	0.741935	1		GOBP_REGULATION_OF_NEUROTRANSMITTER_TRANSPORT	96	-0.595983	-1.67408	0.00102987	0.0100622
GOBP_TELOMERE_MAINTENANCE_VIA_TELOMERE_LENGTHENING	79	0.209944	0.844254	0.923077	1		GOBP_T_CELL_DIFFERENTIATION_INVOLVED_IN_IMMUNE_RESPONSE	67	-0.614235	-1.674	0	0.0100578
GOBP_HISTONE_MONOUBIQUITINATION	29	0.250066	0.843495	0.776119	1		GOBP_INTERLEUKIN_2_PRODUCTION	59	-0.617638	-1.67271	0.00106724	0.0102866
GOBP_DEMETHYLATION	66	0.205815	0.843448	0.895833	1		GOBP_COGNITION	254	-0.565497	-1.67198	0	0.0103935
GOBP_REGULATION_OF_HISTONE_DEACETYLATION	26	0.255236	0.842843	0.756098	1		GOBP_CELL_FATE_SPECIFICATION	78	-0.600457	-1.67176	0	0.0104146
GOBP_REGULATION_OF_CELL_MATURATION	20	0.278303	0.841384	0.724324	1		GOBP_CALCIUM_MEDIATED_SIGNALING	183	-0.574117	-1.67168	0	0.0103975
GOBP_RNA_SURVEILLANCE	15	0.30278	0.833751	0.679348	1		GOBP_LEUKOCYTE_HOMEOSTASIS	78	-0.607237	-1.67126	0	0.0104593
GOBP_REGULATION_OF_NUCLEAR_TRANSCRIBED_MRNA_POLY_A_TAIL_SHORTENING	15	0.307822	0.831506	0.733945	1		GOBP_POSITIVE_REGULATION_OF_RELEASE_OF_SEQUESTERED_CALCIUM_ION_INTO_CYTOSOL	36	-0.658614	-1.67101	0.00224972	0.0104887
GOBP_SNO_S_RNA_METABOLIC_PROCESS	15	0.291366	0.830074	0.725225	1		GOBP_DIVALENT_INORGANIC_CATION_HOMEOSTASIS	450	-0.561496	-1.67098	0	0.0104657
GOBP_POSITIVE_REGULATION_OF_MITOCHONDRIAL_TRANSLATION	16	0.295088	0.826311	0.704762	1		GOBP_POSITIVE_REGULATION_OF_CREB_TRANSCRIPTION_FACTOR_ACTIVITY	18	-0.735975	-1.6705	0.00630517	0.01055
GOBP_POSITIVE_REGULATION_OF_CELL_CYCLE_G2_M_PHASE_TRANSITION	29	0.240427	0.825506	0.791045	1		GOBP_TUMOR_NECROSIS_FACTOR_SUPERFAMILY_CYTOKINE_PRODUCTION	136	-0.576066	-1.67038	0	0.010527
GOBP_CHROMATIN_ASSEMBLY_OR_DISASSEMBLY	182	0.173529	0.825047	1	1		GOBP_ADENYLATE_CYCLASE_MODULATING_G_PROTEIN_COUPLED_RECEPTOR_SIGNALING_PATHWAY	195	-0.572626	-1.67029	0	0.0105214
GOBP_N_TERMINAL_PROTEIN_AMINO_ACID_MODIFICATION	27	0.251997	0.824985	0.738255	1		GOBP_AMINE_TRANSPORT	85	-0.601748	-1.66961	0	0.0106304
GOBP_MICROTUBULE_CYTOSKELETON_ORGANIZATION_INVOLVED_IN_MITOSIS	140	0.187547	0.823012	1	1		GOBP_POSITIVE_REGULATION_OF_NEURON_DIFFERENTIATION	81	-0.599846	-1.66945	0	0.0106332
GOBP_HOMOLOGOUS_RECOMBINATION	57	0.205472	0.821705	0.855263	1		GOBP_L_GLUTAMATE_IMPORT_ACROSS_PLASMA_MEMBRANE	15	-0.753077	-1.66887	0.00127389	0.0106899
GOBP_MIRNA_METABOLIC_PROCESS	27	0.249336	0.819362	0.790419	1		GOBP_INORGANIC_ION_IMPORT_ACROSS_PLASMA_MEMBRANE	92	-0.587964	-1.66863	0	0.0106754
GOBP_NUCLEOSIDE_TRIPHOSPHATE_BIOSYNTHETIC_PROCESS	83	0.19549	0.818923	0.96875	1		GOBP_LONG_TERM_SYNAPTIC_DEPRESSION	30	-0.666683	-1.66805	0.00113636	0.0107627
GOBP_OLIGOSACCHARIDE_LIPID_INTERMEDIATE_BIOSYNTHETIC_PROCESS	21	0.263298	0.818887	0.791444	1		GOBP_GANGLIOSIDE_BIOSYNTHETIC_PROCESS	15	-0.753172	-1.66657	0.0037037	0.0110162
GOBP_METHIONINE_METABOLIC_PROCESS	16	0.284216	0.818839	0.702326	1		GOBP_REGULATION_OF_CD4_POSITIVE_ALPHA_BETA_T_CELL_ACTIVATION	59	-0.615531	-1.66581	0.0021575	0.0111443
GOBP_DIACYLGLYCEROL_METABOLIC_PROCESS	22	0.260627	0.818795	0.75	1		GOBP_POTASSIUM_ION_HOMEOSTASIS	27	-0.68022	-1.66573	0.00360144	0.0111286
GOBP_ANDROGEN_RECEPTOR_SIGNALING_PATHWAY	37	0.232264	0.817731	0.807018	1		GOBP_REGULATION_OF_CALCIUM_ION_DEPENDENT_EXOCYTOSIS	40	-0.641731	-1.66418	0.00223964	0.011418
GOBP_NEGATIVE_REGULATION_OF_ENDOPLASMIC_RETICULUM_STRESS_INDUCED_INTRINSIC_APOPTOTIC_SIGNALING_PATHWAY	15	0.289683	0.817417	0.726829	1		GOBP_IMPORT_INTO_CELL	219	-0.569909	-1.66411	0	0.0113933
GOBP_RDNA_HETEROCHROMATIN_ASSEMBLY	28	0.248103	0.807892	0.736487	1		GOBP_NEGATIVE_REGULATION_OF_B_CELL_ACTIVATION	33	-0.66384	-1.66386	0.00114025	0.011416
GOBP_POSITIVE_REGULATION_OF_SUBSTRATE_ADHESION_DEPENDENT_CELL_SPREADING	38	0.231131	0.805724	0.779661	1		GOBP_POSITIVE_REGULATION_OF_CATION_TRANSMEMBRANE_TRANSPORT	134	-0.579711	-1.66315	0	0.0114883
GOBP_NEGATIVE_REGULATION_OF_OXIDATIVE_STRESS_INDUCED_INTRINSIC_APOPTOTIC_SIGNALING_PATHWAY	19	0.267836	0.801846	0.717172	1		GOBP_REGULATION_OF_LIPASE_ACTIVITY	87	-0.591601	-1.66262	0	0.0115548
GOBP_RECEPTOR_CATABOLIC_PROCESS	35	0.230042	0.799138	0.838461	1		GOBP_CELLULAR_EXTRAVASATION	68	-0.606466	-1.66209	0.00105597	0.0116512
GOBP_INTRA_S_DNA_DAMAGE_CHECKPOINT	17	0.276326	0.798352	0.763033	1		GOBP_HINDBRAIN_DEVELOPMENT	127	-0.582586	-1.66208	0	0.011618
GOBP_LIPID_DROPLET_ORGANIZATION	26	0.244913	0.797686	0.827586	1		GOBP_T_HELPER_CELL_LINEAGE_COMMITMENT	15	-0.746792	-1.66178	0.00381679	0.0116396
GOBP_RNA_POLYADENYLATION	46	0.219214	0.793782	0.865385	1		GOBP_MAST_CELL_ACTIVATION	56	-0.625608	-1.66132	0	0.011675
GOBP_SOMATIC_DIVERSIFICATION_OF_IMMUNE_RECEPTORS_VIA_SOMATIC_MUTATION	15	0.275792	0.792396	0.766816	1		GOBP_DOPAMINE_TRANSPORT	43	-0.640674	-1.66059	0	0.0117535
GOBP_NEGATIVE_REGULATION_OF_CELLULAR_PROTEIN_CATABOLIC_PROCESS	73	0.210098	0.791012	0.878049	1		GOBP_CELLULAR_RESPONSE_TO_CALCIUM_ION	79	-0.598301	-1.65885	0	0.0121227
GOBP_POSITIVE_REGULATION_OF_MAST_CELL_ACTIVATION	16	0.272793	0.789531	0.781659	1		GOBP_DICARBOXYLIC_ACID_CATABOLIC_PROCESS	17	-0.736928	-1.65881	0.00509554	0.0120967
GOBP_LUNG_CELL_DIFFERENTIATION	17	0.267896	0.787997	0.782609	1		GOBP_VITAMIN_D_METABOLIC_PROCESS	18	-0.721692	-1.65849	0.00496278	0.0121465
GOBP_NUCLEOSOME_ORGANIZATION	145	0.174662	0.787435	1	1		GOBP_POSITIVE_REGULATION_OF_GLYCOPROTEIN_METABOLIC_PROCESS	25	-0.681874	-1.65816	0.00232288	0.0121826
GOBP_RIBONUCLEOSIDE_TRIPHOSPHATE_METABOLIC_PROCESS	86	0.183418	0.785441	0.956522	1		GOBP_ANTIMICROBIAL_HUMORAL_RESPONSE	89	-0.594459	-1.65804	0	0.0121673
GOBP_TELOMERE_ORGANIZATION	163	0.17365	0.782069	1	1		GOBP_REGULATION_OF_IMMUNOGLOBULIN_PRODUCTION	60	-0.612872	-1.65744	0	0.0122621
GOBP_DNA_TEMPLATED_TRANSCRIPTION_ELONGATION	113	0.174932	0.780196	0.9375	1		GOBP_T_CELL_CYTOKINE_PRODUCTION	33	-0.657976	-1.65645	0.00228833	0.0124339
GOBP_REGULATION_OF_OXIDATIVE_STRESS_INDUCED_INTRINSIC_APOPTOTIC_SIGNALING_PATHWAY	27	0.246638	0.779972	0.821656	1		GOBP_SENSORY_ORGAN_DEVELOPMENT	497	-0.556065	-1.65628	0	0.0124314
GOBP_GLUCOSE_CATABOLIC_PROCESS	35	0.222006	0.77986	0.810345	1		GOBP_RECEPTOR_LOCALIZATION_TO_SYNAPSE	52	-0.621643	-1.65599	0.00109529	0.0124555
GOBP_KINETOCHORE_ORGANIZATION	22	0.248661	0.778462	0.860606	1		GOBP_EMBRYONIC_SKELETAL_SYSTEM_DEVELOPMENT	106	-0.577522	-1.65505	0	0.0126255
GOBP_REGULATION_OF_SPINDLE_ORGANIZATION	39	0.214152	0.775562	0.864865	1		GOBP_PYROPTOSIS	18	-0.721753	-1.65384	0.00250627	0.0128155
GOBP_MATURATION_OF_5_8S_RRNA	35	0.220518	0.774992	0.882812	1		GOBP_APOPTOTIC_PROCESS_INVOLVED_IN_MORPHOGENESIS	22	-0.701506	-1.65369	0.00363636	0.0128146
GOBP_REGULATION_OF_MITOTIC_SPINDLE_ASSEMBLY	18	0.254663	0.774642	0.79	1		GOBP_NEGATIVE_REGULATION_OF_T_CELL_MEDIATED_IMMUNITY	20	-0.714481	-1.65332	0.00123916	0.0128533
GOBP_CHROMOSOME_SEPARATION	91	0.173374	0.774142	1	1		GOBP_BONE_REMODELING	83	-0.591855	-1.65322	0.00104275	0.0128261
GOBP_MITOCHONDRIAL_RNA_PROCESSING	17	0.260951	0.77346	0.79798	1		GOBP_REGULATION_OF_TISSUE_REMODELING	65	-0.600672	-1.65289	0.00106157	0.0128384
GOBP_HISTONE_H2A_UBIQUITINATION	26	0.237596	0.773197	0.869565	1		GOBP_INTERLEUKIN_10_PRODUCTION	53	-0.613654	-1.65241	0	0.0129183
GOBP_MISMATCH_REPAIR	36	0.21696	0.771521	0.903509	1		GOBP_CARDIAC_CONDUCTION	143	-0.579863	-1.65144	0	0.0130839
GOBP_MITOTIC_SISTER_CHROMATID_COHESION	26	0.235159	0.769786	0.833333	1		GOBP_MEMORY	102	-0.582618	-1.65126	0	0.0130798
GOBP_ENDOSOME_TRANSPORT_VIA_MULTIVESICULAR_BODY_SORTING_PATHWAY	31	0.225297	0.769517	0.814516	1		GOBP_POSITIVE_REGULATION_OF_OLIGODENDROCYTE_DIFFERENTIATION	22	-0.701178	-1.65125	0.00505051	0.0130446
GOBP_POSITIVE_REGULATION_OF_HISTONE_METHYLATION	34	0.220834	0.76893	0.844961	1		GOBP_REGULATION_OF_CHEMOTAXIS	208	-0.565144	-1.65102	0	0.0130457
GOBP_MITOCHONDRIAL_CYTOCHROME_C_OXIDASE_ASSEMBLY	21	0.248296	0.768772	0.858537	1		GOBP_REGULATION_OF_NEUTROPHIL_CHEMOTAXIS	31	-0.655119	-1.65093	0	0.0130262
GOBP_REGULATION_OF_CHOLESTEROL_BIOSYNTHETIC_PROCESS	43	0.213344	0.764958	0.892157	1		GOBP_SUBPALLIUM_DEVELOPMENT	23	-0.689418	-1.65013	0.00120192	0.0131404
GOBP_MICROTUBULE_NUCLEATION	30	0.219266	0.762898	0.876812	1		GOBP_REGULATION_OF_CD4_POSITIVE_ALPHA_BETA_T_CELL_DIFFERENTIATION	47	-0.633511	-1.64978	0.00216216	0.0131745
GOBP_POLYAMINE_METABOLIC_PROCESS	17	0.261198	0.762512	0.774359	1		GOBP_POSITIVE_REGULATION_OF_ALPHA_BETA_T_CELL_DIFFERENTIATION	46	-0.622441	-1.6497	0.00110988	0.0131497
GOBP_NEGATIVE_REGULATION_OF_METAPHASE_ANAPHASE_TRANSITION_OF_CELL_CYCLE	40	0.211389	0.760076	0.912621	1		GOBP_SYNAPSE_ORGANIZATION	398	-0.557076	-1.64933	0	0.0131912
GOBP_PROTEIN_MATURATION_BY_IRON_SULFUR_CLUSTER_TRANSFER	15	0.278272	0.759842	0.800905	1		GOBP_REGULATION_OF_AMPA_RECEPTOR_ACTIVITY	26	-0.680821	-1.64903	0	0.0132326
GOBP_CELLULAR_RESPONSE_TO_EXOGENOUS_DSRNA	16	0.271546	0.758702	0.799107	1		GOBP_LIMBIC_SYSTEM_DEVELOPMENT	84	-0.593044	-1.64828	0	0.0133876
GOBP_BARBED_END_ACTIN_FILAMENT_CAPPING	25	0.238613	0.753506	0.877551	1		GOBP_POSITIVE_REGULATION_OF_NERVOUS_SYSTEM_PROCESS	31	-0.665159	-1.64777	0.0011655	0.0134409
GOBP_BLASTOCYST_FORMATION	32	0.229814	0.752421	0.838983	1		GOBP_REGULATION_OF_NERVOUS_SYSTEM_PROCESS	121	-0.582799	-1.64767	0	0.0134234
GOBP_REGULATION_OF_CHROMOSOME_SEPARATION	67	0.185601	0.750248	0.951613	1		GOBP_CAMERA_TYPE_EYE_PHOTORECEPTOR_CELL_DIFFERENTIATION	25	-0.679202	-1.64723	0.00239808	0.0134864
GOBP_DNA_PACKAGING	196	0.164406	0.749359	1	1		GOBP_VOCALIZATION_BEHAVIOR	18	-0.718835	-1.6462	0.00377834	0.0136793
GOBP_REGULATION_OF_TELOMERE_MAINTENANCE	79	0.173142	0.746885	0.980769	1		GOBP_CALCIUM_ION_REGULATED_EXOCYTOSIS	62	-0.612878	-1.64615	0	0.0136538
GOBP_CENTROSOME_DUPLICATION	71	0.183991	0.74669	1	1		GOBP_LYMPHOCYTE_APOPTOTIC_PROCESS	65	-0.603853	-1.64613	0.00107527	0.0136184
GOBP_PROTEIN_NEDDYLATION	17	0.245067	0.745025	0.826733	1		GOBP_SYNAPSE_ASSEMBLY	165	-0.56407	-1.64554	0	0.0137423
GOBP_NEGATIVE_REGULATION_OF_CHROMATIN_ORGANIZATION	57	0.188554	0.741295	0.960526	1		GOBP_POSITIVE_REGULATION_OF_ACUTE_INFLAMMATORY_RESPONSE	23	-0.689789	-1.64529	0.00361011	0.0137565
GOBP_ENDOPLASMIC_RETICULUM_TO_CYTOSOL_TRANSPORT	28	0.227214	0.736892	0.869281	1		GOBP_IONOTROPIC_GLUTAMATE_RECEPTOR_SIGNALING_PATHWAY	26	-0.676562	-1.64441	0.00238379	0.0139288
GOBP_NEGATIVE_REGULATION_OF_VIRAL_TRANSCRIPTION	15	0.264977	0.733557	0.827907	1		GOBP_DENDRITIC_CELL_DIFFERENTIATION	45	-0.625187	-1.64429	0.00218579	0.0139079
GOBP_NEGATIVE_REGULATION_OF_INTRACELLULAR_STEROID_HORMONE_RECEPTOR_SIGNALING_PATHWAY	35	0.211201	0.732809	0.951613	1		GOBP_NEGATIVE_REGULATION_OF_EXOCYTOSIS	30	-0.660741	-1.64395	0.00230947	0.0139682
GOBP_NCRNA_CATABOLIC_PROCESS	34	0.210515	0.732765	0.903226	1		GOBP_DETECTION_OF_BIOTIC_STIMULUS	32	-0.65536	-1.64363	0	0.0140063
GOBP_CHROMATIN_REMODELING_AT_CENTROMERE	43	0.199463	0.731541	0.938776	1		GOBP_POSITIVE_REGULATION_OF_CD4_POSITIVE_ALPHA_BETA_T_CELL_ACTIVATION	35	-0.648612	-1.6433	0	0.0140465
GOBP_MITOTIC_SISTER_CHROMATID_SEGREGATION	159	0.157287	0.72721	1	1		GOBP_THYMIC_T_CELL_SELECTION	22	-0.697663	-1.64182	0.00604595	0.014382
GOBP_ORGANELLE_DISASSEMBLY	106	0.171339	0.726616	1	1		GOBP_MACROPHAGE_MIGRATION	52	-0.617578	-1.64173	0.00108932	0.0143796
GOBP_LEFT_RIGHT_PATTERN_FORMATION	19	0.243616	0.726035	0.867021	1		GOBP_ANIMAL_ORGAN_FORMATION	56	-0.605103	-1.64085	0.00107759	0.0145181
GOBP_PROTEIN_LOCALIZATION_TO_KINETOCHORE	19	0.248102	0.725876	0.855072	1		GOBP_REGULATION_OF_BONE_MINERALIZATION	71	-0.596118	-1.64054	0.00106496	0.0145543
GOBP_ESTABLISHMENT_OF_MITOTIC_SPINDLE_LOCALIZATION	32	0.211409	0.722346	0.910448	1		GOBP_POSITIVE_REGULATION_OF_SIGNALING_RECEPTOR_ACTIVITY	41	-0.634304	-1.64026	0.00338983	0.0145805
GOBP_PROTEIN_TARGETING_TO_MITOCHONDRION	100	0.175475	0.721736	1	1		GOBP_CALCIUM_ION_IMPORT_INTO_CYTOSOL	20	-0.701516	-1.6399	0.0025	0.014621
GOBP_INTRINSIC_APOPTOTIC_SIGNALING_PATHWAY_IN_RESPONSE_TO_DNA_DAMAGE_BY_P53_CLASS_MEDIATOR	44	0.190932	0.720065	0.980583	1		GOBP_SIALYLATION	20	-0.704908	-1.63984	0	0.014594
GOBP_STEROL_BIOSYNTHETIC_PROCESS	71	0.180983	0.719764	0.98	1		GOBP_POSITIVE_REGULATION_OF_NEUTROPHIL_MIGRATION	29	-0.663733	-1.63956	0.00794552	0.0146391
GOBP_NEGATIVE_REGULATION_OF_DNA_METABOLIC_PROCESS	115	0.158221	0.718991	1	1		GOBP_POSITIVE_REGULATION_OF_TYPE_2_IMMUNE_RESPONSE	16	-0.743568	-1.63901	0.00250627	0.0147248
GOBP_REGULATION_OF_CHROMATIN_BINDING	23	0.229079	0.714497	0.921569	1		GOBP_INFLAMMATORY_RESPONSE_TO_ANTIGENIC_STIMULUS	45	-0.620575	-1.63791	0	0.0149483
GOBP_N_TERMINAL_PROTEIN_AMINO_ACID_ACETYLATION	16	0.241804	0.714416	0.886878	1		GOBP_ACTION_POTENTIAL	126	-0.575399	-1.6379	0	0.0149113
GOBP_HISTONE_H4_K16_ACETYLATION	21	0.233229	0.71354	0.9	1		GOBP_RECEPTOR_INTERNALIZATION	107	-0.577195	-1.63721	0	0.0150621
GOBP_SNRNA_TRANSCRIPTION	75	0.176752	0.709711	1	1		GOBP_REGULATION_OF_B_CELL_MEDIATED_IMMUNITY	52	-0.609112	-1.63712	0	0.0150487
GOBP_NUCLEOSOME_ASSEMBLY	111	0.157074	0.70952	1	1		GOBP_RETROGRADE_AXONAL_TRANSPORT	21	-0.695668	-1.63705	0.00713436	0.0150378
GOBP_DRUG_CATABOLIC_PROCESS	16	0.246029	0.706623	0.853535	1		GOBP_MIDDLE_EAR_MORPHOGENESIS	16	-0.73259	-1.63623	0.00259403	0.0151992
GOBP_HISTONE_H4_ACETYLATION	68	0.168976	0.70657	0.981132	1		GOBP_REGULATION_OF_INFLAMMATORY_RESPONSE	302	-0.553644	-1.63609	0	0.0151879
GOBP_DOUBLE_STRAND_BREAK_REPAIR	256	0.149991	0.705854	1	1		GOBP_REGULATION_OF_TOLERANCE_INDUCTION	17	-0.722638	-1.63606	0	0.015165
GOBP_RNA_PHOSPHODIESTER_BOND_HYDROLYSIS_ENDONUCLEOLYTIC	75	0.175964	0.705104	1	1		GOBP_EMBRYONIC_SKELETAL_SYSTEM_MORPHOGENESIS	80	-0.58531	-1.63591	0	0.0151725
GOBP_TAIL_ANCHORED_MEMBRANE_PROTEIN_INSERTION_INTO_ER_MEMBRANE	16	0.251781	0.704322	0.886364	1		GOBP_REGULATION_OF_POSTSYNAPTIC_MEMBRANE_POTENTIAL	125	-0.571575	-1.63547	0	0.0152547
GOBP_MACROMOLECULE_DEACYLATION	106	0.172212	0.703115	1	1		GOBP_DICARBOXYLIC_ACID_TRANSPORT	87	-0.58888	-1.63527	0	0.0152597
GOBP_RNA_METHYLATION	84	0.165876	0.700525	0.971429	1		GOBP_GLOMERULUS_DEVELOPMENT	57	-0.610149	-1.63482	0	0.0153808
GOBP_POSITIVE_REGULATION_OF_UBIQUITIN_PROTEIN_TRANSFERASE_ACTIVITY	31	0.20478	0.699198	0.942446	1		GOBP_NEGATIVE_REGULATION_OF_LEUKOCYTE_CHEMOTAXIS	18	-0.713254	-1.63465	0.00253807	0.0153645
GOBP_MONOSACCHARIDE_BIOSYNTHETIC_PROCESS	89	0.167192	0.698127	1	1		GOBP_REGULATION_OF_LYMPHOCYTE_APOPTOTIC_PROCESS	49	-0.621877	-1.63439	0.00111235	0.0153738
GOBP_ESTABLISHMENT_OF_MITOTIC_SPINDLE_ORIENTATION	27	0.207467	0.696271	0.942529	1		GOBP_CENTRAL_NERVOUS_SYSTEM_PROJECTION_NEURON_AXONOGENESIS	26	-0.674301	-1.63343	0.0060024	0.0155906
GOBP_ALDITOL_METABOLIC_PROCESS	21	0.228189	0.690363	0.897297	1		GOBP_RESPONSE_TO_TYPE_I_INTERFERON	84	-0.579529	-1.63336	0.00105042	0.0155625
GOBP_VESICLE_CARGO_LOADING	24	0.207546	0.687343	0.939394	1		GOBP_DEFENSE_RESPONSE_TO_GRAM_POSITIVE_BACTERIUM	65	-0.601669	-1.63305	0.00106724	0.0156012
GOBP_REGULATION_OF_PROTON_TRANSPORT	21	0.216813	0.683464	0.917526	1		GOBP_NEUROMUSCULAR_PROCESS	81	-0.589873	-1.63236	0.00105932	0.0157908
GOBP_TRANSCRIPTION_ELONGATION_FROM_RNA_POLYMERASE_II_PROMOTER	84	0.156323	0.683276	0.97561	1		GOBP_POSITIVE_REGULATION_OF_MYELOID_LEUKOCYTE_DIFFERENTIATION	48	-0.616959	-1.63182	0.00218818	0.015854
GOBP_RNA_PHOSPHODIESTER_BOND_HYDROLYSIS	146	0.153642	0.680498	1	1		GOBP_REGULATION_OF_T_HELPER_1_TYPE_IMMUNE_RESPONSE	24	-0.671231	-1.63175	0.0035545	0.0158415
GOBP_COENZYME_A_METABOLIC_PROCESS	15	0.243231	0.680109	0.882883	1		GOBP_REGULATION_OF_TOLL_LIKE_RECEPTOR_SIGNALING_PATHWAY	68	-0.587363	-1.63104	0	0.0159701
GOBP_PEPTIDYL_GLUTAMIC_ACID_MODIFICATION	28	0.20173	0.672122	0.956522	1		GOBP_REGULATION_OF_CELLULAR_EXTRAVASATION	32	-0.64459	-1.63099	0.0023015	0.0159551
GOBP_REGULATION_OF_TRANSCRIPTION_FROM_RNA_POLYMERASE_II_PROMOTER_IN_RESPONSE_TO_HYPOXIA	76	0.166339	0.668469	0.983051	1		GOBP_REGULATION_OF_PRESYNAPSE_ORGANIZATION	29	-0.650539	-1.63061	0.00238664	0.0160353
GOBP_REGULATION_OF_TELOMERE_MAINTENANCE_VIA_TELOMERE_LENGTHENING	60	0.16499	0.667366	0.981482	1		GOBP_ENDODERM_FORMATION	51	-0.608447	-1.62983	0.00549451	0.0161783
GOBP_ATTACHMENT_OF_MITOTIC_SPINDLE_MICROTUBULES_TO_KINETOCHORE	15	0.236772	0.667293	0.918919	1		GOBP_LEUKOCYTE_TETHERING_OR_ROLLING	29	-0.66403	-1.62906	0.00238949	0.0163252
GOBP_REGULATION_OF_TRANSCRIPTION_ELONGATION_FROM_RNA_POLYMERASE_II_PROMOTER	30	0.201522	0.665102	0.916667	1		GOBP_EXPORT_ACROSS_PLASMA_MEMBRANE	56	-0.600865	-1.62885	0.00217628	0.016332
GOBP_DNA_REPLICATION_INITIATION	38	0.18435	0.664874	0.951456	1		GOBP_REGULATION_OF_NEUROTRANSMITTER_LEVELS	202	-0.558884	-1.62879	0	0.0163074
GOBP_RNA_3_END_PROCESSING	140	0.151386	0.664482	1	1		GOBP_POSITIVE_REGULATION_OF_IMMUNOGLOBULIN_PRODUCTION	39	-0.632922	-1.62801	0.00224215	0.0164912
GOBP_POSITIVE_REGULATION_OF_METAPHASE_ANAPHASE_TRANSITION_OF_CELL_CYCLE	15	0.241625	0.663983	0.918269	1		GOBP_CELL_CELL_SIGNALING_INVOLVED_IN_CARDIAC_CONDUCTION	31	-0.637846	-1.62768	0.0091954	0.0165446
GOBP_MULTIVESICULAR_BODY_SORTING_PATHWAY	37	0.186613	0.662866	0.984375	1		GOBP_MONOAMINE_TRANSPORT	71	-0.591719	-1.62761	0.00105374	0.0165331
GOBP_POSTREPLICATION_REPAIR	52	0.171449	0.659598	0.987179	1		GOBP_POSITIVE_REGULATION_OF_NUCLEOTIDE_METABOLIC_PROCESS	42	-0.619291	-1.62756	0.0033557	0.0165126
GOBP_ENERGY_DERIVATION_BY_OXIDATION_OF_ORGANIC_COMPOUNDS	265	0.152405	0.658035	1	1		GOBP_SECOND_MESSENGER_MEDIATED_SIGNALING	278	-0.553979	-1.62699	0	0.0166366
GOBP_HISTONE_H3_K27_METHYLATION	17	0.22169	0.657968	0.927835	1		GOBP_POSITIVE_REGULATION_OF_T_CELL_CYTOKINE_PRODUCTION	20	-0.697596	-1.62647	0.00849515	0.0167531
GOBP_MANNOSYLATION	36	0.191516	0.657779	0.980392	1		GOBP_POSITIVE_REGULATION_OF_CALCIUM_ION_TRANSMEMBRANE_TRANSPORT	65	-0.59382	-1.62616	0.00212766	0.0167941
GOBP_REGULATION_OF_CILIUM_DEPENDENT_CELL_MOTILITY	15	0.236311	0.657367	0.908676	1		GOBP_PURINERGIC_NUCLEOTIDE_RECEPTOR_SIGNALING_PATHWAY	29	-0.663768	-1.62615	0.00232288	0.0167578
GOBP_TRNA_MODIFICATION	88	0.151915	0.655352	1	1		GOBP_POSITIVE_REGULATION_OF_SMALL_GTPASE_MEDIATED_SIGNAL_TRANSDUCTION	74	-0.591868	-1.62597	0	0.01677
GOBP_REGULATION_OF_INTRACELLULAR_STEROID_HORMONE_RECEPTOR_SIGNALING_PATHWAY	72	0.162846	0.654762	1	1		GOBP_COLLAGEN_CATABOLIC_PROCESS	41	-0.629724	-1.62476	0.00110619	0.0170779
GOBP_AUTOPHAGY_OF_MITOCHONDRION	74	0.169936	0.654529	0.975	1		GOBP_DETECTION_OF_STIMULUS	263	-0.553952	-1.62469	0	0.0170501
GOBP_RNA_DEPENDENT_DNA_BIOSYNTHETIC_PROCESS	69	0.161242	0.65288	1	1		GOBP_REGULATION_OF_CALCIUM_ION_TRANSMEMBRANE_TRANSPORTER_ACTIVITY	78	-0.583222	-1.62374	0	0.0172622
GOBP_REGULATION_OF_ENDOPLASMIC_RETICULUM_UNFOLDED_PROTEIN_RESPONSE	27	0.197802	0.651213	0.953947	1		GOBP_POSITIVE_REGULATION_OF_CD4_POSITIVE_ALPHA_BETA_T_CELL_DIFFERENTIATION	29	-0.662161	-1.62292	0.00353357	0.0174365
GOBP_SPINDLE_ORGANIZATION	179	0.139059	0.648264	1	1		GOBP_STRIATUM_DEVELOPMENT	17	-0.70972	-1.62169	0.0102433	0.0177056
GOBP_NUCLEAR_TRANSCRIBED_MRNA_CATABOLIC_PROCESS_DEADENYLATION_DEPENDENT_DECAY	75	0.152587	0.646133	1	1		GOBP_NEPHRON_MORPHOGENESIS	67	-0.591283	-1.62167	0	0.01767
GOBP_DNA_CONFORMATION_CHANGE	306	0.129197	0.646061	1	1		GOBP_DETECTION_OF_TEMPERATURE_STIMULUS	20	-0.711658	-1.62047	0.00480192	0.0179765
GOBP_REGULATION_OF_DOUBLE_STRAND_BREAK_REPAIR_VIA_HOMOLOGOUS_RECOMBINATION	47	0.169486	0.645584	0.978261	1		GOBP_POSITIVE_REGULATION_OF_CELL_JUNCTION_ASSEMBLY	93	-0.573682	-1.61976	0	0.0181583
GOBP_MITOTIC_CYTOKINESIS	69	0.156161	0.640718	0.98	1		GOBP_POSITIVE_REGULATION_OF_PROTEIN_TYROSINE_KINASE_ACTIVITY	58	-0.600566	-1.61944	0.00537634	0.0182146
GOBP_PROTEIN_LOCALIZATION_TO_CELL_CELL_JUNCTION	21	0.208668	0.640483	0.946524	1		GOBP_REGULATION_OF_GLYCOPROTEIN_METABOLIC_PROCESS	46	-0.617285	-1.61899	0.00221729	0.0182942
GOBP_PROTEIN_LOCALIZATION_TO_CHROMATIN	29	0.193216	0.640262	0.961039	1		GOBP_ADAPTATION_OF_SIGNALING_PATHWAY	19	-0.699706	-1.61898	0.00377834	0.0182578
GOBP_REGULATION_OF_DNA_DAMAGE_CHECKPOINT	15	0.229251	0.639861	0.937238	1		GOBP_ODONTOGENESIS	112	-0.569569	-1.61889	0	0.0182493
GOBP_SIGNAL_TRANSDUCTION_INVOLVED_IN_CELL_CYCLE_CHECKPOINT	73	0.157959	0.637468	1	1		GOBP_REGULATION_OF_REGULATED_SECRETORY_PATHWAY	132	-0.564129	-1.61877	0	0.018243
GOBP_REGULATION_OF_UBIQUITIN_DEPENDENT_PROTEIN_CATABOLIC_PROCESS	157	0.142402	0.636665	1	1		GOBP_REGULATION_OF_CALCIUM_ION_TRANSPORT_INTO_CYTOSOL	87	-0.576827	-1.61801	0	0.0184409
GOBP_LIPOPROTEIN_BIOSYNTHETIC_PROCESS	92	0.154418	0.634356	1	1		GOBP_NEGATIVE_REGULATION_OF_CELL_CELL_ADHESION	164	-0.555433	-1.61789	0	0.0184364
GOBP_NEGATIVE_REGULATION_OF_ERBB_SIGNALING_PATHWAY	50	0.169385	0.634221	0.987654	1		GOBP_RESPONSE_TO_NICOTINE	38	-0.624179	-1.6172	0.0022779	0.0185674
GOBP_INTRINSIC_APOPTOTIC_SIGNALING_PATHWAY_IN_RESPONSE_TO_OXIDATIVE_STRESS	43	0.171959	0.633968	0.977012	1		GOBP_NEGATIVE_REGULATION_OF_LYMPHOCYTE_MIGRATION	15	-0.728569	-1.61675	0.00641026	0.0186727
GOBP_PIGMENT_GRANULE_ORGANIZATION	28	0.192167	0.631939	0.956204	1		GOBP_REGULATION_OF_TRANSPORTER_ACTIVITY	263	-0.548642	-1.6165	0	0.0186887
GOBP_SYNAPTIC_VESICLE_CYTOSKELETAL_TRANSPORT	19	0.204439	0.63066	0.937824	1		GOBP_INTERLEUKIN_1_BETA_PRODUCTION	85	-0.580418	-1.61619	0	0.0187531
GOBP_REGULATION_OF_DNA_TEMPLATED_TRANSCRIPTION_ELONGATION	51	0.160106	0.628378	0.988506	1		GOBP_UTERUS_DEVELOPMENT	18	-0.716486	-1.61614	0.00620347	0.0187248
GOBP_HISTONE_MRNA_METABOLIC_PROCESS	24	0.194246	0.628007	0.981132	1		GOBP_REGULATION_OF_SKELETAL_MUSCLE_CELL_DIFFERENTIATION	18	-0.7087	-1.6161	0.00482509	0.0186965
GOBP_MRNA_3_END_PROCESSING	99	0.15111	0.626635	1	1		GOBP_POSITIVE_REGULATION_OF_DEFENSE_RESPONSE	322	-0.544016	-1.61541	0	0.0188713
GOBP_MAINTENANCE_OF_PROTEIN_LOCATION_IN_NUCLEUS	22	0.196503	0.624733	0.953488	1		GOBP_RELEASE_OF_SEQUESTERED_CALCIUM_ION_INTO_CYTOSOL_BY_ENDOPLASMIC_RETICULUM	31	-0.644031	-1.61459	0.00113636	0.0190725
GOBP_RESPONSE_TO_MITOCHONDRIAL_DEPOLARISATION	20	0.206176	0.624264	0.966981	1		GOBP_IMPORT_ACROSS_PLASMA_MEMBRANE	153	-0.55762	-1.61439	0	0.0190979
GOBP_SPLICEOSOMAL_TRI_SNRNP_COMPLEX_ASSEMBLY	18	0.211177	0.622699	0.949438	1		GOBP_MACROPHAGE_CHEMOTAXIS	38	-0.615448	-1.61343	0.00229885	0.0192977
GOBP_NUCLEOTIDE_SUGAR_BIOSYNTHETIC_PROCESS	23	0.203222	0.622426	0.96319	1		GOBP_PROXIMAL_DISTAL_PATTERN_FORMATION	28	-0.655957	-1.61327	0.0059312	0.0193058
GOBP_RESPONSE_TO_LEAD_ION	21	0.200637	0.620793	0.970414	1		GOBP_REGULATION_OF_MORPHOGENESIS_OF_AN_EPITHELIUM	56	-0.597448	-1.613	0.00214362	0.0193368
GOBP_MITOTIC_CELL_CYCLE_CHECKPOINT	156	0.141154	0.620017	1	1		GOBP_NEUROMUSCULAR_PROCESS_CONTROLLING_BALANCE	38	-0.631008	-1.61294	0.00448431	0.0193221
GOBP_HETEROCHROMATIN_ORGANIZATION	66	0.151835	0.619179	0.985915	1		GOBP_REGULATION_OF_MYELOID_LEUKOCYTE_DIFFERENTIATION	102	-0.568058	-1.61276	0	0.0193446
GOBP_PYRIMIDINE_RIBONUCLEOSIDE_TRIPHOSPHATE_BIOSYNTHETIC_PROCESS	15	0.223047	0.614474	0.940171	1		GOBP_KIDNEY_MESENCHYME_DEVELOPMENT	18	-0.700523	-1.61248	0.0162703	0.0194041
GOBP_MITOTIC_RECOMBINATION	24	0.193204	0.613876	0.99422	1		GOBP_N_GLYCAN_PROCESSING	19	-0.700638	-1.61243	0.00489596	0.0193668
GOBP_REGULATION_OF_DOUBLE_STRAND_BREAK_REPAIR	85	0.153461	0.613777	1	1		GOBP_INTEGRIN_ACTIVATION	25	-0.666987	-1.61062	0.00358423	0.0199214
GOBP_POSITIVE_REGULATION_OF_TELOMERE_MAINTENANCE	51	0.164924	0.607259	0.989474	1		GOBP_SKELETAL_SYSTEM_MORPHOGENESIS	192	-0.548183	-1.60989	0	0.0201059
GOBP_NEGATIVE_REGULATION_OF_TELOMERE_MAINTENANCE	35	0.170696	0.607053	0.991379	1		GOBP_INTERLEUKIN_4_PRODUCTION	31	-0.639505	-1.60941	0.00693642	0.02021
GOBP_POSITIVE_REGULATION_OF_PROTEIN_TARGETING_TO_MITOCHONDRION	32	0.181617	0.605551	0.977941	1		GOBP_REGULATION_OF_DENDRITE_EXTENSION	25	-0.661275	-1.60764	0.00366748	0.0207328
GOBP_CELLULAR_PIGMENTATION	52	0.161846	0.60218	1	1		GOBP_CARDIAC_MUSCLE_CELL_ACTION_POTENTIAL	71	-0.584889	-1.60725	0	0.0208026
GOBP_POSITIVE_REGULATION_OF_TELOMERE_CAPPING	17	0.203959	0.600995	0.955665	1		GOBP_REGULATION_OF_HEMOPOIESIS	373	-0.543601	-1.60718	0	0.020769
GOBP_TRANSLESION_SYNTHESIS	42	0.16363	0.600406	0.981651	1		GOBP_VASCULAR_WOUND_HEALING	16	-0.72011	-1.60718	0.00501253	0.0207254
GOBP_REGULATION_OF_MRNA_3_END_PROCESSING	28	0.184201	0.599014	0.993976	1		GOBP_VESICLE_MEDIATED_TRANSPORT_IN_SYNAPSE	190	-0.547594	-1.60706	0	0.0207202
GOBP_PROTEIN_SUMOYLATION	77	0.141051	0.596642	1	1		GOBP_DOPAMINE_SECRETION	30	-0.644624	-1.60659	0.00689655	0.0208058
GOBP_AUTOPHAGOSOME_MATURATION	40	0.161857	0.592758	0.99	1		GOBP_NEGATIVE_REGULATION_OF_GLIAL_CELL_DIFFERENTIATION	17	-0.706118	-1.60612	0.00739827	0.0209333
GOBP_NEGATIVE_REGULATION_OF_DNA_REPAIR	36	0.16756	0.592266	0.991597	1		GOBP_CARDIAC_ATRIUM_MORPHOGENESIS	26	-0.660513	-1.60601	0.00608273	0.0209238
GOBP_PROTEIN_LOCALIZATION_TO_CHROMOSOME_CENTROMERIC_REGION	25	0.191732	0.591024	0.985401	1		GOBP_T_CELL_HOMEOSTASIS	35	-0.635319	-1.60575	0.00344432	0.0209663
GOBP_HISTONE_EXCHANGE	51	0.159696	0.591017	1	1		GOBP_APPENDAGE_MORPHOGENESIS	125	-0.558947	-1.60542	0	0.0210107
GOBP_RESOLUTION_OF_MEIOTIC_RECOMBINATION_INTERMEDIATES	18	0.199279	0.589703	0.971698	1		GOBP_INTERLEUKIN_6_PRODUCTION	127	-0.559074	-1.60509	0	0.0210648
GOBP_CARDIOLIPIN_METABOLIC_PROCESS	18	0.199372	0.589393	0.97619	1		GOBP_REGULATION_OF_OSSIFICATION	103	-0.562053	-1.60391	0	0.0213592
GOBP_PROTEIN_INSERTION_INTO_ER_MEMBRANE	19	0.198009	0.586848	0.981928	1		GOBP_POSITIVE_REGULATION_OF_RESPONSE_TO_EXTERNAL_STIMULUS	453	-0.543156	-1.6036	0	0.0214184
GOBP_DNA_REPLICATION_CHECKPOINT	17	0.193036	0.584428	0.957143	1		GOBP_REGULATION_OF_KIDNEY_DEVELOPMENT	27	-0.65413	-1.60277	0.00588928	0.0217109
GOBP_NUCLEAR_ENVELOPE_ORGANIZATION	51	0.154373	0.584159	0.973333	1		GOBP_REGULATION_OF_MONOCYTE_DIFFERENTIATION	18	-0.688192	-1.60209	0.00857843	0.0219033
GOBP_PYRIMIDINE_RIBONUCLEOSIDE_TRIPHOSPHATE_METABOLIC_PROCESS	18	0.197704	0.582869	0.967213	1		GOBP_REGULATION_OF_BIOMINERALIZATION	86	-0.57838	-1.60187	0	0.0219275
GOBP_RECOMBINATIONAL_REPAIR	137	0.13019	0.582601	1	1		GOBP_REGULATION_OF_LONG_TERM_SYNAPTIC_POTENTIATION	43	-0.61862	-1.60186	0	0.0218866
GOBP_POSITIVE_REGULATION_OF_TELOMERE_MAINTENANCE_VIA_TELOMERE_LENGTHENING	36	0.164814	0.580703	1	1		GOBP_REGULATION_OF_MEMBRANE_POTENTIAL	404	-0.541682	-1.60161	0	0.0219263
GOBP_ORGANELLE_INHERITANCE	15	0.206291	0.580264	0.980861	1		GOBP_PHARYNGEAL_SYSTEM_DEVELOPMENT	22	-0.689141	-1.60098	0.00243309	0.0220934
GOBP_POSITIVE_REGULATION_OF_CHROMOSOME_ORGANIZATION	161	0.127175	0.576761	1	1		GOBP_HETEROTYPIC_CELL_CELL_ADHESION	56	-0.592054	-1.60075	0	0.0221364
GOBP_PROTEIN_QUALITY_CONTROL_FOR_MISFOLDED_OR_INCOMPLETELY_SYNTHESIZED_PROTEINS	28	0.170422	0.575605	0.985401	1		GOBP_REGULATION_OF_CYCLASE_ACTIVITY	42	-0.616186	-1.60043	0.00550055	0.0222085
GOBP_FORMATION_OF_EXTRACHROMOSOMAL_CIRCULAR_DNA	15	0.208547	0.575488	0.974138	1		GOBP_FORMATION_OF_PRIMARY_GERM_LAYER	105	-0.566145	-1.60035	0	0.0221928
GOBP_CENTRIOLE_ASSEMBLY	44	0.158445	0.57448	1	1		GOBP_ENDODERMAL_CELL_DIFFERENTIATION	42	-0.610326	-1.59991	0.00220751	0.0222898
GOBP_CENTROMERE_COMPLEX_ASSEMBLY	52	0.146803	0.572664	1	1		GOBP_POSITIVE_REGULATION_OF_RHO_PROTEIN_SIGNAL_TRANSDUCTION	32	-0.636281	-1.5999	0.00455581	0.0222468
GOBP_NUCLEAR_ENVELOPE_REASSEMBLY	18	0.196828	0.571322	0.955801	1		GOBP_REGULATION_OF_NATURAL_KILLER_CELL_ACTIVATION	28	-0.651417	-1.5998	0.00114943	0.022235
GOBP_PROTEIN_LOCALIZATION_TO_CHROMOSOME_TELOMERIC_REGION	30	0.170658	0.569636	1	1		GOBP_DEFENSE_RESPONSE_TO_GRAM_NEGATIVE_BACTERIUM	50	-0.597149	-1.59944	0.00218103	0.0222967
GOBP_MODULATION_BY_SYMBIONT_OF_HOST_CELLULAR_PROCESS	22	0.183661	0.566683	0.977528	1		GOBP_RESPONSE_TO_DIETARY_EXCESS	20	-0.699462	-1.59909	0.00618047	0.0223582
GOBP_NEGATIVE_REGULATION_OF_MRNA_SPLICING_VIA_SPLICEOSOME	20	0.185206	0.563648	0.978836	1		GOBP_FOREBRAIN_DEVELOPMENT	328	-0.543852	-1.59893	0	0.0223655
GOBP_REGULATION_OF_UBIQUITIN_PROTEIN_TRANSFERASE_ACTIVITY	50	0.148359	0.562462	1	1		GOBP_POTASSIUM_ION_TRANSPORT	211	-0.550342	-1.59876	0	0.0223669
GOBP_NEGATIVE_REGULATION_OF_RNA_SPLICING	25	0.174291	0.559682	0.993631	1		GOBP_ADULT_BEHAVIOR	107	-0.558791	-1.59845	0	0.0224201
GOBP_DNA_INTEGRITY_CHECKPOINT	151	0.12085	0.556927	1	1		GOBP_POSITIVE_REGULATION_OF_BONE_MINERALIZATION	38	-0.617174	-1.59837	0.00568828	0.0224061
GOBP_MITOCHONDRIAL_MEMBRANE_ORGANIZATION	139	0.127838	0.555824	1	1		GOBP_POSTSYNAPTIC_NEUROTRANSMITTER_RECEPTOR_INTERNALIZATION	17	-0.708531	-1.59661	0.00742574	0.0229688
GOBP_RRNA_METHYLATION	28	0.169448	0.555725	0.985816	1		GOBP_TONGUE_DEVELOPMENT	19	-0.700917	-1.59626	0.00743494	0.0230376
GOBP_MITOCHONDRIAL_TRANSPORT	264	0.12284	0.554116	1	1		GOBP_ADENYLATE_CYCLASE_INHIBITING_G_PROTEIN_COUPLED_RECEPTOR_SIGNALING_PATHWAY	73	-0.572315	-1.5959	0.00207254	0.0231329
GOBP_CHAPERONE_COFACTOR_DEPENDENT_PROTEIN_REFOLDING	34	0.161159	0.553496	1	1		GOBP_POSITIVE_REGULATION_OF_OSSIFICATION	47	-0.611149	-1.59554	0.00769231	0.0231956
GOBP_NEGATIVE_REGULATION_OF_TELOMERE_MAINTENANCE_VIA_TELOMERE_LENGTHENING	27	0.170636	0.547374	0.99359	1		GOBP_NEGATIVE_REGULATION_OF_INTERLEUKIN_2_PRODUCTION	27	-0.649242	-1.59538	0.00959233	0.0232011
GOBP_NEGATIVE_REGULATION_OF_TELOMERE_MAINTENANCE_VIA_TELOMERASE	20	0.182139	0.544077	0.993939	1		GOBP_PEPTIDE_CROSS_LINKING	28	-0.650727	-1.59519	0.00480192	0.0232199
GOBP_POSITIVE_REGULATION_OF_TELOMERASE_ACTIVITY	33	0.157221	0.54365	1	1		GOBP_CELL_FATE_COMMITMENT	219	-0.543709	-1.59515	0	0.0231895
GOBP_MITOCHONDRIAL_FUSION	28	0.164225	0.54345	1	1		GOBP_TYPE_B_PANCREATIC_CELL_DEVELOPMENT	20	-0.685413	-1.59482	0.0108696	0.0232534
GOBP_ATP_DEPENDENT_CHROMATIN_REMODELING	82	0.126848	0.541863	1	1		GOBP_FOREBRAIN_GENERATION_OF_NEURONS	50	-0.599743	-1.59472	0.00220022	0.0232512
GOBP_MICROTUBULE_ORGANIZING_CENTER_ORGANIZATION	139	0.120707	0.541039	1	1		GOBP_REGULATION_OF_OLIGODENDROCYTE_DIFFERENTIATION	35	-0.626509	-1.59422	0.00229358	0.0233597
GOBP_TETRAPYRROLE_BIOSYNTHETIC_PROCESS	28	0.160785	0.538948	1	1		GOBP_L_ALPHA_AMINO_ACID_TRANSMEMBRANE_TRANSPORT	58	-0.592082	-1.59383	0.00107411	0.0234734
GOBP_NON_RECOMBINATIONAL_REPAIR	100	0.125683	0.535631	1	1		GOBP_DETECTION_OF_EXTERNAL_BIOTIC_STIMULUS	21	-0.669546	-1.59369	0.00609756	0.0234726
GOBP_INTRA_GOLGI_VESICLE_MEDIATED_TRANSPORT	33	0.156424	0.53523	0.986577	1		GOBP_POSITIVE_REGULATION_OF_PEPTIDYL_TYROSINE_PHOSPHORYLATION	169	-0.5453	-1.59362	0	0.0234551
GOBP_REGULATION_OF_TELOMERE_CAPPING	26	0.164741	0.524886	0.994152	1		GOBP_VENTRICULAR_CARDIAC_MUSCLE_CELL_MEMBRANE_REPOLARIZATION	23	-0.667967	-1.59311	0.00719425	0.0235847
GOBP_DNA_REPLICATION_INDEPENDENT_NUCLEOSOME_ORGANIZATION	50	0.136981	0.52405	1	1		GOBP_REGULATION_OF_VESICLE_FUSION	23	-0.681073	-1.59302	0.00365854	0.0235559
GOBP_RRNA_CONTAINING_RIBONUCLEOPROTEIN_COMPLEX_EXPORT_FROM_NUCLEUS	15	0.183153	0.522833	0.971545	1		GOBP_SMOOTH_MUSCLE_CONTRACTION	87	-0.566073	-1.5919	0.00102249	0.0239702
GOBP_METAPHASE_ANAPHASE_TRANSITION_OF_CELL_CYCLE	62	0.133002	0.517866	1	1		GOBP_POSITIVE_REGULATION_OF_BONE_RESORPTION	17	-0.70477	-1.59176	0.00879397	0.023987
GOBP_PROTEIN_LOCALIZATION_TO_CHROMOSOME	90	0.121696	0.515368	1	1		GOBP_APOPTOTIC_PROCESS_INVOLVED_IN_DEVELOPMENT	34	-0.621541	-1.58954	0.0103448	0.0247554
GOBP_DNA_GEOMETRIC_CHANGE	112	0.118835	0.50768	1	1		GOBP_REGULATION_OF_GLIAL_CELL_DIFFERENTIATION	61	-0.584619	-1.58914	0.00428725	0.0248535
GOBP_TELOMERE_MAINTENANCE_VIA_RECOMBINATION	15	0.177884	0.505563	0.990431	1		GOBP_MACROPHAGE_ACTIVATION_INVOLVED_IN_IMMUNE_RESPONSE	17	-0.709082	-1.58912	0.00880503	0.0248097
GOBP_ER_NUCLEUS_SIGNALING_PATHWAY	50	0.128229	0.502516	1	1		GOBP_NEURON_FATE_COMMITMENT	49	-0.602222	-1.5886	0.00110619	0.0249204
GOBP_TELOMERE_MAINTENANCE_VIA_SEMI_CONSERVATIVE_REPLICATION	27	0.153534	0.497635	1	1		GOBP_CEREBRAL_CORTEX_NEURON_DIFFERENTIATION	19	-0.690857	-1.5881	0.0114796	0.0250525
GOBP_NEGATIVE_REGULATION_OF_SINGLE_STRANDED_VIRAL_RNA_REPLICATION_VIA_DOUBLE_STRANDED_DNA_INTERMEDIATE	15	0.182755	0.496129	0.995495	1		GOBP_CELLULAR_RESPONSE_TO_MOLECULE_OF_BACTERIAL_ORIGIN	171	-0.548191	-1.58799	0	0.0250359
GOBP_REGULATION_OF_CHROMATIN_ASSEMBLY_OR_DISASSEMBLY	23	0.159844	0.494429	1	1		GOBP_NEUROTROPHIN_SIGNALING_PATHWAY	37	-0.616171	-1.58785	0.0136209	0.0250632
GOBP_MITOTIC_CHROMOSOME_CONDENSATION	15	0.173421	0.483622	0.990698	1		GOBP_POSITIVE_REGULATION_OF_ANTIGEN_RECEPTOR_MEDIATED_SIGNALING_PATHWAY	21	-0.685025	-1.58738	0.00988875	0.0251962
GOBP_CILIARY_BASAL_BODY_PLASMA_MEMBRANE_DOCKING	95	0.115505	0.482314	1	1		GOBP_NEPHRON_DEVELOPMENT	129	-0.559983	-1.58716	0	0.0252231
GOBP_TRNA_TRANSPORT	37	0.132833	0.479395	1	1		GOBP_ANTIGEN_PROCESSING_AND_PRESENTATION_OF_ENDOGENOUS_ANTIGEN	25	-0.664924	-1.58712	0.00462428	0.0251846
GOBP_PROTEIN_MONOUBIQUITINATION	66	0.119378	0.472182	1	1		GOBP_CALCIUM_ION_TRANSPORT	375	-0.538754	-1.58656	0	0.025351
GOBP_P_BODY_ASSEMBLY	21	0.149283	0.464678	1	1		GOBP_POSITIVE_REGULATION_OF_LIPID_KINASE_ACTIVITY	36	-0.621284	-1.58637	0.004561	0.0253613
GOBP_NEGATIVE_REGULATION_OF_MRNA_METABOLIC_PROCESS	79	0.113726	0.461247	1	1		GOBP_ANTERIOR_POSTERIOR_PATTERN_SPECIFICATION	171	-0.547073	-1.58577	0	0.0255123
GOBP_DE_NOVO_PROTEIN_FOLDING	43	0.126658	0.45912	1	1		GOBP_CELLULAR_RESPONSE_TO_THYROID_HORMONE_STIMULUS	15	-0.708392	-1.58574	0.011658	0.0254825
GOBP_UBIQUITIN_DEPENDENT_ERAD_PATHWAY	78	0.109955	0.457352	1	1		GOBP_CENTRAL_NERVOUS_SYSTEM_NEURON_DIFFERENTIATION	165	-0.543407	-1.58561	0	0.0254889
GOBP_CELL_CYCLE_DNA_REPLICATION	63	0.111878	0.451021	1	1		GOBP_VITAMIN_BIOSYNTHETIC_PROCESS	19	-0.686792	-1.58553	0.00742574	0.0254737
GOBP_RNA_EXPORT_FROM_NUCLEUS	136	0.107056	0.449939	1	1		GOBP_SODIUM_ION_TRANSMEMBRANE_TRANSPORT	154	-0.547805	-1.58405	0	0.025971
GOBP_NUCLEAR_EXPORT	195	0.0969341	0.446018	1	1		GOBP_BEHAVIOR	486	-0.530507	-1.58384	0	0.0260319
GOBP_POSITIVE_REGULATION_OF_RESPONSE_TO_ENDOPLASMIC_RETICULUM_STRESS	33	0.130792	0.442983	1	1		GOBP_POSITIVE_REGULATION_OF_EXCITATORY_POSTSYNAPTIC_POTENTIAL	27	-0.639998	-1.58344	0.0106635	0.0261265
GOBP_REGULATION_OF_AUTOPHAGOSOME_ASSEMBLY	39	0.123929	0.437656	1	1		GOBP_CELL_COMMUNICATION_INVOLVED_IN_CARDIAC_CONDUCTION	55	-0.583587	-1.5827	0.0021575	0.0263185
GOBP_RNA_DECAPPING	16	0.144203	0.425146	1	1		GOBP_REGULATION_OF_MACROPHAGE_ACTIVATION	52	-0.590027	-1.58219	0.00220022	0.0264815
GOBP_REGULATION_OF_VACUOLE_ORGANIZATION	47	0.105216	0.405462	1	1		GOBP_REGULATION_OF_G_PROTEIN_COUPLED_RECEPTOR_SIGNALING_PATHWAY	135	-0.552843	-1.58184	0	0.0265588
GOBP_NCRNA_EXPORT_FROM_NUCLEUS	38	0.102663	0.36127	1	0.99999		GOBP_REGULATION_OF_ACUTE_INFLAMMATORY_RESPONSE	42	-0.618023	-1.5818	0.00436681	0.026517
							GOBP_POSITIVE_REGULATION_OF_LEUKOCYTE_APOPTOTIC_PROCESS	23	-0.670224	-1.5816	0.00606796	0.0265425
							GOBP_DENDRITE_EXTENSION	34	-0.635367	-1.58158	0.00227531	0.0265061
							GOBP_NEGATIVE_REGULATION_OF_LEUKOCYTE_MEDIATED_CYTOTOXICITY	21	-0.672089	-1.58088	0.0148331	0.0267237
							GOBP_ERK1_AND_ERK2_CASCADE	276	-0.53796	-1.5804	0	0.0268667
							GOBP_REGULATION_OF_INFLAMMATORY_RESPONSE_TO_ANTIGENIC_STIMULUS	26	-0.641142	-1.58025	0.00692841	0.026874
							GOBP_PHOSPHATIDYLINOSITOL_3_KINASE_SIGNALING	141	-0.54633	-1.58011	0	0.026867
							GOBP_REGULATION_OF_LEUKOCYTE_ADHESION_TO_VASCULAR_ENDOTHELIAL_CELL	27	-0.643736	-1.57937	0.00462428	0.0270719
							GOBP_NEGATIVE_REGULATION_OF_INTERLEUKIN_6_PRODUCTION	40	-0.609208	-1.57927	0.00448431	0.0270559
							GOBP_EXTERNAL_ENCAPSULATING_STRUCTURE_ORGANIZATION	369	-0.533895	-1.57906	0	0.0270835
							GOBP_POSITIVE_REGULATION_OF_BIOMINERALIZATION	45	-0.592075	-1.57904	0.00869565	0.0270397
							GOBP_RENAL_SYSTEM_PROCESS	107	-0.556964	-1.57881	0	0.0270709
							GOBP_CHONDROITIN_SULFATE_PROTEOGLYCAN_METABOLIC_PROCESS	42	-0.607994	-1.57858	0.00327154	0.0271159
							GOBP_NEUROTROPHIN_TRK_RECEPTOR_SIGNALING_PATHWAY	31	-0.643409	-1.57854	0.0046083	0.0270826
							GOBP_RESPONSE_TO_MOLECULE_OF_BACTERIAL_ORIGIN	296	-0.533877	-1.578	0	0.0272534
							GOBP_NEGATIVE_REGULATION_OF_CELL_ADHESION	259	-0.534085	-1.57745	0	0.0274459
							GOBP_NEGATIVE_REGULATION_OF_OSTEOCLAST_DIFFERENTIATION	27	-0.650375	-1.57716	0.00590319	0.0275104
							GOBP_GLYCOSPHINGOLIPID_BIOSYNTHETIC_PROCESS	28	-0.64641	-1.57597	0.00356718	0.0279183
							GOBP_POSITIVE_REGULATION_OF_PROTEIN_KINASE_B_SIGNALING	152	-0.545871	-1.57585	0	0.0279131
							GOBP_NEGATIVE_REGULATION_OF_CELL_KILLING	24	-0.660306	-1.57585	0.0118906	0.0278634
							GOBP_COCHLEA_DEVELOPMENT	41	-0.608225	-1.57551	0.00333333	0.0279558
							GOBP_SYNAPTIC_VESICLE_EXOCYTOSIS	103	-0.551772	-1.57536	0.00102041	0.0279779
							GOBP_CELLULAR_RESPONSE_TO_LIGHT_STIMULUS	126	-0.55121	-1.57365	0	0.0286265
							GOBP_VASCULAR_ASSOCIATED_SMOOTH_MUSCLE_CONTRACTION	23	-0.649525	-1.57359	0.0134804	0.0286049
							GOBP_B_CELL_ACTIVATION_INVOLVED_IN_IMMUNE_RESPONSE	73	-0.577865	-1.57332	0.00210526	0.0286818
							GOBP_NEGATIVE_REGULATION_OF_TUMOR_NECROSIS_FACTOR_SUPERFAMILY_CYTOKINE_PRODUCTION	53	-0.595556	-1.57236	0.00109409	0.0289905
							GOBP_REGULATION_OF_GRANULOCYTE_CHEMOTAXIS	48	-0.598071	-1.57228	0.00326797	0.0289784
							GOBP_STARTLE_RESPONSE	20	-0.670712	-1.57219	0.0124688	0.0289579
							GOBP_POSITIVE_REGULATION_OF_CYTOSOLIC_CALCIUM_ION_CONCENTRATION_INVOLVED_IN_PHOSPHOLIPASE_C_ACTIVATING_G_PROTEIN_COUPLED_SIGNALING_PATHWAY	30	-0.63138	-1.5719	0.00461894	0.0290185
							GOBP_SPINAL_CORD_DEVELOPMENT	88	-0.556403	-1.57157	0.00103093	0.0291125
							GOBP_METENCEPHALON_DEVELOPMENT	93	-0.559631	-1.57138	0	0.0291607
							GOBP_METANEPHRIC_NEPHRON_DEVELOPMENT	36	-0.614031	-1.57135	0.00917431	0.0291217
							GOBP_BRAIN_MORPHOGENESIS	35	-0.626582	-1.57132	0.00564972	0.0290828
							GOBP_POSITIVE_REGULATION_OF_INTERLEUKIN_6_PRODUCTION	78	-0.562376	-1.57124	0.00105263	0.0290657
							GOBP_FORELIMB_MORPHOGENESIS	34	-0.625707	-1.571	0.00685714	0.0291087
							GOBP_REGULATION_OF_MYELOID_LEUKOCYTE_MEDIATED_IMMUNITY	50	-0.594796	-1.57092	0.00545852	0.0290933
							GOBP_POSITIVE_REGULATION_OF_MACROPHAGE_MIGRATION	24	-0.646653	-1.56939	0.0131422	0.0296631
							GOBP_NEURON_FATE_SPECIFICATION	22	-0.658777	-1.56937	0.011335	0.0296203
							GOBP_METAL_ION_TRANSPORT	450	-0.529897	-1.56937	0	0.0295709
							GOBP_REGULATION_OF_T_HELPER_CELL_DIFFERENTIATION	35	-0.622977	-1.56893	0.00335196	0.029702
							GOBP_POTASSIUM_ION_IMPORT_ACROSS_PLASMA_MEMBRANE	45	-0.598581	-1.56871	0.00219298	0.0297253
							GOBP_NEGATIVE_REGULATION_OF_NEURON_DIFFERENTIATION	58	-0.579046	-1.5686	0.00106157	0.0297321
							GOBP_METANEPHROS_DEVELOPMENT	76	-0.565332	-1.56854	0.0031348	0.029706
							GOBP_NEPHRON_TUBULE_FORMATION	17	-0.690165	-1.56832	0.0189394	0.0297291
							GOBP_NEURON_RECOGNITION	46	-0.603608	-1.5669	0.00658617	0.030298
							GOBP_CARDIAC_ATRIUM_DEVELOPMENT	32	-0.621493	-1.56678	0.00805524	0.0302956
							GOBP_REGULATION_OF_SIGNALING_RECEPTOR_ACTIVITY	168	-0.538067	-1.56659	0	0.030334
							GOBP_CELLULAR_RESPONSE_TO_AMYLOID_BETA	36	-0.616718	-1.56574	0.00565611	0.030633
							GOBP_DENDRITE_SELF_AVOIDANCE	17	-0.694617	-1.56542	0.0113208	0.0307
							GOBP_REGULATION_OF_EXOCYTOSIS	189	-0.536662	-1.56532	0	0.0306921
							GOBP_NEGATIVE_REGULATION_OF_CALCIUM_ION_TRANSMEMBRANE_TRANSPORTER_ACTIVITY	30	-0.632985	-1.565	0.00587544	0.0307587
							GOBP_B_CELL_HOMEOSTASIS	28	-0.649212	-1.56484	0.00579374	0.0307783
							GOBP_NEGATIVE_REGULATION_OF_B_CELL_PROLIFERATION	17	-0.689396	-1.56478	0.0101781	0.0307556
							GOBP_OSTEOCLAST_DIFFERENTIATION	85	-0.55238	-1.56462	0	0.0307654
							GOBP_INTERFERON_ALPHA_PRODUCTION	28	-0.626323	-1.56343	0.00929152	0.0312359
							GOBP_NEGATIVE_REGULATION_OF_T_CELL_APOPTOTIC_PROCESS	19	-0.678176	-1.56315	0.0121212	0.0312965
							GOBP_EAR_DEVELOPMENT	184	-0.533056	-1.56284	0	0.0313712
							GOBP_PROSTANOID_BIOSYNTHETIC_PROCESS	26	-0.647375	-1.56259	0.0105018	0.0314553
							GOBP_NEGATIVE_REGULATION_OF_CATION_CHANNEL_ACTIVITY	39	-0.606407	-1.56176	0.00453001	0.0317711
							GOBP_POSITIVE_REGULATION_OF_TRANSPORTER_ACTIVITY	108	-0.547149	-1.56142	0	0.0318511
							GOBP_POSITIVE_REGULATION_OF_CALCIUM_ION_TRANSPORT_INTO_CYTOSOL	48	-0.598894	-1.56105	0.00111483	0.0319466
							GOBP_ASTROCYTE_DEVELOPMENT	39	-0.601611	-1.56089	0.00568182	0.0319654
							GOBP_BIOLOGICAL_PROCESS_INVOLVED_IN_INTRASPECIES_INTERACTION_BETWEEN_ORGANISMS	48	-0.591248	-1.56088	0.00326797	0.0319126
							GOBP_REGULATION_OF_METAL_ION_TRANSPORT	224	-0.535101	-1.56082	0	0.0318902
							GOBP_SARCOPLASMIC_RETICULUM_CALCIUM_ION_TRANSPORT	34	-0.62234	-1.56058	0.0158014	0.0319501
							GOBP_NEGATIVE_REGULATION_OF_STRIATED_MUSCLE_CELL_DIFFERENTIATION	31	-0.621414	-1.55928	0.00935673	0.0325085
							GOBP_REGULATION_OF_NEURON_DIFFERENTIATION	173	-0.538431	-1.55925	0	0.0324693
							GOBP_REGIONALIZATION	287	-0.530666	-1.55893	0	0.0325835
							GOBP_SKELETAL_SYSTEM_DEVELOPMENT	447	-0.528007	-1.55742	0	0.0332106
							GOBP_POSITIVE_REGULATION_OF_RESPONSE_TO_BIOTIC_STIMULUS	228	-0.529856	-1.55725	0	0.0332303
							GOBP_INTERLEUKIN_8_PRODUCTION	78	-0.561891	-1.55664	0	0.0334633
							GOBP_ANION_HOMEOSTASIS	29	-0.626668	-1.55655	0.00943396	0.0334589
							GOBP_CALCIUM_ION_REGULATED_EXOCYTOSIS_OF_NEUROTRANSMITTER	17	-0.688546	-1.55596	0.0214646	0.0336847
							GOBP_FAT_SOLUBLE_VITAMIN_METABOLIC_PROCESS	39	-0.604032	-1.55579	0.00564972	0.0337019
							GOBP_LEUKOCYTE_ADHESION_TO_VASCULAR_ENDOTHELIAL_CELL	44	-0.588588	-1.55575	0.00668151	0.033666
							GOBP_POSITIVE_REGULATION_OF_MESENCHYMAL_CELL_PROLIFERATION	21	-0.66352	-1.55572	0.00960384	0.0336256
							GOBP_POSITIVE_REGULATION_OF_MONOCYTE_CHEMOTAXIS	18	-0.682893	-1.5554	0.0101523	0.0337282
							GOBP_TELENCEPHALON_DEVELOPMENT	215	-0.534496	-1.55521	0	0.0337638
							GOBP_REGULATION_OF_GLIOGENESIS	83	-0.557836	-1.55502	0	0.0337915
							GOBP_ENDODERM_DEVELOPMENT	72	-0.56239	-1.55496	0.00105597	0.0337588
							GOBP_NEURON_PROJECTION_GUIDANCE	268	-0.529813	-1.55466	0	0.0338327
							GOBP_MESONEPHRIC_TUBULE_MORPHOGENESIS	55	-0.577173	-1.55405	0.00327869	0.034039
							GOBP_DEOXYRIBONUCLEOSIDE_MONOPHOSPHATE_METABOLIC_PROCESS	16	-0.693609	-1.55386	0.0125628	0.0340739
							GOBP_APOPTOTIC_CELL_CLEARANCE	49	-0.587164	-1.55377	0.00329308	0.0340641
							GOBP_EPITHELIAL_CELL_DIFFERENTIATION_INVOLVED_IN_KIDNEY_DEVELOPMENT	45	-0.605133	-1.55358	0.00780379	0.0341294
							GOBP_POSITIVE_REGULATION_OF_DENDRITE_DEVELOPMENT	15	-0.696416	-1.55285	0.021656	0.0344031
							GOBP_NEGATIVE_REGULATION_OF_DEFENSE_RESPONSE	190	-0.529606	-1.55271	0	0.034402
							GOBP_MESENCHYMAL_TO_EPITHELIAL_TRANSITION	18	-0.680904	-1.55251	0.00976801	0.0344283
							GOBP_POSITIVE_REGULATION_OF_GLYCOLYTIC_PROCESS	23	-0.646331	-1.55235	0.0170732	0.0344362
							GOBP_REGULATION_OF_BLOOD_CIRCULATION	261	-0.524472	-1.55115	0	0.0349344
							GOBP_GLANDULAR_EPITHELIAL_CELL_DEVELOPMENT	25	-0.642648	-1.55092	0.0119474	0.0350023
							GOBP_NEGATIVE_REGULATION_OF_INNATE_IMMUNE_RESPONSE	58	-0.576912	-1.55067	0.00535906	0.0350412
							GOBP_AMINO_ACID_TRANSMEMBRANE_TRANSPORT	87	-0.562839	-1.54989	0.00103842	0.0353195
							GOBP_REGULATION_OF_CARDIAC_CONDUCTION	55	-0.581	-1.54979	0.00431965	0.0353199
							GOBP_POSITIVE_REGULATION_OF_TRANSMEMBRANE_TRANSPORT	191	-0.531334	-1.54974	0	0.0352856
							GOBP_REGULATION_OF_LYASE_ACTIVITY	44	-0.593856	-1.5496	0.00653595	0.0352981
							GOBP_CGMP_METABOLIC_PROCESS	16	-0.696179	-1.54924	0.0149254	0.0353845
							GOBP_L_AMINO_ACID_TRANSPORT	61	-0.564162	-1.54896	0.00426439	0.0354466
							GOBP_POSITIVE_REGULATION_OF_INTERLEUKIN_2_PRODUCTION	30	-0.621758	-1.54819	0.0114942	0.0357664
							GOBP_NEURON_PROJECTION_ORGANIZATION	89	-0.552057	-1.54765	0.00103734	0.035982
							GOBP_REGULATION_OF_PHOSPHATIDYLINOSITOL_3_KINASE_SIGNALING	117	-0.543202	-1.54757	0	0.0359874
							GOBP_MACROPHAGE_DIFFERENTIATION	41	-0.601384	-1.54753	0.00904977	0.0359494
							GOBP_BONE_MINERALIZATION	107	-0.546054	-1.54708	0	0.036107
							GOBP_NEPHRON_EPITHELIUM_DEVELOPMENT	99	-0.550862	-1.54705	0	0.036075
							GOBP_NEGATIVE_REGULATION_OF_CYTOKINE_PRODUCTION	261	-0.529224	-1.54656	0	0.03622
							GOBP_PHOSPHOLIPASE_C_ACTIVATING_G_PROTEIN_COUPLED_RECEPTOR_SIGNALING_PATHWAY	85	-0.550196	-1.54648	0.00310559	0.0362027
							GOBP_POSITIVE_REGULATION_OF_INTERLEUKIN_10_PRODUCTION	35	-0.606317	-1.54632	0.0148233	0.0362092
							GOBP_NEURON_CELL_CELL_ADHESION	17	-0.682308	-1.54617	0.020936	0.0362363
							GOBP_REGULATION_OF_HEART_CONTRACTION	222	-0.530102	-1.54609	0	0.0362279
							GOBP_MOTOR_NEURON_AXON_GUIDANCE	29	-0.624809	-1.54596	0.0138568	0.0362476
							GOBP_RENAL_TUBULE_DEVELOPMENT	85	-0.550965	-1.54594	0	0.0362054
							GOBP_POSITIVE_REGULATION_OF_EPITHELIAL_CELL_PROLIFERATION	173	-0.530557	-1.54593	0	0.03615
							GOBP_REGULATION_OF_MACROPHAGE_MIGRATION	38	-0.597701	-1.54591	0.00678733	0.0361007
							GOBP_INFLAMMATORY_CELL_APOPTOTIC_PROCESS	19	-0.673504	-1.54553	0.0163317	0.0362304
							GOBP_REGULATION_OF_INNATE_IMMUNE_RESPONSE	288	-0.525205	-1.54546	0	0.0362207
							GOBP_REGULATION_OF_LIPID_KINASE_ACTIVITY	67	-0.556669	-1.54487	0.00634921	0.0364595
							GOBP_ANGIOGENESIS_INVOLVED_IN_WOUND_HEALING	24	-0.633148	-1.54457	0.0188457	0.036556
							GOBP_NEGATIVE_REGULATION_OF_CALCIUM_ION_TRANSMEMBRANE_TRANSPORT	34	-0.611719	-1.54452	0.0114811	0.0365225
							GOBP_POSITIVE_REGULATION_OF_CALCIUM_ION_DEPENDENT_EXOCYTOSIS	18	-0.665007	-1.54433	0.0204866	0.0365517
							GOBP_CELL_FATE_COMMITMENT_INVOLVED_IN_FORMATION_OF_PRIMARY_GERM_LAYER	26	-0.638962	-1.54431	0.00918485	0.0365052
							GOBP_NEGATIVE_REGULATION_OF_RESPONSE_TO_BIOTIC_STIMULUS	91	-0.550182	-1.54417	0	0.036514
							GOBP_EMBRYONIC_FORELIMB_MORPHOGENESIS	28	-0.631768	-1.54385	0.00831354	0.0366287
							GOBP_INHIBITORY_SYNAPSE_ASSEMBLY	16	-0.708306	-1.54338	0.0178571	0.036824
							GOBP_G_PROTEIN_COUPLED_RECEPTOR_SIGNALING_PATHWAY_COUPLED_TO_CYCLIC_NUCLEOTIDE_SECOND_MESSENGER	43	-0.597209	-1.54327	0.00451977	0.0368265
							GOBP_HIPPOCAMPUS_DEVELOPMENT	65	-0.565697	-1.54188	0.00535906	0.0374939
							GOBP_NEGATIVE_REGULATION_OF_MYELOID_LEUKOCYTE_DIFFERENTIATION	44	-0.587127	-1.54185	0.00661522	0.0374579
							GOBP_REGULATION_OF_MYOBLAST_FUSION	17	-0.670389	-1.54164	0.00988875	0.0374824
							GOBP_NEGATIVE_REGULATION_OF_ALPHA_BETA_T_CELL_ACTIVATION	37	-0.604379	-1.54125	0.00672646	0.0376433
							GOBP_POSITIVE_REGULATION_OF_B_CELL_MEDIATED_IMMUNITY	36	-0.605966	-1.54123	0.00569476	0.037593
							GOBP_EMBRYONIC_DIGIT_MORPHOGENESIS	49	-0.587821	-1.54095	0.00767544	0.0376989
							GOBP_INORGANIC_ANION_TRANSMEMBRANE_TRANSPORT	108	-0.540197	-1.54071	0.0010142	0.037763
							GOBP_PROTEIN_KINASE_C_SIGNALING	28	-0.621743	-1.54057	0.0154394	0.0377742
							GOBP_EAR_MORPHOGENESIS	97	-0.548572	-1.53973	0.00103093	0.0381916
							GOBP_NEGATIVE_REGULATION_OF_LYMPHOCYTE_APOPTOTIC_PROCESS	29	-0.627549	-1.53909	0.0102506	0.0384369
							GOBP_FATTY_ACID_TRANSPORT	134	-0.532135	-1.53832	0	0.038751
							GOBP_REGULATION_OF_B_CELL_RECEPTOR_SIGNALING_PATHWAY	25	-0.646181	-1.53728	0.0120773	0.0392319
							GOBP_CELLULAR_RESPONSE_TO_BIOTIC_STIMULUS	195	-0.526289	-1.53671	0	0.0394972
							GOBP_BODY_MORPHOGENESIS	46	-0.584801	-1.53655	0.00538793	0.0395241
							GOBP_GLIOGENESIS	265	-0.52118	-1.53597	0	0.0397726
							GOBP_MULTICELLULAR_ORGANISMAL_RESPONSE_TO_STRESS	59	-0.572502	-1.53594	0.00106952	0.039734
							GOBP_RELAXATION_OF_MUSCLE	28	-0.633234	-1.53559	0.0150289	0.0398717
							GOBP_REGULATION_OF_OSTEOCLAST_DIFFERENTIATION	56	-0.567268	-1.53548	0.00320171	0.0398669
							GOBP_KIDNEY_MORPHOGENESIS	83	-0.558437	-1.53537	0	0.0398593
							GOBP_REGULATION_OF_HEART_RATE	88	-0.55372	-1.5353	0.00206825	0.0398404
							GOBP_ENDOTHELIAL_CELL_CHEMOTAXIS	26	-0.626343	-1.53485	0.0141509	0.0400024
							GOBP_NEGATIVE_REGULATION_OF_NATURAL_KILLER_CELL_MEDIATED_IMMUNITY	18	-0.669218	-1.53484	0.0102828	0.0399498
							GOBP_POSITIVE_REGULATION_OF_INTERLEUKIN_8_PRODUCTION	52	-0.575191	-1.53426	0.00436205	0.0402033
							GOBP_PITUITARY_GLAND_DEVELOPMENT	34	-0.608522	-1.5339	0.00904977	0.0403348
							GOBP_GANGLIOSIDE_METABOLIC_PROCESS	24	-0.651517	-1.53379	0.0118624	0.040353
							GOBP_MYELOID_DENDRITIC_CELL_DIFFERENTIATION	19	-0.67731	-1.53364	0.012285	0.0403614
							GOBP_ZINC_ION_HOMEOSTASIS	37	-0.599058	-1.53346	0.0115075	0.0403976
							GOBP_POSITIVE_REGULATION_OF_PHOSPHATASE_ACTIVITY	32	-0.613777	-1.53342	0.00691244	0.0403477
							GOBP_REGULATION_OF_RECEPTOR_BINDING	22	-0.645054	-1.53337	0.0155875	0.0403284
							GOBP_REGULATION_OF_BMP_SIGNALING_PATHWAY	82	-0.554319	-1.53331	0.00206612	0.0402995
							GOBP_PRESYNAPSE_ORGANIZATION	47	-0.585038	-1.53258	0.00549451	0.0406531
							GOBP_HEAD_MORPHOGENESIS	33	-0.605536	-1.5319	0.0174014	0.0409409
							GOBP_CHEMICAL_SYNAPTIC_TRANSMISSION_POSTSYNAPTIC	96	-0.541891	-1.53188	0	0.0408947
							GOBP_MORPHOGENESIS_OF_AN_EPITHELIAL_SHEET	57	-0.567951	-1.53109	0.00863931	0.0412433
							GOBP_ACUTE_INFLAMMATORY_RESPONSE	87	-0.5491	-1.53101	0.002079	0.0412297
							GOBP_PATTERN_SPECIFICATION_PROCESS	382	-0.51826	-1.53037	0	0.0415686
							GOBP_REGULATION_OF_CARDIAC_MUSCLE_CONTRACTION_BY_REGULATION_OF_THE_RELEASE_OF_SEQUESTERED_CALCIUM_ION	20	-0.652183	-1.53025	0.0147239	0.0415629
							GOBP_CATECHOLAMINE_SECRETION	47	-0.582649	-1.53018	0.00550055	0.0415312
							GOBP_REGULATION_OF_PHOSPHATIDYLINOSITOL_3_KINASE_ACTIVITY	56	-0.575694	-1.52888	0.00321888	0.0422013
							GOBP_NEURON_MATURATION	45	-0.585332	-1.52879	0.00220507	0.0421933
							GOBP_POSITIVE_REGULATION_OF_INTERLEUKIN_4_PRODUCTION	24	-0.636259	-1.52874	0.0214541	0.0421485
							GOBP_CYCLIC_NUCLEOTIDE_BIOSYNTHETIC_PROCESS	21	-0.648261	-1.5286	0.0207317	0.0421555
							GOBP_PHOSPHATIDYLETHANOLAMINE_METABOLIC_PROCESS	30	-0.614981	-1.52833	0.0127907	0.0422494
							GOBP_CELLULAR_TRANSITION_METAL_ION_HOMEOSTASIS	108	-0.532637	-1.5283	0.00102354	0.0421967
							GOBP_NEGATIVE_REGULATION_OF_BLOOD_PRESSURE	34	-0.597381	-1.52814	0.0160367	0.0422266
							GOBP_BICARBONATE_TRANSPORT	40	-0.589886	-1.52805	0.0112108	0.0422091
							GOBP_ICOSANOID_BIOSYNTHETIC_PROCESS	41	-0.590378	-1.52755	0.0113636	0.0424511
							GOBP_ANTIMICROBIAL_HUMORAL_IMMUNE_RESPONSE_MEDIATED_BY_ANTIMICROBIAL_PEPTIDE	47	-0.572413	-1.52755	0.00765027	0.0423917
							GOBP_POSITIVE_REGULATION_OF_MYELOID_CELL_DIFFERENTIATION	89	-0.544157	-1.52754	0.00104822	0.0423432
							GOBP_PROTEIN_KINASE_B_SIGNALING	231	-0.525293	-1.52748	0	0.0423136
							GOBP_NEGATIVE_REGULATION_OF_LYMPHOCYTE_DIFFERENTIATION	47	-0.582318	-1.52727	0.0100559	0.0423646
							GOBP_NEGATIVE_REGULATION_OF_EXTRINSIC_APOPTOTIC_SIGNALING_PATHWAY_VIA_DEATH_DOMAIN_RECEPTORS	37	-0.596987	-1.52584	0.0113766	0.0430586
							GOBP_INTERLEUKIN_17_PRODUCTION	30	-0.623984	-1.52568	0.0128957	0.0430765
							GOBP_REGULATION_OF_RECEPTOR_MEDIATED_ENDOCYTOSIS	95	-0.542285	-1.52566	0.00207684	0.0430247
							GOBP_NEGATIVE_REGULATION_OF_EPITHELIAL_CELL_DIFFERENTIATION	37	-0.598768	-1.52559	0.0189944	0.0430077
							GOBP_AXON_DEVELOPMENT	488	-0.514304	-1.52551	0	0.0429787
							GOBP_SENSORY_PERCEPTION_OF_TEMPERATURE_STIMULUS	22	-0.634014	-1.52545	0.0241838	0.0429499
							GOBP_REGULATION_OF_SYNAPTIC_VESICLE_EXOCYTOSIS	55	-0.560617	-1.52493	0.00971922	0.0431617
							GOBP_LIPID_IMPORT_INTO_CELL	34	-0.61036	-1.52467	0.00566893	0.043207
							GOBP_GLIAL_CELL_DIFFERENTIATION	196	-0.520491	-1.52423	0	0.0433914
							GOBP_REGULATION_OF_MACROPHAGE_DIFFERENTIATION	18	-0.670204	-1.52421	0.0183246	0.043341
							GOBP_POSITIVE_REGULATION_OF_MONOOXYGENASE_ACTIVITY	30	-0.602431	-1.52379	0.0186047	0.0435166
							GOBP_NLRP3_INFLAMMASOME_COMPLEX_ASSEMBLY	15	-0.681896	-1.52337	0.0194049	0.0436761
							GOBP_INOSITOL_LIPID_MEDIATED_SIGNALING	182	-0.525185	-1.52332	0	0.0436387
							GOBP_REGULATION_OF_TRANSCRIPTION_REGULATORY_REGION_DNA_BINDING	50	-0.567891	-1.52324	0.00747863	0.0436264
							GOBP_POSITIVE_REGULATION_OF_MORPHOGENESIS_OF_AN_EPITHELIUM	32	-0.596634	-1.52297	0.0212264	0.0436968
							GOBP_REGULATION_OF_MICROGLIAL_CELL_ACTIVATION	17	-0.667789	-1.52271	0.0246753	0.0437804
							GOBP_REGULATION_OF_CELL_JUNCTION_ASSEMBLY	186	-0.525583	-1.52223	0	0.044
							GOBP_MAINTENANCE_OF_LOCATION_IN_CELL	196	-0.519959	-1.52213	0	0.0440016
							GOBP_TISSUE_REMODELING	145	-0.531156	-1.52107	0.00101215	0.0445313
							GOBP_ANTIGEN_PROCESSING_AND_PRESENTATION	225	-0.519197	-1.52089	0	0.0445859
							GOBP_BONE_CELL_DEVELOPMENT	31	-0.612261	-1.52027	0.0197674	0.0448695
							GOBP_LUNG_ALVEOLUS_DEVELOPMENT	35	-0.584529	-1.51993	0.0171429	0.0449754
							GOBP_REGULATION_OF_RECEPTOR_SIGNALING_PATHWAY_VIA_STAT	74	-0.55181	-1.51951	0.00421496	0.045137
							GOBP_REGULATION_OF_SYNCYTIUM_FORMATION_BY_PLASMA_MEMBRANE_FUSION	23	-0.640987	-1.51947	0.0213018	0.0450982
							GOBP_RESPONSE_TO_TUMOR_NECROSIS_FACTOR	290	-0.513967	-1.51922	0	0.0451722
							GOBP_RECEPTOR_METABOLIC_PROCESS	163	-0.523871	-1.51881	0.00100604	0.0453664
							GOBP_MESONEPHROS_DEVELOPMENT	85	-0.540402	-1.51867	0.00515464	0.0453754
							GOBP_CYCLIC_NUCLEOTIDE_METABOLIC_PROCESS	38	-0.587637	-1.51779	0.0117371	0.0458338
							GOBP_MONOCARBOXYLIC_ACID_TRANSPORT	155	-0.514797	-1.51758	0	0.0458976
							GOBP_REGULATION_OF_HEART_RATE_BY_CARDIAC_CONDUCTION	39	-0.589273	-1.51742	0.0123457	0.0459404
							GOBP_STEM_CELL_DIVISION	24	-0.635787	-1.51739	0.0216868	0.0458918
							GOBP_ASTROCYTE_ACTIVATION	22	-0.64264	-1.5171	0.0192771	0.0459976
							GOBP_HEART_PROCESS	264	-0.515786	-1.51685	0	0.0460761
							GOBP_DENDRITE_MORPHOGENESIS	137	-0.530384	-1.51644	0	0.0462402
							GOBP_VASOCONSTRICTION	72	-0.54554	-1.51628	0.002079	0.0462632
							GOBP_DENDRITE_DEVELOPMENT	229	-0.51429	-1.51623	0	0.0462286
							GOBP_SPHINGOLIPID_MEDIATED_SIGNALING_PATHWAY	15	-0.684434	-1.516	0.0294872	0.0462884
							GOBP_MORPHOGENESIS_OF_AN_EPITHELIAL_FOLD	20	-0.647644	-1.5159	0.0193237	0.0462718
							GOBP_TERPENOID_METABOLIC_PROCESS	101	-0.535913	-1.51568	0	0.0463429
							GOBP_REGULATION_OF_DENDRITE_DEVELOPMENT	94	-0.539326	-1.51533	0.00103199	0.0464964
							GOBP_REGULATION_OF_NERVOUS_SYSTEM_DEVELOPMENT	401	-0.510165	-1.51519	0	0.0465379
							GOBP_PANCREAS_DEVELOPMENT	64	-0.557535	-1.51428	0.00322581	0.0469788
							GOBP_NEGATIVE_REGULATION_OF_CD4_POSITIVE_ALPHA_BETA_T_CELL_ACTIVATION	28	-0.615959	-1.5141	0.0152225	0.0470158
							GOBP_EMBRYONIC_ORGAN_MORPHOGENESIS	252	-0.516146	-1.51408	0.00100402	0.0469641
							GOBP_ASSOCIATIVE_LEARNING	63	-0.556155	-1.51388	0.00641711	0.0470413
							GOBP_CD4_POSITIVE_ALPHA_BETA_T_CELL_CYTOKINE_PRODUCTION	16	-0.681507	-1.51383	0.0255102	0.0470048
							GOBP_TOLL_LIKE_RECEPTOR_9_SIGNALING_PATHWAY	26	-0.616881	-1.51377	0.0240385	0.0469773
							GOBP_RESPONSE_TO_INTERLEUKIN_4	33	-0.603418	-1.51364	0.0150987	0.0469864
							GOBP_REGULATION_OF_EPITHELIAL_CELL_DIFFERENTIATION_INVOLVED_IN_KIDNEY_DEVELOPMENT	18	-0.669214	-1.51348	0.00870647	0.0470119
							GOBP_POSITIVE_REGULATION_OF_GRANULOCYTE_CHEMOTAXIS	27	-0.619179	-1.51269	0.0162225	0.04745
							GOBP_CELL_COMMUNICATION_BY_ELECTRICAL_COUPLING_INVOLVED_IN_CARDIAC_CONDUCTION	24	-0.626164	-1.51266	0.0181598	0.047407
							GOBP_POSITIVE_REGULATION_OF_MACROPHAGE_CHEMOTAXIS	17	-0.685286	-1.51258	0.0127388	0.0473804
							GOBP_METAL_ION_EXPORT	45	-0.581582	-1.51241	0.010989	0.0474164
							GOBP_CHLORIDE_TRANSPORT	99	-0.538235	-1.51231	0.00102459	0.0474186
							GOBP_POSITIVE_REGULATION_OF_RESPONSE_TO_CYTOKINE_STIMULUS	55	-0.565729	-1.51216	0.00440044	0.0474619
							GOBP_POSITIVE_REGULATION_OF_MACROPHAGE_ACTIVATION	24	-0.621143	-1.51134	0.0249703	0.0478364
							GOBP_REGULATION_OF_VENTRICULAR_CARDIAC_MUSCLE_CELL_MEMBRANE_REPOLARIZATION	19	-0.654299	-1.51123	0.025	0.0478343
							GOBP_REGULATION_OF_RESPONSE_TO_BIOTIC_STIMULUS	379	-0.509321	-1.51097	0	0.0479539
							GOBP_CALCIUM_ION_IMPORT	74	-0.549639	-1.5109	0.00104932	0.047948
							GOBP_POSITIVE_REGULATION_OF_CALCIUM_ION_TRANSPORT	108	-0.533969	-1.50937	0.00102564	0.0487369
							GOBP_POSITIVE_REGULATION_OF_NEURON_PROJECTION_DEVELOPMENT	146	-0.524147	-1.50905	0	0.0488758
							GOBP_NEGATIVE_REGULATION_OF_TRANSPORTER_ACTIVITY	70	-0.549129	-1.50824	0.00740741	0.0492973
							GOBP_RESPONSE_TO_NITRIC_OXIDE	19	-0.667562	-1.50806	0.0226131	0.0493537
							GOBP_CARDIAC_MUSCLE_CELL_CONTRACTION	68	-0.546668	-1.50805	0.0052521	0.0492991
							GOBP_AMINO_ACID_TRANSPORT	141	-0.522494	-1.50781	0	0.0493813
							GOBP_BRANCHING_MORPHOGENESIS_OF_AN_EPITHELIAL_TUBE	131	-0.525296	-1.50704	0	0.0497803
							GOBP_REGULATION_OF_NEURONAL_SYNAPTIC_PLASTICITY	44	-0.573261	-1.5047	0.0134078	0.0511223
							GOBP_NEGATIVE_REGULATION_OF_TISSUE_REMODELING	18	-0.65683	-1.50462	0.0251256	0.0511025
							GOBP_NEGATIVE_REGULATION_OF_RESPONSE_TO_EXTERNAL_STIMULUS	329	-0.513479	-1.50438	0	0.0512102
							GOBP_ACUTE_INFLAMMATORY_RESPONSE_TO_ANTIGENIC_STIMULUS	19	-0.653684	-1.50438	0.0276382	0.05115
							GOBP_RESPONSE_TO_NERVE_GROWTH_FACTOR	49	-0.573132	-1.50344	0.0107875	0.0516542
							GOBP_GLIAL_CELL_MIGRATION	49	-0.573504	-1.50243	0.0130011	0.0522327
							GOBP_REGULATION_OF_INTEGRIN_ACTIVATION	17	-0.662671	-1.50218	0.0294494	0.0523212
							GOBP_REGULATION_OF_MACROPHAGE_CHEMOTAXIS	27	-0.619842	-1.50213	0.0241546	0.0522843
							GOBP_LOCOMOTORY_BEHAVIOR	143	-0.521277	-1.50201	0	0.0522838
							GOBP_ACTIVATION_OF_ADENYLATE_CYCLASE_ACTIVITY	32	-0.591301	-1.50157	0.0184332	0.0524836
							GOBP_METANEPHRIC_RENAL_VESICLE_MORPHOGENESIS	15	-0.674624	-1.50102	0.0274869	0.0527688
							GOBP_VASCULAR_TRANSPORT	87	-0.536437	-1.50094	0.00521921	0.052746
							GOBP_ORGANIC_ACID_TRANSMEMBRANE_TRANSPORT	144	-0.521644	-1.5008	0	0.0527644
							GOBP_T_CELL_LINEAGE_COMMITMENT	25	-0.614595	-1.50007	0.0343602	0.0531774
							GOBP_POSITIVE_REGULATION_OF_MAPK_CASCADE	480	-0.505616	-1.49987	0	0.053235
							GOBP_INNER_EAR_MORPHOGENESIS	78	-0.535415	-1.49959	0.00417537	0.053343
							GOBP_NEGATIVE_REGULATION_OF_CATION_TRANSMEMBRANE_TRANSPORT	77	-0.539242	-1.49921	0.00525762	0.053547
							GOBP_FOREBRAIN_CELL_MIGRATION	51	-0.56497	-1.49896	0.0153173	0.0536449
							GOBP_VASCULAR_PROCESS_IN_CIRCULATORY_SYSTEM	232	-0.510304	-1.4987	0	0.0537543
							GOBP_PROTEIN_LOCALIZATION_TO_CELL_JUNCTION	108	-0.529356	-1.49865	0.00204082	0.0537101
							GOBP_MODULATION_OF_EXCITATORY_POSTSYNAPTIC_POTENTIAL	42	-0.580868	-1.49853	0.0130577	0.0537391
							GOBP_ENSHEATHMENT_OF_NEURONS	122	-0.524309	-1.49846	0.00102564	0.0537058
							GOBP_GLIAL_CELL_DEVELOPMENT	106	-0.53005	-1.49751	0.00207254	0.0542827
							GOBP_DETECTION_OF_OTHER_ORGANISM	16	-0.672785	-1.49694	0.0261845	0.0545896
							GOBP_CARDIAC_MUSCLE_CELL_MEMBRANE_REPOLARIZATION	33	-0.595553	-1.49644	0.0207135	0.0548126
							GOBP_AMINOGLYCAN_CATABOLIC_PROCESS	61	-0.557257	-1.49633	0.00750268	0.0548102
							GOBP_AMINO_ACID_IMPORT	45	-0.577486	-1.49612	0.0121547	0.0548495
							GOBP_NEGATIVE_REGULATION_OF_MACROPHAGE_ACTIVATION	17	-0.66096	-1.49512	0.0337662	0.0554402
							GOBP_REGULATION_OF_DENDRITE_MORPHOGENESIS	63	-0.555591	-1.49496	0.00857449	0.0554751
							GOBP_NEGATIVE_REGULATION_OF_NERVOUS_SYSTEM_DEVELOPMENT	128	-0.522868	-1.49442	0	0.0557998
							GOBP_POSITIVE_REGULATION_OF_GLIOGENESIS	59	-0.553277	-1.49439	0.0137858	0.0557514
							GOBP_CARDIAC_MUSCLE_CELL_ACTION_POTENTIAL_INVOLVED_IN_CONTRACTION	50	-0.560943	-1.4943	0.012987	0.0557421
							GOBP_CHONDROITIN_SULFATE_PROTEOGLYCAN_BIOSYNTHETIC_PROCESS	30	-0.593346	-1.49405	0.02331	0.0558661
							GOBP_CARTILAGE_DEVELOPMENT	170	-0.513499	-1.49382	0	0.0559636
							GOBP_POSITIVE_REGULATION_OF_NITRIC_OXIDE_METABOLIC_PROCESS	33	-0.591357	-1.49368	0.0206897	0.0559728
							GOBP_BONE_MORPHOGENESIS	83	-0.53623	-1.49324	0.004158	0.0561922
							GOBP_MYELOID_LEUKOCYTE_DIFFERENTIATION	184	-0.50767	-1.4929	0	0.0563138
							GOBP_COLLAGEN_METABOLIC_PROCESS	93	-0.529239	-1.49232	0.00102881	0.0566309
							GOBP_RESPONSE_TO_VIRUS	314	-0.505089	-1.4923	0	0.056569
							GOBP_CELL_DIFFERENTIATION_IN_HINDBRAIN	18	-0.652229	-1.49184	0.0310559	0.0567913
							GOBP_RETINAL_GANGLION_CELL_AXON_GUIDANCE	18	-0.637735	-1.49176	0.0273632	0.0567796
							GOBP_MULTICELLULAR_ORGANISMAL_HOMEOSTASIS	486	-0.502521	-1.49169	0	0.0567585
							GOBP_ENDOCARDIAL_CUSHION_DEVELOPMENT	42	-0.572266	-1.49087	0.0123318	0.0572653
							GOBP_CELL_DIFFERENTIATION_INVOLVED_IN_KIDNEY_DEVELOPMENT	55	-0.552911	-1.48971	0.00962567	0.0579722
							GOBP_POSTSYNAPSE_ASSEMBLY	30	-0.59811	-1.4897	0.025641	0.0579045
							GOBP_GLOMERULAR_EPITHELIUM_DEVELOPMENT	21	-0.627643	-1.48842	0.0311751	0.0586587
							GOBP_MYELOID_LEUKOCYTE_CYTOKINE_PRODUCTION	26	-0.60751	-1.48834	0.0223267	0.0586541
							GOBP_RETINOIC_ACID_METABOLIC_PROCESS	25	-0.617467	-1.48815	0.0327869	0.0587294
							GOBP_P38MAPK_CASCADE	44	-0.563185	-1.48771	0.0198676	0.0589573
							GOBP_ENDOCRINE_SYSTEM_DEVELOPMENT	103	-0.524687	-1.48763	0.00102354	0.0589547
							GOBP_INORGANIC_ANION_TRANSPORT	155	-0.510933	-1.4858	0	0.0601833
							GOBP_REGULATION_OF_DEFENSE_RESPONSE_TO_VIRUS_BY_HOST	38	-0.573535	-1.48568	0.0178771	0.0601964
							GOBP_NEGATIVE_REGULATION_OF_FIBROBLAST_GROWTH_FACTOR_RECEPTOR_SIGNALING_PATHWAY	18	-0.653934	-1.48565	0.0325814	0.060144
							GOBP_ASTROCYTE_DIFFERENTIATION	67	-0.544041	-1.48559	0.00640342	0.0601032
							GOBP_KIDNEY_EPITHELIUM_DEVELOPMENT	123	-0.517016	-1.48514	0	0.0603726
							GOBP_ISOPRENOID_METABOLIC_PROCESS	120	-0.514666	-1.48485	0.00101937	0.0604967
							GOBP_OLIGODENDROCYTE_DIFFERENTIATION	87	-0.529693	-1.48463	0.00307377	0.060585
							GOBP_REGULATION_OF_SENSORY_PERCEPTION	30	-0.593746	-1.48443	0.0230947	0.0606651
							GOBP_AMINOGLYCAN_METABOLIC_PROCESS	162	-0.509635	-1.48396	0.00100806	0.0609097
							GOBP_REGULATION_OF_NEURON_MIGRATION	38	-0.579079	-1.4831	0.0189099	0.0614425
							GOBP_REGULATION_OF_TUBE_SIZE	116	-0.513991	-1.48191	0.00202429	0.0621847
							GOBP_NEGATIVE_REGULATION_OF_CYSTEINE_TYPE_ENDOPEPTIDASE_ACTIVITY	74	-0.539188	-1.48103	0.00844773	0.0627535
							GOBP_OSTEOCLAST_DEVELOPMENT	15	-0.666758	-1.48061	0.0277078	0.0629728
							GOBP_CENTRAL_NERVOUS_SYSTEM_NEURON_AXONOGENESIS	34	-0.587021	-1.48038	0.0238095	0.0630712
							GOBP_BRANCHING_INVOLVED_IN_BLOOD_VESSEL_MORPHOGENESIS	31	-0.594023	-1.47998	0.0355505	0.0633055
							GOBP_POSITIVE_REGULATION_OF_AMINE_TRANSPORT	31	-0.591348	-1.47991	0.0176887	0.0632819
							GOBP_REGULATION_OF_RECEPTOR_INTERNALIZATION	50	-0.549023	-1.47945	0.0208333	0.0635526
							GOBP_DEFENSE_RESPONSE_TO_VIRUS	225	-0.506692	-1.47927	0	0.063607
							GOBP_FACE_DEVELOPMENT	44	-0.556817	-1.47905	0.0165198	0.0636657
							GOBP_POSITIVE_REGULATION_OF_POTASSIUM_ION_TRANSPORT	43	-0.563549	-1.4789	0.0144284	0.0637196
							GOBP_POSITIVE_REGULATION_OF_OSTEOBLAST_DIFFERENTIATION	60	-0.544491	-1.47889	0.00751073	0.063645
							GOBP_RESPONSE_TO_ELECTRICAL_STIMULUS	40	-0.572002	-1.47857	0.0222222	0.0638071
							GOBP_SENSORY_PERCEPTION_OF_PAIN	85	-0.534135	-1.47832	0.00620476	0.0639145
							GOBP_ZINC_ION_TRANSPORT	27	-0.595407	-1.47831	0.0330578	0.0638512
							GOBP_REGULATION_OF_DEFENSE_RESPONSE_TO_VIRUS_BY_VIRUS	29	-0.594139	-1.47829	0.0215569	0.063788
							GOBP_POST_ANAL_TAIL_MORPHOGENESIS	15	-0.675312	-1.47783	0.0402075	0.064042
							GOBP_REGULATION_OF_LEUKOCYTE_DEGRANULATION	40	-0.571392	-1.47764	0.0258427	0.0640784
							GOBP_POSITIVE_REGULATION_OF_NERVOUS_SYSTEM_DEVELOPMENT	254	-0.50221	-1.47754	0	0.064081
							GOBP_FEEDING_BEHAVIOR	68	-0.539427	-1.47723	0.00528541	0.0642243
							GOBP_PROTEIN_LOCALIZATION_TO_LYSOSOME	46	-0.552093	-1.4764	0.0208562	0.0647753
							GOBP_RETINA_VASCULATURE_DEVELOPMENT_IN_CAMERA_TYPE_EYE	18	-0.646975	-1.4761	0.0279188	0.0649576
							GOBP_METANEPHROS_MORPHOGENESIS	29	-0.596614	-1.47597	0.0231481	0.0649816
							GOBP_NEPHRON_TUBULE_EPITHELIAL_CELL_DIFFERENTIATION	15	-0.670884	-1.4758	0.0486556	0.0650355
							GOBP_HYPOTHALAMUS_DEVELOPMENT	15	-0.672109	-1.47575	0.0372836	0.0649971
							GOBP_REGULATION_OF_MEMBRANE_DEPOLARIZATION	39	-0.563244	-1.47543	0.0259009	0.0651772
							GOBP_MESENCHYME_MORPHOGENESIS	49	-0.552605	-1.47493	0.02	0.0654633
							GOBP_POSITIVE_REGULATION_OF_ENDOTHELIAL_CELL_PROLIFERATION	85	-0.530659	-1.4749	0.00308325	0.0654135
							GOBP_NEGATIVE_REGULATION_OF_BMP_SIGNALING_PATHWAY	44	-0.563526	-1.47445	0.0189732	0.0656278
							GOBP_REGULATION_OF_CARDIAC_MUSCLE_CELL_MEMBRANE_REPOLARIZATION	23	-0.620222	-1.4743	0.0260355	0.0656651
							GOBP_POSITIVE_REGULATION_OF_RECEPTOR_MEDIATED_ENDOCYTOSIS	48	-0.556457	-1.47336	0.0272628	0.0662955
							GOBP_POSITIVE_REGULATION_OF_BROWN_FAT_CELL_DIFFERENTIATION	15	-0.664231	-1.47316	0.0357143	0.0663616
							GOBP_REGULATION_OF_SYSTEMIC_ARTERIAL_BLOOD_PRESSURE_MEDIATED_BY_A_CHEMICAL_SIGNAL	39	-0.578636	-1.47283	0.0178372	0.0665594
							GOBP_POSITIVE_REGULATION_OF_RESPONSE_TO_WOUNDING	61	-0.537555	-1.47182	0.00942408	0.0672171
							GOBP_DETECTION_OF_STIMULUS_INVOLVED_IN_SENSORY_PERCEPTION	104	-0.516417	-1.47178	0.00102564	0.0671723
							GOBP_REGULATION_OF_PATTERN_RECOGNITION_RECEPTOR_SIGNALING_PATHWAY	94	-0.523057	-1.47142	0.00412797	0.0673665
							GOBP_SEGMENTATION	82	-0.523605	-1.47064	0.00103842	0.0679048
							GOBP_ANTIGEN_PROCESSING_AND_PRESENTATION_OF_ENDOGENOUS_PEPTIDE_ANTIGEN	19	-0.624588	-1.47052	0.0328698	0.067914
							GOBP_RESPONSE_TO_CORTICOSTERONE	17	-0.635932	-1.47051	0.0377834	0.0678457
							GOBP_POSITIVE_REGULATION_OF_FIBROBLAST_PROLIFERATION	41	-0.567015	-1.47037	0.0169491	0.0678844
							GOBP_REGULATION_OF_CYSTEINE_TYPE_ENDOPEPTIDASE_ACTIVITY	220	-0.498153	-1.46976	0	0.0682955
							GOBP_NEGATIVE_REGULATION_OF_GLIOGENESIS	29	-0.594202	-1.46943	0.036643	0.0684926
							GOBP_REGULATION_OF_KILLING_OF_CELLS_OF_OTHER_ORGANISM	16	-0.64794	-1.46929	0.0392405	0.0685174
							GOBP_DIGESTIVE_SYSTEM_DEVELOPMENT	118	-0.513021	-1.4692	0.00102249	0.0685074
							GOBP_SODIUM_ION_TRANSPORT	213	-0.502191	-1.46914	0	0.0684649
							GOBP_POSTSYNAPSE_ORGANIZATION	156	-0.507768	-1.46898	0	0.0684994
							GOBP_NEGATIVE_REGULATION_OF_CELL_MATRIX_ADHESION	35	-0.573583	-1.46878	0.0341686	0.0685739
							GOBP_RECEPTOR_SIGNALING_PATHWAY_VIA_STAT	128	-0.513757	-1.4687	0	0.0685563
							GOBP_MORPHOGENESIS_OF_A_BRANCHING_STRUCTURE	170	-0.503916	-1.46811	0	0.0689372
							GOBP_POSITIVE_REGULATION_OF_SMOOTH_MUSCLE_CELL_PROLIFERATION	79	-0.526213	-1.46802	0.00619195	0.0689323
							GOBP_SUBSTRATE_DEPENDENT_CELL_MIGRATION	24	-0.609763	-1.46789	0.0374849	0.0689478
							GOBP_RESPONSE_TO_LIGHT_STIMULUS	304	-0.493742	-1.46786	0	0.0688911
							GOBP_POSITIVE_REGULATION_OF_STEM_CELL_DIFFERENTIATION	17	-0.645535	-1.46778	0.0388471	0.068884
							GOBP_EMBRYONIC_CAMERA_TYPE_EYE_MORPHOGENESIS	24	-0.608991	-1.46766	0.0350665	0.0689006
							GOBP_NEGATIVE_REGULATION_OF_BIOMINERALIZATION	26	-0.604255	-1.46755	0.0260355	0.0689096
							GOBP_REGULATION_OF_DEFENSE_RESPONSE_TO_VIRUS	65	-0.532754	-1.46753	0.00954401	0.0688479
							GOBP_POSITIVE_REGULATION_OF_INTERFERON_ALPHA_PRODUCTION	22	-0.624327	-1.46752	0.0279465	0.0687798
							GOBP_POSITIVE_REGULATION_OF_GLIAL_CELL_DIFFERENTIATION	41	-0.565905	-1.46722	0.0244444	0.0689376
							GOBP_CELL_PROLIFERATION_IN_HINDBRAIN	16	-0.655215	-1.46637	0.0342556	0.0695052
							GOBP_DETECTION_OF_TEMPERATURE_STIMULUS_INVOLVED_IN_SENSORY_PERCEPTION	16	-0.657036	-1.46613	0.0369427	0.0696137
							GOBP_RESPONSE_TO_BMP	149	-0.506217	-1.46582	0.00100705	0.0697592
							GOBP_NEGATIVE_REGULATION_OF_CELL_DEVELOPMENT	161	-0.510155	-1.46571	0	0.0697703
							GOBP_NEGATIVE_REGULATION_OF_PEPTIDASE_ACTIVITY	195	-0.50517	-1.46551	0	0.0698388
							GOBP_ENDOCARDIAL_CUSHION_MORPHOGENESIS	33	-0.574805	-1.46477	0.0255814	0.0703268
							GOBP_REGULATION_OF_BRANCHING_INVOLVED_IN_URETERIC_BUD_MORPHOGENESIS	19	-0.628893	-1.46415	0.0399002	0.0707321
							GOBP_REGULATION_OF_MAST_CELL_ACTIVATION_INVOLVED_IN_IMMUNE_RESPONSE	28	-0.58002	-1.46381	0.0341578	0.0709202
							GOBP_RESPONSE_TO_ACETYLCHOLINE	26	-0.60201	-1.46375	0.0343602	0.0708994
							GOBP_MHC_CLASS_II_BIOSYNTHETIC_PROCESS	15	-0.672011	-1.46339	0.0416667	0.0711345
							GOBP_REACTIVE_OXYGEN_SPECIES_BIOSYNTHETIC_PROCESS	107	-0.510738	-1.46268	0.00408163	0.0716049
							GOBP_EXPLORATION_BEHAVIOR	18	-0.643227	-1.46263	0.0345679	0.0715601
							GOBP_REGULATION_OF_NEURON_PROJECTION_DEVELOPMENT	413	-0.4933	-1.46254	0	0.0715522
							GOBP_MONOVALENT_INORGANIC_CATION_HOMEOSTASIS	149	-0.506303	-1.46243	0.00201816	0.0715581
							GOBP_CELLULAR_RESPONSE_TO_REACTIVE_NITROGEN_SPECIES	17	-0.650955	-1.46221	0.0365239	0.0716787
							GOBP_NEGATIVE_REGULATION_OF_INFLAMMATORY_RESPONSE	118	-0.509799	-1.46053	0.00409417	0.0729318
							GOBP_REGULATION_OF_ASTROCYTE_DIFFERENTIATION	20	-0.616144	-1.4603	0.0379437	0.0730412
							GOBP_REGULATION_OF_MESENCHYMAL_CELL_PROLIFERATION	26	-0.60113	-1.46004	0.0282353	0.0731902
							GOBP_POSITIVE_REGULATION_OF_REGULATED_SECRETORY_PATHWAY	47	-0.546564	-1.45983	0.0186813	0.0732802
							GOBP_POSITIVE_REGULATION_OF_CARTILAGE_DEVELOPMENT	27	-0.602516	-1.45928	0.0309156	0.07369
							GOBP_NEGATIVE_REGULATION_OF_NOTCH_SIGNALING_PATHWAY	37	-0.575291	-1.4591	0.0200445	0.0737656
							GOBP_REGULATION_OF_GLIAL_CELL_MIGRATION	18	-0.636457	-1.45908	0.0332481	0.0737012
							GOBP_VENTRAL_SPINAL_CORD_DEVELOPMENT	40	-0.567042	-1.45881	0.023702	0.0738257
							GOBP_CHONDROCYTE_DEVELOPMENT	28	-0.587535	-1.45877	0.0333731	0.0737833
							GOBP_MEMBRANE_REPOLARIZATION	41	-0.559776	-1.4587	0.0233333	0.0737639
							GOBP_REGULATION_OF_VESICLE_MEDIATED_TRANSPORT	486	-0.492961	-1.45764	0	0.0745499
							GOBP_SYNAPTIC_TRANSMISSION_GABAERGIC	43	-0.562469	-1.45752	0.0209021	0.074568
							GOBP_ENDOTHELIAL_CELL_APOPTOTIC_PROCESS	50	-0.544289	-1.45747	0.0205405	0.0745353
							GOBP_TELENCEPHALON_GLIAL_CELL_MIGRATION	22	-0.612687	-1.4574	0.0414634	0.0745079
							GOBP_SIGNAL_RELEASE	441	-0.486996	-1.45632	0	0.075296
							GOBP_CELLULAR_MONOVALENT_INORGANIC_CATION_HOMEOSTASIS	109	-0.512265	-1.4556	0.00614125	0.0758252
							GOBP_REGULATION_OF_POSTSYNAPTIC_NEUROTRANSMITTER_RECEPTOR_ACTIVITY	16	-0.650395	-1.45511	0.040404	0.0761547
							GOBP_FEMALE_GENITALIA_DEVELOPMENT	15	-0.667992	-1.45509	0.0417722	0.0760936
							GOBP_EPITHELIAL_CELL_PROLIFERATION	353	-0.49384	-1.45488	0	0.0761926
							GOBP_ARTERY_MORPHOGENESIS	61	-0.534839	-1.45448	0.0192103	0.0764486
							GOBP_BIOLOGICAL_PROCESS_INVOLVED_IN_INTERACTION_WITH_SYMBIONT	75	-0.522187	-1.45434	0.00835946	0.0765038
							GOBP_GASTRULATION	165	-0.502941	-1.45403	0.00100705	0.0766625
							GOBP_CLATHRIN_COAT_ASSEMBLY	18	-0.635431	-1.45377	0.039312	0.0767766
							GOBP_NEGATIVE_REGULATION_OF_G_PROTEIN_COUPLED_RECEPTOR_SIGNALING_PATHWAY	45	-0.557245	-1.45309	0.0272926	0.0772717
							GOBP_ORGANIC_ACID_TRANSPORT	287	-0.492778	-1.45225	0	0.0779389
							GOBP_REGULATION_OF_MORPHOGENESIS_OF_A_BRANCHING_STRUCTURE	44	-0.554376	-1.45165	0.0209713	0.0783478
							GOBP_REGULATION_OF_HORMONE_METABOLIC_PROCESS	33	-0.571139	-1.45161	0.0287687	0.0783015
							GOBP_POSITIVE_REGULATION_OF_EPITHELIAL_TO_MESENCHYMAL_TRANSITION	48	-0.551113	-1.45149	0.0239391	0.0783195
							GOBP_GLOMERULAR_EPITHELIAL_CELL_DIFFERENTIATION	18	-0.632811	-1.45127	0.0343075	0.0784189
							GOBP_REGULATION_OF_PEPTIDYL_TYROSINE_PHOSPHORYLATION	232	-0.49465	-1.45124	0	0.0783624
							GOBP_CELLULAR_RESPONSE_TO_ESTRADIOL_STIMULUS	33	-0.577938	-1.45064	0.0354691	0.0787992
							GOBP_CELLULAR_RESPONSE_TO_INORGANIC_SUBSTANCE	199	-0.496011	-1.45048	0	0.0788643
							GOBP_DENDRITIC_SPINE_MORPHOGENESIS	60	-0.535667	-1.45027	0.0116156	0.0789517
							GOBP_NEGATIVE_REGULATION_OF_CELLULAR_RESPONSE_TO_GROWTH_FACTOR_STIMULUS	87	-0.519518	-1.44981	0.00932642	0.0792922
							GOBP_SECONDARY_PALATE_DEVELOPMENT	24	-0.59587	-1.44966	0.0431035	0.0793375
							GOBP_POSITIVE_REGULATION_OF_FATTY_ACID_METABOLIC_PROCESS	29	-0.582664	-1.44956	0.0364277	0.0793542
							GOBP_EMBRYONIC_EYE_MORPHOGENESIS	32	-0.571367	-1.44953	0.0266512	0.0792871
							GOBP_CATECHOL_CONTAINING_COMPOUND_BIOSYNTHETIC_PROCESS	18	-0.643457	-1.44938	0.0348692	0.0793442
							GOBP_POSTSYNAPTIC_SPECIALIZATION_ORGANIZATION	31	-0.576523	-1.44916	0.0386417	0.0794486
							GOBP_PURINE_NUCLEOBASE_METABOLIC_PROCESS	18	-0.63056	-1.44884	0.0497512	0.0796677
							GOBP_MUSCLE_CELL_PROLIFERATION	174	-0.498037	-1.44832	0	0.079981
							GOBP_ADULT_LOCOMOTORY_BEHAVIOR	56	-0.529377	-1.44822	0.016129	0.0799869
							GOBP_POSITIVE_REGULATION_OF_TRANSCRIPTION_REGULATORY_REGION_DNA_BINDING	24	-0.598242	-1.44794	0.0358852	0.0801254
							GOBP_BROWN_FAT_CELL_DIFFERENTIATION	43	-0.554469	-1.4474	0.0185792	0.0804873
							GOBP_REGULATION_OF_HORMONE_BIOSYNTHETIC_PROCESS	20	-0.62515	-1.4471	0.0384615	0.0806711
							GOBP_REGULATION_OF_RESPONSE_TO_CYTOKINE_STIMULUS	166	-0.498418	-1.44676	0.00201613	0.0808945
							GOBP_SPINAL_CORD_PATTERNING	18	-0.643683	-1.44675	0.0457921	0.0808164
							GOBP_NEGATIVE_REGULATION_OF_NEURON_APOPTOTIC_PROCESS	126	-0.507506	-1.44664	0.00706357	0.0808405
							GOBP_TUMOR_NECROSIS_FACTOR_MEDIATED_SIGNALING_PATHWAY	162	-0.504665	-1.44657	0	0.0808185
							GOBP_ENDOCRINE_PANCREAS_DEVELOPMENT	40	-0.562029	-1.44628	0.0201568	0.081007
							GOBP_ENDOTHELIAL_CELL_PROLIFERATION	137	-0.499446	-1.44536	0.00101112	0.0817229
							GOBP_GENITALIA_DEVELOPMENT	35	-0.56707	-1.44529	0.0361174	0.081702
							GOBP_EMBRYONIC_DIGESTIVE_TRACT_DEVELOPMENT	29	-0.588815	-1.44518	0.031746	0.081717
							GOBP_ANTIGEN_PROCESSING_AND_PRESENTATION_OF_PEPTIDE_OR_POLYSACCHARIDE_ANTIGEN_VIA_MHC_CLASS_II	99	-0.511702	-1.44494	0.0102564	0.0818629
							GOBP_CELL_DIFFERENTIATION_IN_SPINAL_CORD	43	-0.54965	-1.44483	0.0304054	0.0818717
							GOBP_SPINAL_CORD_MOTOR_NEURON_DIFFERENTIATION	27	-0.584919	-1.44446	0.036385	0.0820896
							GOBP_LIPID_EXPORT_FROM_CELL	75	-0.523378	-1.4444	0.0115183	0.0820795
							GOBP_NEUROPEPTIDE_SIGNALING_PATHWAY	76	-0.524576	-1.44381	0.0166148	0.0824816
							GOBP_BIOMINERALIZATION	144	-0.505556	-1.44294	0	0.0830923
							GOBP_CELL_MIGRATION_INVOLVED_IN_HEART_DEVELOPMENT	17	-0.637546	-1.44264	0.0532838	0.0832667
							GOBP_KILLING_OF_CELLS_OF_OTHER_ORGANISM	40	-0.552897	-1.44176	0.0304054	0.0839779
							GOBP_RETINOL_METABOLIC_PROCESS	41	-0.557751	-1.44087	0.0259009	0.084674
							GOBP_NEGATIVE_REGULATION_OF_SECRETION	135	-0.501506	-1.44076	0.00404858	0.0846899
							GOBP_ACTIN_CYTOSKELETON_REORGANIZATION	99	-0.506194	-1.43947	0.00822199	0.085755
							GOBP_PROTEIN_HETEROOLIGOMERIZATION	23	-0.601762	-1.43928	0.0435866	0.0858473
							GOBP_RESPONSE_TO_DOPAMINE	68	-0.525317	-1.43924	0.0169312	0.0857941
							GOBP_REGULATION_OF_PHOSPHOLIPID_BIOSYNTHETIC_PROCESS	15	-0.649032	-1.43919	0.0454546	0.0857557
							GOBP_POSITIVE_REGULATION_OF_HEART_RATE	24	-0.599402	-1.4382	0.0540541	0.0865757
							GOBP_POSITIVE_REGULATION_OF_REACTIVE_OXYGEN_SPECIES_BIOSYNTHETIC_PROCESS	47	-0.541387	-1.43816	0.0365044	0.0865132
							GOBP_CARBOXYLIC_ACID_TRANSPORT	245	-0.48826	-1.43757	0	0.0869626
							GOBP_POSITIVE_REGULATION_OF_VASCULATURE_DEVELOPMENT	145	-0.50022	-1.43747	0.00202429	0.0869837
							GOBP_NECROPTOTIC_PROCESS	37	-0.555079	-1.43709	0.0428241	0.0872438
							GOBP_REGULATION_OF_CELLULAR_RESPONSE_TO_GROWTH_FACTOR_STIMULUS	253	-0.493051	-1.43689	0	0.0873414
							GOBP_NEGATIVE_REGULATION_OF_CHEMOTAXIS	57	-0.535587	-1.43675	0.0214592	0.0873728
[truncated: 2,443 more rows]
