# Supplementary material for: SF3B1K700E mutation in human embryonic stem cells causes aberrant expression of immune-related genes
Source: PLoS One. 2025 Dec 17;20(12):e0334361. doi: 10.1371/journal.pone.0334361 (PMC12711085; doi:10.1371/journal.pone.0334361)
Supplement: S12 Table — (XLSX) [file pone.0334361.s014.xlsx]

## Sheet: Sheet1
S12 Table. Downregulated Chemokine Receptors (CCRs) and their ligands (CCLs) in splicing
factor-mutant cancers. CCR1 and its CCLs are highlighted in yellow. Fold changes (FCs) are shown.
CCRs	SF3B1	SF3B1	SF3B1	SF3B1	SF3B1	SRSF2	U2AF1	ZRSR2
	MDS	AML	CLL	BRCA	UVM	MDS	MDS	MDS
CCR1	-1.9	-3.3	-256.2	-1.6	-2.8		-2.2
CCR2					-3.7	-6.3	-3.9	-5.7
CCR4			-15.8	-1.8	-6.2
CCR5			-50		-6.2			-2.2
CCR6				-1.9
CCR7			-1.7		-5.9
CCR8
CCR9	-1.9
CCRL2	-4.6				-2.5
Gene	SF3B1	SF3B1	SF3B1	SF3B1	SF3B1	SRSF2	U2AF1	ZRSR2
	MDS	AML	CLL	BRCA	UVM	MDS	MDS	MDS
CCL2	-3.5		-245.7		-1.8
CCL3	-2.7	-6.8			-2.6
CCL3L1	-3.4	-12.1			-1.9
CCL4	-1.8	-2.9			-5.4
CCL4L2	-4.4	-10			-4.1
CCL5	-1.6		-12.8		-6.5
CCL7	-11.7						-17.9
CCL8
CCL13					-4.6
CCL14					-2.3
CCL18				-2.9	-2.4
CCL20	-2.2	-20.7			-3.1
CCL22		-4.8			-9.9			-5.5
CCL23	-2.2	-7.3			-3.1			-1.9
CCL24			-6.8844e+06		-10.1			-4.8
CCL25					-3.5
CCL26					-4.3
CCL28	-1.4
