# Supplementary material for: SF3B1K700E mutation in human embryonic stem cells causes aberrant expression of immune-related genes
Source: PLoS One. 2025 Dec 17;20(12):e0334361. doi: 10.1371/journal.pone.0334361 (PMC12711085; doi:10.1371/journal.pone.0334361)
Supplement: S13 Table — (XLSX) [file pone.0334361.s015.xlsx]

## Sheet: DEseq_MUTvsWT_exon_based_result
S13 Table. RNA Pol II II transcription levels measured using PRO-seq. Comparisons are from 3 biological replicates of SF3B1K700E versus SF3B1WT ES cells.
GeneID	GeneName	FoldChange in RNA-seq	log2FoldChange in RNA-seq	pvalue	padj	Upregulated in RNA-seq_Yes=1_No=0	Downregulated in RNA-seq_Yes=1_No=0	PROseq_Promoter_TSS_to_+100nt_WT	PROseq_Promoter_TSS_to_+100nt_SF3B1_MUT	PROseq_GeneBody_TSS+250_to_TES_DensityPer100nt_WT	PROseq_GeneBody_TSS+250_to_TES_DensityPer100nt_SF3B1_MUT
ENSG00000166741	NNMT	38.6524	5.27249	0.00361003	0.0120399	1	0	13.5127	9.50446	0.777705	0.368177
ENSG00000162623	TYW3	37.5976	5.23257	0.006432	0.0197549	1	0	29.5886	27.2347	0.426172	0.920269
ENSG00000198205	ZXDA	37.4652	5.22748	0.0118117	0.0326438	1	0	27.5391	46.285	0.876081	2.48177
ENSG00000116791	CRYZ	32.8116	5.03613	0.00306163	0.0104624	1	0	22.7797	39.4866	0.10054	0.405235
ENSG00000095627	TDRD1	28.6539	4.84066	2.20126e-09	3.60345e-08	1	0	2.43683	19.8912	0.106738	0.245186
ENSG00000231877	AL359551.1	27.9158	4.80301	0.000131445	0.000690872	1	0	6.04687	52.6562	0.134318	0.586691
ENSG00000135111	TBX3	27.349	4.77342	2.271e-09	3.70913e-08	1	0	47.5973	53.5946	0.909166	2.12366
ENSG00000230937	MIR205HG	26.88	4.74846	1.95952e-25	2.66701e-23	1	0	26.5573	124.164	16.407	103.607
ENSG00000130513	GDF15	24.46	4.61235	4.09048e-17	2.30146e-15	1	0	202.191	385.575	50.9888	108.007
ENSG00000223760	MED15P9	23.5359	4.55679	0.00815328	0.0240741	1	0	0.413394	28.3635	0.0883223	0.603004
ENSG00000141096	DPEP3	23.1707	4.53423	7.37496e-13	2.23296e-11	1	0	10.4355	54.9818	0.373005	2.58507
ENSG00000206195	DUXAP8	23.1004	4.52985	0.00729109	0.0219593	1	0	39.518	13.928	0.477114	0.236616
ENSG00000172965	MIR4435-2HG	18.0748	4.17591	8.52564e-11	1.79176e-09	1	0	21.8915	16.9172	1.74172	2.23656
ENSG00000283809	AC007326.4	16.2779	4.02485	2.82986e-55	1.55545e-52	1	0	65.1489	56.0142	5.1794	5.08495
ENSG00000183888	SRARP	15.7927	3.98119	0.00413176	0.013574	1	0	14.2043	20.1509	0.33152	0.319785
ENSG00000249258	AC079193.2	15.3145	3.93683	0.00876288	0.0255104	1	0	9.26362	7.59218	2.28601	2.31626
ENSG00000188984	AADACL3	15.0728	3.91387	1.09009e-08	1.51395e-07	1	0	5.03237	18.4375	1.33728	3.63796
ENSG00000265933	LINC00668	14.9672	3.90373	1.27358e-05	8.67939e-05	1	0	1.39888	18.0746	0.0846332	0.516135
ENSG00000057593	F7	14.7912	3.88667	3.66702e-06	2.90174e-05	1	0	6.88259	8.08047	0.730972	1.86342
ENSG00000176840	MIR7-3HG	14.2576	3.83366	0.00585763	0.0182378	1	0	276.503	484.049	1.96241	7.12588
ENSG00000164093	PITX2	14.2398	3.83186	2.66564e-17	1.53607e-15	1	0	22.3181	68.4612	0.653675	14.5293
ENSG00000073146	MOV10L1	14.0919	3.81679	0.00096746	0.00390123	1	0	5.02343	18.3392	0.233128	0.335516
ENSG00000203909	DPPA5	13.8334	3.79008	1.05384e-31	2.1515e-29	1	0	0	5.70492	0.312454	2.02621
ENSG00000138135	CH25H	13.6683	3.77276	0.000742418	0.00311153	1	0	27.6163	29.1282	1.78239	2.56051
ENSG00000135604	STX11	13.2355	3.72634	0.00553225	0.0174029	1	0	95.9301	63.8	0.131682	0.121846
ENSG00000258101	AC010173.1	12.968	3.69688	0.00449487	0.0145892	1	0	250.647	199.959	3.06151	3.42781
ENSG00000247498	GPRC5D-AS1	12.2636	3.61631	0.00673844	0.0205723	1	0	0	20.8871	0.137549	0.720215
ENSG00000248538	AC022784.1	12.0047	3.58552	1.28498e-21	1.23246e-19	1	0	37.3435	35.9843	2.6011	5.32699
ENSG00000222041	CYTOR	11.3217	3.50102	5.63385e-17	3.10862e-15	1	0	21.5507	16.1845	1.76298	2.32712
ENSG00000213231	TCL1B	10.9572	3.45381	2.561e-29	4.81568e-27	1	0	30.2344	106.457	0.899479	4.79328
ENSG00000184058	TBX1	10.2815	3.36198	2.71626e-06	2.23803e-05	1	0	8.51273	26.9844	0.27938	1.73983
ENSG00000276547	PCDHGB5	9.69518	3.27727	4.82187e-18	3.04909e-16	1	0	9.94063	11.8987	3.06283	3.32855
ENSG00000280623	PCAT14	9.6186	3.26583	8.20895e-10	1.45732e-08	1	0	25.4319	38.5399	2.05905	6.14174
ENSG00000171346	KRT15	9.61401	3.26514	0.00381224	0.0126347	1	0	39.3257	47.9563	8.78153	5.17975
ENSG00000109321	AREG	9.56886	3.25835	0.00394577	0.0130259	1	0	6.85022	17.2545	0.104842	0.268246
ENSG00000136244	IL6	9.45489	3.24106	4.68646e-06	3.61047e-05	1	0	3.43683	4.98804	6.21802	6.89023
ENSG00000144810	COL8A1	9.44514	3.23957	1.12808e-13	3.90349e-12	1	0	34.298	22.717	0.506463	0.402664
ENSG00000080166	DCT	9.03113	3.17491	0.00542734	0.017103	1	0	273.391	216.863	0.237716	0.229179
ENSG00000259353	AC090515.5	8.99367	3.16891	0.00110735	0.00437995	1	0	13.2333	30.1672	0.554458	1.0119
ENSG00000124092	CTCFL	8.80218	3.13786	6.01966e-24	7.16892e-22	1	0	5.86473	15.6221	0.258989	0.926557
ENSG00000162722	TRIM58	8.78379	3.13484	2.3488e-05	0.000150207	1	0	11.7618	55.9572	0.346814	1.03212
ENSG00000080007	DDX43	8.55338	3.09649	0.000796058	0.00330135	1	0	3.22567	9.63817	0.365158	0.522403
ENSG00000162460	TMEM82	8.31668	3.05601	2.4183e-09	3.90949e-08	1	0	39.0262	45.3951	2.16532	1.9495
ENSG00000161652	IZUMO2	8.04089	3.00736	2.3782e-07	2.47177e-06	1	0	4.45134	34.8137	0.340125	1.67711
ENSG00000163737	PF4	7.9961	2.9993	0.000322506	0.00151162	1	0	5.70045	32.2865	0.721833	7.01187
ENSG00000081277	PKP1	7.56046	2.91847	0.000149938	0.000774679	1	0	7.08482	33.3669	0.0504566	0.312606
ENSG00000224957	LINC01266	7.51854	2.91045	0.0162789	0.0427308	1	0	47.4827	33.3905	0.114402	0.111482
ENSG00000248322	AL117348.1	6.91686	2.79012	5.94604e-15	2.4774e-13	1	0	8.07031	102.629	2.72362	14.9525
ENSG00000112494	UNC93A	6.82662	2.77117	5.66834e-11	1.23485e-09	1	0	1.21116	6.06782	0.206536	0.767552
ENSG00000057657	PRDM1	6.67741	2.73929	3.32661e-06	2.65739e-05	1	0	14.8578	11.9001	0.434773	0.459942
ENSG00000162039	MEIOB	6.61457	2.72565	1.07461e-49	4.95397e-47	1	0	21.5583	35.4169	0.915314	1.39083
ENSG00000124762	CDKN1A	6.5623	2.7142	5.34574e-23	5.70119e-21	1	0	580.603	519.008	19.1853	30.0793
ENSG00000171864	PRND	6.50422	2.70138	0.0116524	0.0323287	1	0	5.06139	5.01019	0.252937	0.245517
ENSG00000197540	GZMM	6.45427	2.69025	0.000322816	0.00151258	1	0	42.1122	52.952	12.3844	10.2126
ENSG00000185404	SP140L	6.45298	2.68997	5.44683e-08	6.48672e-07	1	0	17.2132	23.7787	0.387279	0.919134
ENSG00000178075	GRAMD1C	6.41046	2.68043	1.04995e-14	4.22673e-13	1	0	42.3969	34.9994	0.301226	0.312164
ENSG00000243709	LEFTY1	6.309	2.65741	5.32242e-40	1.46275e-37	1	0	45.986	518.781	25.8652	313.868
ENSG00000106366	SERPINE1	6.12825	2.61548	7.19123e-08	8.36207e-07	1	0	123.618	92.2694	10.6211	5.91972
ENSG00000228863	AL121985.1	6.06039	2.59941	0.000234982	0.00114847	1	0	9.64242	32.2906	1.86591	7.01367
ENSG00000078081	LAMP3	6.03332	2.59295	1.07403e-05	7.49796e-05	1	0	13.8779	9.64222	0.279649	0.279259
ENSG00000282057	AC092807.4	5.98029	2.58021	0.0194645	0.0496904	1	0	153.074	126.183	1.20006	0.920097
ENSG00000135046	ANXA1	5.95877	2.57501	6.57177e-12	1.71069e-10	1	0	8.23459	3.92492	0.631158	0.53983
ENSG00000170162	VGLL2	5.94006	2.57048	0.0114534	0.0318382	1	0	16.392	16.0626	0.168249	0.385403
ENSG00000063438	AHRR	5.73276	2.51923	0.00328903	0.0111146	1	0	57.1779	25.1093	0.634033	0.545975
ENSG00000143632	ACTA1	5.69992	2.51094	6.98242e-46	2.62594e-43	1	0	40.2621	92.828	7.12586	15.9823
ENSG00000131844	MCCC2	5.68964	2.50834	1.79606e-10	3.54522e-09	1	0	47.7872	39.8145	0.444644	0.35358
ENSG00000143194	MAEL	5.65975	2.50074	0.0111395	0.031123	1	0	14.9496	24.305	0.086018	0.144634
ENSG00000170542	SERPINB9	5.641	2.49595	2.69665e-82	3.50343e-79	1	0	424.427	493.586	4.83937	8.17531
ENSG00000254349	MIR2052HG	5.48938	2.45664	0.000393545	0.00178544	1	0	27.9034	48.5562	0.264974	0.612912
ENSG00000204335	SP5	5.36873	2.42458	0.00269856	0.00938096	1	0	23.8757	11.7727	1.23135	1.35583
ENSG00000188257	PLA2G2A	5.29062	2.40344	4.5479e-07	4.42437e-06	1	0	4.42232	7.13094	0.659289	1.6588
ENSG00000146592	CREB5	5.26597	2.3967	1.89861e-08	2.51692e-07	1	0	15.5797	18.4479	0.374703	0.683249
ENSG00000155719	OTOA	5.22026	2.38412	0.0140801	0.0377946	1	0	24.9226	19.752	0.282769	0.232626
ENSG00000256288	LINC02617	5.0259	2.32938	0.000394051	0.00178717	1	0	96.7667	108.748	13.8874	16.3828
ENSG00000162598	C1orf87	5.02071	2.32789	0.00146279	0.00557605	1	0	29.0176	17.7331	0.110653	0.120677
ENSG00000204219	TCEA3	5.01907	2.32742	0.00224004	0.00796725	1	0	47.5168	45.0919	1.2614	1.09365
ENSG00000142619	PADI3	5.00059	2.3221	5.51311e-08	6.55472e-07	1	0	83.9736	65.2485	0.963804	1.61907
ENSG00000006555	TTC22	4.99944	2.32177	9.74562e-09	1.37487e-07	1	0	5.13394	20.1405	0.460077	0.962113
ENSG00000165807	PPP1R36	4.95245	2.30814	0.00322858	0.0109361	1	0	44.9298	81.0676	0.555887	0.879244
ENSG00000267413	LINC01901	4.93471	2.30297	4.77614e-08	5.7746e-07	1	0	15.0601	18.9486	0.317871	0.749835
ENSG00000111452	ADGRD1	4.92325	2.29961	3.29741e-07	3.30458e-06	1	0	3.70603	21.7279	0.190062	0.475282
ENSG00000101280	ANGPT4	4.88645	2.28879	9.58642e-07	8.64896e-06	1	0	6.91719	9.41161	0.24104	0.342062
ENSG00000137672	TRPC6	4.82561	2.27071	0.000238224	0.00116233	1	0	2.02344	3.9229	0.203769	0.289728
ENSG00000171847	FAM90A1	4.807	2.26514	0.000118928	0.000631441	1	0	11.6279	13.7874	0.784772	0.749327
ENSG00000196159	FAT4	4.78759	2.2593	2.63105e-41	7.67354e-39	1	0	13.1663	15.2246	0.581527	1.14246
ENSG00000129194	SOX15	4.72775	2.24115	2.21347e-06	1.86734e-05	1	0	97.323	144.112	18.5952	20.3355
ENSG00000176358	TAC4	4.72151	2.23925	0.00504509	0.0160828	1	0	6.34511	6.54634	1.26294	2.32184
ENSG00000204446	C9orf170	4.65831	2.21981	0.0113117	0.0315118	1	0	44.1891	53.8296	0.934936	1.79
ENSG00000198835	GJC2	4.61348	2.20586	8.23133e-13	2.46612e-11	1	0	14.3395	27.4937	6.38621	9.8877
ENSG00000204710	SPDYC	4.61155	2.20525	0.00177649	0.00657206	1	0	225.969	400.918	1.19553	4.08386
ENSG00000185168	LINC00482	4.54013	2.18273	0.00784508	0.0233571	1	0	2.8212	7.51599	0.293681	0.835311
ENSG00000229953	AL590666.2	4.5263	2.17833	2.86126e-06	2.32331e-05	1	0	18.2815	22.0327	1.69086	4.65416
ENSG00000183273	CCDC60	4.52341	2.17741	0.0175913	0.0456174	1	0	10.906	5.83029	0.247323	0.289117
ENSG00000156574	NODAL	4.48067	2.16372	3.44891e-11	7.82356e-10	1	0	22.2465	146.744	2.12173	14.2907
ENSG00000175772	LINC01106	4.44414	2.15191	0.000169355	0.000861911	1	0	71.5832	105.496	4.50138	9.62875
ENSG00000168509	HJV	4.43951	2.1504	0.00823853	0.0242606	1	0	14.7516	17.089	0.866324	0.909667
ENSG00000099715	PCDH11Y	4.41864	2.1436	0.000574972	0.00250135	1	0	180.171	164.413	1.38985	2.00273
ENSG00000145113	MUC4	4.38357	2.13211	7.71883e-09	1.11312e-07	1	0	36.1469	59.1779	1.3929	2.51166
ENSG00000250131	AC078881.1	4.38203	2.1316	0.000199446	0.000991746	1	0	6.87366	27.9422	0.306042	0.603543
ENSG00000280913	CTSLP3	4.36637	2.12644	7.5e-05	0.000421884	1	0	41.5794	38.6451	1.17953	1.62973
ENSG00000147804	SLC39A4	4.36585	2.12626	2.30172e-10	4.43911e-09	1	0	24.2422	20.0907	2.2541	1.86758
ENSG00000257084	MIR200CHG	4.35214	2.12173	0.0190527	0.0488048	1	0	47.625	151.564	8.01443	20.6184
ENSG00000267069	AP005264.1	4.34089	2.11799	0.00451426	0.0146383	1	0	34.5079	45.0267	3.2605	8.59177
ENSG00000091986	CCDC80	4.33783	2.11697	1.04447e-19	7.73395e-18	1	0	127.574	219.417	0.955406	2.07969
ENSG00000174600	CMKLR1	4.2965	2.10316	6.84276e-13	2.08063e-11	1	0	18.5784	40.9812	0.412331	0.734673
ENSG00000284948	AC107959.4	4.26361	2.09208	8.29914e-17	4.44206e-15	1	0	31.5949	30.1388	2.05322	2.44089
ENSG00000141526	SLC16A3	4.19821	2.06977	0.00309723	0.0105588	1	0	524.449	404.852	6.06241	8.60228
ENSG00000119917	IFIT3	4.17431	2.06154	2.01461e-07	2.13423e-06	1	0	11.619	4.63692	3.09065	2.0658
ENSG00000286172	RNVU1-8	4.15841	2.05603	3.68113e-06	2.90968e-05	1	0	537.121	707.057	241.906	418.909
ENSG00000125657	TNFSF9	4.15116	2.05351	1.19196e-35	2.83906e-33	1	0	528.874	487.007	6.05161	12.7048
ENSG00000258417	AC100868.1	4.13883	2.04922	0.00027112	0.0013032	1	0	36.6856	49.58	1.923	5.20408
ENSG00000137691	CFAP300	4.13605	2.04825	3.53575e-05	0.000217237	1	0	9.85916	12.0241	0.565221	0.826563
ENSG00000094755	GABRP	4.13589	2.0482	7.67035e-17	4.1791e-15	1	0	5.2491	10.5966	0.709768	1.64441
ENSG00000145632	PLK2	4.13036	2.04627	7.38736e-27	1.16014e-24	1	0	1805.09	1981.64	18.3753	30.8061
ENSG00000282024	AL009031.1	4.10847	2.0386	0.00178325	0.00659142	1	0	52.8665	47.2272	9.81012	8.71835
ENSG00000180353	HCLS1	4.08403	2.02999	1.82597e-12	5.20857e-11	1	0	28.7002	38.824	1.03898	1.00882
ENSG00000251095	AC093866.1	4.07391	2.02641	9.07943e-14	3.18025e-12	1	0	203.266	201.129	20.9897	27.7691
ENSG00000196569	LAMA2	4.05462	2.01957	1.79154e-41	5.33393e-39	1	0	85.7059	105.24	0.283991	0.447443
ENSG00000255150	EID3	4.01297	2.00467	2.35006e-08	3.03385e-07	1	0	16.5451	19.358	5.10519	6.67915
ENSG00000135205	CCDC146	4.00886	2.00319	0.000566081	0.00246823	1	0	30.6098	29.6153	0.320782	0.354412
ENSG00000233056	ERVH48-1	3.9844	1.99436	4.44343e-07	4.34343e-06	1	0	11.9351	52.6982	2.12543	9.7966
ENSG00000233077	LINC01271	3.97246	1.99003	7.82562e-09	1.12738e-07	1	0	55.0905	45.5198	1.14298	1.3624
ENSG00000091592	NLRP1	3.94933	1.98161	1.16734e-07	1.29522e-06	1	0	16.6031	18.1799	0.279153	0.32432
ENSG00000266053	NDUFV2-AS1	3.94636	1.98052	0.000925791	0.00376587	1	0	69.4436	54.8434	4.81312	4.03424
ENSG00000159388	BTG2	3.94532	1.98014	1.90934e-33	4.1343e-31	1	0	529.183	478.486	7.33426	15.016
ENSG00000133433	GSTT2B	3.94417	1.97972	5.66194e-05	0.000328226	1	0	29.24	33.9593	4.53934	8.53781
ENSG00000233064	AL136307.1	3.9343	1.97611	0.00564345	0.0176671	1	0	149.763	161.409	0.463631	0.580699
ENSG00000247095	MIR210HG	3.91673	1.96965	0.000942494	0.00381888	1	0	181.848	122.963	3.79017	4.2093
ENSG00000250208	FZD10-AS1	3.89582	1.96193	0.00954478	0.027385	1	0	22.8476	16.1506	0.851348	1.22251
ENSG00000266835	GAPLINC	3.89308	1.96091	0.0137587	0.0371027	1	0	124.273	91.8267	10.8867	6.96851
ENSG00000115008	IL1A	3.83581	1.93953	2.06634e-05	0.000133923	1	0	13.5451	11.3052	1.97724	1.41998
ENSG00000180543	TSPYL5	3.81879	1.93312	2.12259e-32	4.46087e-30	1	0	45.309	60.894	1.58484	4.96953
ENSG00000176928	GCNT4	3.7893	1.92193	2.86107e-08	3.61836e-07	1	0	40.7578	40.0476	2.32616	3.18267
ENSG00000213963	AC019080.1	3.76591	1.913	2.23594e-11	5.27291e-10	1	0	96.0493	82.1143	1.45659	1.29546
ENSG00000203865	ATP1A1-AS1	3.75443	1.90859	2.37533e-05	0.000151679	1	0	213.718	184.679	6.46031	7.95419
ENSG00000179598	PLD6	3.75384	1.90837	1.28763e-11	3.15636e-10	1	0	51.3525	43.1934	1.98441	1.99762
ENSG00000261121	LINC02473	3.74496	1.90495	0.0161952	0.042558	1	0	12.6134	16.8735	2.26863	3.24581
ENSG00000075223	SEMA3C	3.74239	1.90396	2.99375e-06	2.41882e-05	1	0	84.7114	84.3998	0.289842	0.274836
ENSG00000224661	AC010907.1	3.72897	1.89878	0.000892778	0.00364534	1	0	5.75849	31.7586	0.945319	3.34715
ENSG00000165828	PRAP1	3.71695	1.89412	9.14957e-05	0.000502137	1	0	3.03795	2.37352	0.235605	0.433114
ENSG00000168621	GDNF	3.70076	1.88782	7.61209e-06	5.54552e-05	1	0	63.4693	48.5091	1.74958	1.57775
ENSG00000105974	CAV1	3.69639	1.88612	1.6586e-22	1.71761e-20	1	0	43.4877	31.2013	2.64918	1.94153
ENSG00000165379	LRFN5	3.68918	1.8833	3.87224e-07	3.82963e-06	1	0	23.9918	31.8393	0.121816	0.490805
ENSG00000104953	TLE6	3.6469	1.86667	1.06699e-10	2.20352e-09	1	0	31.7761	27.354	1.00542	1.2357
ENSG00000178460	MCMDC2	3.62872	1.85946	0.000651044	0.00278232	1	0	79.7507	76.1199	0.52077	0.569868
ENSG00000149591	TAGLN	3.6284	1.85934	1.47996e-08	2.00945e-07	1	0	111.938	113.511	13.8222	19.5212
ENSG00000126803	HSPA2	3.61221	1.85288	8.4911e-43	2.82201e-40	1	0	307.485	572.781	24.5576	59.1692
ENSG00000123201	GUCY1B2	3.59763	1.84705	0.0108746	0.0304675	1	0	13.3629	12.9854	0.48865	0.927915
ENSG00000123700	KCNJ2	3.57858	1.83939	5.66087e-09	8.44463e-08	1	0	364.567	267.366	0.976817	1.25434
ENSG00000227117	HORMAD2-AS1	3.56414	1.83355	2.58515e-06	2.14419e-05	1	0	94.1111	98.231	0.639852	0.760552
ENSG00000181381	DDX60L	3.53033	1.8198	3.36752e-07	3.37248e-06	1	0	52.207	47.5241	0.630828	0.540165
ENSG00000267168	AC005837.2	3.5212	1.81607	0.00195346	0.00710716	1	0	23.1786	18.3447	26.1384	22.1918
ENSG00000234352	AC009264.1	3.5173	1.81447	5.63901e-06	4.25261e-05	1	0	24.7081	28.9281	0.28513	0.405201
ENSG00000168676	KCTD19	3.51087	1.81183	0.000138549	0.000724481	1	0	98.5044	67.7446	0.46675	0.449035
ENSG00000187823	RTL4	3.48097	1.79949	0.00017463	0.000885606	1	0	60.3283	47.7735	0.176993	0.174876
ENSG00000124839	RAB17	3.47263	1.79603	1.58949e-16	8.171e-15	1	0	86.6157	110.683	5.99545	11.1641
ENSG00000227214	HCG15	3.46233	1.79174	0.00120286	0.00470059	1	0	143.166	112.812	5.8851	7.70887
ENSG00000130270	ATP8B3	3.46116	1.79125	6.91561e-16	3.19841e-14	1	0	62.7993	40.9455	1.10124	1.22165
ENSG00000197467	COL13A1	3.45439	1.78843	1.56838e-05	0.000104835	1	0	19.0578	19.2721	0.896822	1.69932
ENSG00000111671	SPSB2	3.45003	1.78661	1.37378e-28	2.42378e-26	1	0	181.74	126.243	37.6405	37.4595
ENSG00000184361	SPATA32	3.44924	1.78628	0.00467632	0.0150815	1	0	49.5533	45.4789	4.58083	3.52358
ENSG00000144488	ESPNL	3.44179	1.78316	2.24183e-07	2.3496e-06	1	0	10.3306	14.4322	1.18826	2.14539
ENSG00000123146	ADGRE5	3.42549	1.77631	8.03061e-12	2.05673e-10	1	0	24.8723	33.9584	1.68975	1.85144
ENSG00000167612	ANKRD33	3.41598	1.7723	0.000238039	0.00116182	1	0	17.069	17.0377	0.726199	1.20812
ENSG00000266074	BAHCC1	3.39997	1.76552	3.07266e-06	2.47249e-05	1	0	78.4103	68.0159	1.21389	1.35235
ENSG00000215481	BCRP3	3.37633	1.75546	0.000108217	0.000582277	1	0	10.7529	9.88119	1.25104	2.16303
ENSG00000282572	AC215522.2	3.32954	1.73532	0.0143095	0.0383313	1	0	195.539	254.612	4.13964	10.4197
ENSG00000187566	NHLRC1	3.32535	1.7335	3.17589e-07	3.19399e-06	1	0	99.9704	108.678	2.15322	3.07239
ENSG00000176723	ZNF843	3.3012	1.72299	0.00134653	0.00519949	1	0	158.007	108.73	5.43227	5.5491
ENSG00000204262	COL5A2	3.29646	1.72092	3.36247e-38	8.5809e-36	1	0	48.5359	58.2858	0.515607	0.818885
ENSG00000133121	STARD13	3.29529	1.72041	5.8907e-11	1.27551e-09	1	0	86.7835	70.9111	1.09464	1.58599
ENSG00000137501	SYTL2	3.28428	1.71558	6.61444e-24	7.81214e-22	1	0	83.7549	86.9818	0.41295	0.603344
ENSG00000136167	LCP1	3.27919	1.71334	1.01216e-08	1.4209e-07	1	0	37.9357	43.2564	0.208078	0.195117
ENSG00000119125	GDA	3.27214	1.71023	0.00173182	0.00644518	1	0	1.22567	13.1893	0.13672	0.575363
ENSG00000175538	KCNE3	3.26746	1.70817	2.03719e-10	3.97726e-09	1	0	63.1766	119.529	1.0515	2.30911
ENSG00000173281	PPP1R3B	3.24897	1.69998	5.50083e-30	1.09184e-27	1	0	185.765	153.433	7.14381	13.6421
ENSG00000138772	ANXA3	3.24807	1.69958	6.80328e-07	6.3298e-06	1	0	74.0345	88.7555	1.64309	2.74303
ENSG00000068079	IFI35	3.24705	1.69913	3.08029e-12	8.44922e-11	1	0	119.47	99.1323	6.69319	4.75991
ENSG00000154040	CABYR	3.23869	1.69541	5.16193e-18	3.22136e-16	1	0	2853.16	2579.58	4.70171	9.02611
ENSG00000141052	MYOCD	3.2219	1.68791	1.09719e-05	7.61535e-05	1	0	29.7605	28.579	0.340294	0.426889
ENSG00000127928	GNGT1	3.20793	1.68164	2.75253e-11	6.32418e-10	1	0	21.0835	28.3173	2.11577	3.09692
ENSG00000081052	COL4A4	3.19748	1.67693	1.84547e-10	3.62274e-09	1	0	33.0373	27.3629	0.394238	0.442765
ENSG00000215866	LINC01356	3.18665	1.67204	3.27006e-13	1.0385e-11	1	0	16.6701	25.094	2.52142	4.52682
ENSG00000118004	COLEC11	3.17897	1.66856	2.63891e-08	3.37022e-07	1	0	57.4369	77.8561	0.268646	0.399048
ENSG00000124019	FAM124B	3.16526	1.66232	8.91796e-14	3.13137e-12	1	0	2.63907	4.16245	0.416342	0.831898
ENSG00000139344	AMDHD1	3.16139	1.66056	0.000213322	0.00105196	1	0	58.3878	40.1675	0.854484	0.699296
ENSG00000184898	RBM43	3.15811	1.65906	1.2694e-05	8.65921e-05	1	0	50.3845	51.3597	1.94572	2.59553
ENSG00000168298	H1-4	3.11981	1.64146	0.00524137	0.0166122	1	0	952.179	824.171	1013.99	894.821
ENSG00000123572	NRK	3.11616	1.63977	2.31764e-12	6.49438e-11	1	0	12.9786	11.4188	0.339026	0.576375
ENSG00000227355	AL359644.1	3.10718	1.63561	0.014536	0.0388361	1	0	37.4152	66.5207	0.603969	1.44882
ENSG00000163739	CXCL1	3.10357	1.63393	0.0108771	0.0304675	1	0	69.686	52.9285	7.05171	4.88071
ENSG00000182492	BGN	3.0759	1.62101	5.71087e-12	1.50537e-10	1	0	5.28705	4.40629	0.545743	1.12049
ENSG00000249087	ZNF436-AS1	3.07235	1.61934	0.00570205	0.0178159	1	0	153.766	110.197	3.29227	3.61447
ENSG00000283403	AC005394.2	3.06792	1.61726	0.0122914	0.0337996	1	0	31.0364	72.8955	0.266746	0.549853
ENSG00000168350	DEGS2	3.05276	1.61011	9.81069e-06	6.93395e-05	1	0	71.8256	32.6391	0.670513	0.525249
ENSG00000026025	VIM	3.05083	1.6092	5.27653e-80	6.28391e-77	1	0	379.918	230.354	23.5711	16.3759
ENSG00000224167	LINC01357	3.04583	1.60683	4.32064e-05	0.000258785	1	0	28.2353	52.4701	1.51818	3.29178
ENSG00000135828	RNASEL	3.02945	1.59906	6.64227e-06	4.90061e-05	1	0	24.5527	22.6567	0.428574	0.686616
ENSG00000147246	HTR2C	3.02115	1.5951	1.81412e-18	1.2229e-16	1	0	131.818	92.0303	0.955122	0.964648
ENSG00000056291	NPFFR2	3.00175	1.5858	7.39567e-28	1.22897e-25	1	0	109.152	114.073	0.742757	1.92289
ENSG00000129455	KLK8	2.99952	1.58473	2.44818e-06	2.04483e-05	1	0	29.777	61.6016	2.11643	4.67314
ENSG00000165507	DEPP1	2.99452	1.58233	0.0101743	0.0288207	1	0	220.538	135.155	8.1311	5.79663
ENSG00000153233	PTPRR	2.98332	1.57692	0.000510672	0.00225665	1	0	8.94063	7.99249	0.10835	0.189779
ENSG00000126218	F10	2.97358	1.5722	1.72953e-21	1.60498e-19	1	0	12.6949	17.1651	0.310646	0.566741
ENSG00000074660	SCARF1	2.97309	1.57197	1.1285e-08	1.56122e-07	1	0	24.3471	42.2833	3.95216	5.12139
ENSG00000100097	LGALS1	2.97219	1.57153	4.59983e-23	4.98001e-21	1	0	91.5489	71.7076	5.65534	6.02582
ENSG00000150782	IL18	2.95225	1.56182	0.0118016	0.0326284	1	0	9.19532	3.92493	0.191135	0.180695
ENSG00000158315	RHBDL2	2.94667	1.55909	0.00537347	0.0169688	1	0	8.49822	8.69961	0.372141	0.376658
ENSG00000204588	LINC01123	2.94633	1.55892	6.52897e-05	0.000372626	1	0	78.65	111.029	3.48526	8.51523
ENSG00000185527	PDE6G	2.94123	1.55642	1.8294e-21	1.6867e-19	1	0	12.7473	15.3742	1.7111	2.14729
ENSG00000019549	SNAI2	2.94055	1.55609	8.60221e-05	0.000475751	1	0	74.3287	35.226	1.56255	1.14617
ENSG00000107738	VSIR	2.9364	1.55405	7.94215e-05	0.000443364	1	0	70.7943	46.3572	0.356132	0.374496
ENSG00000224616	RTCA-AS1	2.92801	1.54992	0.00375323	0.0124564	1	0	241.081	158.267	3.81484	3.39781
ENSG00000172667	ZMAT3	2.92673	1.54929	4.84721e-11	1.07398e-09	1	0	27.1014	27.5354	1.17222	1.32567
ENSG00000054219	LY75	2.92485	1.54836	1.24109e-41	3.77371e-39	1	0	194.851	162.513	0.994355	1.11666
ENSG00000227107	AC104667.1	2.91389	1.54295	0.0162177	0.0426043	1	0	15.8513	19.8455	1.9541	2.36679
ENSG00000119943	PYROXD2	2.91148	1.54175	2.31595e-12	6.49438e-11	1	0	282.732	297.213	3.2163	3.89201
ENSG00000269072	AC063977.6	2.91074	1.54139	0.0133844	0.0361855	1	0	57.1476	14.2535	0.483366	0.658326
ENSG00000240280	TCAM1P	2.90996	1.541	0.0189363	0.0485589	1	0	19.2221	24.0295	0.505692	0.69016
ENSG00000196990	FAM163B	2.90116	1.53663	1.62911e-25	2.23862e-23	1	0	148.55	141.933	1.60845	2.26351
ENSG00000157542	KCNJ6	2.89789	1.535	5.59379e-08	6.63961e-07	1	0	10.3339	7.61576	0.193165	0.220765
ENSG00000137331	IER3	2.89711	1.53461	9.74944e-25	1.24401e-22	1	0	852.499	991.021	119.447	219.046
ENSG00000119042	SATB2	2.89629	1.53421	3.36295e-29	6.24155e-27	1	0	46.9624	76.0952	0.803176	1.73803
ENSG00000104435	STMN2	2.89352	1.53282	5.45332e-05	0.000317836	1	0	3.22009	5.49502	0.198401	0.639613
ENSG00000104368	PLAT	2.86946	1.52078	5.97506e-11	1.28793e-09	1	0	18.3194	14.1843	0.772798	1.16218
ENSG00000167644	C19orf33	2.8642	1.51813	0.00604131	0.018724	1	0	12.6031	31.697	4.25202	6.5767
ENSG00000178947	SMIM10L2A	2.85988	1.51596	0.000337594	0.00157049	1	0	53.5455	66.2594	8.903	15.0498
ENSG00000189045	ANKDD1B	2.8591	1.51556	0.0117107	0.032451	1	0	26.2498	22.1575	0.695159	0.806408
ENSG00000160712	IL6R	2.84178	1.5068	8.00116e-22	7.83182e-20	1	0	79.3402	64.7253	0.559192	0.980344
ENSG00000242759	LINC00882	2.83804	1.50489	5.12087e-06	3.91559e-05	1	0	34.2443	31.1064	0.451141	0.510279
ENSG00000174343	CHRNA9	2.83631	1.50402	3.85449e-10	7.21947e-09	1	0	34.4732	31.8038	0.604614	1.17266
ENSG00000198959	TGM2	2.82602	1.49877	7.58327e-18	4.65118e-16	1	0	94.2805	80.065	0.431447	0.511992
ENSG00000065320	NTN1	2.82489	1.49819	2.48371e-10	4.74529e-09	1	0	112.775	58.9558	0.569902	0.971769
ENSG00000184588	PDE4B	2.81729	1.49431	0.000757408	0.0031631	1	0	46.0486	75.8559	1.37683	3.63715
ENSG00000108379	WNT3	2.81367	1.49245	8.38158e-06	6.04843e-05	1	0	35.3926	63.2027	2.15326	4.83085
ENSG00000139292	LGR5	2.81291	1.49206	0.00174427	0.00647465	1	0	47.396	36.4233	0.211127	0.190067
ENSG00000170627	GTSF1	2.8077	1.48939	0.000938048	0.00380626	1	0	3.42232	3.92838	0.126594	0.141262
ENSG00000188389	PDCD1	2.80769	1.48938	0.000802462	0.00332309	1	0	59.6514	91.4073	0.447023	1.43218
ENSG00000267272	LINC01140	2.80237	1.48665	1.09336e-05	7.59782e-05	1	0	32.4507	45.5779	1.70486	2.75389
ENSG00000197959	DNM3	2.79756	1.48417	1.42061e-10	2.87971e-09	1	0	55.6306	55.4447	0.317334	0.46865
ENSG00000160801	PTH1R	2.79475	1.48272	6.2296e-06	4.63136e-05	1	0	10.7384	16.7967	0.947393	1.35498
ENSG00000204103	MAFB	2.79142	1.481	2.60512e-05	0.000164515	1	0	495.703	474.598	8.84022	15.5988
ENSG00000166415	WDR72	2.79027	1.4804	9.19594e-10	1.60856e-08	1	0	21.4534	30.0127	0.257606	0.869644
ENSG00000143507	DUSP10	2.785	1.47768	2.0858e-10	4.06659e-09	1	0	42.9616	45.9405	1.00553	1.65629
ENSG00000241316	SUCLG2-AS1	2.78307	1.47667	0.000436928	0.00195741	1	0	121.79	160.517	0.210991	0.279244
ENSG00000184344	GDF3	2.77782	1.47395	2.57558e-14	9.92121e-13	1	0	4.0759	26.158	2.03189	6.04478
ENSG00000242715	CCDC169	2.77645	1.47324	2.7074e-08	3.44844e-07	1	0	92.0314	106.762	2.81492	4.68402
ENSG00000244342	LINC00698	2.77075	1.47028	1.73895e-18	1.17779e-16	1	0	45.8512	109.833	1.86444	4.14861
ENSG00000154760	SLFN13	2.76365	1.46658	7.69088e-17	4.1791e-15	1	0	47.0039	61.3552	2.64553	5.32227
ENSG00000119938	PPP1R3C	2.75547	1.4623	2.16685e-10	4.21313e-09	1	0	330.775	368.903	2.81174	2.96408
ENSG00000188549	CCDC9B	2.75211	1.46054	9.95569e-06	7.02254e-05	1	0	33.8991	23.3085	2.18802	2.15436
ENSG00000174791	RIN1	2.74837	1.45857	1.69332e-09	2.83363e-08	1	0	49.2373	56.5743	9.71103	8.84745
ENSG00000198156	NPIPB6	2.74366	1.4561	0.00025815	0.00124889	1	0	262.041	236.102	3.26022	2.72602
ENSG00000188290	HES4	2.74269	1.45559	2.07172e-05	0.00013409	1	0	313.969	208.309	12.1518	16.3089
ENSG00000125144	MT1G	2.73332	1.45066	0.0128362	0.0349481	1	0	49.5087	69.296	8.04208	12.3531
ENSG00000215417	MIR17HG	2.72805	1.44787	7.87066e-17	4.24451e-15	1	0	1627.9	1385.21	111.869	98.0253
ENSG00000185306	C12orf56	2.72341	1.44541	0.00158037	0.00596698	1	0	8.27813	20.104	0.35929	0.471307
ENSG00000175197	DDIT3	2.71359	1.4402	0.0093461	0.0269242	1	0	412.876	354.005	68.2762	72.4433
ENSG00000234699	AL139339.1	2.70851	1.4375	0.000229804	0.00112702	1	0	38.3	26.0519	3.16586	2.42725
ENSG00000134668	SPOCD1	2.7023	1.43419	4.21877e-05	0.000253535	1	0	113.144	78.5537	1.78539	1.64645
ENSG00000173267	SNCG	2.68455	1.42468	2.77421e-08	3.52098e-07	1	0	36.1056	34.6946	6.06498	6.7737
ENSG00000182168	UNC5C	2.66232	1.41269	0.00210119	0.00755632	1	0	22.9482	23.3604	0.173525	0.216846
ENSG00000204044	SLC12A5-AS1	2.6611	1.41202	4.09391e-18	2.61188e-16	1	0	121.349	70.9621	5.29217	5.78905
ENSG00000248703	LINC02415	2.65153	1.40683	0.0186951	0.0480487	1	0	9.96966	7.75008	0.42737	0.722872
ENSG00000234694	AL139289.1	2.64609	1.40386	0.00166496	0.00623366	1	0	364.349	264.031	13.4467	14.2165
ENSG00000138131	LOXL4	2.64351	1.40246	0.00730326	0.0219913	1	0	15.8344	17.9651	0.667556	0.922001
ENSG00000178222	RNF212	2.63669	1.39873	6.36701e-06	4.71945e-05	1	0	33.8842	41.9294	0.712172	1.04026
ENSG00000169403	PTAFR	2.62601	1.39287	2.59646e-13	8.41406e-12	1	0	30.4544	29.2855	0.609549	0.665674
ENSG00000100311	PDGFB	2.62529	1.39248	0.00063075	0.00270572	1	0	116.306	146.396	3.51038	6.41034
ENSG00000205334	LINC01460	2.62132	1.3903	0.00465152	0.0150192	1	0	53.6259	47.2769	5.16637	4.5803
ENSG00000123609	NMI	2.61462	1.3866	2.17112e-08	2.82582e-07	1	0	89.5225	85.6715	0.763941	1.17404
ENSG00000117115	PADI2	2.61348	1.38597	3.12192e-16	1.52271e-14	1	0	374.721	286.091	0.618105	1.06642
ENSG00000203995	ZYG11A	2.60917	1.38359	2.77846e-06	2.27417e-05	1	0	50.7556	65.1885	1.34236	1.71332
ENSG00000105971	CAV2	2.60599	1.38183	4.31805e-10	8.0038e-09	1	0	31.0008	20.4758	1.63375	1.42631
ENSG00000198754	OXCT2	2.6057	1.38167	0.000178894	0.000903463	1	0	73.9642	54.8774	3.34078	4.98907
ENSG00000223745	CCDC18-AS1	2.60061	1.37885	3.52703e-06	2.80338e-05	1	0	373.105	246.592	2.16305	2.0246
ENSG00000174099	MSRB3	2.59308	1.37466	6.17551e-06	4.59657e-05	1	0	22.9717	20.0387	0.242652	0.244905
ENSG00000169933	FRMPD4	2.58971	1.37279	8.87874e-06	6.35702e-05	1	0	11.5797	9.03487	0.1639	0.249457
ENSG00000185736	ADARB2	2.58771	1.37168	1.84735e-15	8.17353e-14	1	0	214.735	127.584	0.615589	0.654607
ENSG00000229404	LINC00858	2.58697	1.37126	0.00566757	0.0177271	1	0	13.5942	15.0271	1.34556	1.65035
ENSG00000107798	LIPA	2.58207	1.36853	8.29928e-11	1.74934e-09	1	0	217.544	201.069	1.04699	2.39859
ENSG00000244694	PTCHD4	2.58181	1.36838	0.0123481	0.033923	1	0	49.1925	59.1323	0.448297	0.536107
ENSG00000204642	HLA-F	2.57044	1.36201	1.03206e-19	7.68183e-18	1	0	43.492	22.0376	3.25736	2.89799
ENSG00000142227	EMP3	2.5703	1.36194	5.01072e-14	1.84083e-12	1	0	27.7797	23.2171	7.58879	5.54236
ENSG00000196668	LINC00173	2.56324	1.35797	0.0144391	0.0386421	1	0	48.4041	43.8327	4.16508	4.05457
ENSG00000179913	B3GNT3	2.56289	1.35777	1.58655e-10	3.17555e-09	1	0	73.5396	68.7168	0.89189	1.11113
ENSG00000129654	FOXJ1	2.56246	1.35753	5.61296e-05	0.000325944	1	0	166.712	155.56	8.50465	16.3133
ENSG00000163239	TDRD10	2.56221	1.35739	0.00800013	0.0237347	1	0	12.2567	12.8635	0.26253	0.194128
ENSG00000266714	MYO15B	2.56089	1.35665	1.65069e-07	1.77414e-06	1	0	47.9434	26.9204	4.48611	4.53832
ENSG00000012779	ALOX5	2.55819	1.35512	3.89349e-10	7.28281e-09	1	0	80.8778	64.2087	1.47329	1.21681
ENSG00000100399	CHADL	2.557	1.35445	0.00336645	0.0113413	1	0	39.5964	39.7196	5.10061	5.39044
ENSG00000006756	ARSD	2.55087	1.35099	4.95527e-16	2.36842e-14	1	0	840.769	761.209	5.32452	6.38134
ENSG00000185155	MIXL1	2.54722	1.34892	8.42355e-05	0.000466593	1	0	70.4435	68.4862	2.81311	3.29334
ENSG00000102287	GABRE	2.53703	1.34314	7.61261e-06	5.54552e-05	1	0	232.944	240.469	1.35687	2.38523
ENSG00000158859	ADAMTS4	2.53054	1.33944	0.00216332	0.00773481	1	0	114.68	161.86	8.23059	14.666
ENSG00000124788	ATXN1	2.53049	1.33941	3.81633e-12	1.03099e-10	1	0	59.6526	58.4216	0.556331	0.527545
ENSG00000204054	LINC00963	2.52372	1.33555	6.98375e-06	5.12871e-05	1	0	116.382	82.7714	5.19353	4.59824
ENSG00000185559	DLK1	2.51706	1.33174	0.00173014	0.0064406	1	0	35.5223	26.5387	0.274667	0.487348
ENSG00000158055	GRHL3	2.50797	1.32652	0.000373904	0.00171045	1	0	5.64241	6.18141	0.94859	1.60904
ENSG00000134595	SOX3	2.50468	1.32463	3.96806e-79	4.36212e-76	1	0	231.795	274.963	26.3537	38.7444
ENSG00000150347	ARID5B	2.502	1.32308	2.90589e-05	0.000181504	1	0	14.906	9.53008	0.464438	0.396778
ENSG00000162618	ADGRL4	2.49414	1.31854	0.00160783	0.00605627	1	0	28.2442	32.5394	0.140553	0.16298
ENSG00000071282	LMCD1	2.49141	1.31696	8.5543e-47	3.39582e-44	1	0	52.1802	64.9797	1.76257	3.04706
ENSG00000162733	DDR2	2.48826	1.31514	3.93459e-05	0.000238462	1	0	29.8275	25.7269	0.462788	0.517382
ENSG00000099860	GADD45B	2.48648	1.3141	0.000473407	0.00210499	1	0	1872.87	1479.06	70.0601	104.212
ENSG00000138316	ADAMTS14	2.48318	1.31219	7.11453e-06	5.21404e-05	1	0	91.7327	80.1535	0.739114	1.2311
ENSG00000170955	CAVIN3	2.48091	1.31087	0.000116347	0.000619258	1	0	120.347	162.545	40.2573	66.868
ENSG00000148288	GBGT1	2.48077	1.31079	6.87729e-16	3.19102e-14	1	0	89.3627	65.5698	4.54362	7.06183
ENSG00000133067	LGR6	2.47953	1.31006	8.28113e-07	7.53794e-06	1	0	35.2049	41.5394	0.587421	0.821487
ENSG00000087510	TFAP2C	2.47642	1.30826	2.46189e-12	6.84492e-11	1	0	49.7935	62.0807	7.56848	10.8677
ENSG00000157214	STEAP2	2.46892	1.30388	4.60942e-15	1.96051e-13	1	0	69.7171	67.7665	3.66124	3.22704
ENSG00000197587	DMBX1	2.46635	1.30238	0.000506194	0.00223825	1	0	41.328	48.5073	0.130733	0.522082
ENSG00000123104	ITPR2	2.45756	1.29723	3.30522e-14	1.2463e-12	1	0	275.225	246.939	1.52095	2.53562
ENSG00000184574	LPAR5	2.45358	1.29489	0.0152674	0.04036	1	0	14.7572	13.3587	1.43544	1.66012
ENSG00000152977	ZIC1	2.45258	1.2943	0.00100892	0.00404787	1	0	44.0176	24.1625	3.32546	3.23542
ENSG00000009694	TENM1	2.44657	1.29076	8.10913e-06	5.86773e-05	1	0	152.054	84.0279	0.495747	0.534638
ENSG00000138650	PCDH10	2.43978	1.28675	0.00809029	0.0239276	1	0	429.873	309.376	11.8778	15.3001
ENSG00000258053	AC025575.2	2.43837	1.28592	6.5585e-10	1.18194e-08	1	0	21.1705	22.6262	0.430997	0.80833
ENSG00000246627	CACNA1C-AS1	2.43662	1.28488	0.00309251	0.0105452	1	0	204.496	228.792	2.76315	3.08782
ENSG00000143994	ABHD1	2.42799	1.27976	0.00278444	0.00962566	1	0	253.93	185.788	1.1686	1.27437
ENSG00000142347	MYO1F	2.42653	1.27889	1.40688e-12	4.09485e-11	1	0	11.9931	19.3336	1.0189	1.24047
ENSG00000188372	ZP3	2.42292	1.27675	0.000583726	0.00253403	1	0	30.071	60.0967	1.2966	1.7003
ENSG00000100033	PRODH	2.42122	1.27573	1.26062e-06	1.10865e-05	1	0	907.173	718.311	14.0281	16.8954
ENSG00000158023	WDR66	2.4202	1.27513	1.60654e-06	1.38893e-05	1	0	43.5836	33.7022	0.749926	0.735501
ENSG00000171956	FOXB1	2.417	1.27321	0.000149767	0.000774078	1	0	23.8645	44.8621	6.63455	15.3296
ENSG00000116903	EXOC8	2.41363	1.2712	3.57723e-18	2.3028e-16	1	0	139.989	163.14	4.14615	5.77138
ENSG00000174004	NRROS	2.4075	1.26754	4.77713e-16	2.29865e-14	1	0	23.5293	31.339	1.91566	3.6618
ENSG00000258659	TRIM34	2.4017	1.26406	2.85934e-06	2.32307e-05	1	0	8.95514	5.6017	0.452209	0.468261
ENSG00000123095	BHLHE41	2.4012	1.26376	5.2601e-08	6.29055e-07	1	0	54.9321	39.7741	4.9317	4.93155
ENSG00000147174	GCNA	2.39614	1.26071	7.98426e-05	0.000445367	1	0	25.9192	18.0905	2.62821	2.36033
ENSG00000232057	AC093390.1	2.3929	1.25876	0.00213932	0.00766435	1	0	23.4375	17.855	0.297214	0.522026
ENSG00000138119	MYOF	2.39187	1.25814	1.2233e-13	4.20293e-12	1	0	22.5976	8.79246	0.6238	0.510751
ENSG00000105327	BBC3	2.39186	1.25813	6.19155e-15	2.56474e-13	1	0	603.172	472.205	15.0546	18.677
ENSG00000143450	OAZ3	2.38979	1.25688	3.27123e-06	2.619e-05	1	0	94.4934	79.5393	0.85683	0.819913
ENSG00000182901	RGS7	2.38332	1.25297	2.71488e-06	2.23803e-05	1	0	46.9007	65.577	0.296568	0.348146
ENSG00000262943	ALOX12P2	2.3802	1.25108	2.40501e-08	3.09361e-07	1	0	26.6052	43.7594	0.943966	2.04365
ENSG00000237978	KCNMB2-AS1	2.37697	1.24912	1.42977e-10	2.89008e-09	1	0	38.167	52.2761	0.66493	1.06195
ENSG00000108950	FAM20A	2.37216	1.2462	0.00194306	0.00707651	1	0	49.3736	33.6795	1.07549	0.768061
ENSG00000164318	EGFLAM	2.3688	1.24416	0.00291526	0.0100101	1	0	24.1884	12.3766	0.100467	0.0906194
ENSG00000162241	SLC25A45	2.3681	1.24373	0.00740974	0.0222744	1	0	8.72946	8.93165	0.942005	1.75429
ENSG00000127507	ADGRE2	2.36727	1.24322	0.000569756	0.00248033	1	0	70.3574	63.0743	2.09361	2.64779
ENSG00000162757	C1orf74	2.36002	1.2388	3.38588e-11	7.69278e-10	1	0	490.607	499.421	7.53039	11.3144
ENSG00000263874	LINC00672	2.35991	1.23873	0.000335083	0.00156135	1	0	41.9335	38.3072	3.76495	4.95173
ENSG00000174307	PHLDA3	2.35948	1.23847	1.85327e-20	1.48792e-18	1	0	267.561	251.417	15.5473	18.864
ENSG00000164588	HCN1	2.35411	1.23518	6.87534e-05	0.000390367	1	0	158.798	120.065	0.385151	0.603511
ENSG00000102290	PCDH11X	2.35381	1.235	8.54783e-08	9.79607e-07	1	0	583.822	529.553	1.32973	1.57447
ENSG00000170006	TMEM154	2.34793	1.23139	0.000194124	0.000967303	1	0	35.1525	41.2487	0.530456	0.796991
ENSG00000232650	LINC01780	2.34641	1.23045	0.000128321	0.00067644	1	0	9.52165	23.8259	3.22273	9.96276
ENSG00000080293	SCTR	2.34273	1.22819	0.00802721	0.0237919	1	0	28.3603	15.3679	0.169236	0.144107
ENSG00000164136	IL15	2.33934	1.2261	0.000365408	0.00167642	1	0	12.6467	13.9122	0.244033	0.496255
ENSG00000189283	FHIT	2.33671	1.22448	4.70541e-07	4.56517e-06	1	0	46.0965	46.3296	0.255371	0.312212
ENSG00000265972	TXNIP	2.33577	1.2239	0.00037981	0.00173414	1	0	385.153	307.943	19.6016	23.5027
ENSG00000167676	PLIN4	2.33523	1.22356	1.28508e-07	1.41706e-06	1	0	18.7572	27.716	0.814566	1.05933
ENSG00000143341	HMCN1	2.32671	1.21829	6.33942e-13	1.93997e-11	1	0	391.115	434.183	0.684549	0.764357
ENSG00000170549	IRX1	2.32384	1.21651	0.000685819	0.00291264	1	0	162.508	156.344	2.48295	3.30051
ENSG00000178852	EFCAB13	2.32361	1.21637	0.000145249	0.000753995	1	0	457.147	351.966	0.609756	0.656643
ENSG00000175592	FOSL1	2.32173	1.2152	6.82527e-12	1.77024e-10	1	0	122.892	82.4582	13.7954	12.1849
ENSG00000152104	PTPN14	2.3207	1.21456	1.53487e-22	1.60108e-20	1	0	114.883	155.829	2.5371	3.76381
ENSG00000237686	AL109615.3	2.31906	1.21354	8.34925e-05	0.000463195	1	0	27.6688	13.9384	2.2783	2.49044
ENSG00000092969	TGFB2	2.31734	1.21247	0.00216077	0.00772955	1	0	51.7995	53.8289	0.791856	0.872502
ENSG00000253831	ETV3L	2.31183	1.20904	0.00546832	0.0172207	1	0	3.63906	4.53025	0.360748	0.622547
ENSG00000205129	C4orf47	2.30844	1.20692	0.00461639	0.0149192	1	0	60.3779	41.5707	0.572348	0.534247
ENSG00000205336	ADGRG1	2.30429	1.20432	1.40224e-09	2.38565e-08	1	0	21.392	13.7957	0.615619	0.722436
ENSG00000167178	ISLR2	2.30272	1.20334	0.000193317	0.000963618	1	0	23.0208	20.8131	3.95426	4.91465
ENSG00000262089	AC040977.1	2.301	1.20226	0.000922726	0.00375582	1	0	180.78	104.537	19.287	16.9432
ENSG00000105668	UPK1A	2.30072	1.20208	0.013312	0.0360263	1	0	30.955	39.8117	4.05569	3.43673
ENSG00000198771	RCSD1	2.30066	1.20205	0.00419034	0.0137289	1	0	15.2422	20.7444	0.265304	0.385489
ENSG00000072954	TMEM38A	2.29773	1.20021	1.65718e-36	4.15488e-34	1	0	204.321	141.713	4.84725	3.70729
ENSG00000075407	ZNF37A	2.29605	1.19915	3.64973e-05	0.000223567	1	0	36.528	40.4148	1.65713	1.89537
ENSG00000021355	SERPINB1	2.29555	1.19884	7.3563e-30	1.43358e-27	1	0	259.311	248.366	4.95648	7.2125
ENSG00000185345	PRKN	2.28703	1.19348	0.0103496	0.0292477	1	0	169.186	148.544	0.22689	0.169537
ENSG00000182095	TNRC18	2.28509	1.19225	1.35187e-07	1.48157e-06	1	0	94.3903	76.921	1.48527	1.56372
ENSG00000171759	PAH	2.2845	1.19188	2.42103e-09	3.90949e-08	1	0	19.3181	17.882	0.508366	0.460583
ENSG00000136449	MYCBPAP	2.28427	1.19173	0.00101397	0.00406242	1	0	62.7108	49.7467	3.21268	3.91192
ENSG00000286219	NOTCH2NLC	2.27807	1.18781	0.00162861	0.00611359	1	0	1738.27	1316.01	3.27145	3.04256
ENSG00000240875	LINC00886	2.27747	1.18743	0.0109309	0.0305942	1	0	28.6777	25.5268	0.487288	0.616737
ENSG00000198626	RYR2	2.27652	1.18683	1.81924e-10	3.5811e-09	1	0	2313.04	2209.97	1.12357	1.49378
ENSG00000196418	ZNF124	2.26874	1.18189	2.81881e-08	3.56807e-07	1	0	445.517	500.526	5.67176	8.84899
ENSG00000248905	FMN1	2.26872	1.18188	7.56215e-05	0.000424806	1	0	10.8882	13.3262	0.299079	0.548658
ENSG00000224358	TMCO1-AS1	2.26693	1.18074	0.0103897	0.0293496	1	0	97.3038	90.4677	8.01529	10.8688
ENSG00000266904	LINC00663	2.26028	1.1765	2.054e-05	0.000133244	1	0	94.4012	55.2474	1.39346	1.46212
ENSG00000108798	ABI3	2.25878	1.17555	1.97767e-08	2.59769e-07	1	0	30.4409	37.8666	1.28947	1.83712
ENSG00000070019	GUCY2C	2.25858	1.17542	7.35372e-07	6.76267e-06	1	0	70.7962	60.857	2.56417	2.37195
ENSG00000186994	KANK3	2.25655	1.17412	4.60191e-09	7.01878e-08	1	0	89.9147	90.0046	3.42982	4.08876
ENSG00000185278	ZBTB37	2.25566	1.17355	2.70444e-09	4.31351e-08	1	0	154.953	184.544	3.85304	4.99766
ENSG00000172123	SLFN12	2.254	1.17249	7.39665e-05	0.000416984	1	0	26.0723	28.9566	2.38121	2.86875
ENSG00000102871	TRADD	2.2521	1.17127	0.00997256	0.0283618	1	0	19.325	11.0642	1.13792	0.797271
ENSG00000173559	NABP1	2.25085	1.17047	4.80204e-10	8.84356e-09	1	0	844.305	673.886	7.63096	10.9752
ENSG00000232995	AL592435.1	2.24833	1.16885	9.42223e-06	6.6925e-05	1	0	74.0839	51.2504	3.05298	3.8509
ENSG00000170385	SLC30A1	2.248	1.16864	5.74299e-11	1.24921e-09	1	0	173.949	182.041	14.172	20.5338
ENSG00000108846	ABCC3	2.2458	1.16723	0.00314493	0.0106934	1	0	17.5114	11.6868	0.427879	0.384517
ENSG00000196468	FGF16	2.24357	1.1658	4.23854e-08	5.19049e-07	1	0	36.1806	51.1667	3.13522	4.83354
ENSG00000172238	ATOH1	2.24347	1.16573	0.00118161	0.00462642	1	0	20.6266	27.5901	2.71314	5.28844
ENSG00000136944	LMX1B	2.24292	1.16538	0.00530699	0.0167904	1	0	20.813	26.2813	0.463551	0.420235
ENSG00000162576	MXRA8	2.23791	1.16215	0.00157926	0.00596438	1	0	19.7473	23.1263	5.4168	8.1143
ENSG00000276170	AC244153.1	2.23751	1.16189	2.77756e-06	2.27417e-05	1	0	221.708	199.646	52.5632	54.7292
ENSG00000010319	SEMA3G	2.23385	1.15953	4.77949e-15	2.02681e-13	1	0	485.132	381.678	4.05919	5.1142
ENSG00000164932	CTHRC1	2.23065	1.15746	9.11812e-05	0.000500628	1	0	78.141	72.119	3.63116	2.65376
ENSG00000103888	CEMIP	2.22399	1.15315	1.55857e-05	0.000104308	1	0	120.547	85.6729	0.165308	0.247587
ENSG00000166888	STAT6	2.22365	1.15293	3.44881e-21	3.0613e-19	1	0	161.108	118.722	6.98548	7.98166
ENSG00000158486	DNAH3	2.21585	1.14786	1.80947e-05	0.000118979	1	0	35.1413	13.723	0.273422	0.328
ENSG00000278023	RDM1	2.21584	1.14785	3.82211e-06	3.01278e-05	1	0	95.7604	56.7115	2.35177	2.73547
ENSG00000131969	ABHD12B	2.21556	1.14767	0.000142636	0.000742321	1	0	44.3432	37.3798	3.44525	7.13082
ENSG00000250320	EDIL3-DT	2.21492	1.14725	1.91878e-10	3.76149e-09	1	0	249.906	236.993	10.5021	13.2823
ENSG00000221947	XKR9	2.21365	1.14643	0.00352991	0.0118307	1	0	38.7681	35.2723	0.240133	0.250896
ENSG00000076641	PAG1	2.21223	1.1455	0.00901393	0.0261506	1	0	65.8114	48.4454	0.178125	0.137851
ENSG00000124134	KCNS1	2.21196	1.14532	4.43107e-14	1.64053e-12	1	0	70.3817	47.4834	1.70584	2.15842
ENSG00000214184	GCC2-AS1	2.20776	1.14259	5.88e-05	0.000339108	1	0	372.22	358.402	1.92938	2.3743
ENSG00000226124	FTCDNL1	2.2036	1.13986	0.000770462	0.00320762	1	0	205.5	236.894	0.684422	0.633283
ENSG00000154736	ADAMTS5	2.20249	1.13913	8.40887e-10	1.49096e-08	1	0	104.744	93.9069	1.06673	1.70888
ENSG00000197769	MAP1LC3C	2.20211	1.13889	0.00430479	0.014052	1	0	16.4379	13.457	1.23942	1.34541
ENSG00000213999	MEF2B	2.20038	1.13775	0.000187856	0.000940664	1	0	183.498	149.608	6.46089	6.8097
ENSG00000105419	MEIS3	2.20008	1.13756	1.46895e-22	1.54359e-20	1	0	119.235	105.133	4.3385	6.84084
ENSG00000234511	C5orf58	2.19865	1.13662	0.00813264	0.024028	1	0	4.6625	4.53715	0.800492	1.08156
ENSG00000054282	SDCCAG8	2.19396	1.13354	5.57764e-07	5.30692e-06	1	0	140.273	130.93	0.930008	1.46081
ENSG00000233393	AP000688.2	2.19131	1.13179	0.00537339	0.0169688	1	0	17.231	13.7957	3.87511	5.61413
ENSG00000166816	LDHD	2.19121	1.13173	3.7313e-08	4.58899e-07	1	0	197.209	124.295	8.22956	6.48137
ENSG00000162775	RBM15	2.19112	1.13167	4.09273e-24	5.04217e-22	1	0	350.983	269.717	12.7423	14.7418
ENSG00000185745	IFIT1	2.18982	1.13081	2.91933e-06	2.36728e-05	1	0	10.4547	8.82153	1.99359	1.48528
ENSG00000258057	BCDIN3D-AS1	2.18928	1.13046	0.0105557	0.0297186	1	0	415.771	240.951	2.98564	3.02893
ENSG00000162599	NFIA	2.18839	1.12987	0.00272422	0.00946094	1	0	42.5121	38.0691	0.408529	0.567155
ENSG00000113319	RASGRF2	2.18835	1.12984	8.76296e-16	4.02673e-14	1	0	160.799	160.914	1.12154	1.85761
ENSG00000130222	GADD45G	2.18462	1.12739	1.26206e-23	1.44288e-21	1	0	2954.21	2573.49	131.429	151.797
ENSG00000285230	RALY-AS1	2.18431	1.12718	0.00823051	0.024243	1	0	348.787	180.778	45.5373	32.2112
ENSG00000185133	INPP5J	2.18282	1.12619	0.0023124	0.00819404	1	0	249.797	147.685	2.51881	3.39648
ENSG00000164951	PDP1	2.18276	1.12615	4.01598e-16	1.93893e-14	1	0	161.884	137.762	5.52457	7.3644
ENSG00000235726	AC010148.1	2.1824	1.12591	0.00329111	0.011119	1	0	46.1179	51.1187	4.16666	3.72708
ENSG00000273654	AC020904.2	2.17604	1.1217	0.0128051	0.0348967	1	0	50.5099	25.279	4.54061	5.09139
ENSG00000168234	TTC39C	2.17366	1.12013	2.93178e-12	8.05731e-11	1	0	117.254	141.1	8.76764	13.7418
ENSG00000179715	PCED1B	2.16721	1.11584	2.56866e-09	4.11995e-08	1	0	49.9041	32.0656	0.744685	1.13572
ENSG00000170734	POLH	2.16219	1.1125	3.67122e-07	3.65103e-06	1	0	328.186	258.649	2.36706	2.39834
ENSG00000137486	ARRB1	2.16134	1.11193	0.00563055	0.0176384	1	0	51.3704	71.0956	2.01392	3.52183
ENSG00000127831	VIL1	2.16124	1.11186	2.43395e-06	2.03412e-05	1	0	19.5774	22.4905	0.790558	1.49771
ENSG00000255495	AC145124.1	2.15676	1.10887	3.69163e-05	0.00022565	1	0	225.871	178.236	32.9896	27.9422
ENSG00000184254	ALDH1A3	2.15563	1.10811	4.4584e-06	3.45152e-05	1	0	206.996	190.431	1.89717	2.02376
ENSG00000100307	CBX7	2.15476	1.10753	1.67673e-16	8.55791e-15	1	0	30.4319	21.0728	4.34243	5.55815
ENSG00000104419	NDRG1	2.15321	1.10649	2.36169e-12	6.60488e-11	1	0	688.733	675.926	0.708372	1.31555
ENSG00000137809	ITGA11	2.15091	1.10495	0.00772862	0.0230921	1	0	10.1808	12.9771	0.20508	0.187804
ENSG00000169314	C22orf15	2.15083	1.10489	0.000446584	0.00199691	1	0	24.2174	22.7599	4.56902	4.01481
ENSG00000139211	AMIGO2	2.14889	1.10359	2.00606e-26	2.95552e-24	1	0	35.4016	47.1822	3.55911	4.76236
ENSG00000196154	S100A4	2.14795	1.10296	0.000281604	0.00134776	1	0	7.39664	6.43276	6.28848	8.96641
ENSG00000179023	KLHDC7A	2.14693	1.10227	0.000232073	0.00113552	1	0	288.571	216.09	32.6008	46.472
ENSG00000214456	PLIN5	2.1459	1.10158	0.000717918	0.00302202	1	0	906.116	734.701	1.86138	3.56936
ENSG00000245937	LINC01184	2.14538	1.10124	4.40815e-07	4.3119e-06	1	0	156.704	109.156	1.54319	1.40428
ENSG00000166473	PKD1L2	2.14481	1.10085	0.00624673	0.0192521	1	0	20.8701	21.2051	1.66163	1.93562
ENSG00000163251	FZD5	2.14472	1.10079	3.87235e-67	2.91262e-64	1	0	1068.51	908.513	29.9657	46.6632
ENSG00000164411	GJB7	2.14425	1.10048	7.86332e-05	0.000439479	1	0	17.1518	15.3915	0.565319	0.683096
ENSG00000198221	AFDN-DT	2.14182	1.09884	0.00017402	0.000882824	1	0	207.202	162.81	10.1855	13.9595
ENSG00000172340	SUCLG2	2.14046	1.09792	5.09876e-46	1.96936e-43	1	0	117.159	132.365	1.23507	1.74398
ENSG00000185900	POMK	2.13909	1.097	4.40061e-07	4.30747e-06	1	0	370.923	316.262	4.50976	4.85129
ENSG00000056558	TRAF1	2.13901	1.09694	0.000153284	0.000789116	1	0	174.016	182.58	2.19002	2.25229
ENSG00000182732	RGS6	2.13748	1.09591	9.80597e-05	0.000532638	1	0	93.1334	69.1197	0.317167	0.326457
ENSG00000162814	SPATA17	2.13494	1.09419	0.0139514	0.0374774	1	0	34.6286	20.3504	0.178099	0.189231
ENSG00000104783	KCNN4	2.13473	1.09405	0.00731781	0.0220259	1	0	4.5038	6.66826	1.54269	1.386
ENSG00000119121	TRPM6	2.13329	1.09308	1.70607e-05	0.000113139	1	0	10.0802	8.24182	0.278674	0.241602
ENSG00000145934	TENM2	2.12793	1.08945	4.20077e-05	0.000252772	1	0	36.9212	27.4231	0.570696	0.598047
ENSG00000117322	CR2	2.12666	1.08859	9.97832e-09	1.40631e-07	1	0	280.741	358.793	0.722774	1.13631
ENSG00000155897	ADCY8	2.12457	1.08717	0.00201314	0.00728586	1	0	37.301	22.2558	0.256508	0.304587
ENSG00000234028	EIF2AK3-DT	2.11423	1.08013	0.0104216	0.0294223	1	0	320.843	197.938	8.47378	8.7712
ENSG00000132274	TRIM22	2.11131	1.07814	2.75832e-08	3.50704e-07	1	0	26.1674	20.5873	3.21556	3.11321
ENSG00000111199	TRPV4	2.10919	1.07669	1.32789e-08	1.81771e-07	1	0	111.224	74.1425	0.982084	1.02642
ENSG00000250903	GMDS-DT	2.10887	1.07647	6.497e-05	0.000371133	1	0	111.362	95.9405	0.688416	0.616616
ENSG00000228526	MIR34AHG	2.10875	1.07639	0.000355056	0.00163945	1	0	101.308	79.547	5.11835	5.41553
ENSG00000164342	TLR3	2.10873	1.07638	0.000665918	0.00283909	1	0	36.1557	47.9951	2.71477	4.12863
ENSG00000151090	THRB	2.10522	1.07397	0.00265568	0.0092499	1	0	92.5224	69.2198	0.660343	0.521301
ENSG00000143333	RGS16	2.10366	1.0729	3.03477e-07	3.06718e-06	1	0	1195.79	1500.03	37.3013	59.3695
ENSG00000177888	ZBTB41	2.09243	1.06518	3.6363e-09	5.64238e-08	1	0	174.894	168.753	1.87924	2.44496
ENSG00000198113	TOR4A	2.09188	1.0648	2.32827e-10	4.47823e-09	1	0	50.6404	54.2617	16.9695	19.9815
ENSG00000233621	LINC01137	2.08869	1.0626	0.0138669	0.0373274	1	0	32.5514	23.4601	0.589292	0.811778
ENSG00000178297	TMPRSS9	2.08831	1.06234	0.00133723	0.00516831	1	0	20.2264	22.2973	0.507393	0.533677
ENSG00000173947	PIFO	2.08531	1.06026	2.14879e-06	1.81706e-05	1	0	28.9695	22.2149	1.86921	2.61465
ENSG00000231908	IDH1-AS1	2.08275	1.05849	0.00193144	0.00704499	1	0	276.612	197.808	13.0688	10.9734
ENSG00000152332	UHMK1	2.08211	1.05805	7.91579e-17	4.2528e-15	1	0	474.085	439.773	3.77225	4.42044
ENSG00000167210	LOXHD1	2.08176	1.0578	0.0100111	0.028436	1	0	11.2188	16.6645	0.28344	0.39209
ENSG00000086967	MYBPC2	2.07877	1.05573	7.81275e-05	0.000437328	1	0	115.51	93.1807	1.54118	1.5873
ENSG00000102554	KLF5	2.07818	1.05532	0.00150743	0.0057279	1	0	606.669	423.61	2.28843	2.70289
ENSG00000185567	AHNAK2	2.0777	1.05499	3.65877e-06	2.89842e-05	1	0	728.48	556.03	1.56571	2.00111
ENSG00000284479	SMIM39	2.0752	1.05325	0.00890589	0.0258687	1	0	76.1808	56.8894	15.8408	21.6981
ENSG00000197859	ADAMTSL2	2.0729	1.05165	0.000144863	0.000752812	1	0	11.7384	9.9844	0.668359	1.27872
ENSG00000142273	CBLC	2.07157	1.05072	2.35109e-26	3.42852e-24	1	0	210.661	145.339	4.49193	4.55366
ENSG00000158711	ELK4	2.07083	1.05021	1.53118e-13	5.13666e-12	1	0	724.608	767.539	8.33782	10.4768
ENSG00000168264	IRF2BP2	2.07024	1.0498	3.97546e-10	7.40721e-09	1	0	401.528	449.612	53.6892	90.3116
ENSG00000100285	NEFH	2.06867	1.04871	7.33376e-14	2.61724e-12	1	0	309.355	267.387	3.48769	5.39133
ENSG00000151414	NEK7	2.06592	1.04678	8.74248e-08	9.97914e-07	1	0	267.039	254.095	1.53702	1.8569
ENSG00000173821	RNF213	2.06573	1.04665	1.36181e-10	2.77232e-09	1	0	628.48	406.717	4.84509	4.49748
ENSG00000152213	ARL11	2.0655	1.04649	4.35565e-05	0.000260664	1	0	104.079	74.2374	2.30473	2.58109
ENSG00000164418	GRIK2	2.06507	1.04619	0.000231589	0.00113383	1	0	109.165	94.8884	0.351247	0.443934
ENSG00000185324	CDK10	2.06423	1.0456	7.51289e-07	6.90018e-06	1	0	105.833	102.031	6.78864	10.4746
ENSG00000111432	FZD10	2.06422	1.04559	0.00153316	0.00580715	1	0	61.8672	38.0319	2.39135	4.08734
ENSG00000172794	RAB37	2.06347	1.04507	1.13473e-07	1.26592e-06	1	0	104.14	44.4865	3.68398	3.31075
ENSG00000142530	FAM71E1	2.06325	1.04492	2.46482e-09	3.96675e-08	1	0	70.2707	49.2799	4.48028	4.99256
ENSG00000177076	ACER2	2.05844	1.04155	2.37157e-10	4.54317e-09	1	0	472.512	370.323	2.20166	2.67549
ENSG00000102796	DHRS12	2.05809	1.04131	2.06281e-18	1.37755e-16	1	0	166.468	131.071	3.56114	3.8397
ENSG00000114757	PEX5L	2.05641	1.04013	1.93591e-08	2.55457e-07	1	0	38.9265	40.2713	1.66275	1.89759
ENSG00000266389	AC002091.2	2.056	1.03984	0.000949444	0.00384051	1	0	145.519	96.7557	3.10691	3.04966
ENSG00000226887	ERVMER34-1	2.04674	1.03333	0.00188453	0.00690204	1	0	69.6838	112.475	5.04238	8.34533
ENSG00000188038	NRN1L	2.04652	1.03317	6.16714e-08	7.25985e-07	1	0	109.679	94.6808	14.6247	15.8534
ENSG00000165617	DACT1	2.04596	1.03278	2.82594e-06	2.30196e-05	1	0	70.666	78.062	3.93251	10.9744
ENSG00000225968	ELFN1	2.04315	1.03079	6.4713e-09	9.53416e-08	1	0	176.767	128.122	0.873293	1.08849
ENSG00000125508	SRMS	2.0419	1.02991	0.00335902	0.011319	1	0	20.3953	23.4519	0.477212	1.2123
ENSG00000114854	TNNC1	2.03906	1.0279	1.5926e-07	1.71773e-06	1	0	55.4808	22.5867	4.59257	3.94909
ENSG00000138685	FGF2	2.03731	1.02667	1.00509e-31	2.0817e-29	1	0	707.223	396.665	16.5823	13.686
ENSG00000104327	CALB1	2.0366	1.02616	1.14838e-26	1.72753e-24	1	0	163.252	272.614	1.03682	4.75501
ENSG00000204632	HLA-G	2.03658	1.02615	5.73908e-05	0.000331919	1	0	61.7132	51.179	2.19641	3.2575
ENSG00000189195	BTBD8	2.0337	1.02411	0.000132635	0.00069636	1	0	254.564	169.68	0.790537	0.773051
ENSG00000116774	OLFML3	2.03146	1.02251	4.84715e-17	2.70588e-15	1	0	48.2931	59.1723	18.7664	22.0581
ENSG00000188783	PRELP	2.03143	1.02249	0.0176555	0.0457423	1	0	18.9328	12.2838	0.714193	0.794772
ENSG00000251611	FAM160A1-DT	2.03053	1.02185	0.000254029	0.00123187	1	0	177.719	138.548	9.17159	7.82913
ENSG00000142765	SYTL1	2.02841	1.02035	2.0943e-07	2.20883e-06	1	0	22.4866	26.7478	14.2646	15.6929
ENSG00000232859	LYRM9	2.02678	1.01919	0.000537083	0.00236095	1	0	208.033	137.977	2.35492	2.06513
ENSG00000175164	ABO	2.02632	1.01886	0.000707208	0.00298564	1	0	54.9172	36.5965	1.0203	0.933935
ENSG00000145945	FAM50B	2.02516	1.01804	7.58331e-11	1.6151e-09	1	0	61.1298	70.5576	4.47143	6.45608
ENSG00000197429	IPP	2.02335	1.01674	2.63116e-10	5.02028e-09	1	0	396.206	238.5	1.18337	1.12752
ENSG00000104447	TRPS1	2.02332	1.01673	2.51021e-06	2.09052e-05	1	0	117.416	100.943	1.6619	1.58374
ENSG00000180287	PLD5	2.02188	1.0157	0.000162781	0.000831417	1	0	72.5442	73.3107	0.520372	0.652094
ENSG00000171451	DSEL	2.01979	1.01421	0.00875317	0.0254873	1	0	302.336	226.89	12.3757	16.7299
ENSG00000166387	PPFIBP2	2.01918	1.01377	2.41866e-08	3.10836e-07	1	0	111.415	60.4923	0.766635	1.12754
ENSG00000135679	MDM2	2.01776	1.01275	4.20962e-07	4.13469e-06	1	0	172.969	121.293	10.1022	9.76675
ENSG00000184363	PKP3	2.0172	1.01236	1.72534e-07	1.84696e-06	1	0	46.1544	43.5564	1.59106	3.06686
ENSG00000086506	HBQ1	2.01607	1.01154	3.92489e-06	3.08021e-05	1	0	15.6556	7.50421	1.43172	1.12014
ENSG00000117154	IGSF21	2.01573	1.0113	1.38257e-17	8.2671e-16	1	0	127.051	97.7309	1.45161	2.50285
ENSG00000168309	FAM107A	2.01418	1.01019	0.00483682	0.0155193	1	0	27.7212	38.2143	0.687686	0.832782
ENSG00000157703	SVOPL	2.01294	1.00931	0.000107048	0.000576206	1	0	21.5929	24.2434	0.513701	0.622544
ENSG00000224592	MIR3659HG	2.0121	1.0087	0.00129967	0.00503897	1	0	40.1558	31.4098	1.70897	1.49424
ENSG00000143816	WNT9A	2.01146	1.00824	6.45025e-10	1.16537e-08	1	0	993.51	966.634	2.11394	4.2783
ENSG00000179630	LACC1	2.00897	1.00646	1.70313e-06	1.46712e-05	1	0	29.4554	25.4638	1.16452	1.19525
ENSG00000184384	MAML2	2.00641	1.00461	1.06476e-07	1.19345e-06	1	0	25.5527	18.443	0.792782	1.07947
ENSG00000163191	S100A11	2.00445	1.00321	5.26526e-06	4.01097e-05	1	0	191.298	218.251	13.7159	21.275
ENSG00000106341	PPP1R17	2.00335	1.00241	0.0035447	0.0118635	1	0	6.64799	10.2323	0.232624	0.575264
ENSG00000139618	BRCA2	2.00326	1.00235	3.13102e-22	3.12905e-20	1	0	605.373	520.851	2.90132	2.7999
ENSG00000143382	ADAMTSL4	2.00249	1.00179	2.07603e-08	2.70946e-07	1	0	202.236	176.481	2.98864	3.71411
ENSG00000251474	RPL32P3	2.0013	1.00094	1.67927e-05	0.000111569	1	0	30.8832	35.4162	10.7029	10.9557
ENSG00000184216	IRAK1	2.00023	1.00017	2.11499e-12	5.97337e-11	1	0	139.468	144.255	9.53299	12.0501
ENSG00000114656	KIAA1257	1.99585	0.997006	2.2197e-06	1.87039e-05	1	0	61.9487	35.8285	1.44166	1.33376
ENSG00000180667	YOD1	1.99499	0.99638	5.01871e-10	9.21882e-09	1	0	201.275	230.292	7.36752	8.95839
ENSG00000162949	CAPN13	1.99464	0.996131	0.00120843	0.00471849	1	0	19.3326	21.4337	1.02452	1.89604
ENSG00000179750	APOBEC3B	1.99421	0.995819	7.68556e-05	0.000430723	1	0	15.8433	8.23491	1.96377	2.85794
ENSG00000172987	HPSE2	1.99399	0.995662	0.00316952	0.0107658	1	0	2.40781	2.48711	0.149205	0.144297
ENSG00000167232	ZNF91	1.99172	0.994016	3.09246e-12	8.46636e-11	1	0	246.683	168.759	5.49777	5.47894
ENSG00000184985	SORCS2	1.99028	0.992973	1.4152e-12	4.11069e-11	1	0	22.6107	24.7941	0.592226	0.804121
ENSG00000234741	GAS5	1.98746	0.990924	1.63995e-20	1.33923e-18	1	0	958.726	1251.61	249.627	364.786
ENSG00000115828	QPCT	1.98648	0.990218	1.68455e-07	1.80735e-06	1	0	24.7549	25.2505	0.474042	0.650408
ENSG00000142552	RCN3	1.98633	0.990105	1.66327e-43	5.94246e-41	1	0	98.7586	106.12	3.27367	3.33531
ENSG00000133401	PDZD2	1.98601	0.989869	1.00537e-05	7.0777e-05	1	0	128.614	97.3748	0.600601	0.788073
ENSG00000235568	NFAM1	1.98513	0.989234	5.38884e-07	5.16512e-06	1	0	32.1001	18.957	0.500051	0.554399
ENSG00000182718	ANXA2	1.9833	0.987903	2.05889e-08	2.69201e-07	1	0	719.886	614.546	3.40388	3.46393
ENSG00000115414	FN1	1.9824	0.987249	4.20158e-11	9.47079e-10	1	0	1092.65	930.201	2.67154	2.96083
ENSG00000239713	APOBEC3G	1.98099	0.986222	0.00392354	0.0129608	1	0	149.361	120.111	2.02133	2.63798
ENSG00000165061	ZMAT4	1.97971	0.985289	1.06961e-17	6.47704e-16	1	0	176.362	175.025	1.14921	1.58617
ENSG00000164651	SP8	1.97969	0.985273	4.27229e-07	4.19048e-06	1	0	3.63348	9.39373	16.6983	17.4574
ENSG00000204472	AIF1	1.97337	0.980665	0.00139651	0.00535638	1	0	3.69153	7.62124	1.00728	1.86222
ENSG00000185129	PURA	1.96943	0.977779	2.48607e-16	1.24225e-14	1	0	360.34	250.74	2.75657	3.55534
ENSG00000113742	CPEB4	1.96876	0.977288	4.3123e-27	6.9244e-25	1	0	236.79	171.897	2.23785	2.4064
ENSG00000080546	SESN1	1.96718	0.976129	1.55044e-13	5.18907e-12	1	0	373.76	296.952	3.42809	3.8949
ENSG00000117533	VAMP4	1.9656	0.974967	5.12082e-09	7.71144e-08	1	0	92.803	115.291	1.44236	1.97101
ENSG00000132669	RIN2	1.96527	0.974729	3.43066e-05	0.000211053	1	0	27.5906	21.3187	0.499779	0.398787
ENSG00000204923	FBXO48	1.96395	0.973757	0.000161517	0.000825255	1	0	115.813	78.8337	2.97736	3.47597
ENSG00000116741	RGS2	1.96362	0.973513	1.54682e-16	7.98038e-15	1	0	1048.56	1197.15	23.0476	35.8613
ENSG00000102032	RENBP	1.9628	0.972916	2.50576e-13	8.15714e-12	1	0	53.9581	41.3728	8.29319	5.78916
ENSG00000183715	OPCML	1.96189	0.972246	5.16595e-06	3.94162e-05	1	0	24.1393	13.4467	0.370138	0.366772
ENSG00000176014	TUBB6	1.96097	0.971568	7.42319e-30	1.43358e-27	1	0	563.279	423.844	9.46593	12.8283
ENSG00000137573	SULF1	1.96062	0.971311	0.00954367	0.027385	1	0	63.8027	44.5309	1.07377	1.0346
ENSG00000197355	UAP1L1	1.95667	0.968397	1.05481e-05	7.38576e-05	1	0	47.5636	43.7886	6.00537	6.66081
ENSG00000243646	IL10RB	1.95357	0.966115	5.20954e-08	6.23531e-07	1	0	118.671	93.4306	2.48423	2.32988
ENSG00000182459	TEX19	1.95251	0.965329	0.000116013	0.000617714	1	0	13.6659	10.4609	0.842265	1.35705
ENSG00000222009	BTBD19	1.9523	0.965173	0.0127836	0.0348752	1	0	35.5223	33.5866	10.298	12.2834
ENSG00000143320	CRABP2	1.95126	0.964405	0.000204257	0.00101215	1	0	228.894	192.309	12.6726	14.6713
ENSG00000243224	AC006252.1	1.95113	0.964306	0.00182187	0.00670521	1	0	270.058	182.836	28.114	26.5825
ENSG00000253878	AC087752.3	1.94981	0.963334	0.000308891	0.00145545	1	0	282.302	178.523	18.2232	16.7863
ENSG00000189409	MMP23B	1.94245	0.957881	0.00249509	0.00876962	1	0	41.9199	39.0532	9.02977	8.31174
ENSG00000186577	SMIM29	1.9381	0.954643	1.17848e-05	8.10083e-05	1	0	175.055	139.081	12.8338	13.0177
ENSG00000187609	EXD3	1.93761	0.954278	1.00122e-05	7.05543e-05	1	0	315.813	250.19	3.2901	2.97742
ENSG00000258649	AL392023.1	1.93692	0.953762	7.68965e-08	8.89331e-07	1	0	307.789	336.844	124.374	127.545
ENSG00000158615	PPP1R15B	1.9362	0.953226	1.68881e-10	3.35205e-09	1	0	209.554	198.776	18.4147	21.8861
ENSG00000077274	CAPN6	1.93592	0.953022	1.86196e-16	9.43592e-15	1	0	14.3373	17.5157	0.279337	0.405674
ENSG00000135838	NPL	1.93586	0.952974	8.98997e-05	0.000494518	1	0	1211.06	1450.36	1.56281	2.73532
ENSG00000049130	KITLG	1.93546	0.952677	1.40672e-05	9.51868e-05	1	0	1030.29	878.385	1.07942	1.28618
ENSG00000267278	MAP3K14-AS1	1.93485	0.952221	7.08953e-05	0.000401253	1	0	275.308	225.939	9.63808	10.8967
ENSG00000111859	NEDD9	1.93475	0.952144	6.72483e-35	1.55007e-32	1	0	140.637	143.821	2.18781	3.07052
ENSG00000005189	REXO5	1.93294	0.950797	8.49262e-12	2.15957e-10	1	0	193.677	146.651	1.54847	1.89275
ENSG00000139874	SSTR1	1.93274	0.950648	0.000423857	0.00190822	1	0	128.191	154.52	37.2552	47.462
ENSG00000157064	NMNAT2	1.93178	0.949929	4.10684e-07	4.03928e-06	1	0	2.85022	2.97193	0.778234	1.00249
ENSG00000204385	SLC44A4	1.93114	0.949452	0.000428012	0.0019235	1	0	55.3011	55.419	2.65643	1.81457
ENSG00000188517	COL25A1	1.93077	0.949175	7.87249e-09	1.13185e-07	1	0	70.6692	75.8512	0.446055	0.513204
ENSG00000006638	TBXA2R	1.92411	0.944188	0.00336873	0.0113437	1	0	53.0764	47.8048	1.3214	1.42161
ENSG00000164938	TP53INP1	1.92364	0.943837	1.15636e-07	1.28503e-06	1	0	131.159	78.166	2.13893	1.78227
ENSG00000138669	PRKG2	1.92332	0.943596	6.41564e-05	0.000367184	1	0	79.9104	89.5562	0.836048	1.03611
ENSG00000105538	RASIP1	1.91794	0.939557	1.10249e-08	1.52969e-07	1	0	55.5324	27.6406	3.98916	5.04296
ENSG00000111913	RIPOR2	1.91793	0.939546	9.4371e-08	1.07121e-06	1	0	101.66	65.0592	3.58814	2.29229
ENSG00000164296	TIGD6	1.91738	0.939136	3.4202e-09	5.33022e-08	1	0	134.694	117.052	2.45673	2.64153
ENSG00000247828	TMEM161B-AS1	1.91426	0.936787	2.92471e-10	5.55811e-09	1	0	94.5829	71.5919	2.17422	2.06203
ENSG00000156384	SFR1	1.91409	0.936661	2.32802e-10	4.47823e-09	1	0	200.802	178.559	6.20409	5.44137
ENSG00000110723	EXPH5	1.91288	0.935746	0.000318001	0.00149246	1	0	17.2277	12.8787	0.939043	0.846621
ENSG00000167083	GNGT2	1.91265	0.935577	0.00056683	0.00247044	1	0	87.8336	78.6193	1.34894	1.57478
ENSG00000160471	COX6B2	1.91228	0.935298	0.018035	0.0465652	1	0	15.5975	14.3893	3.72279	3.61302
ENSG00000188921	HACD4	1.91177	0.934912	0.000179473	0.000905666	1	0	50.1733	48.1545	0.38847	0.547456
ENSG00000177606	JUN	1.91137	0.934605	3.49884e-06	2.78253e-05	1	0	800.12	729.777	38.5746	48.1689
ENSG00000128591	FLNC	1.91051	0.933959	0.00442814	0.0143988	1	0	45.6609	22.7136	1.6989	1.4306
ENSG00000120594	PLXDC2	1.9082	0.932211	4.68603e-11	1.04149e-09	1	0	237.441	214.953	1.72629	2.48231
ENSG00000105705	SUGP1	1.90626	0.930744	1.79699e-39	4.84543e-37	1	0	376.624	261.782	5.08599	4.49238
ENSG00000176171	BNIP3	1.90626	0.930743	0.018418	0.0474085	1	0	517.136	346.408	5.97685	4.8718
ENSG00000231584	FAHD2CP	1.9052	0.929945	2.45625e-11	5.69842e-10	1	0	326.521	223.73	10.258	10.3877
ENSG00000116539	ASH1L	1.90506	0.929839	1.22905e-11	3.02313e-10	1	0	149.836	134.536	2.58877	2.98699
ENSG00000075391	RASAL2	1.90457	0.929467	3.59726e-14	1.3493e-12	1	0	149.183	99.0134	1.93592	2.57156
ENSG00000175287	PHYHD1	1.9025	0.927898	1.02937e-07	1.15742e-06	1	0	337.826	238.507	3.25969	3.3699
ENSG00000188483	IER5L	1.90067	0.92651	0.00931825	0.026859	1	0	1927.62	1436.93	13.7549	26.2593
ENSG00000117151	CTBS	1.90036	0.926274	2.73083e-07	2.79759e-06	1	0	283.723	213.971	2.31385	2.43183
ENSG00000115935	WIPF1	1.90031	0.926232	5.30546e-23	5.70078e-21	1	0	67.1899	40.8504	1.03434	0.945081
ENSG00000125731	SH2D3A	1.89957	0.925676	5.66505e-16	2.69864e-14	1	0	61.465	57.2744	7.82067	10.7333
ENSG00000242612	DECR2	1.8945	0.921815	3.38019e-09	5.27361e-08	1	0	426.436	448.012	16.7547	13.9306
ENSG00000154553	PDLIM3	1.89386	0.921331	1.51178e-09	2.55376e-08	1	0	212.358	241.22	1.01231	1.23999
ENSG00000175482	POLD4	1.89248	0.920276	3.16257e-20	2.52493e-18	1	0	111.764	82.8257	8.58727	10.9681
ENSG00000121316	PLBD1	1.89203	0.919936	3.64092e-08	4.4933e-07	1	0	50.8807	39.1523	0.73646	1.19426
ENSG00000103269	RHBDL1	1.89027	0.918591	0.000115491	0.00061562	1	0	75.5887	110.796	35.0611	33.6895
ENSG00000106789	CORO2A	1.88923	0.917798	1.32962e-07	1.46166e-06	1	0	301.546	251.959	2.58648	3.75315
ENSG00000140836	ZFHX3	1.88909	0.917688	0.000296159	0.00140799	1	0	23.8565	22.3659	0.326638	0.551478
ENSG00000123453	SARDH	1.88685	0.915983	1.97626e-22	2.01734e-20	1	0	40.4808	28.3699	1.2452	1.58095
ENSG00000075388	FGF4	1.88558	0.915009	0.00651903	0.0199879	1	0	33.7971	50.8836	3.06788	7.22929
ENSG00000175893	ZDHHC21	1.8854	0.914874	2.92724e-12	8.05731e-11	1	0	66.1677	74.2263	1.76703	1.66262
ENSG00000140937	CDH11	1.88517	0.914693	2.73082e-09	4.35074e-08	1	0	152.673	114.928	1.01728	1.23834
ENSG00000100196	KDELR3	1.88382	0.913661	1.99474e-16	1.00376e-14	1	0	64.7286	59.7124	2.1826	2.87123
ENSG00000139192	TAPBPL	1.88305	0.913071	0.000479455	0.00212726	1	0	23.5873	19.1605	3.02075	2.45637
ENSG00000188785	ZNF548	1.8768	0.908276	3.11486e-05	0.000192954	1	0	45.5693	29.1408	2.34207	1.74347
ENSG00000197816	CCDC180	1.87479	0.906729	3.22581e-13	1.02902e-11	1	0	19.4388	16.271	2.25513	2.1588
ENSG00000185101	ANO9	1.87465	0.906623	0.0044481	0.0144505	1	0	48.4808	31.9395	1.43778	1.72869
ENSG00000117020	AKT3	1.87347	0.90571	1.14881e-07	1.27963e-06	1	0	181.027	223.702	1.46693	1.73652
ENSG00000135837	CEP350	1.86885	0.902149	5.57041e-14	2.02048e-12	1	0	384.206	299.287	2.35904	2.4143
ENSG00000135248	FAM71F1	1.86576	0.89976	0.00503727	0.0160687	1	0	11.8424	10.0031	0.476313	0.681424
ENSG00000260428	SCX	1.8621	0.896927	0.00275624	0.00954894	1	0	520.083	560.45	10.9475	19.9007
ENSG00000101194	SLC17A9	1.86196	0.896824	3.59659e-08	4.44243e-07	1	0	172.537	175.42	8.44283	10.4911
ENSG00000116747	RO60	1.86103	0.896104	1.63017e-13	5.4305e-12	1	0	320.783	284.168	4.2634	4.66607
ENSG00000109819	PPARGC1A	1.86099	0.896068	6.38185e-06	4.72554e-05	1	0	49.5333	59.2408	0.82221	0.783298
ENSG00000187922	LCN10	1.86006	0.895349	0.0186496	0.0479527	1	0	74.9273	49.5583	0.91253	1.08938
ENSG00000246090	AP002026.1	1.85834	0.894017	0.000685355	0.0029124	1	0	392.81	286.646	0.454396	0.568202
ENSG00000050767	COL23A1	1.8577	0.89352	0.00272673	0.00946345	1	0	115.211	89.8916	1.12636	1.33115
ENSG00000134780	DAGLA	1.85557	0.891859	5.40903e-07	5.18099e-06	1	0	63.1966	34.9183	2.32127	3.68215
ENSG00000128242	GAL3ST1	1.85453	0.891053	1.33192e-11	3.25933e-10	1	0	139.48	112.076	5.34901	4.74599
ENSG00000272734	ADIRF-AS1	1.85316	0.88999	1.97612e-05	0.000128894	1	0	88.1427	71.5433	7.81149	8.65909
ENSG00000020577	SAMD4A	1.85157	0.888751	4.21498e-07	4.13711e-06	1	0	182.56	132.742	1.74118	1.50616
ENSG00000133392	MYH11	1.84942	0.887076	0.00286633	0.00987291	1	0	32.2409	19.2908	0.21734	0.187526
ENSG00000168016	TRANK1	1.84871	0.886517	1.66997e-09	2.79783e-08	1	0	87.4385	58.0225	1.52858	1.07723
ENSG00000143786	CNIH3	1.84702	0.885196	2.23162e-08	2.89928e-07	1	0	121.106	136.249	0.859959	1.05263
ENSG00000146477	SLC22A3	1.84601	0.884408	6.24164e-05	0.000358374	1	0	39.1132	43.2918	0.517859	0.936348
ENSG00000156050	FAM161B	1.84404	0.882872	0.0108232	0.0303462	1	0	81.5349	58.1422	0.820657	0.598968
ENSG00000136147	PHF11	1.84399	0.882827	2.5515e-05	0.000161343	1	0	136.697	84.2995	1.49799	1.37989
ENSG00000144426	NBEAL1	1.84074	0.880284	7.16556e-08	8.33901e-07	1	0	412.854	256.322	1.0506	0.927878
ENSG00000178662	CSRNP3	1.83989	0.879616	4.40733e-05	0.000263536	1	0	8.97858	5.96806	1.6759	1.86573
ENSG00000143303	RRNAD1	1.83892	0.878858	1.4382e-07	1.57016e-06	1	0	415.053	433.584	12.9043	18.726
ENSG00000100031	GGT1	1.83733	0.877611	2.47166e-06	2.06304e-05	1	0	47.3605	48.174	1.34026	1.81973
ENSG00000058085	LAMC2	1.83527	0.875991	9.60316e-07	8.65859e-06	1	0	55.0492	66.7803	0.838341	1.07805
ENSG00000170430	MGMT	1.83497	0.87576	2.62638e-16	1.30325e-14	1	0	220.395	173.367	1.05707	1.16468
ENSG00000163545	NUAK2	1.83492	0.875715	2.95381e-19	2.11064e-17	1	0	451.077	448.033	9.17404	10.6341
ENSG00000143811	PYCR2	1.83475	0.875582	1.46055e-13	4.93446e-12	1	0	501.316	644.934	29.7216	74.2357
ENSG00000165105	RASEF	1.83344	0.874555	0.0132502	0.0359041	1	0	249.28	182.713	4.22485	3.69778
ENSG00000048392	RRM2B	1.83227	0.87363	1.22647e-13	4.20324e-12	1	0	145.175	103.52	4.42399	5.31738
ENSG00000178096	BOLA1	1.83218	0.873557	9.74949e-05	0.000530377	1	0	1040.82	1244.64	43.4196	50.3364
ENSG00000164197	RNF180	1.83003	0.871871	0.000382318	0.00174226	1	0	53.6302	60.623	0.649599	0.60295
ENSG00000075651	PLD1	1.82961	0.87154	1.26518e-05	8.63455e-05	1	0	21.8031	12.2409	0.286229	0.224762
ENSG00000178038	ALS2CL	1.82758	0.869932	0.000123523	0.000653078	1	0	231.452	194.738	1.60116	3.10208
ENSG00000113721	PDGFRB	1.8252	0.868056	3.44004e-16	1.67216e-14	1	0	43.2865	27.9024	1.6282	1.98435
ENSG00000258839	MC1R	1.82373	0.866894	2.16292e-05	0.000139235	1	0	37.233	35.6111	13.998	13.6421
ENSG00000111679	PTPN6	1.82362	0.866807	1.32226e-14	5.24899e-13	1	0	363.937	333.15	5.15787	5.7418
ENSG00000152952	PLOD2	1.82291	0.866244	4.98416e-08	5.99126e-07	1	0	145.896	97.5448	2.104	2.06283
ENSG00000136153	LMO7	1.82166	0.865251	1.79371e-10	3.54522e-09	1	0	153.94	123.781	0.940413	0.919659
ENSG00000110719	TCIRG1	1.82069	0.864486	1.61116e-11	3.87627e-10	1	0	386.07	319.522	5.17633	5.78851
ENSG00000135406	PRPH	1.8201	0.864019	0.0028772	0.00990319	1	0	4.06139	4.871	0.360672	0.495701
ENSG00000137801	THBS1	1.82002	0.863958	0.00231663	0.00820292	1	0	2990.97	2309.63	16.8366	16.8183
ENSG00000123342	MMP19	1.81993	0.863886	0.00183347	0.00673899	1	0	25.1393	21.6787	1.09838	1.42813
ENSG00000145103	ILDR1	1.81782	0.862212	5.77114e-07	5.46919e-06	1	0	84.0959	75.4182	1.04714	1.05529
ENSG00000256546	AC156455.1	1.81618	0.86091	0.00174107	0.00646711	1	0	123.493	98.463	38.3652	36.2458
ENSG00000163531	NFASC	1.81598	0.860749	5.2679e-05	0.000307782	1	0	64.7731	77.0395	0.535164	1.22694
ENSG00000172380	GNG12	1.81547	0.860343	1.25915e-19	9.1809e-18	1	0	71.7277	48.8124	1.28582	1.64931
ENSG00000126562	WNK4	1.81278	0.858205	0.00554724	0.0174364	1	0	120.497	137.484	7.14376	6.00182
ENSG00000159374	M1AP	1.81013	0.856094	5.52263e-06	4.17587e-05	1	0	77.586	41.0133	0.921845	0.812186
ENSG00000197415	VEPH1	1.80925	0.855393	6.40459e-08	7.50229e-07	1	0	57.7487	34.6828	0.664271	0.633891
ENSG00000166869	CHP2	1.80695	0.853556	4.17714e-08	5.11968e-07	1	0	69.0166	51.6934	1.73255	1.33288
ENSG00000050555	LAMC3	1.80668	0.853339	4.04348e-07	3.9852e-06	1	0	240.022	179.663	1.84032	2.9689
ENSG00000187720	THSD4	1.80632	0.853057	6.78943e-10	1.22201e-08	1	0	126.181	90.5597	0.647945	0.608651
ENSG00000227533	SLC2A1-AS1	1.80477	0.851814	0.0157074	0.0413778	1	0	86.7658	50.7732	6.32757	4.88685
ENSG00000137628	DDX60	1.80471	0.85177	7.01284e-06	5.14743e-05	1	0	82.1745	53.3559	0.479322	0.403585
ENSG00000105641	SLC5A5	1.80349	0.850795	3.98984e-06	3.12432e-05	1	0	7.04129	7.25631	0.947687	0.942199
ENSG00000087085	ACHE	1.80289	0.850308	0.000398342	0.00180491	1	0	71.0101	78.3144	8.89383	9.83985
ENSG00000121851	POLR3GL	1.80104	0.848834	4.47444e-06	3.46206e-05	1	0	157.135	108.79	1.23358	1.15751
ENSG00000171596	NMUR1	1.79957	0.847653	0.00807866	0.0239038	1	0	32.2596	20.0117	0.781714	0.941957
ENSG00000185885	IFITM1	1.7994	0.847518	6.91086e-18	4.25703e-16	1	0	280.04	214.372	63.8979	52.3586
ENSG00000133466	C1QTNF6	1.79745	0.845955	1.31722e-09	2.25443e-08	1	0	259.98	196.104	11.5046	12.38
ENSG00000182747	SLC35D3	1.79681	0.845438	0.0168122	0.0438676	1	0	45.6887	41.7772	5.73887	5.8617
ENSG00000135124	P2RX4	1.79567	0.844518	4.05464e-14	1.51292e-12	1	0	866.943	716.272	2.94444	3.10412
ENSG00000145536	ADAMTS16	1.7953	0.844223	1.74152e-09	2.89396e-08	1	0	46.7176	50.5337	1.31717	2.34894
ENSG00000186615	KTN1-AS1	1.79519	0.844133	5.94227e-07	5.60905e-06	1	0	245.013	205.081	2.81664	3.07764
ENSG00000154309	DISP1	1.7947	0.843739	1.16452e-06	1.02857e-05	1	0	187.753	180.791	1.08064	1.12773
ENSG00000171084	FAM86JP	1.79442	0.84352	2.07267e-05	0.00013409	1	0	225.441	144.67	8.2694	8.33751
ENSG00000188647	PTAR1	1.79342	0.842713	1.75495e-27	2.88276e-25	1	0	234.445	200.147	9.8597	8.60088
ENSG00000139832	RAB20	1.79291	0.842307	9.16971e-09	1.30133e-07	1	0	290.073	191.271	2.42038	3.01631
ENSG00000133019	CHRM3	1.79213	0.841674	2.56841e-09	4.11995e-08	1	0	72.5162	57.4172	1.0189	1.12154
ENSG00000184381	PLA2G6	1.79109	0.840839	7.08222e-06	5.19303e-05	1	0	126.101	89.039	2.28743	1.92199
ENSG00000182511	FES	1.79092	0.8407	1.9841e-13	6.56361e-12	1	0	139.539	97.6927	4.99753	4.33361
ENSG00000260219	CD2BP2-DT	1.79015	0.840078	0.00102283	0.00409218	1	0	94.7866	63.7017	19.0004	16.0653
ENSG00000197568	HHLA3	1.78996	0.839925	2.79543e-07	2.85353e-06	1	0	542.834	399.184	3.60691	3.92068
ENSG00000116983	HPCAL4	1.78811	0.838432	2.2085e-07	2.31731e-06	1	0	38.4016	29.8472	0.387433	0.476012
ENSG00000264112	AC015813.1	1.78793	0.838292	0.00256782	0.00899428	1	0	183.836	182.425	49.3368	40.3509
ENSG00000248866	USP46-AS1	1.78769	0.838096	0.0109038	0.0305243	1	0	174.611	136.017	11.9203	11.7083
ENSG00000111254	AKAP3	1.78638	0.83704	0.015565	0.0410632	1	0	50.4407	32.1093	0.983146	0.973699
ENSG00000235192	AC009495.3	1.78556	0.83638	0.00539136	0.0170084	1	0	162.015	151.999	3.97441	4.33777
ENSG00000162783	IER5	1.78477	0.83574	4.91504e-09	7.42504e-08	1	0	1936.87	1863.91	45.1266	59.1405
ENSG00000170891	CYTL1	1.78338	0.834615	3.15906e-09	4.95993e-08	1	0	94.1782	97.6802	1.15397	1.45681
ENSG00000158473	CD1D	1.7832	0.834469	0.0141778	0.0380355	1	0	42.5445	41.8954	2.23087	2.91758
ENSG00000248932	AC046134.2	1.78144	0.833041	0.00687743	0.020894	1	0	62.8148	34.8243	2.0804	1.79576
ENSG00000176485	PLAAT3	1.78067	0.832424	2.04637e-08	2.68054e-07	1	0	232.419	198.701	4.03819	4.3377
ENSG00000178502	KLHL11	1.77959	0.831549	8.69199e-10	1.53326e-08	1	0	701.069	520.731	3.97805	3.33871
ENSG00000258592	AL391152.1	1.77844	0.830613	0.00980619	0.0279833	1	0	295.232	226.293	1.14457	1.13429
ENSG00000163382	NAXE	1.77751	0.829859	1.21728e-06	1.07317e-05	1	0	292.335	272.254	19.1175	27.1451
ENSG00000069535	MAOB	1.77653	0.829064	4.43356e-06	3.43415e-05	1	0	43.3131	40.7555	0.109056	0.109515
ENSG00000116717	GADD45A	1.77613	0.828735	2.81344e-06	2.2936e-05	1	0	748.457	660.547	44.1044	43.1013
ENSG00000189431	RASSF10	1.77503	0.827847	4.97971e-06	3.81582e-05	1	0	626.176	480.325	11.3573	10.2644
ENSG00000105707	HPN	1.77335	0.826476	2.94488e-08	3.70469e-07	1	0	146.949	101.4	7.80188	7.77724
ENSG00000105889	STEAP1B	1.77292	0.826123	7.15243e-08	8.33051e-07	1	0	95.9358	77.1471	1.0534	1.55308
ENSG00000101335	MYL9	1.77285	0.826069	1.03679e-12	3.07402e-11	1	0	162.006	106.222	10.037	11.8021
ENSG00000007516	BAIAP3	1.77208	0.825444	1.43261e-08	1.95731e-07	1	0	704.67	561.353	3.18569	4.67261
ENSG00000265749	AC135178.4	1.77121	0.824739	0.0156673	0.0413027	1	0	9.48371	8.32289	0.226519	0.205785
ENSG00000196126	HLA-DRB1	1.77049	0.824147	5.3531e-20	4.09097e-18	1	0	30.0565	29.318	2.16743	2.07904
ENSG00000137267	TUBB2A	1.77035	0.824033	5.59764e-09	8.36777e-08	1	0	3006.39	2498.98	56.11	63.6921
ENSG00000135862	LAMC1	1.77004	0.823778	4.15891e-09	6.37714e-08	1	0	173.227	138.537	2.08096	2.48521
ENSG00000168004	PLAAT5	1.76844	0.822478	0.00380108	0.0126006	1	0	22.1304	22.6443	0.957408	0.930668
ENSG00000118960	HS1BP3	1.76767	0.821851	1.12941e-14	4.5338e-13	1	0	99.3347	80.5123	3.42145	3.73781
ENSG00000125730	C3	1.76738	0.821616	1.00718e-08	1.4167e-07	1	0	4.43683	2.02444	1.17677	1.17238
ENSG00000143776	CDC42BPA	1.76555	0.820117	9.67481e-19	6.74452e-17	1	0	136.084	150.569	2.68569	3.46395
ENSG00000151650	VENTX	1.76419	0.819006	0.000269384	0.00129578	1	0	270.409	309.856	12.719	22.5859
ENSG00000154240	CEP112	1.76394	0.818802	1.01986e-07	1.14763e-06	1	0	121.864	81.6822	0.381832	0.340595
ENSG00000267432	DNAH17-AS1	1.76269	0.81778	0.000593385	0.00256738	1	0	61.9978	78.3119	1.62861	3.65309
ENSG00000235706	DICER1-AS1	1.76088	0.816298	0.00957624	0.0274532	1	0	202.264	155.237	3.41036	2.75879
ENSG00000216895	AC009403.1	1.76071	0.816157	5.37632e-06	4.08252e-05	1	0	96.4442	72.9589	9.16421	7.6584
ENSG00000145390	USP53	1.76065	0.816108	2.67079e-11	6.14625e-10	1	0	395.306	389.23	2.70393	3.7402
ENSG00000074370	ATP2A3	1.76033	0.815849	8.98698e-05	0.000494518	1	0	178.362	146.5	2.82009	3.91186
ENSG00000215845	TSTD1	1.75789	0.813846	1.36133e-08	1.8617e-07	1	0	216.074	238.008	39.4812	45.4772
ENSG00000165591	FAAH2	1.75647	0.812681	0.00083455	0.00343637	1	0	32.8889	14.6351	0.358572	0.577951
ENSG00000147421	HMBOX1	1.75478	0.811292	1.00703e-05	7.0859e-05	1	0	114.117	78.0973	1.34081	1.13896
ENSG00000075945	KIFAP3	1.75429	0.810886	5.56091e-09	8.32157e-08	1	0	15.9786	13.3365	0.332787	0.291422
ENSG00000140682	TGFB1I1	1.75418	0.810797	1.16405e-07	1.29257e-06	1	0	54.7734	39.8836	6.69797	5.68123
ENSG00000049540	ELN	1.75416	0.810778	7.81566e-05	0.000437328	1	0	16.2132	16.8106	1.08131	1.23742
ENSG00000175548	ALG10B	1.75356	0.810285	0.00135617	0.00522962	1	0	54.2248	35.6263	2.30099	1.76832
ENSG00000118898	PPL	1.75356	0.810283	1.799e-15	7.98433e-14	1	0	474.201	406.621	2.81659	3.73597
ENSG00000128346	C22orf23	1.75203	0.809031	1.31266e-05	8.91601e-05	1	0	21.3953	13.6801	0.753883	0.580771
ENSG00000102575	ACP5	1.75173	0.808783	2.04564e-06	1.736e-05	1	0	19.5002	24.3577	0.869465	1.26618
ENSG00000120549	KIAA1217	1.75076	0.807984	2.26639e-07	2.37108e-06	1	0	40.1512	26.6696	1.10122	1.45282
ENSG00000154102	C16orf74	1.75048	0.807752	4.30963e-05	0.000258234	1	0	46.6315	45.1949	1.20355	1.50826
ENSG00000164176	EDIL3	1.74838	0.806017	8.583e-10	1.51807e-08	1	0	91.1662	63.2621	1.16854	1.73548
ENSG00000169905	TOR1AIP2	1.74833	0.80598	1.22937e-08	1.69584e-07	1	0	803.308	738.74	7.04044	8.04864
ENSG00000117595	IRF6	1.74812	0.805807	1.07452e-08	1.49668e-07	1	0	80.8108	91.6625	1.37508	1.7252
ENSG00000158710	TAGLN2	1.74809	0.80578	0.00280281	0.00967881	1	0	249.987	270.875	7.94361	12.3406
ENSG00000140853	NLRC5	1.74747	0.80527	0.000618815	0.0026621	1	0	91.1819	84.9843	0.626957	0.587212
ENSG00000147592	LACTB2	1.74732	0.805145	1.96616e-21	1.80118e-19	1	0	597.546	395.171	3.23943	3.24854
ENSG00000125864	BFSP1	1.74646	0.804432	7.88185e-05	0.000440342	1	0	242.141	184.851	2.55117	2.74052
ENSG00000169760	NLGN1	1.74398	0.802386	0.00135304	0.00522039	1	0	185.339	143.08	0.63109	0.552625
ENSG00000176697	BDNF	1.74394	0.802352	1.44352e-12	4.18445e-11	1	0	410.852	314.644	4.59106	4.23095
ENSG00000173846	PLK3	1.74355	0.802024	1.51361e-09	2.55383e-08	1	0	667.728	558.419	11.2657	14.7147
ENSG00000143375	CGN	1.7423	0.800996	2.13991e-07	2.25361e-06	1	0	135.1	118.565	3.63925	5.27407
ENSG00000112159	MDN1	1.74152	0.800344	1.29857e-05	8.83706e-05	1	0	406.975	245.212	5.84397	6.77874
ENSG00000100385	IL2RB	1.74074	0.799703	1.24807e-05	8.52995e-05	1	0	19.3237	21.7051	0.274921	0.479923
ENSG00000103021	CCDC113	1.7405	0.799498	8.86259e-07	8.03141e-06	1	0	65.8729	35.7198	2.3414	2.40886
ENSG00000006611	USH1C	1.73973	0.79886	0.000118923	0.000631441	1	0	61.3106	52.0004	1.50955	1.42977
ENSG00000114200	BCHE	1.7393	0.798504	0.0075673	0.0226743	1	0	15.935	15.1539	0.377412	0.52663
ENSG00000196218	RYR1	1.73911	0.798345	6.94463e-09	1.01271e-07	1	0	123.004	99.8349	3.25365	3.32976
ENSG00000179456	ZBTB18	1.73825	0.797638	4.81825e-09	7.30973e-08	1	0	317.315	233.122	6.64171	8.47382
ENSG00000117707	PROX1	1.73779	0.79725	0.00610897	0.0188886	1	0	44.1817	37.3965	0.773122	0.755685
ENSG00000215045	GRID2IP	1.7374	0.796928	0.000125139	0.000660399	1	0	258.967	178.699	5.71682	5.4172
ENSG00000151458	ANKRD50	1.7363	0.796015	8.46589e-13	2.53109e-11	1	0	784.483	638.967	6.16984	5.70238
ENSG00000145012	LPP	1.73523	0.795129	0.00013758	0.000719942	1	0	65.4436	47.5221	1.08447	1.07966
ENSG00000117266	CDK18	1.73513	0.795044	7.636e-07	7.00424e-06	1	0	247.606	239.441	6.88112	11.3435
ENSG00000108679	LGALS3BP	1.73392	0.794035	9.32021e-10	1.62433e-08	1	0	179.568	139.675	9.93706	11.2422
ENSG00000269050	AC011455.1	1.73335	0.79356	0.0126533	0.0346084	1	0	49.6157	31.2442	1.46805	1.81643
ENSG00000151067	CACNA1C	1.73311	0.79336	2.93854e-08	3.70323e-07	1	0	72.9393	53.4854	0.537479	0.503927
ENSG00000138080	EMILIN1	1.73267	0.792994	2.05695e-07	2.17425e-06	1	0	14.0076	9.88118	6.44187	5.45507
ENSG00000000457	SCYL3	1.73185	0.79231	5.96109e-06	4.4554e-05	1	0	234.908	270.764	2.87052	3.72201
ENSG00000078114	NEBL	1.73049	0.791178	0.00298537	0.0102309	1	0	21.7315	17.7089	0.358218	0.296948
ENSG00000167434	CA4	1.73034	0.791054	0.0112687	0.0314225	1	0	39.9681	30.2128	1.06249	1.68455
ENSG00000163286	ALPG	1.72983	0.790626	0.00213204	0.00764593	1	0	8.48371	12.4798	0.670541	1.10337
ENSG00000239213	NCK1-DT	1.72492	0.786528	2.42465e-09	3.9109e-08	1	0	159.19	105.77	3.3692	3.4036
ENSG00000196233	LCOR	1.7243	0.786008	3.44841e-07	3.44624e-06	1	0	232.703	183.728	2.85754	2.38296
ENSG00000243811	APOBEC3D	1.72399	0.785753	6.72594e-09	9.84841e-08	1	0	117.576	112.509	11.9138	15.5179
ENSG00000068976	PYGM	1.72083	0.783102	0.0180215	0.0465387	1	0	279.782	203.302	7.55283	5.84819
ENSG00000237886	NALT1	1.71915	0.781693	0.0116715	0.0323626	1	0	23.9951	28.3222	27.8752	24.926
ENSG00000107105	ELAVL2	1.71906	0.781619	3.70192e-05	0.000226183	1	0	877.636	754.764	3.21814	4.94982
ENSG00000128285	MCHR1	1.71769	0.780469	0.00161098	0.00606481	1	0	8.8826	9.7981	0.746179	1.22387
ENSG00000029993	HMGB3	1.71692	0.77982	1.36839e-10	2.78174e-09	1	0	221.291	318.817	24.2523	44.9873
ENSG00000151093	OXSM	1.71583	0.778908	0.00561616	0.017601	1	0	26.746	24.6141	2.21353	2.1622
ENSG00000182749	PAQR7	1.71563	0.778738	5.25804e-11	1.15249e-09	1	0	90.5113	52.7595	5.22204	4.93092
ENSG00000185055	EFCAB10	1.71534	0.778493	0.0088844	0.025822	1	0	12.944	16.4151	0.434779	0.570196
ENSG00000117305	HMGCL	1.71502	0.778228	1.37286e-07	1.50342e-06	1	0	347.589	248.297	5.44354	5.20033
ENSG00000119547	ONECUT2	1.71409	0.777445	0.00032375	0.00151596	1	0	111.762	86.5408	0.30161	0.534313
ENSG00000143494	VASH2	1.71281	0.776369	8.81835e-07	7.99639e-06	1	0	371.248	290.823	17.1092	21.7803
ENSG00000213213	CCDC183	1.71249	0.776097	0.0170914	0.0444826	1	0	80.4267	97.1655	9.23404	9.45593
ENSG00000175906	ARL4D	1.71047	0.774396	2.91471e-17	1.66617e-15	1	0	2032.24	1548.23	25.6476	28.1183
ENSG00000240065	PSMB9	1.70922	0.77334	0.0130199	0.0353739	1	0	130.619	86.7683	1.5653	0.881148
ENSG00000162434	JAK1	1.70756	0.771934	7.76871e-11	1.64967e-09	1	0	818.242	638.298	1.6751	1.82018
ENSG00000182359	KBTBD3	1.7043	0.769176	0.000735277	0.003086	1	0	172.467	129.405	1.65988	1.48541
ENSG00000219626	FAM228B	1.70417	0.769067	0.00076326	0.00318381	1	0	277.565	207.518	2.20665	1.86364
ENSG00000185532	PRKG1	1.70386	0.76881	1.19013e-06	1.04989e-05	1	0	53.6817	32.9881	1.11912	0.802689
ENSG00000160685	ZBTB7B	1.70366	0.768638	0.000103617	0.000559845	1	0	21.069	30.9166	16.3535	21.6205
ENSG00000183508	TENT5C	1.70324	0.768284	0.000527211	0.00232256	1	0	2299.97	1739.93	2.16475	2.47645
ENSG00000152061	RABGAP1L	1.7031	0.76816	0.000431972	0.00193965	1	0	482.802	405.994	1.55583	1.55186
ENSG00000117153	KLHL12	1.70284	0.767941	3.60025e-07	3.59296e-06	1	0	479.481	524.765	2.92028	3.56355
ENSG00000251669	FAM86EP	1.70094	0.76633	2.29314e-07	2.39381e-06	1	0	293.087	166.875	10.7334	10.9803
ENSG00000169989	TIGD4	1.70062	0.766063	0.00597357	0.0185437	1	0	209.757	103.907	2.25541	2.05051
ENSG00000244509	APOBEC3C	1.70055	0.766003	9.52629e-09	1.34792e-07	1	0	52.1424	33.7243	10.7041	14.7087
ENSG00000134146	DPH6	1.69925	0.764901	3.34925e-08	4.1621e-07	1	0	110.152	90.1387	1.40932	1.53197
ENSG00000163435	ELF3	1.69913	0.764799	0.0115584	0.0320991	1	0	785.437	819.25	13.8238	18.9497
ENSG00000163431	LMOD1	1.69879	0.764511	0.000175086	0.000887603	1	0	35.5827	18.6093	0.977924	1.03607
ENSG00000198860	TSEN15	1.696	0.762139	7.96107e-12	2.04258e-10	1	0	403.265	420.836	5.35946	8.57002
ENSG00000116604	MEF2D	1.69534	0.761572	0.000254566	0.00123406	1	0	78.6819	85.5981	3.66629	5.03164
ENSG00000118217	ATF6	1.69425	0.760648	1.53885e-09	2.59336e-08	1	0	126.862	129.783	1.21004	1.32918
ENSG00000243406	MRPS31P5	1.69419	0.760599	7.75759e-07	7.09301e-06	1	0	60.4786	44.5496	2.79862	2.74447
ENSG00000014914	MTMR11	1.69415	0.760562	0.0041867	0.013723	1	0	38.5884	35.192	2.77524	3.52323
ENSG00000118507	AKAP7	1.69361	0.760101	8.8244e-08	1.00566e-06	1	0	213.033	193.587	1.28063	1.58177
ENSG00000167995	BEST1	1.69294	0.759531	0.0174831	0.0453732	1	0	31.2072	30.3423	5.49847	3.94729
ENSG00000185477	GPRIN3	1.69122	0.75806	2.47383e-08	3.16788e-07	1	0	26.4273	21.9038	0.44581	0.454628
ENSG00000183853	KIRREL1	1.69113	0.757989	0.000110452	0.000592965	1	0	179.262	136.542	2.86703	4.31251
ENSG00000128268	MGAT3	1.69011	0.757116	7.54492e-06	5.50687e-05	1	0	33.5748	39.6404	2.07728	3.32833
ENSG00000117593	DARS2	1.68946	0.756565	0.000559664	0.00244368	1	0	138.397	125.639	3.66722	4.36195
ENSG00000170835	CEL	1.68881	0.756004	0.000487032	0.00215753	1	0	28.2489	30.7129	6.45429	5.06047
ENSG00000204592	HLA-E	1.68803	0.755339	4.41078e-10	8.15453e-09	1	0	974.696	689.852	19.6836	18.4743
ENSG00000088881	EBF4	1.68748	0.754875	0.000316147	0.00148474	1	0	21.7226	8.83678	1.12754	0.810772
ENSG00000137877	SPTBN5	1.68658	0.754097	0.00196752	0.00714922	1	0	32.8477	45.4847	1.66681	1.88303
ENSG00000138028	CGREF1	1.68617	0.753752	4.51453e-06	3.49119e-05	1	0	38.292	28.5112	1.02169	1.19081
ENSG00000188763	FZD9	1.68599	0.753597	1.65111e-07	1.77414e-06	1	0	337.18	225.834	5.08448	6.51557
ENSG00000142798	HSPG2	1.6843	0.752152	9.71401e-06	6.88606e-05	1	0	902.868	640.357	4.42278	4.96876
ENSG00000122786	CALD1	1.68374	0.751667	4.132e-06	3.22152e-05	1	0	153.949	133.538	3.08007	5.28427
ENSG00000143314	MRPL24	1.68325	0.751252	1.97323e-05	0.000128764	1	0	462.047	470.538	17.3761	16.8901
ENSG00000198482	ZNF808	1.68314	0.751156	0.000130852	0.000688515	1	0	94.5197	56.5475	4.03251	4.69363
ENSG00000169871	TRIM56	1.68263	0.75072	6.73638e-29	1.2186e-26	1	0	44.986	28.7585	11.1924	12.0466
ENSG00000119900	OGFRL1	1.68048	0.748873	4.90943e-09	7.42441e-08	1	0	533.07	475.71	3.13963	3.47844
ENSG00000166922	SCG5	1.68015	0.748589	1.02673e-08	1.43852e-07	1	0	210.087	185.429	3.11174	3.01634
ENSG00000121350	PYROXD1	1.68002	0.748476	0.000595758	0.00257531	1	0	53.2261	68.2714	1.88201	2.32482
ENSG00000143153	ATP1B1	1.67953	0.748058	1.07904e-19	7.94871e-18	1	0	1449.22	1527.81	9.59707	11.9664
ENSG00000276234	TADA2A	1.67643	0.745393	6.53883e-10	1.17988e-08	1	0	216.647	160.714	3.30812	3.09591
ENSG00000147202	DIAPH2	1.67618	0.745175	1.0661e-18	7.3248e-17	1	0	92.4853	62.1558	1.67376	1.81739
ENSG00000133104	SPART	1.67591	0.744949	6.07423e-21	5.16708e-19	1	0	69.5665	63.6637	3.74914	5.81669
ENSG00000099994	SUSD2	1.6754	0.744506	6.30542e-17	3.4658e-15	1	0	178.788	144.23	4.8963	4.94218
ENSG00000196482	ESRRG	1.67519	0.744322	0.000864052	0.00354527	1	0	22.8031	19.3115	0.405294	0.501096
ENSG00000196353	CPNE4	1.67477	0.743962	7.14763e-05	0.00040438	1	0	15.2075	12.2665	0.183402	0.181452
ENSG00000130035	GALNT8	1.67449	0.743725	4.06855e-09	6.24529e-08	1	0	212.287	181.419	1.14964	1.53421
ENSG00000251533	LINC00605	1.67369	0.743034	0.000380584	0.00173657	1	0	57.1476	38.5766	2.71764	2.39327
ENSG00000163735	CXCL5	1.67254	0.742037	1.78746e-05	0.00011788	1	0	100.471	109.733	17.0603	15.5759
ENSG00000055609	KMT2C	1.67161	0.741239	0.000243367	0.0011854	1	0	101.733	71.6602	1.66106	1.34982
ENSG00000174446	SNAPC5	1.67145	0.741101	1.5111e-21	1.42073e-19	1	0	339.234	439.849	63.3654	55.818
ENSG00000160789	LMNA	1.67093	0.740648	1.99011e-08	2.60971e-07	1	0	611.835	519.215	5.2186	6.17485
ENSG00000143751	SDE2	1.67034	0.740141	2.65701e-09	4.25211e-08	1	0	636.496	511.045	4.31103	4.9743
ENSG00000164543	STK17A	1.67014	0.739968	7.08119e-08	8.26101e-07	1	0	1155.93	859.424	2.32961	2.65772
ENSG00000101276	SLC52A3	1.67006	0.739903	2.48912e-11	5.75599e-10	1	0	151.746	140.514	3.42743	4.6434
ENSG00000248746	ACTN3	1.66922	0.739172	0.000954543	0.00385677	1	0	180.005	92.9845	5.3279	4.96779
ENSG00000173726	TOMM20	1.66861	0.738649	3.40847e-08	4.23201e-07	1	0	283.195	292.867	11.3108	14.1919
ENSG00000121454	LHX4	1.66757	0.737751	0.0189855	0.0486589	1	0	34.5224	35.3229	2.44805	4.3707
ENSG00000179046	TRIML2	1.66619	0.736551	0.00027444	0.00131656	1	0	34.2677	39.538	7.89259	10.2497
ENSG00000267221	C17orf113	1.66466	0.735231	0.000186706	0.000935561	1	0	100.102	75.7722	1.72005	1.66793
ENSG00000205544	TMEM256	1.66345	0.734182	1.40027e-23	1.58819e-21	1	0	307.945	192.545	10.1486	10.2255
ENSG00000042493	CAPG	1.66186	0.732798	3.94119e-10	7.35294e-09	1	0	56.2717	54.4288	2.68486	3.20221
ENSG00000196187	TMEM63A	1.66143	0.732425	0.000193217	0.000963466	1	0	144.193	204.073	7.79943	18.3456
ENSG00000121900	TMEM54	1.66121	0.732236	4.28437e-18	2.72124e-16	1	0	63.21	72.3376	1.51645	1.75561
ENSG00000118257	NRP2	1.65924	0.730524	2.7593e-09	4.38634e-08	1	0	252.418	173.784	3.07519	2.6965
ENSG00000132256	TRIM5	1.65835	0.729745	2.89828e-13	9.32868e-12	1	0	23.9908	18.9638	2.49272	2.309
ENSG00000244041	LINC01011	1.65835	0.729745	0.000246965	0.0012017	1	0	72.1743	62.5187	21.0273	21.3726
ENSG00000174469	CNTNAP2	1.65767	0.729156	2.41544e-14	9.32947e-13	1	0	309.407	264.668	2.07818	2.76166
ENSG00000132294	EFR3A	1.65736	0.728887	9.60755e-17	5.08524e-15	1	0	217.423	183.077	2.60801	3.2831
ENSG00000130517	PGPEP1	1.65717	0.728721	1.02247e-11	2.55905e-10	1	0	87.8992	78.6501	3.54308	5.48806
ENSG00000159714	ZDHHC1	1.65571	0.727449	3.85718e-07	3.82002e-06	1	0	120.224	73.6572	5.77727	6.19321
ENSG00000151065	DCP1B	1.65526	0.727055	8.85865e-09	1.26473e-07	1	0	319.57	227.761	3.61003	3.4518
ENSG00000106733	NMRK1	1.65435	0.726265	4.20448e-05	0.000252888	1	0	374.136	229.981	1.93442	2.13672
ENSG00000102401	ARMCX3	1.65407	0.726017	0.000697155	0.00294765	1	0	52.5268	49.5833	2.62796	3.677
ENSG00000130433	CACNG6	1.65377	0.725758	0.00209986	0.00755516	1	0	81.8121	60.9549	2.10588	1.71202
ENSG00000160161	CILP2	1.65351	0.725531	3.6694e-08	4.52454e-07	1	0	234.024	171.087	4.66006	5.47184
ENSG00000198625	MDM4	1.6534	0.725435	4.65767e-07	4.525e-06	1	0	174.716	215.98	5.76441	7.26902
ENSG00000164430	CGAS	1.65308	0.725153	0.00803453	0.0238021	1	0	31.0766	21.3998	1.55351	1.54552
ENSG00000180694	TMEM64	1.6524	0.72456	3.40184e-05	0.00020946	1	0	174.478	113.903	22.7564	15.9804
ENSG00000111271	ACAD10	1.65194	0.724161	7.69165e-08	8.89331e-07	1	0	259.911	197.919	2.38392	2.53316
ENSG00000143416	SELENBP1	1.65174	0.723988	0.0149954	0.0397587	1	0	62.292	78.1762	4.07553	5.55722
ENSG00000197977	ELOVL2	1.64919	0.721754	0.0095333	0.027374	1	0	23.098	19.0518	0.326893	0.430288
ENSG00000216490	IFI30	1.64862	0.721259	2.36408e-10	4.53491e-09	1	0	196.344	157.599	6.87745	7.69307
ENSG00000197852	INKA2	1.64861	0.721249	7.62505e-06	5.55118e-05	1	0	321.967	230.44	10.477	8.61423
ENSG00000003436	TFPI	1.64795	0.720676	0.00146356	0.00557605	1	0	13.5105	24.4599	1.38541	1.31156
ENSG00000108375	RNF43	1.64772	0.72047	0.00451511	0.0146383	1	0	52.8775	29.2094	0.518554	0.579902
ENSG00000116406	EDEM3	1.6467	0.719576	9.90241e-08	1.11781e-06	1	0	124.7	112.331	1.46822	1.62939
ENSG00000188677	PARVB	1.64505	0.718132	8.55936e-16	3.94586e-14	1	0	195.631	166.723	1.70218	1.65794
ENSG00000066279	ASPM	1.64503	0.718114	2.82692e-06	2.30196e-05	1	0	39.7326	46.898	7.61626	9.68303
ENSG00000080854	IGSF9B	1.64399	0.717204	8.98256e-09	1.27957e-07	1	0	528.886	346.421	3.96427	4.95969
ENSG00000158793	NIT1	1.64322	0.716529	3.3325e-06	2.6606e-05	1	0	64.9743	55.4163	10.7199	12.8473
ENSG00000085788	DDHD2	1.64265	0.716027	4.16922e-17	2.33656e-15	1	0	113.198	92.1866	2.01303	1.80226
ENSG00000243244	STON1	1.64254	0.71593	1.52553e-10	3.06628e-09	1	0	47.6195	40.9433	2.57162	2.28049
ENSG00000028137	TNFRSF1B	1.64137	0.7149	0.000598494	0.00258479	1	0	286.733	227.899	0.590814	0.710022
ENSG00000179855	GIPC3	1.6386	0.712465	2.21896e-06	1.87039e-05	1	0	42.1623	21.4751	0.970915	1.15754
ENSG00000103723	AP3B2	1.63745	0.711447	1.94175e-07	2.06317e-06	1	0	297.523	242.255	2.8772	2.64906
ENSG00000217128	FNIP1	1.63728	0.711305	7.07738e-07	6.53378e-06	1	0	421.548	313.95	1.98649	1.50844
ENSG00000185088	RPS27L	1.63637	0.7105	7.33841e-15	3.00496e-13	1	0	320.604	211.74	10.7263	11.5648
ENSG00000196549	MME	1.63548	0.709717	4.6092e-06	3.55862e-05	1	0	58.0403	45.4706	0.944102	0.899828
ENSG00000112773	TENT5A	1.63542	0.709664	1.30593e-05	8.87869e-05	1	0	250.649	243.135	8.01425	7.75553
ENSG00000196141	SPATS2L	1.63537	0.709618	1.61448e-29	3.07634e-27	1	0	107.233	111.464	6.93768	7.53345
ENSG00000007171	NOS2	1.635	0.709294	0.0176078	0.0456518	1	0	178.783	141.636	0.485805	0.557488
ENSG00000178802	MPI	1.63482	0.709128	6.16231e-15	2.56005e-13	1	0	703.886	553.646	12.6732	14.1511
ENSG00000196152	ZNF79	1.634	0.708408	3.56066e-08	4.40185e-07	1	0	53.6484	28.78	3.7226	3.5502
ENSG00000132510	KDM6B	1.63382	0.708251	0.00318461	0.0108103	1	0	6.28705	5.47978	9.96726	8.63867
ENSG00000137806	NDUFAF1	1.63265	0.707215	3.22724e-20	2.56225e-18	1	0	789.37	548.994	2.70633	3.11445
ENSG00000163050	COQ8A	1.63226	0.706873	0.000360071	0.00165832	1	0	513.216	504.642	2.01118	2.73006
ENSG00000204410	MSH5	1.63217	0.706789	0.000948182	0.00383757	1	0	109.251	106.825	7.59981	7.60788
ENSG00000135835	KIAA1614	1.63138	0.706091	0.011652	0.0323287	1	0	77.4512	81.934	3.01456	2.952
ENSG00000143324	XPR1	1.63049	0.705308	4.36818e-07	4.28008e-06	1	0	631.594	584.064	1.47934	1.85431
ENSG00000197191	CYSRT1	1.63022	0.705067	0.0145599	0.0388926	1	0	143.686	114.031	12.0165	10.4366
ENSG00000175600	SUGCT	1.62997	0.704841	0.000822171	0.00339522	1	0	207.909	132.422	0.341796	0.326976
ENSG00000204147	ASAH2B	1.62972	0.704626	0.00152446	0.00578033	1	0	287.252	230.978	2.07932	2.17182
ENSG00000085831	TTC39A	1.62875	0.703764	2.98004e-09	4.69546e-08	1	0	30.3547	30.2725	0.924088	1.08526
ENSG00000261150	EPPK1	1.62689	0.70212	2.76424e-06	2.26642e-05	1	0	2191.78	1572.04	9.10708	14.6228
ENSG00000069812	HES2	1.62657	0.701829	0.0117767	0.0325844	1	0	26.2924	53.1553	1.50575	4.04622
ENSG00000010327	STAB1	1.6264	0.701681	0.0172129	0.044758	1	0	48.9624	52.5843	2.41442	1.55158
ENSG00000021762	OSBPL5	1.62615	0.701458	1.48618e-12	4.29939e-11	1	0	127.535	92.2352	1.67647	1.76948
ENSG00000129946	SHC2	1.62556	0.700939	5.03915e-05	0.000296234	1	0	126.521	121.602	1.39911	1.63155
ENSG00000165959	CLMN	1.62387	0.699433	0.000282779	0.0013523	1	0	65.7844	52.7437	0.734101	0.836512
ENSG00000010818	HIVEP2	1.62257	0.698284	0.00171598	0.00639453	1	0	117.842	73.4936	1.51919	1.50784
ENSG00000181904	C5orf24	1.62149	0.697317	3.28043e-17	1.86034e-15	1	0	766.917	646.017	9.97079	9.03336
ENSG00000181192	DHTKD1	1.62075	0.696658	1.13732e-23	1.31076e-21	1	0	829.153	566.686	4.77338	4.94055
ENSG00000162426	SLC45A1	1.62022	0.696189	1.74484e-05	0.000115335	1	0	41.8529	34.9218	1.17622	1.35347
ENSG00000205730	ITPRIPL2	1.61998	0.695974	1.01424e-05	7.12963e-05	1	0	106.787	62.8457	5.05623	4.91637
ENSG00000158864	NDUFS2	1.61823	0.694416	0.000170206	0.000865936	1	0	320.391	362.939	6.59986	9.30488
ENSG00000076662	ICAM3	1.61771	0.693949	7.52577e-08	8.72269e-07	1	0	29.0855	43.1034	3.05844	5.46604
ENSG00000118777	ABCG2	1.61646	0.692837	0.000332899	0.00155402	1	0	25.3851	33.2174	0.331912	0.440787
ENSG00000168743	NPNT	1.61451	0.691092	0.0100162	0.0284367	1	0	10.7763	8.11299	0.115825	0.1633
ENSG00000119632	IFI27L2	1.61426	0.690875	1.30639e-07	1.43834e-06	1	0	38.7079	35.4046	2.32811	1.68304
ENSG00000117724	CENPF	1.61385	0.690507	8.28806e-14	2.93907e-12	1	0	260.166	258.916	7.61529	9.27937
ENSG00000131724	IL13RA1	1.61337	0.690074	9.13399e-13	2.72513e-11	1	0	641.572	510.698	0.933191	1.0904
ENSG00000108515	ENO3	1.61325	0.689969	0.000715317	0.00301285	1	0	203.071	154.246	15.551	12.5232
ENSG00000134330	IAH1	1.61275	0.689527	2.85657e-07	2.90409e-06	1	0	164.577	128.42	4.80285	5.1779
ENSG00000146090	RASGEF1C	1.61229	0.689113	0.0165058	0.043218	1	0	96.3868	73.202	0.338659	0.336209
ENSG00000260086	AC007611.1	1.60896	0.686133	0.0174869	0.0453732	1	0	39.2752	26.4597	0.409003	0.340123
ENSG00000161513	FDXR	1.60864	0.685845	1.29351e-13	4.4224e-12	1	0	542.622	314.726	6.02997	8.22815
ENSG00000158856	DMTN	1.60854	0.685756	0.00675176	0.0206042	1	0	3.23459	5.71873	0.484658	1.0783
ENSG00000100625	SIX4	1.60848	0.685696	1.58346e-09	2.66227e-08	1	0	86.2714	94.3614	12.0531	15.8189
ENSG00000228648	AL353747.2	1.60823	0.685476	0.0085062	0.0248899	1	0	58.9871	105.203	25.0241	42.4427
ENSG00000181873	IBA57	1.60787	0.685147	1.28885e-12	3.75898e-11	1	0	452.657	481.435	6.11166	9.54175
ENSG00000170961	HAS2	1.60662	0.684025	0.0169232	0.0441091	1	0	27.0054	25.1024	4.2842	4.55078
ENSG00000139629	GALNT6	1.60656	0.683971	1.4523e-08	1.98043e-07	1	0	138.244	80.4709	3.13214	4.04118
ENSG00000256229	ZNF486	1.6059	0.683382	4.48712e-08	5.47022e-07	1	0	327.194	242.369	8.87815	10.4713
ENSG00000186815	TPCN1	1.6054	0.682932	1.79761e-22	1.84818e-20	1	0	1590.9	1154.58	2.94753	3.90607
ENSG00000110090	CPT1A	1.60537	0.682907	0.000458593	0.00204549	1	0	71.9664	62.3915	1.02733	1.25667
ENSG00000249395	CASC9	1.60535	0.682892	0.00695851	0.0211179	1	0	30.1304	21.264	1.27827	1.46157
ENSG00000164949	GEM	1.60505	0.682618	4.11197e-06	3.21116e-05	1	0	884.685	721.005	4.47656	4.28156
ENSG00000105339	DENND3	1.60465	0.682261	3.75923e-05	0.00022939	1	0	240.107	218.502	0.815428	0.888077
ENSG00000282034	AC106886.6	1.6038	0.681495	0.000142122	0.000740452	1	0	11.5652	8.30763	6.34782	5.50172
ENSG00000182379	NXPH4	1.60229	0.680137	0.000363109	0.00166801	1	0	63.383	74.9351	1.32659	2.1209
ENSG00000133315	MACROD1	1.6005	0.678526	2.79928e-06	2.28597e-05	1	0	211.163	162.35	2.00023	2.04405
ENSG00000064115	TM7SF3	1.59878	0.676974	1.41085e-06	1.23017e-05	1	0	237.314	243.052	2.28715	2.5052
ENSG00000225950	NTF4	1.5977	0.675993	0.0021231	0.00762151	1	0	31.2732	18.443	2.60542	2.27976
ENSG00000172059	KLF11	1.5971	0.675453	7.87834e-08	9.08711e-07	1	0	611.061	486.911	5.29298	5.21571
ENSG00000107518	ATRNL1	1.59634	0.674764	0.000179733	0.00090647	1	0	347.793	320.394	1.43656	2.02167
ENSG00000142173	COL6A2	1.5954	0.673914	1.88441e-09	3.10971e-08	1	0	242.892	186.545	3.52832	5.21456
ENSG00000198538	ZNF28	1.59532	0.673849	2.75016e-05	0.000172683	1	0	730.337	411.502	3.51441	3.42041
ENSG00000143702	CEP170	1.59509	0.673635	2.61305e-06	2.16482e-05	1	0	115.655	81.1384	3.23992	3.59147
ENSG00000162946	DISC1	1.59505	0.673598	0.000949951	0.00384147	1	0	233.445	309.773	0.417384	0.515537
ENSG00000143801	PSEN2	1.59452	0.673123	0.000163051	0.000832202	1	0	435.479	405.841	4.07361	5.34837
ENSG00000198680	TUSC1	1.59413	0.672769	9.2707e-05	0.00050781	1	0	88.3327	68.7051	6.33669	7.31148
ENSG00000114166	KAT2B	1.59396	0.672614	0.0122539	0.0337094	1	0	66.9786	44.341	0.379872	0.332806
ENSG00000248383	PCDHAC1	1.59365	0.672332	0.00857535	0.0250614	1	0	57.6625	41.2237	6.68859	7.15525
ENSG00000198948	MFAP3L	1.59347	0.672173	0.00526442	0.0166742	1	0	264.782	225.38	1.39633	2.39014
ENSG00000175105	ZNF654	1.59306	0.6718	9.09095e-05	0.00049988	1	0	224.369	139.636	1.78691	1.44932
ENSG00000107537	PHYH	1.59191	0.670756	2.84028e-11	6.51532e-10	1	0	269.216	186.178	2.69214	2.69261
ENSG00000241399	CD302	1.59183	0.670687	0.00211268	0.00758792	1	0	46.9612	37.0647	0.632914	0.631124
ENSG00000261609	GAN	1.59051	0.669489	4.98351e-08	5.99126e-07	1	0	1039.59	763.563	2.4694	2.4693
ENSG00000178093	TSSK6	1.59047	0.66945	0.00115669	0.00454751	1	0	136.483	121.265	9.97529	9.2531
ENSG00000013288	MAN2B2	1.58936	0.66845	5.28069e-09	7.92714e-08	1	0	215.059	167.322	2.15583	2.01989
ENSG00000141232	TOB1	1.58893	0.668053	6.83502e-16	3.19102e-14	1	0	4478.89	3583.34	69.9871	60.0716
ENSG00000247735	AC120114.1	1.58852	0.667679	0.00303564	0.010386	1	0	463.526	299.367	7.87045	6.66078
ENSG00000114021	NIT2	1.5884	0.667574	1.5634e-08	2.11177e-07	1	0	170.479	134.115	2.64499	2.99322
ENSG00000179299	NSUN7	1.58775	0.666984	1.0929e-12	3.2137e-11	1	0	225.228	167.198	4.10168	3.92422
ENSG00000150593	PDCD4	1.58741	0.666673	2.2542e-08	2.92329e-07	1	0	648.327	456.88	5.04567	4.76319
ENSG00000203635	AC144450.1	1.58713	0.666417	0.00700547	0.0212468	1	0	65.4683	64.0356	10.6599	13.6322
ENSG00000189292	ALKAL2	1.58679	0.666112	0.00469182	0.015122	1	0	15.8578	13.6876	2.13525	1.88214
ENSG00000183454	GRIN2A	1.58558	0.665014	0.000324598	0.0015193	1	0	25.0442	15.861	0.412157	0.326637
ENSG00000188994	ZNF292	1.58461	0.664126	1.10558e-06	9.81352e-06	1	0	188.644	130.149	5.09172	3.7379
ENSG00000225077	LINC00337	1.58378	0.663374	0.00267009	0.00929555	1	0	73.7512	49.0363	7.97107	8.0303
ENSG00000205885	C1RL-AS1	1.58363	0.663235	0.012639	0.0345758	1	0	67.6303	61.2278	4.57679	4.45657
ENSG00000186314	PRELID2	1.58358	0.663193	0.00153264	0.00580715	1	0	158.676	131.704	0.830923	0.662186
ENSG00000168062	BATF2	1.58295	0.66262	0.000975428	0.00392893	1	0	231.634	131.018	2.25618	1.64322
ENSG00000166750	SLFN5	1.58242	0.662135	1.00467e-05	7.07628e-05	1	0	374.107	238.246	3.26366	3.43874
ENSG00000095951	HIVEP1	1.57985	0.65979	1.63614e-06	1.41201e-05	1	0	182.603	141.576	3.42997	2.84545
ENSG00000157107	FCHO2	1.5796	0.65956	1.23845e-06	1.0905e-05	1	0	106.98	76.6012	1.254	1.11442
ENSG00000150394	CDH8	1.5791	0.659101	0.00216151	0.00773025	1	0	21.5919	14.1705	0.730394	0.698154
ENSG00000167216	KATNAL2	1.57907	0.659073	6.14564e-05	0.00035343	1	0	455.12	371.094	1.20562	1.27642
ENSG00000196083	IL1RAP	1.57841	0.658475	8.18014e-07	7.45551e-06	1	0	79.9465	39.565	0.809752	0.882635
ENSG00000012174	MBTPS2	1.57732	0.657472	1.72082e-10	3.40612e-09	1	0	197.841	135.551	2.08484	1.96032
ENSG00000142303	ADAMTS10	1.57693	0.657116	0.00181233	0.00667355	1	0	396.848	321.554	6.05061	6.91589
ENSG00000128016	ZFP36	1.57675	0.656951	6.91201e-10	1.24095e-08	1	0	828.135	666.434	59.1684	57.2874
ENSG00000064012	CASP8	1.5765	0.656725	7.83999e-05	0.000438346	1	0	13.9351	8.70449	1.24864	1.53597
ENSG00000108256	NUFIP2	1.57648	0.656711	1.87318e-11	4.44678e-10	1	0	1922.75	1506.62	20.7674	18.2185
ENSG00000167720	SRR	1.5764	0.656634	0.00204797	0.00740014	1	0	160.332	117.019	3.63199	3.5616
ENSG00000130962	PRRG1	1.57633	0.656566	0.000131716	0.000691788	1	0	115.71	102.633	1.19748	1.40164
ENSG00000132676	DAP3	1.57526	0.655588	1.01576e-06	9.07836e-06	1	0	270.325	263.155	3.86559	4.84146
ENSG00000233577	AL022332.1	1.57434	0.654748	0.00931446	0.0268589	1	0	16.2857	14.081	3.03667	2.48177
ENSG00000154429	CCSAP	1.57429	0.654698	4.02591e-10	7.48171e-09	1	0	249.43	259.197	4.2631	6.36425
ENSG00000160216	AGPAT3	1.57409	0.654521	1.92334e-10	3.76527e-09	1	0	92.4172	72.8876	0.831662	0.750738
ENSG00000136048	DRAM1	1.574	0.654433	1.60369e-08	2.16211e-07	1	0	75.2175	56.3708	1.40962	1.30308
ENSG00000155729	KCTD18	1.57372	0.654179	7.65774e-07	7.01518e-06	1	0	244.257	175.921	2.23908	2.42824
ENSG00000217555	CKLF	1.57348	0.653954	8.93091e-05	0.000491647	1	0	75.857	56.2384	2.07524	2.41284
ENSG00000183208	GDPGP1	1.57249	0.65305	0.00465846	0.0150382	1	0	231.145	174.546	2.54006	2.4785
ENSG00000060709	RIMBP2	1.57192	0.652526	0.00991309	0.0282376	1	0	14.0891	13.6115	0.144301	0.178589
ENSG00000170558	CDH2	1.57181	0.652431	4.82372e-16	2.31328e-14	1	0	319.906	270.386	1.21551	1.29949
ENSG00000103184	SEC14L5	1.57078	0.65148	0.00119397	0.00466841	1	0	20.4534	15.7239	1.66457	1.72218
ENSG00000133101	CCNA1	1.57062	0.651338	0.00359027	0.0119946	1	0	41.9236	41.1822	0.257504	0.618164
ENSG00000180155	LYNX1	1.57038	0.651117	0.00940631	0.0270801	1	0	24.5962	13.8248	5.17687	6.23953
ENSG00000116991	SIPA1L2	1.57026	0.651003	5.01299e-07	4.83406e-06	1	0	123.391	95.3145	0.701963	0.980661
ENSG00000154957	ZNF18	1.56927	0.650092	1.85792e-13	6.17478e-12	1	0	470.75	329.705	3.2431	3.48898
ENSG00000124120	TTPAL	1.56866	0.649532	5.94805e-16	2.8054e-14	1	0	451.799	348.51	4.02653	4.27026
ENSG00000106714	CNTNAP3	1.56819	0.649102	1.52557e-05	0.000102308	1	0	67.1565	46.9424	0.990517	1.11554
ENSG00000112164	GLP1R	1.56782	0.64876	0.0180733	0.0466302	1	0	125.15	87.5677	1.84571	1.70925
ENSG00000186715	MST1L	1.5672	0.648189	0.00965265	0.0276058	1	0	76.6145	75.0133	3.59276	3.8804
ENSG00000019582	CD74	1.5671	0.648098	0.000381848	0.00174089	1	0	32.7526	39.9077	2.97005	3.50268
ENSG00000087074	PPP1R15A	1.56679	0.647812	5.2228e-05	0.000305272	1	0	542.103	370.964	30.8102	29.9699
ENSG00000158555	GDPD5	1.56673	0.647755	4.70315e-06	3.62138e-05	1	0	30.908	22.2509	0.598583	0.953198
ENSG00000077522	ACTN2	1.56658	0.647615	0.000650231	0.00277967	1	0	642.177	665.205	1.41039	1.68596
ENSG00000172020	GAP43	1.56648	0.64753	6.25248e-08	7.3482e-07	1	0	10.4636	10.8356	0.873747	1.2336
ENSG00000158270	COLEC12	1.56642	0.647469	1.2564e-05	8.58278e-05	1	0	109.305	61.0554	0.269763	0.22805
ENSG00000108784	NAGLU	1.56585	0.64695	3.2663e-13	1.0385e-11	1	0	300.291	263.524	17.0184	18.704
ENSG00000281406	BLACAT1	1.565	0.646162	0.000287715	0.00137333	1	0	241.045	251.598	22.4962	33.3977
ENSG00000164574	GALNT10	1.56471	0.645897	2.47448e-18	1.63716e-16	1	0	570.19	511.003	0.782829	1.18317
ENSG00000089820	ARHGAP4	1.56457	0.645765	8.63388e-11	1.80919e-09	1	0	149.373	104.092	6.69489	5.62723
ENSG00000179859	RNF227	1.56446	0.645661	0.0124832	0.034261	1	0	33.8253	22.0832	5.33681	3.21129
ENSG00000104177	MYEF2	1.56445	0.645655	5.37794e-28	9.04191e-26	1	0	667.144	533.468	5.46827	6.17176
ENSG00000158863	FAM160B2	1.56428	0.645502	1.30672e-14	5.20177e-13	1	0	213.131	165.32	4.25558	6.20542
ENSG00000185340	GAS2L1	1.56362	0.644891	5.33402e-06	4.05686e-05	1	0	301.267	309.82	5.37843	8.74388
ENSG00000203705	TATDN3	1.56357	0.644848	1.80573e-07	1.92724e-06	1	0	202.642	161.325	3.17746	3.45928
ENSG00000179761	PIPOX	1.56323	0.644529	5.88969e-06	4.4216e-05	1	0	164.589	152.423	5.99822	7.31694
ENSG00000162542	TMCO4	1.56296	0.644283	0.00076771	0.00319864	1	0	31.3725	34.0755	0.925407	0.975487
ENSG00000185875	THNSL1	1.56289	0.644212	3.01679e-08	3.78515e-07	1	0	514.213	392.707	6.27486	5.34401
ENSG00000185420	SMYD3	1.56249	0.643846	2.81149e-07	2.86788e-06	1	0	252.222	239.596	0.587885	0.705726
ENSG00000117036	ETV3	1.56157	0.642994	3.35914e-06	2.68037e-05	1	0	216.594	186.477	6.40324	8.31725
ENSG00000150938	CRIM1	1.56132	0.642769	6.82582e-07	6.34251e-06	1	0	1448.56	1080.14	4.12107	4.0007
ENSG00000177106	EPS8L2	1.56114	0.6426	1.91315e-09	3.1535e-08	1	0	98.8198	81.1233	6.11823	5.96941
ENSG00000134013	LOXL2	1.56085	0.642328	1.8105e-19	1.3002e-17	1	0	477.346	271.193	1.78854	1.56323
ENSG00000165568	AKR1E2	1.56084	0.642327	0.00434634	0.0141489	1	0	71.6626	72.8038	2.16084	2.13286
ENSG00000152242	C18orf25	1.56	0.641549	7.95929e-07	7.25885e-06	1	0	291.875	211.404	2.76922	2.31717
ENSG00000213398	LCAT	1.55969	0.641263	0.000175252	0.00088813	1	0	36.3449	35.6679	15.2184	18.3433
ENSG00000181038	METTL23	1.55939	0.640985	1.4778e-05	9.95253e-05	1	0	244.6	175.487	15.3487	15.4256
ENSG00000118058	KMT2A	1.55805	0.639744	8.0197e-05	0.000446821	1	0	326.232	204.771	5.89398	4.4809
ENSG00000235590	GNAS-AS1	1.55804	0.639728	4.90479e-05	0.000289766	1	0	122.766	107.377	9.49413	9.01291
ENSG00000272921	AC005832.4	1.5567	0.638487	0.00143198	0.00547325	1	0	46.4864	48.834	1.76275	1.79849
ENSG00000123096	SSPN	1.55658	0.638379	0.0104426	0.0294757	1	0	48.3478	31.8986	0.585031	0.463927
ENSG00000145882	PCYOX1L	1.55574	0.637604	4.86743e-24	5.94534e-22	1	0	494.063	361.237	10.3163	11.4633
ENSG00000168118	RAB4A	1.55373	0.635734	2.12101e-06	1.7957e-05	1	0	212.754	230.835	3.72192	5.72268
ENSG00000166192	SENP8	1.5528	0.634873	2.17971e-07	2.29383e-06	1	0	50.156	34.6221	2.21088	2.18251
ENSG00000154237	LRRK1	1.55186	0.633996	0.000645761	0.00276387	1	0	70.4121	50.3514	1.09929	1.39237
ENSG00000130307	USHBP1	1.5509	0.633105	2.37757e-05	0.000151754	1	0	42.6306	24.1319	2.84763	2.23339
ENSG00000186472	PCLO	1.55023	0.632478	2.08408e-06	1.76757e-05	1	0	114.829	65.3126	0.460133	0.453446
ENSG00000174943	KCTD13	1.54991	0.632183	1.09259e-09	1.88805e-08	1	0	243.074	120.98	5.0838	4.98062
ENSG00000185338	SOCS1	1.54986	0.632139	8.09905e-09	1.16092e-07	1	0	3606.16	3100.77	465.073	445.226
ENSG00000163449	TMEM169	1.54954	0.631837	0.000261491	0.00126335	1	0	154.915	95.0122	2.90696	2.78417
ENSG00000228956	SATB1-AS1	1.54895	0.631293	0.0163231	0.0428104	1	0	213.033	162.306	2.18394	2.14145
ENSG00000183323	CCDC125	1.54847	0.630841	0.00788542	0.0234528	1	0	84.5106	73.1389	0.682738	0.722642
ENSG00000143322	ABL2	1.54791	0.630322	2.38828e-07	2.48045e-06	1	0	263.423	235.653	2.05904	2.05232
ENSG00000099968	BCL2L13	1.54748	0.629922	1.00131e-19	7.49203e-18	1	0	592.929	407.14	2.50179	2.5848
ENSG00000197747	S100A10	1.54702	0.62949	1.70566e-06	1.46841e-05	1	0	93.6141	108.064	4.05363	4.74623
ENSG00000174282	ZBTB4	1.5442	0.626858	1.96379e-18	1.31759e-16	1	0	1104.5	800.238	9.0382	8.33375
ENSG00000123836	PFKFB2	1.54403	0.626697	9.25356e-10	1.61468e-08	1	0	319.621	300.81	2.09094	2.85887
ENSG00000188033	ZNF490	1.54379	0.626477	0.000782745	0.0032537	1	0	109.618	72.4547	1.7494	1.54192
ENSG00000215883	CYB5RL	1.54284	0.62559	1.5457e-05	0.000103513	1	0	105.883	70.1581	2.84407	3.03573
ENSG00000128694	OSGEPL1	1.54171	0.624528	1.49663e-07	1.62402e-06	1	0	74.6998	54.3388	3.85547	3.85862
ENSG00000241489	AC244197.3	1.5416	0.624433	3.30596e-18	2.13781e-16	1	0	19.6411	9.64366	3.91957	3.58125
ENSG00000134297	PLEKHA8P1	1.53873	0.621736	0.00516607	0.016399	1	0	196.728	137.762	1.36055	1.36508
ENSG00000107796	ACTA2	1.53856	0.621582	0.0172388	0.0448172	1	0	28.5583	6.31024	0.595977	0.375355
ENSG00000163032	VSNL1	1.53804	0.621091	1.29818e-06	1.13748e-05	1	0	87.1942	63.8978	5.25614	6.21372
ENSG00000164855	TMEM184A	1.53793	0.620993	0.0142638	0.0382375	1	0	14.0746	13.7078	0.984095	1.99036
ENSG00000129103	SUMF2	1.53782	0.620885	1.98723e-16	1.00352e-14	1	0	385.893	362.921	10.9601	10.3379
ENSG00000105643	ARRDC2	1.5378	0.620867	8.86881e-07	8.03195e-06	1	0	135.559	125.352	6.76653	9.21741
ENSG00000105662	CRTC1	1.53745	0.620541	1.67326e-10	3.32582e-09	1	0	134.892	90.4252	3.33285	3.48172
ENSG00000076351	SLC46A1	1.53702	0.620133	0.000165684	0.000844432	1	0	152.325	104.793	7.38639	7.34167
ENSG00000120889	TNFRSF10B	1.53547	0.618683	3.30301e-08	4.11896e-07	1	0	204.376	163.455	10.6781	10.4032
ENSG00000182993	C12orf60	1.53518	0.618407	0.00688395	0.0209049	1	0	79.9901	61.2127	1.46925	1.31053
ENSG00000172086	KRCC1	1.53511	0.618343	6.08463e-09	9.00159e-08	1	0	410.306	326.368	10.3154	10.7064
ENSG00000135778	NTPCR	1.53458	0.617844	2.70433e-08	3.4476e-07	1	0	72.3041	51.3826	3.53157	4.49071
ENSG00000106327	TFR2	1.53454	0.617805	5.9523e-06	4.4554e-05	1	0	26.2643	21.1933	2.96519	3.34082
ENSG00000157429	ZNF19	1.53451	0.617775	0.0148958	0.0395386	1	0	43.4395	35.4011	3.95747	3.70666
ENSG00000204947	ZNF425	1.53429	0.617576	2.09979e-11	4.96001e-10	1	0	1362.5	945.656	9.79263	10.4282
ENSG00000123131	PRDX4	1.53372	0.617039	1.09579e-05	7.60929e-05	1	0	261.442	252.742	3.48181	4.94807
ENSG00000140043	PTGR2	1.53338	0.616717	0.000785599	0.00326366	1	0	245.02	161.611	4.5885	4.81569
ENSG00000176714	CCDC121	1.53324	0.616581	0.00309058	0.0105437	1	0	61.4215	40.3685	1.86139	1.87674
ENSG00000137992	DBT	1.53301	0.616369	3.25785e-08	4.07331e-07	1	0	211.901	139.37	3.51428	3.27046
ENSG00000150672	DLG2	1.53186	0.615283	0.00125697	0.00488931	1	0	237.379	172.518	0.347402	0.295241
ENSG00000131791	PRKAB2	1.53167	0.615105	4.88978e-18	3.07841e-16	1	0	246.701	137.645	5.30935	5.27851
ENSG00000182810	DDX28	1.53149	0.614933	5.53338e-06	4.18153e-05	1	0	297.524	214.197	18.7806	18.5805
ENSG00000143437	ARNT	1.5312	0.614665	3.95391e-05	0.000239227	1	0	54.0038	48.8304	2.23453	2.41808
ENSG00000183963	SMTN	1.53099	0.614469	9.68864e-07	8.70996e-06	1	0	276.985	211.276	7.2624	8.08193
ENSG00000129317	PUS7L	1.53058	0.614081	3.67505e-06	2.90648e-05	1	0	28.0724	14.6587	1.94377	1.86786
ENSG00000169499	PLEKHA2	1.5304	0.613906	0.00742166	0.0223009	1	0	74.1429	38.8107	1.13216	1.28431
ENSG00000120370	GORAB	1.53018	0.613704	0.000397926	0.0018036	1	0	350.015	410.537	4.87215	6.49664
ENSG00000108370	RGS9	1.53004	0.613574	5.0053e-07	4.82989e-06	1	0	102.3	79.9671	2.00108	1.74561
ENSG00000223960	CHROMR	1.52939	0.612959	0.000214851	0.00105914	1	0	51.6115	33.5463	1.95767	2.29097
ENSG00000144218	AFF3	1.52929	0.612863	0.00501905	0.0160213	1	0	177.091	122.023	0.193509	0.165048
ENSG00000116985	BMP8B	1.52924	0.612811	0.0116877	0.0324014	1	0	86.6778	67.6267	1.93819	2.15971
ENSG00000163975	MELTF	1.52883	0.61243	1.70963e-05	0.000113322	1	0	206.604	128.94	4.21484	4.35098
ENSG00000117335	CD46	1.52833	0.61196	0.000709389	0.00299229	1	0	55.5994	59.8884	6.16594	7.63708
ENSG00000155096	AZIN1	1.52827	0.611895	9.59644e-12	2.42302e-10	1	0	234.055	189.709	13.6817	15.4209
ENSG00000149596	JPH2	1.52819	0.611828	0.000367027	0.00168266	1	0	56.4603	39.3591	0.394976	0.456677
ENSG00000171227	TMEM37	1.52805	0.611689	6.62963e-06	4.89381e-05	1	0	372.966	311.354	9.47111	9.86083
ENSG00000182132	KCNIP1	1.52802	0.611666	0.0104138	0.0294092	1	0	63.7564	42.6574	0.883587	0.946995
ENSG00000275074	NUDT18	1.52797	0.611612	0.00513192	0.0163051	1	0	143.262	124.971	4.02274	5.65348
ENSG00000122861	PLAU	1.52739	0.611066	0.000145437	0.000754701	1	0	458.785	307.343	6.66425	6.02104
ENSG00000118689	FOXO3	1.52695	0.610648	2.72818e-05	0.000171383	1	0	470.318	321.641	3.08973	2.78327
ENSG00000154642	C21orf91	1.52688	0.610587	1.66397e-08	2.22657e-07	1	0	564.427	530.696	7.9075	8.58695
ENSG00000070540	WIPI1	1.52625	0.609989	0.000993005	0.00399297	1	0	58.4261	55.4184	3.19825	3.41109
ENSG00000125746	EML2	1.52602	0.609776	1.50132e-07	1.62787e-06	1	0	140.64	78.4594	4.12602	5.01917
ENSG00000267424	AC020934.1	1.52581	0.609571	0.00844751	0.0247739	1	0	299.411	212.109	5.04546	3.64243
ENSG00000117308	GALE	1.5258	0.609566	5.63072e-08	6.67789e-07	1	0	428.329	397.322	17.9012	24.9123
ENSG00000109065	NAT9	1.52503	0.60884	1.05151e-10	2.17468e-09	1	0	129.904	91.544	7.66423	8.32353
ENSG00000257261	AC008014.1	1.52465	0.608479	0.00197049	0.00715635	1	0	263.838	176.048	6.78718	6.72793
ENSG00000196378	ZNF34	1.52385	0.60772	1.52705e-05	0.00010236	1	0	757.576	760.532	20.7066	19.2516
ENSG00000163520	FBLN2	1.52373	0.607608	2.22236e-14	8.6117e-13	1	0	202.504	170.983	0.741498	1.00339
ENSG00000171223	JUNB	1.52345	0.607339	4.1143e-06	3.21123e-05	1	0	1593.47	1078.18	36.975	33.4027
ENSG00000229153	EPHA1-AS1	1.52341	0.6073	0.00452064	0.0146529	1	0	8.51273	4.17079	0.721196	0.862386
ENSG00000121281	ADCY7	1.52339	0.607288	1.28009e-06	1.123e-05	1	0	17.1752	16.2205	0.72781	0.75328
ENSG00000137198	GMPR	1.52321	0.607118	0.0132659	0.0359195	1	0	17.4009	13.0921	0.743374	0.847231
ENSG00000163322	ABRAXAS1	1.52209	0.606052	6.65112e-12	1.7282e-10	1	0	308.524	203.46	3.25868	3.06741
ENSG00000183309	ZNF623	1.5218	0.605775	3.70963e-05	0.00022646	1	0	311.708	250.809	7.47803	7.93994
ENSG00000173517	PEAK1	1.52092	0.604947	2.56032e-07	2.64184e-06	1	0	328.668	212.62	1.49097	1.41076
ENSG00000143578	CREB3L4	1.52073	0.60476	0.00303845	0.0103931	1	0	242.221	228.349	15.5486	15.7161
ENSG00000124370	MCEE	1.5206	0.604643	0.000408612	0.0018456	1	0	209.212	144.804	4.19486	4.29338
ENSG00000198420	TCAF1	1.51949	0.603586	2.42081e-12	6.74381e-11	1	0	186.632	136.486	6.58205	6.52457
ENSG00000136628	EPRS1	1.51938	0.603479	1.47434e-07	1.60471e-06	1	0	90.5004	85.7551	4.12276	5.48686
ENSG00000107957	SH3PXD2A	1.51856	0.602704	1.77777e-09	2.94394e-08	1	0	159.155	101.63	1.4199	1.5625
ENSG00000173157	ADAMTS20	1.51854	0.602687	6.24698e-06	4.6401e-05	1	0	325.817	230.835	1.62068	1.22974
ENSG00000121236	TRIM6	1.51853	0.60268	2.75806e-05	0.000173102	1	0	62.2379	62.4046	4.48623	6.37894
ENSG00000158079	PTPDC1	1.51802	0.602193	1.80755e-05	0.000118979	1	0	184.893	163.99	1.79199	1.6421
ENSG00000107902	LHPP	1.51728	0.601483	1.98622e-05	0.000129494	1	0	181.343	149.462	5.89042	5.81399
ENSG00000097096	SYDE2	1.51698	0.601198	2.02301e-05	0.000131473	1	0	230.486	165.934	3.39818	3.97697
ENSG00000049239	H6PD	1.51688	0.601104	5.50377e-11	1.20083e-09	1	0	932.803	725.211	3.10569	3.14174
ENSG00000132694	ARHGEF11	1.51654	0.60078	0.000284316	0.00135892	1	0	414.393	437.816	2.80247	3.29938
ENSG00000182134	TDRKH	1.51648	0.600723	5.02632e-05	0.000295736	1	0	315.274	283.062	1.98166	2.31642
ENSG00000031081	ARHGAP31	1.51625	0.600509	2.86634e-07	2.91136e-06	1	0	32.3458	32.2221	1.93211	1.976
ENSG00000118276	B4GALT6	1.51608	0.600344	0.00339308	0.0114149	1	0	174.647	159.185	5.61728	5.77512
ENSG00000169860	P2RY1	1.51597	0.600246	0.00508563	0.0161976	1	0	900.793	614.6	13.2353	18.2544
ENSG00000115963	RND3	1.51421	0.598567	0.00329506	0.0111297	1	0	1210.16	1095.92	30.7949	35.4828
ENSG00000141425	RPRD1A	1.51402	0.59838	8.53393e-24	9.99658e-22	1	0	190.443	107.076	7.0653	5.97388
ENSG00000124613	ZNF391	1.51394	0.598305	3.90358e-06	3.06517e-05	1	0	106.453	88.5436	3.97318	3.89881
ENSG00000007384	RHBDF1	1.51295	0.59736	1.15442e-06	1.0209e-05	1	0	243.346	188.389	8.57772	8.75419
ENSG00000111860	CEP85L	1.51292	0.597334	0.00280092	0.0096756	1	0	107.65	94.2985	1.01941	1.04029
ENSG00000143164	DCAF6	1.51273	0.597156	0.00411648	0.0135332	1	0	498.251	543.161	2.71955	3.42467
ENSG00000206052	DOK6	1.51269	0.597114	0.0111902	0.0312404	1	0	34.2442	28.4905	0.155586	0.166099
ENSG00000083123	BCKDHB	1.51249	0.596926	5.50022e-10	1.00388e-08	1	0	1036.22	765.787	2.48747	2.12459
ENSG00000106991	ENG	1.5123	0.596748	2.31725e-05	0.000148635	1	0	53.0337	40.189	3.85024	3.16484
ENSG00000117523	PRRC2C	1.51225	0.5967	2.99711e-06	2.41987e-05	1	0	110.248	94.5914	5.69465	6.54231
ENSG00000180336	MEIOC	1.512	0.596459	0.000111885	0.000598872	1	0	226.233	168.83	2.80482	2.47591
ENSG00000178057	NDUFAF3	1.51147	0.595956	2.12711e-10	4.14148e-09	1	0	387.325	196.373	49.3621	41.3457
ENSG00000177125	ZBTB34	1.51132	0.595807	4.23573e-05	0.000254339	1	0	337.994	273.577	4.13069	3.7874
ENSG00000166912	MTMR10	1.51104	0.595541	4.67397e-06	3.60279e-05	1	0	405.931	234.81	2.70843	2.6295
ENSG00000213020	ZNF611	1.51068	0.595198	0.0125121	0.0342904	1	0	110.434	78.6549	2.67272	2.43773
ENSG00000150093	ITGB1	1.51024	0.594778	3.28854e-07	3.29801e-06	1	0	290.617	234.773	5.83712	6.51576
ENSG00000165312	OTUD1	1.50955	0.594116	6.81804e-06	5.0096e-05	1	0	194.833	114.42	9.10774	9.04643
ENSG00000180263	FGD6	1.50949	0.594064	1.27604e-10	2.60886e-09	1	0	176.633	141.44	2.20965	2.57463
ENSG00000048707	VPS13D	1.50946	0.594035	4.82577e-07	4.66611e-06	1	0	167.262	113.019	1.40184	1.31148
ENSG00000151914	DST	1.50932	0.593899	0.00141418	0.00541387	1	0	576.414	399.653	3.19269	2.68505
ENSG00000090006	LTBP4	1.50907	0.593658	2.80059e-09	4.44209e-08	1	0	78.6736	64.6548	13.5362	11.6689
ENSG00000164038	SLC9B2	1.50867	0.593281	0.000434365	0.00194837	1	0	146.75	130.024	1.33419	1.18757
ENSG00000131196	NFATC1	1.50867	0.593279	1.09052e-05	7.58746e-05	1	0	64.6336	54.2265	1.02659	1.29001
ENSG00000205352	PRR13	1.50775	0.592401	5.14567e-09	7.74072e-08	1	0	282.297	203.817	10.2143	10.0179
ENSG00000101000	PROCR	1.50744	0.592103	2.5011e-13	8.15714e-12	1	0	12.7909	7.01389	2.23954	2.38323
ENSG00000143862	ARL8A	1.50714	0.591814	3.8077e-05	0.000231754	1	0	168.119	153.782	6.84012	7.91676
ENSG00000186260	MRTFB	1.50682	0.591507	6.19715e-08	7.28918e-07	1	0	382.436	289.252	2.52106	2.21358
ENSG00000213793	ZNF888	1.50593	0.590653	6.82558e-07	6.34251e-06	1	0	286.496	236.935	4.94972	5.46761
ENSG00000169252	ADRB2	1.50587	0.590599	0.0107	0.0300716	1	0	161.171	145.356	3.1268	4.46114
ENSG00000132436	FIGNL1	1.50534	0.590088	1.50025e-06	1.30573e-05	1	0	62.9813	49.9669	1.84895	1.73969
ENSG00000130052	STARD8	1.50492	0.589688	0.000856822	0.00351863	1	0	103.328	75.9725	0.768261	1.29398
ENSG00000164142	FAM160A1	1.50469	0.589466	1.78703e-07	1.91013e-06	1	0	184.337	115.067	1.52034	1.39276
ENSG00000164930	FZD6	1.50458	0.589359	1.99047e-08	2.60971e-07	1	0	230.779	188.007	3.56511	2.94244
ENSG00000152492	CCDC50	1.50376	0.588577	2.39619e-08	3.08782e-07	1	0	100.817	85.4718	1.91554	2.2441
ENSG00000177410	ZFAS1	1.50346	0.588286	1.3369e-06	1.16997e-05	1	0	2093.91	1655.25	160.973	174.646
ENSG00000141642	ELAC1	1.50274	0.587599	0.00330536	0.0111592	1	0	574.288	504.004	3.10902	3.22662
ENSG00000188313	PLSCR1	1.50237	0.587237	3.59688e-20	2.80891e-18	1	0	69.9008	58.7422	5.2303	6.04269
ENSG00000196155	AC040160.1	1.50203	0.586913	3.34151e-09	5.22467e-08	1	0	125.097	94.3091	6.09289	5.91087
ENSG00000205517	RGL3	1.50171	0.586611	0.0042715	0.0139593	1	0	254.797	152.885	6.0683	5.83988
ENSG00000177602	HASPIN	1.50138	0.586291	2.32873e-17	1.35836e-15	1	0	285.445	225.081	4.25275	5.99308
ENSG00000092978	GPATCH2	1.50128	0.586197	4.73208e-05	0.000280723	1	0	138.754	108.852	2.47902	3.04639
ENSG00000077157	PPP1R12B	1.50031	0.585259	0.00460898	0.0149054	1	0	122.651	110.105	1.04867	1.04519
ENSG00000052841	TTC17	1.50023	0.585187	6.6232e-09	9.72787e-08	1	0	297.637	244.262	3.56448	2.9872
ENSG00000146674	IGFBP3	1.5001	0.585054	6.28992e-05	0.000360711	1	0	528.185	400.118	6.65482	5.27569
ENSG00000182768	NGRN	0.666616	-0.585072	2.8629e-16	1.40597e-14	0	1	109.337	67.6005	5.85328	5.34216
ENSG00000116704	SLC35D1	0.666152	-0.586077	0.000286958	0.00137109	0	1	248.3	185.593	1.60674	1.02282
ENSG00000135446	CDK4	0.665897	-0.586629	5.97059e-20	4.51459e-18	0	1	190.568	131.971	15.8617	11.9979
ENSG00000159200	RCAN1	0.665811	-0.586815	1.11882e-06	9.92494e-06	0	1	81.9427	54.7307	0.887747	0.518513
ENSG00000013503	POLR3B	0.665745	-0.586959	1.47236e-11	3.58459e-10	0	1	106.916	76.8604	1.12706	0.935747
ENSG00000162231	NXF1	0.664931	-0.588722	6.5677e-13	2.00553e-11	0	1	1870.67	1499.87	10.377	9.34954
ENSG00000169918	OTUD7A	0.664839	-0.588923	0.0166317	0.043492	0	1	33.4375	21.1622	0.62614	0.541446
ENSG00000101236	RNF24	0.664675	-0.58928	7.77549e-07	7.10483e-06	0	1	474.615	304.952	1.43286	1.24195
ENSG00000204673	AKT1S1	0.664307	-0.590078	1.14861e-10	2.36183e-09	0	1	340.947	257.533	22.4485	23.4863
ENSG00000104738	MCM4	0.664266	-0.590167	2.6568e-23	2.94328e-21	0	1	912.184	559.717	11.6159	9.15797
ENSG00000091428	RAPGEF4	0.664064	-0.590606	0.00166568	0.00623473	0	1	43.4672	32.8684	0.273895	0.24044
ENSG00000141639	MAPK4	0.663642	-0.591522	8.54985e-06	6.15236e-05	0	1	63.8616	45.229	0.533329	0.375258
ENSG00000133169	BEX1	0.662961	-0.593004	7.76864e-08	8.97507e-07	0	1	141.048	86.3778	9.11307	6.52911
ENSG00000108947	EFNB3	0.662465	-0.594085	5.95159e-11	1.28481e-09	0	1	467.692	323.801	3.63799	2.73404
ENSG00000176248	ANAPC2	0.661936	-0.595236	5.85434e-15	2.44632e-13	0	1	325.384	197.195	10.1356	11.982
ENSG00000168818	STX18	0.661753	-0.595635	5.84775e-11	1.26814e-09	0	1	164.623	135.176	1.27952	1.14996
ENSG00000103942	HOMER2	0.661665	-0.595826	0.000510281	0.00225562	0	1	474.297	309.132	0.798258	0.65954
ENSG00000183783	KCTD8	0.661017	-0.597242	8.81813e-05	0.000486	0	1	324.711	189.408	1.17218	0.846709
ENSG00000168546	GFRA2	0.660807	-0.5977	0.00362477	0.0120806	0	1	22.5348	15.5694	0.516321	0.473929
ENSG00000188803	SHISA6	0.660472	-0.598432	0.000298319	0.0014159	0	1	253.215	145.587	0.46621	0.269663
ENSG00000131094	C1QL1	0.660421	-0.598542	1.51956e-08	2.0584e-07	0	1	125.037	99.0352	2.35443	2.32234
ENSG00000116001	TIA1	0.660379	-0.598635	6.1236e-10	1.11056e-08	0	1	393.225	262.762	10.1706	9.04259
ENSG00000175130	MARCKSL1	0.660316	-0.598772	2.57661e-07	2.65674e-06	0	1	3947.59	3231.91	327.566	281.356
ENSG00000226508	LINC01918	0.660287	-0.598836	0.0129958	0.0353219	0	1	200.824	145.969	14.0287	9.64695
ENSG00000115355	CCDC88A	0.659965	-0.599539	3.20186e-13	1.02596e-11	0	1	442.465	338.752	2.72824	2.33504
ENSG00000069974	RAB27A	0.659929	-0.599617	7.44929e-05	0.000419455	0	1	45.969	24.1466	0.621968	0.373941
ENSG00000176024	ZNF613	0.659698	-0.600122	2.61167e-05	0.000164856	0	1	53.0217	32.254	3.84897	2.70254
ENSG00000160072	ATAD3B	0.659588	-0.600362	2.71708e-06	2.23803e-05	0	1	365.044	274.684	7.21157	7.11307
ENSG00000102978	POLR2C	0.659536	-0.600477	2.91702e-18	1.90352e-16	0	1	820.107	656.121	8.86497	7.81834
ENSG00000125449	ARMC7	0.659234	-0.601137	1.10051e-11	2.73046e-10	0	1	261.475	184.132	5.33726	3.89804
ENSG00000065154	OAT	0.659102	-0.601426	1.15327e-12	3.37041e-11	0	1	1759.27	1423.24	7.73355	7.8481
ENSG00000169758	TMEM266	0.658604	-0.602517	1.24026e-05	8.49314e-05	0	1	62.8672	38.4866	0.568149	0.445706
ENSG00000184697	CLDN6	0.658353	-0.603067	4.88518e-15	2.06302e-13	0	1	1104.85	805.136	147.868	104.008
ENSG00000182580	EPHB3	0.658222	-0.603355	0.00376635	0.0124942	0	1	162.305	110.972	1.2073	1.62429
ENSG00000114315	HES1	0.657443	-0.605063	1.80925e-05	0.000118979	0	1	918.523	712.223	67.3213	72.8085
ENSG00000249992	TMEM158	0.65738	-0.605201	0.000158026	0.000811187	0	1	603.42	337.681	16.8427	10.7868
ENSG00000174684	B4GAT1	0.657378	-0.605205	3.22006e-13	1.02902e-11	0	1	64.6314	50.6027	3.47632	4.13907
ENSG00000174775	HRAS	0.656972	-0.606095	6.65444e-09	9.75371e-08	0	1	214.584	153.611	16.9412	15.8687
ENSG00000149480	MTA2	0.655945	-0.608353	9.77544e-15	3.96877e-13	0	1	186.476	125.49	16.2211	10.5632
ENSG00000204070	SYS1	0.655934	-0.608378	4.95934e-14	1.82665e-12	0	1	183.737	113.453	5.46305	3.75568
ENSG00000280893	AC009133.6	0.655857	-0.608546	0.0149709	0.0397083	0	1	159.119	187.887	40.2325	31.4813
ENSG00000106123	EPHB6	0.655394	-0.609567	0.00257085	0.00900269	0	1	58.1476	28.1483	1.91475	1.36423
ENSG00000183044	ABAT	0.654318	-0.611936	0.000205129	0.00101506	0	1	238.793	138.922	0.97154	0.625473
ENSG00000111249	CUX2	0.654142	-0.612324	0.000158201	0.000811506	0	1	172.932	92.97	1.44946	0.90354
ENSG00000162520	SYNC	0.65402	-0.612592	7.90569e-08	9.11131e-07	0	1	23.2656	12.0137	0.467757	0.34001
ENSG00000248015	AC005329.1	0.653928	-0.612796	0.000300811	0.00142678	0	1	47.7065	69.6422	20.1587	20.4938
ENSG00000116299	KIAA1324	0.65378	-0.613122	0.0151499	0.0400866	0	1	16.8667	4.29129	0.345679	0.265511
ENSG00000100918	REC8	0.653613	-0.613492	9.75015e-12	2.45749e-10	0	1	196.462	131.391	5.3903	3.89183
ENSG00000123427	EEF1AKMT3	0.652809	-0.615267	0.000598091	0.00258383	0	1	99.5463	68.7875	4.98362	3.9146
ENSG00000004864	SLC25A13	0.652351	-0.616279	9.04328e-12	2.29552e-10	0	1	249.107	176.749	2.21491	2.01738
ENSG00000164484	TMEM200A	0.651914	-0.617247	4.10703e-11	9.28697e-10	0	1	55.7061	31.8377	1.70283	1.08254
ENSG00000108852	MPP2	0.651668	-0.61779	3.56493e-17	2.01369e-15	0	1	135.028	100.899	2.71674	2.19693
ENSG00000057252	SOAT1	0.651573	-0.618002	0.000108434	0.000583223	0	1	122.423	95.3815	0.595974	0.480713
ENSG00000149499	EML3	0.651459	-0.618254	5.66423e-20	4.30572e-18	0	1	87.9203	72.3441	6.18576	4.97887
ENSG00000124074	ENKD1	0.651224	-0.618775	3.74011e-09	5.77837e-08	0	1	33.9694	17.2304	4.77499	3.50926
ENSG00000185480	PARPBP	0.650962	-0.619354	2.51451e-11	5.80531e-10	0	1	84.4858	69.0983	2.66896	2.21237
ENSG00000128656	CHN1	0.650169	-0.621113	7.79602e-13	2.35048e-11	0	1	420.528	342.692	2.58096	2.02378
ENSG00000180628	PCGF5	0.650085	-0.621299	0.00468226	0.0150945	0	1	340.496	234.694	1.16056	0.714942
ENSG00000100714	MTHFD1	0.650024	-0.621436	5.03806e-60	2.87995e-57	0	1	242.402	116.306	6.73249	4.60849
ENSG00000088882	CPXM1	0.649871	-0.621775	4.93467e-18	3.09304e-16	0	1	152.775	100.739	10.8661	8.13744
ENSG00000108591	DRG2	0.64894	-0.623844	5.09806e-24	6.17427e-22	0	1	183.6	141.762	7.05715	6.9387
ENSG00000115138	POMC	0.648756	-0.624253	0.000145	0.000753249	0	1	16.031	10.3729	0.712965	0.636795
ENSG00000136856	SLC2A8	0.64816	-0.625578	7.89752e-09	1.13431e-07	0	1	481.011	295.467	7.32889	5.62947
ENSG00000204950	LRRC10B	0.64813	-0.625644	0.0108685	0.0304613	0	1	153.757	115.347	5.93328	5.95993
ENSG00000177383	MAGEF1	0.648054	-0.625815	5.39186e-06	4.09214e-05	0	1	188.467	165.312	31.8477	26.197
ENSG00000262664	OVCA2	0.647952	-0.626042	0.000672776	0.00286321	0	1	356.466	350.172	19.9098	19.369
ENSG00000260903	XKR7	0.6477	-0.626603	6.21957e-05	0.00035725	0	1	167.681	38.6977	2.08299	0.816105
ENSG00000141258	SGSM2	0.647678	-0.626651	0.000237769	0.0011609	0	1	168.666	67.0507	4.08148	3.03238
ENSG00000104381	GDAP1	0.647265	-0.627571	2.8099e-08	3.55996e-07	0	1	165.472	137.618	5.02224	4.8219
ENSG00000164402	SEPTIN8	0.647237	-0.627633	1.37914e-53	7.29975e-51	0	1	120.763	76.036	2.62353	1.87217
ENSG00000126950	TMEM35A	0.646993	-0.628179	0.00538472	0.0169949	0	1	50.7725	29.6984	0.630119	0.601242
ENSG00000165359	INTS6L	0.646709	-0.628812	0.0177125	0.0458496	0	1	1277.2	730.152	2.12659	1.55278
ENSG00000114268	PFKFB4	0.64613	-0.630104	0.00467435	0.0150792	0	1	158.998	115.634	2.49553	1.9453
ENSG00000165730	STOX1	0.646099	-0.630173	0.000263912	0.00127332	0	1	434.028	323.659	1.28894	0.925496
ENSG00000164105	SAP30	0.645969	-0.630462	1.15562e-07	1.28503e-06	0	1	128.377	78.2345	3.52285	2.31546
ENSG00000078804	TP53INP2	0.644592	-0.633543	4.28187e-06	3.32385e-05	0	1	99.4757	87.6274	5.89406	5.28271
ENSG00000134874	DZIP1	0.643968	-0.63494	1.45213e-07	1.58295e-06	0	1	315.265	226.521	4.85263	4.04091
ENSG00000144136	SLC20A1	0.643927	-0.635032	7.90802e-51	3.89702e-48	0	1	880.055	658.718	13.7486	12.8655
ENSG00000256235	SMIM3	0.643416	-0.636177	2.31711e-05	0.000148635	0	1	252.168	181.227	12.795	8.15188
ENSG00000156453	PCDH1	0.643294	-0.63645	6.51841e-22	6.42445e-20	0	1	680.818	350.335	26.0989	18.5576
ENSG00000129636	ITFG1	0.642918	-0.637293	9.19516e-12	2.32581e-10	0	1	300.309	215.946	1.16894	1.05926
ENSG00000114861	FOXP1	0.64268	-0.637827	1.49012e-07	1.61942e-06	0	1	198.507	91.1764	1.7642	1.09817
ENSG00000144040	SFXN5	0.642541	-0.638139	3.29709e-11	7.50297e-10	0	1	356.19	212.806	3.32264	2.61048
ENSG00000170049	KCNAB3	0.642533	-0.638157	0.00354074	0.0118531	0	1	58.1266	45.8205	5.60815	4.69462
ENSG00000167554	ZNF610	0.642314	-0.638649	0.000887622	0.00362636	0	1	272.898	131.055	2.71194	2.01745
ENSG00000171435	KSR2	0.641715	-0.639995	0.0001589	0.000814508	0	1	182.59	168.078	0.468994	0.312856
ENSG00000130254	SAFB2	0.641588	-0.640281	2.30014e-07	2.39937e-06	0	1	421.863	268.263	5.18735	4.84018
ENSG00000129518	EAPP	0.641286	-0.640961	2.03494e-14	7.94571e-13	0	1	163.549	100.064	3.15597	2.90778
ENSG00000171724	VAT1L	0.641136	-0.641297	7.47827e-08	8.67467e-07	0	1	136.068	69.6621	1.99086	1.22742
ENSG00000139890	REM2	0.640668	-0.642351	0.00561557	0.017601	0	1	81.8257	51.7748	12.0036	10.0996
ENSG00000163001	CFAP36	0.640499	-0.642731	9.02352e-10	1.58422e-08	0	1	109.69	48.1962	1.25586	0.785222
ENSG00000166997	CNPY4	0.640225	-0.643348	1.95199e-13	6.47236e-12	0	1	34.5125	16.2828	2.33795	1.8114
ENSG00000255302	EID1	0.639718	-0.644492	8.21235e-15	3.35322e-13	0	1	49.8999	35.6387	13.453	11.793
ENSG00000176049	JAKMIP2	0.639303	-0.645429	8.20825e-07	7.47636e-06	0	1	193.977	131.998	2.45859	1.48122
ENSG00000100167	SEPTIN3	0.63857	-0.647084	5.8287e-11	1.26593e-09	0	1	128.437	100.171	2.75119	2.07234
ENSG00000107562	CXCL12	0.637091	-0.650429	3.02907e-15	1.30781e-13	0	1	232.575	122.475	13.3573	8.55515
ENSG00000166033	HTRA1	0.636187	-0.652477	1.26305e-08	1.73727e-07	0	1	103.664	56.2453	1.31759	1.05241
ENSG00000165795	NDRG2	0.63562	-0.653765	2.82204e-07	2.87659e-06	0	1	85.7138	58.6861	3.22712	2.53536
ENSG00000273899	NOL12	0.63521	-0.654695	1.42363e-10	2.88174e-09	0	1	193.323	117.734	11.4278	9.78756
ENSG00000115226	FNDC4	0.635181	-0.654759	9.27061e-05	0.00050781	0	1	461.741	241.19	5.1214	2.05823
ENSG00000066735	KIF26A	0.635123	-0.654893	0.000608714	0.002624	0	1	449.494	230.88	5.14749	4.318
ENSG00000100297	MCM5	0.634807	-0.65561	5.15007e-21	4.43372e-19	0	1	146.138	92.4458	15.1155	11.8389
ENSG00000185052	SLC24A3	0.634255	-0.656865	5.03316e-05	0.000296004	0	1	65.9551	31.8176	0.41398	0.221033
ENSG00000124444	ZNF576	0.633752	-0.658009	8.98078e-08	1.02266e-06	0	1	183.291	136.408	4.30295	4.2063
ENSG00000140470	ADAMTS17	0.633643	-0.658257	0.00265471	0.00924877	0	1	327.252	189.623	0.33895	0.251133
ENSG00000103174	NAGPA	0.633187	-0.659298	5.43618e-08	6.47943e-07	0	1	43.7514	40.9536	2.44091	2.59091
ENSG00000234456	MAGI2-AS3	0.633089	-0.65952	0.00758112	0.0227037	0	1	57.7689	23.9159	1.46139	0.620816
ENSG00000186479	RGS7BP	0.633069	-0.659565	0.0183399	0.0472159	0	1	52.2974	29.9947	0.439761	0.337728
ENSG00000175264	CHST1	0.632981	-0.659765	0.00274419	0.00951643	0	1	40.977	27.4411	1.51955	1.31508
ENSG00000134917	ADAMTS8	0.632908	-0.659932	3.2713e-08	4.08655e-07	0	1	51.3948	40.4035	5.5517	4.0717
ENSG00000109680	TBC1D19	0.63271	-0.660385	0.000648126	0.00277234	0	1	38.5224	20.9218	0.422035	0.268102
ENSG00000064225	ST3GAL6	0.632671	-0.660473	0.00101113	0.00405527	0	1	55.3175	35.7218	1.39525	0.616683
ENSG00000120327	PCDHB14	0.632432	-0.661019	4.94304e-05	0.000291785	0	1	20.5348	11.6681	3.37635	2.10309
ENSG00000167740	CYB5D2	0.632145	-0.661673	0.000165155	0.000842336	0	1	271.637	171.274	4.82439	4.45244
ENSG00000081985	IL12RB2	0.631712	-0.662661	0.0193174	0.0493944	0	1	45.3632	37.2073	0.369005	0.222755
ENSG00000131944	FAAP24	0.631703	-0.662683	0.000118945	0.000631441	0	1	182.258	111.881	3.55882	2.57393
ENSG00000115902	SLC1A4	0.631614	-0.662884	0.00275822	0.00955115	0	1	147.629	104.158	2.0282	1.59548
ENSG00000230453	ANKRD18B	0.630825	-0.664689	2.94245e-08	3.70469e-07	0	1	148.502	90.8146	4.09671	2.61211
ENSG00000101452	DHX35	0.630814	-0.664713	7.79848e-18	4.76274e-16	0	1	156.23	115.47	2.71988	2.30495
ENSG00000226287	TMEM191A	0.630683	-0.665013	0.000481198	0.00213433	0	1	41.8956	16.4172	7.41213	5.67042
ENSG00000153896	ZNF599	0.630552	-0.665313	0.00616087	0.0190327	0	1	77.1075	47.3726	3.30132	2.8279
ENSG00000114923	SLC4A3	0.630496	-0.665441	6.37858e-06	4.72554e-05	0	1	193.899	159.546	3.65834	4.04382
ENSG00000174871	CNIH2	0.630012	-0.666549	0.000301952	0.00143029	0	1	226.477	184.404	6.04052	4.74606
ENSG00000114737	CISH	0.629957	-0.666674	0.000131445	0.000690872	0	1	184.645	166.328	2.3089	2.83838
ENSG00000159720	ATP6V0D1	0.62957	-0.667561	2.71904e-21	2.44403e-19	0	1	70.8292	59.3911	1.70452	1.1688
ENSG00000101294	HM13	0.629405	-0.66794	8.45756e-17	4.50996e-15	0	1	302.016	163.235	11.5084	7.86771
ENSG00000113648	MACROH2A1	0.628576	-0.669841	1.39899e-07	1.52968e-06	0	1	785.307	572.138	4.15647	2.61356
ENSG00000166669	ATF7IP2	0.628264	-0.670558	1.59733e-06	1.38341e-05	0	1	486.59	314.924	2.24064	1.68284
ENSG00000159409	CELF3	0.628261	-0.670565	0.0111857	0.0312344	0	1	8.61339	2.73298	0.133137	0.140016
ENSG00000170153	RNF150	0.628168	-0.670777	0.00103241	0.0041216	0	1	33.1636	21.2341	0.676781	0.389401
ENSG00000198894	CIPC	0.627903	-0.671387	7.33635e-12	1.89591e-10	0	1	97.1349	64.9651	4.43713	4.01609
ENSG00000245614	DDX11-AS1	0.627486	-0.672344	0.00501258	0.0160042	0	1	153.389	108.577	2.16827	1.63641
ENSG00000088727	KIF9	0.627216	-0.672967	9.78421e-05	0.000531658	0	1	129.291	72.2872	3.22289	2.26381
ENSG00000088356	PDRG1	0.626996	-0.673472	5.0211e-13	1.55654e-11	0	1	326.088	174.677	11.5314	7.59582
ENSG00000182551	ADI1	0.626656	-0.674254	6.55965e-11	1.40546e-09	0	1	428.712	331.503	6.31462	5.37299
ENSG00000141002	TCF25	0.625929	-0.675928	7.52607e-39	1.99176e-36	0	1	295.777	208.135	4.21388	3.64006
ENSG00000122694	GLIPR2	0.625846	-0.67612	7.65839e-09	1.10552e-07	0	1	304.203	151.745	1.68548	1.12045
ENSG00000070182	SPTB	0.625009	-0.678052	0.00414845	0.0136132	0	1	21.6444	12.7395	0.162038	0.118913
ENSG00000137075	RNF38	0.624982	-0.678114	6.84021e-13	2.08063e-11	0	1	138.616	75.1156	4.24884	3.44294
ENSG00000073111	MCM2	0.624847	-0.678425	1.35635e-14	5.36944e-13	0	1	587.013	402.28	10.8607	8.22213
ENSG00000161996	WDR90	0.624797	-0.678541	3.99704e-05	0.000241734	0	1	274.392	210.932	7.88996	8.29585
ENSG00000091140	DLD	0.62407	-0.680221	7.12659e-11	1.52236e-09	0	1	115.962	85.5302	3.38633	2.58704
ENSG00000170381	SEMA3E	0.624033	-0.680307	0.00474559	0.0152746	0	1	3.64799	1.79036	0.580886	0.467017
ENSG00000183011	NAA38	0.624021	-0.680335	2.98044e-07	3.01654e-06	0	1	92.7817	73.3626	32.4619	27.3323
ENSG00000164885	CDK5	0.62366	-0.68117	1.09078e-21	1.05326e-19	0	1	32.1281	23.0903	1.88553	1.65381
ENSG00000163406	SLC15A2	0.623581	-0.681352	0.00249328	0.00876544	0	1	16.3864	10.3729	0.691651	0.694648
ENSG00000139880	CDH24	0.623271	-0.682069	1.7106e-10	3.39059e-09	0	1	426.448	255.071	4.82063	3.09472
ENSG00000179542	SLITRK4	0.622879	-0.682976	7.28545e-07	6.71285e-06	0	1	30.1862	13.6807	2.06487	1.38488
ENSG00000065665	SEC61A2	0.622794	-0.683174	3.03975e-14	1.15535e-12	0	1	154.073	103.078	1.92538	1.26007
ENSG00000170100	ZNF778	0.62239	-0.684109	2.28728e-09	3.73146e-08	0	1	63.2593	42.6803	2.97125	2.5045
ENSG00000133216	EPHB2	0.622315	-0.684283	9.93276e-05	0.000538706	0	1	674.386	450.611	0.751478	0.613232
ENSG00000211445	GPX3	0.622083	-0.684822	5.92856e-11	1.28177e-09	0	1	620.09	428.192	3.41688	3.73506
ENSG00000060971	ACAA1	0.621946	-0.68514	1.52549e-10	3.06628e-09	0	1	429.435	281.365	6.9664	6.1657
ENSG00000111206	FOXM1	0.620994	-0.68735	2.12401e-23	2.37142e-21	0	1	116.535	77.9352	5.88617	5.69666
ENSG00000117461	PIK3R3	0.620276	-0.689019	1.35872e-15	6.14372e-14	0	1	891.986	627.841	1.86108	1.20689
ENSG00000169432	SCN9A	0.619643	-0.69049	4.84311e-05	0.000286477	0	1	108.576	62.5825	0.661454	0.373042
ENSG00000101057	MYBL2	0.618923	-0.692168	1.64803e-11	3.94506e-10	0	1	779.88	535.125	4.5218	3.65157
ENSG00000068323	TFE3	0.618911	-0.692197	5.08098e-09	7.65953e-08	0	1	128.539	53.0804	15.7809	8.39328
ENSG00000215193	PEX26	0.618752	-0.692567	2.07153e-17	1.21329e-15	0	1	185.299	117.651	4.64696	4.58546
ENSG00000178913	TAF7	0.618664	-0.692771	1.34121e-11	3.27645e-10	0	1	535.099	344.308	28.9431	28.2905
ENSG00000198963	RORB	0.618579	-0.692971	7.37989e-08	8.56751e-07	0	1	23.5663	22.8355	0.518339	0.447538
ENSG00000117013	KCNQ4	0.618078	-0.694139	1.66051e-05	0.000110528	0	1	153.095	76.0758	1.61713	1.21812
ENSG00000149548	CCDC15	0.617802	-0.694782	2.43266e-05	0.000154649	0	1	95.0079	67.9377	0.528412	0.399473
ENSG00000182685	BRICD5	0.617495	-0.695501	0.00911146	0.0263694	0	1	71.5409	68.822	51.6201	55.1059
ENSG00000257815	CNOT2-DT	0.617489	-0.695515	0.000138634	0.00072466	0	1	270.28	190.785	7.41363	7.24747
ENSG00000055130	CUL1	0.616658	-0.697459	1.02102e-18	7.04897e-17	0	1	208.1	129.811	5.00365	3.82486
ENSG00000090565	RAB11FIP3	0.615926	-0.699172	3.88439e-06	3.05178e-05	0	1	134.862	93.0053	2.39533	1.66648
ENSG00000108474	PIGL	0.615909	-0.699211	4.5726e-09	6.98153e-08	0	1	259.17	151.758	2.35183	1.98553
ENSG00000121101	TEX14	0.615864	-0.699315	0.00456039	0.0147623	0	1	37.2263	16.1894	5.79146	7.37241
ENSG00000161798	AQP5	0.615719	-0.699656	0.00588937	0.0183246	0	1	38.9836	29.1684	1.47308	1.26388
ENSG00000205978	NYNRIN	0.613999	-0.703692	1.37717e-09	2.34578e-08	0	1	175.772	120.328	4.77132	3.87981
ENSG00000139200	PIANP	0.613556	-0.704733	2.46019e-08	3.15323e-07	0	1	24.3181	15.12	4.92505	2.89156
ENSG00000142634	EFHD2	0.613455	-0.704969	4.63391e-11	1.03312e-09	0	1	317.324	192.23	2.08869	1.53626
ENSG00000253305	PCDHGB6	0.61302	-0.705994	0.0104946	0.0295989	0	1	24.7873	13.5824	3.04279	3.20226
ENSG00000120875	DUSP4	0.612802	-0.706507	3.47884e-13	1.09749e-11	0	1	817.554	388.173	5.89492	3.39304
ENSG00000219665	ZNF433-AS1	0.612283	-0.707729	1.79228e-05	0.000118143	0	1	505.072	224.034	7.67362	4.45005
ENSG00000156509	FBXO43	0.612228	-0.707859	0.0170287	0.0443598	0	1	75.1599	55.3587	2.76777	1.93719
ENSG00000154654	NCAM2	0.611639	-0.709248	0.0151458	0.0400831	0	1	507.889	291.903	0.166192	0.0950153
ENSG00000188051	TMEM221	0.61152	-0.709529	4.56858e-05	0.000272267	0	1	78.3394	51.6222	2.07157	1.30607
ENSG00000228716	DHFR	0.611411	-0.709786	3.01844e-09	4.75072e-08	0	1	460.308	295.605	230.396	357.603
ENSG00000186854	TRABD2A	0.610501	-0.711935	1.41357e-05	9.556e-05	0	1	66.6322	35.4586	0.839405	0.459994
ENSG00000171703	TCEA2	0.610257	-0.712511	6.20426e-10	1.12377e-08	0	1	192.131	147.11	13.0219	13.3884
ENSG00000080493	SLC4A4	0.610121	-0.712833	0.000522903	0.00230571	0	1	174.937	106.542	0.280041	0.186576
ENSG00000137941	TTLL7	0.609391	-0.714559	0.00649533	0.019928	0	1	165.317	136.668	0.626058	0.508365
ENSG00000167861	HID1	0.609371	-0.714607	3.95145e-06	3.09765e-05	0	1	93.1225	35.7974	1.66122	1.15958
ENSG00000147119	CHST7	0.609365	-0.714621	1.61178e-20	1.32379e-18	0	1	103.499	60.572	3.71404	3.04878
ENSG00000121653	MAPK8IP1	0.609328	-0.714709	1.56506e-09	2.63442e-08	0	1	154.192	128.031	5.89555	4.092
ENSG00000115840	SLC25A12	0.60925	-0.714893	0.000342747	0.00158981	0	1	115.781	70.4517	1.35173	1.0706
ENSG00000173698	ADGRG2	0.608698	-0.7162	1.29457e-08	1.77892e-07	0	1	40.2663	18.8197	0.876641	0.454839
ENSG00000125398	SOX9	0.608647	-0.716322	0.00349005	0.0117136	0	1	331.013	192.113	6.70039	5.6834
ENSG00000171357	LURAP1	0.60847	-0.716742	1.74364e-06	1.4975e-05	0	1	88.8163	51.0716	2.46745	2.00242
ENSG00000172602	RND1	0.608358	-0.717007	5.33927e-07	5.12448e-06	0	1	1254.01	891.061	12.7089	8.69657
ENSG00000188706	ZDHHC9	0.608225	-0.717324	0.00151551	0.00575401	0	1	158.076	94.7695	2.97039	1.85192
ENSG00000197933	ZNF823	0.607861	-0.718188	0.00271212	0.00942444	0	1	103.375	44.0435	1.72428	0.949012
ENSG00000142686	C1orf216	0.60774	-0.718474	4.90074e-07	4.7322e-06	0	1	84.096	74.4091	5.82458	4.64502
ENSG00000141736	ERBB2	0.607174	-0.719819	0.0048424	0.0155302	0	1	294.544	188.001	12.0445	9.57134
ENSG00000132780	NASP	0.606202	-0.72213	1.84388e-76	1.88221e-73	0	1	606.839	490.45	23.4858	19.5759
ENSG00000131153	GINS2	0.605318	-0.724235	1.01029e-41	3.1387e-39	0	1	285.413	186.734	3.97706	2.97592
ENSG00000164684	ZNF704	0.605183	-0.724556	3.76382e-05	0.000229422	0	1	301.105	189.029	0.621703	0.363926
ENSG00000188021	UBQLN2	0.605161	-0.724608	1.14803e-28	2.05082e-26	0	1	357.802	236.643	7.83535	6.51704
ENSG00000129038	LOXL1	0.605146	-0.724645	5.68909e-06	4.28812e-05	0	1	154.319	117.286	5.34343	5.27801
ENSG00000128833	MYO5C	0.604388	-0.726454	1.75959e-20	1.42876e-18	0	1	324.581	231.454	3.20216	2.68143
ENSG00000138030	KHK	0.604388	-0.726454	3.10381e-08	3.88752e-07	0	1	108.231	88.8449	4.10298	3.43763
ENSG00000237489	C10orf143	0.60419	-0.726925	0.00163981	0.00614917	0	1	202.643	131.51	2.42187	2.52198
ENSG00000172766	NAA16	0.603921	-0.727569	1.6267e-16	8.33232e-15	0	1	193.7	142.196	4.58618	3.45391
ENSG00000134901	POGLUT2	0.603875	-0.727678	3.38401e-13	1.0723e-11	0	1	142.28	95.5784	2.1546	1.62386
ENSG00000102580	DNAJC3	0.603604	-0.728325	3.38437e-25	4.43725e-23	0	1	589.642	435.199	1.46283	1.23246
ENSG00000179958	DCTPP1	0.603062	-0.729622	6.20191e-47	2.53233e-44	0	1	130.596	82.3734	6.68044	5.52977
ENSG00000181458	TMEM45A	0.60304	-0.729675	3.67005e-05	0.000224716	0	1	109.172	58.4921	0.594108	0.357807
ENSG00000106780	MEGF9	0.602333	-0.731366	0.00238927	0.00843295	0	1	114.69	63.6229	0.503947	0.283534
ENSG00000140511	HAPLN3	0.60174	-0.732788	1.58882e-10	3.17564e-09	0	1	136.93	91.1739	11.4785	5.78418
ENSG00000104112	SCG3	0.601709	-0.732863	7.24952e-09	1.05288e-07	0	1	178.284	103.083	1.99028	1.6662
ENSG00000237923	LINC02570	0.601141	-0.734224	0.00585604	0.0182368	0	1	96.5708	55.3858	27.816	18.1114
ENSG00000204060	FOXO6	0.599857	-0.737308	0.000223543	0.00109895	0	1	172.404	88.1384	4.39003	3.74417
ENSG00000127220	ABHD8	0.59918	-0.738937	1.27214e-05	8.6737e-05	0	1	123.474	83.5273	6.46227	4.73836
ENSG00000151376	ME3	0.598823	-0.739799	0.000352783	0.00163001	0	1	23.3125	18.8212	0.320207	0.197807
ENSG00000178531	CTXN1	0.598754	-0.739965	0.000105665	0.000569192	0	1	232.787	205.53	36.9202	28.0425
ENSG00000198707	CEP290	0.598339	-0.740964	4.48335e-07	4.37348e-06	0	1	93.8837	41.9635	1.22171	0.762504
ENSG00000153246	PLA2R1	0.598306	-0.741044	0.000293956	0.00139891	0	1	80.4459	53.5118	0.4948	0.363939
ENSG00000205560	CPT1B	0.597943	-0.74192	0.000150484	0.000776939	0	1	48.367	60.205	13.2835	11.3596
ENSG00000080503	SMARCA2	0.597849	-0.742147	3.18674e-10	6.04001e-09	0	1	38.1605	12.7361	1.53377	1.03292
ENSG00000180044	C3orf80	0.597305	-0.74346	0.0019066	0.00697395	0	1	56.6102	37.8652	8.73645	6.37914
ENSG00000255690	TRIL	0.596678	-0.744976	1.61561e-10	3.22467e-09	0	1	11.8433	4.77611	7.21434	5.99105
ENSG00000269743	SLC25A53	0.596407	-0.74563	2.9388e-11	6.70901e-10	0	1	57.3569	51.6736	1.74248	1.38014
ENSG00000170989	S1PR1	0.596002	-0.746612	0.0026329	0.00918846	0	1	139.602	63.7502	2.82812	1.23043
ENSG00000149294	NCAM1	0.595555	-0.747693	2.02513e-09	3.32657e-08	0	1	9.57969	7.25978	0.285603	0.196862
ENSG00000228570	NUTM2E	0.595407	-0.748053	0.000220563	0.00108542	0	1	207.456	156.339	5.21761	4.39065
ENSG00000162373	BEND5	0.595042	-0.748936	8.72841e-08	9.97104e-07	0	1	29.3112	17.8495	1.35908	0.90663
ENSG00000126777	KTN1	0.594943	-0.749177	9.69403e-45	3.55224e-42	0	1	309.673	220.664	3.63075	3.43364
ENSG00000196267	ZNF836	0.594859	-0.74938	7.51616e-05	0.000422555	0	1	78.4873	37.8419	2.30644	1.79292
ENSG00000114446	IFT57	0.594452	-0.750369	9.64644e-17	5.08698e-15	0	1	73.9276	46.7471	0.66138	0.423238
ENSG00000114030	KPNA1	0.593779	-0.752002	9.32909e-13	2.77754e-11	0	1	451.282	333.841	3.69337	3.63287
ENSG00000077616	NAALAD2	0.593523	-0.752623	0.00103233	0.0041216	0	1	40.9391	22.8493	0.69491	0.585578
ENSG00000126882	FAM78A	0.593333	-0.753087	1.62512e-08	2.18481e-07	0	1	19.5741	24.9686	1.68748	1.772
ENSG00000099284	MACROH2A2	0.592719	-0.75458	2.15905e-12	6.07381e-11	0	1	51.4003	27.0492	2.76292	2.02007
ENSG00000119707	RBM25	0.59214	-0.75599	8.17692e-21	6.8739e-19	0	1	831.623	603.779	7.53057	5.78908
ENSG00000114812	VIPR1	0.592047	-0.756216	9.85414e-06	6.95778e-05	0	1	569.826	415.515	2.50051	2.35961
ENSG00000135976	ANKRD36	0.591488	-0.757579	0.00157565	0.0059539	0	1	87.7336	69.0471	5.33413	4.14762
ENSG00000102924	CBLN1	0.591092	-0.758547	1.5506e-07	1.67368e-06	0	1	107.684	59.3565	1.78223	1.55148
ENSG00000187860	CCDC157	0.590339	-0.760385	1.24993e-06	1.09992e-05	0	1	234.063	162.625	3.52557	3.19964
ENSG00000164494	PDSS2	0.589325	-0.762865	4.53568e-11	1.01439e-09	0	1	191.902	114.839	1.07854	0.955735
ENSG00000272764	AL596094.1	0.588667	-0.764476	0.0143174	0.0383453	0	1	868.897	702.453	47.6534	42.2101
ENSG00000101098	RIMS4	0.588625	-0.76458	6.61399e-11	1.41498e-09	0	1	279.55	168.509	2.1933	1.24743
ENSG00000165449	SLC16A9	0.588505	-0.764875	2.81297e-05	0.000176162	0	1	77.4867	52.019	2.03546	1.20696
ENSG00000161940	BCL6B	0.587678	-0.766902	2.39305e-09	3.87306e-08	0	1	85.9429	31.0523	4.59514	3.16657
ENSG00000102981	PARD6A	0.58723	-0.768003	1.48527e-13	5.00612e-12	0	1	123.847	107.294	8.80545	6.06784
ENSG00000159403	C1R	0.587147	-0.768205	0.000271284	0.0013032	0	1	25.4801	25.3074	3.7385	2.79643
ENSG00000140575	IQGAP1	0.58713	-0.768248	9.38704e-20	7.06054e-18	0	1	208.942	129.359	2.3909	2.21517
ENSG00000121892	PDS5A	0.587066	-0.768404	2.15772e-50	1.02786e-47	0	1	617.05	542.027	4.01141	3.287
ENSG00000134317	GRHL1	0.587017	-0.768525	5.65009e-05	0.0003277	0	1	56.5678	30.2074	0.682046	0.433846
ENSG00000067369	TP53BP1	0.586664	-0.769394	1.82831e-06	1.56458e-05	0	1	115.029	64.5294	3.67336	2.48882
ENSG00000169217	CD2BP2	0.586634	-0.769468	4.08577e-13	1.27488e-11	0	1	110.928	83.2856	13.8361	11.9189
ENSG00000140538	NTRK3	0.585792	-0.77154	1.4889e-08	2.01878e-07	0	1	16.5451	6.91068	0.423237	0.291014
ENSG00000058335	RASGRF1	0.585429	-0.772435	0.00125754	0.00489019	0	1	73.2021	23.2108	0.456963	0.185948
ENSG00000185090	MANEAL	0.585	-0.773492	4.77785e-09	7.25614e-08	0	1	40.9165	28.3291	1.76577	1.27072
ENSG00000136021	SCYL2	0.584803	-0.773977	3.36729e-19	2.39413e-17	0	1	71.1463	44.1686	2.64394	2.12457
ENSG00000008441	NFIX	0.584732	-0.774153	0.0148237	0.0394131	0	1	17.8868	11.078	0.892252	0.601321
ENSG00000148835	TAF5	0.584604	-0.774468	1.43473e-19	1.0408e-17	0	1	217.684	171.175	2.02874	2.03034
ENSG00000196547	MAN2A2	0.583584	-0.776987	0.000118601	0.00063032	0	1	57.1387	45.7499	2.32411	1.40562
ENSG00000125355	TMEM255A	0.583053	-0.778301	0.017631	0.0456871	0	1	20.8467	10.5745	0.534309	0.291258
ENSG00000119927	GPAM	0.582044	-0.780801	1.26943e-17	7.62243e-16	0	1	280.203	184.793	3.11293	1.93147
ENSG00000105993	DNAJB6	0.581779	-0.781458	1.47731e-75	1.40748e-72	0	1	279.592	183.012	14.1353	11.35
ENSG00000140284	SLC27A2	0.581593	-0.781918	1.84176e-06	1.5742e-05	0	1	99.3778	49.3387	1.09858	0.65005
ENSG00000028310	BRD9	0.581488	-0.782178	1.02501e-23	1.19093e-21	0	1	363.277	224.54	6.82541	6.94745
ENSG00000169683	LRRC45	0.581259	-0.782748	1.10034e-10	2.26911e-09	0	1	65.3869	46.7382	9.33729	9.14625
ENSG00000166199	ALKBH3	0.581139	-0.783045	1.35047e-07	1.48116e-06	0	1	142.515	109.486	1.81529	1.37239
ENSG00000171811	CFAP46	0.580454	-0.784745	0.000199389	0.000991746	0	1	29.2063	19.7687	0.991763	0.872654
ENSG00000183785	TUBA8	0.580343	-0.785022	7.93232e-05	0.000442989	0	1	35.4231	20.4896	0.853807	0.584586
ENSG00000135454	B4GALNT1	0.579625	-0.786808	0.00847864	0.0248499	0	1	29.8074	15.0251	0.870019	0.513646
ENSG00000153162	BMP6	0.578575	-0.789425	1.21632e-08	1.67947e-07	0	1	197.456	96.622	0.405609	0.231995
ENSG00000104450	SPAG1	0.578497	-0.78962	0.0144083	0.0385742	0	1	34.5313	44.9548	0.761617	0.475523
ENSG00000198822	GRM3	0.57832	-0.79006	0.00202463	0.00732507	0	1	50.6227	26.5644	0.398932	0.129602
ENSG00000131067	GGT7	0.57766	-0.791709	1.04301e-09	1.80675e-08	0	1	153.421	92.596	3.25003	2.28114
ENSG00000120458	MSANTD2	0.575043	-0.798258	1.77048e-05	0.000116814	0	1	324.238	237.665	5.75765	5.10473
ENSG00000105270	CLIP3	0.574998	-0.79837	8.24686e-08	9.48256e-07	0	1	126.554	86.6551	2.21304	1.12857
ENSG00000183876	ARSI	0.574022	-0.800821	8.19324e-09	1.17324e-07	0	1	40.4161	18.1057	2.29196	1.32793
ENSG00000262001	DLGAP1-AS2	0.573721	-0.801578	0.000137048	0.000718194	0	1	367.855	209.764	92.592	48.5535
ENSG00000186310	NAP1L3	0.573084	-0.803182	2.37709e-11	5.55991e-10	0	1	200.584	134.802	6.86332	6.77253
ENSG00000129173	E2F8	0.57259	-0.804427	5.98019e-09	8.88387e-08	0	1	264.005	157.909	4.53179	3.25146
ENSG00000147231	RADX	0.57239	-0.80493	0.000144369	0.000750522	0	1	35.4455	23.5703	0.373121	0.295877
ENSG00000184986	TMEM121	0.571654	-0.806787	1.13293e-06	1.00376e-05	0	1	126.02	58.6924	3.15916	2.60398
ENSG00000135097	MSI1	0.571541	-0.807071	5.20342e-14	1.90672e-12	0	1	120.651	52.0143	8.96777	5.38957
ENSG00000090776	EFNB1	0.570255	-0.810321	1.21512e-15	5.51281e-14	0	1	97.8456	61.6998	1.82342	1.59068
ENSG00000280670	CCDC163	0.56982	-0.811423	0.00103227	0.0041216	0	1	34.1985	23.9616	1.25106	1.11393
ENSG00000203943	SAMD13	0.567855	-0.816406	0.00447042	0.0145164	0	1	183.546	167.553	1.60091	1.23034
ENSG00000196405	EVL	0.567065	-0.818413	4.69357e-36	1.13688e-33	0	1	375.697	293.91	1.53389	1.17046
ENSG00000102109	PCSK1N	0.566951	-0.818704	1.04148e-10	2.1602e-09	0	1	25.7605	12.6176	2.0055	1.07161
ENSG00000073670	ADAM11	0.565691	-0.821913	3.97177e-08	4.87215e-07	0	1	121.39	77.3015	3.87723	2.84617
ENSG00000146250	PRSS35	0.564773	-0.824257	0.00589773	0.0183467	0	1	73.3331	42.1809	0.431356	0.284735
ENSG00000137726	FXYD6	0.564633	-0.824616	3.77272e-15	1.61425e-13	0	1	80.9025	49.4226	2.06432	1.0683
ENSG00000004139	SARM1	0.564608	-0.824679	0.00506024	0.0161239	0	1	89.4573	53.9847	4.03339	2.86495
ENSG00000122756	CNTFR	0.564603	-0.824693	1.96194e-08	2.5794e-07	0	1	120.236	74.9448	0.703317	0.510794
ENSG00000196388	INCA1	0.564574	-0.824766	0.00133756	0.00516831	0	1	202.733	101.749	1.26811	1.05673
ENSG00000106462	EZH2	0.563676	-0.827062	4.8071e-05	0.000284937	0	1	1286.27	976.563	3.27838	2.57754
ENSG00000188042	ARL4C	0.563486	-0.827549	6.60688e-09	9.71388e-08	0	1	327.195	178.837	11.3664	6.7236
ENSG00000048052	HDAC9	0.562641	-0.829714	2.96393e-06	2.39986e-05	0	1	138.638	101.272	1.0818	0.772756
ENSG00000139438	FAM222A	0.562592	-0.829839	1.59824e-05	0.000106582	0	1	2470.03	1541.1	1.08406	1.0709
ENSG00000171295	ZNF440	0.561607	-0.832366	0.0125229	0.0343041	0	1	229.478	90.1213	2.32997	1.55048
ENSG00000124541	RRP36	0.560922	-0.834128	1.22084e-10	2.49957e-09	0	1	263.755	220.286	13.3651	12.55
ENSG00000181218	H2AW	0.56082	-0.834391	3.65639e-13	1.14843e-11	0	1	348.547	374.737	268.632	311.19
ENSG00000156113	KCNMA1	0.560563	-0.835052	0.00123584	0.00481632	0	1	85.9123	30.8521	11.293	5.55138
ENSG00000154529	CNTNAP3B	0.557868	-0.842004	0.0058008	0.0180963	0	1	58.5665	44.6707	0.630663	0.663477
ENSG00000196507	TCEAL3	0.557521	-0.842902	1.19058e-15	5.41863e-14	0	1	112.777	53.2305	6.15905	3.30187
ENSG00000087301	TXNDC16	0.557297	-0.843481	1.90875e-12	5.42304e-11	0	1	237.317	168.242	0.829244	0.549881
ENSG00000204351	SKIV2L	0.557213	-0.843699	3.80661e-43	1.29525e-40	0	1	89.0471	57.0964	5.66325	5.10621
ENSG00000120437	ACAT2	0.556534	-0.845459	6.72219e-18	4.15874e-16	0	1	226.376	110.749	8.62485	7.21291
ENSG00000144908	ALDH1L1	0.556284	-0.846106	0.00436973	0.0142185	0	1	44.7803	13.5637	0.511292	0.324592
ENSG00000204514	ZNF814	0.555486	-0.848178	0.000329409	0.00153994	0	1	347.432	215.888	12.3747	10.4489
ENSG00000180229	HERC2P3	0.555017	-0.849397	0.00059887	0.00258563	0	1	190.782	129.553	3.20383	2.14868
ENSG00000138138	ATAD1	0.554704	-0.850209	3.83418e-26	5.42518e-24	0	1	171.762	112.147	4.40553	3.56736
ENSG00000112367	FIG4	0.554677	-0.85028	4.56339e-29	8.36095e-27	0	1	140.905	93.1292	1.48924	1.09817
ENSG00000070081	NUCB2	0.554114	-0.851746	5.53253e-12	1.46417e-10	0	1	167.087	99.0141	0.750643	0.419296
ENSG00000144834	TAGLN3	0.552941	-0.854804	1.2863e-07	1.41731e-06	0	1	326.024	221.249	3.90863	2.12577
ENSG00000114859	CLCN2	0.55262	-0.855639	3.51718e-24	4.37079e-22	0	1	285.546	180.925	6.28306	4.7948
ENSG00000140545	MFGE8	0.552527	-0.855884	7.29214e-52	3.72185e-49	0	1	874.771	590.903	50.3349	29.8791
ENSG00000186867	QRFPR	0.551818	-0.857736	0.011292	0.0314754	0	1	52.8067	54.1923	0.24337	0.181683
ENSG00000151490	PTPRO	0.551773	-0.857854	0.0148124	0.0393903	0	1	21.2319	17.2787	0.140292	0.142061
ENSG00000110436	SLC1A2	0.551618	-0.858259	0.00106728	0.004238	0	1	33.0664	17.9616	0.241834	0.147725
ENSG00000157554	ERG	0.551394	-0.858846	0.00774778	0.0231252	0	1	10.6176	5.72565	0.10659	0.10117
ENSG00000203952	CCDC160	0.551086	-0.859651	0.000250308	0.00121589	0	1	43.7266	21.5597	2.21263	0.897779
ENSG00000182223	ZAR1	0.550215	-0.861933	0.0013692	0.00526994	0	1	34.1759	25.4485	4.06276	2.70858
ENSG00000180340	FZD2	0.549767	-0.863108	5.85315e-08	6.913e-07	0	1	286.733	195.952	27.7243	19.872
ENSG00000138617	PARP16	0.548633	-0.866088	6.0627e-06	4.52439e-05	0	1	136.036	111.755	1.46614	0.939979
ENSG00000180998	GPR137C	0.547954	-0.867874	7.06476e-09	1.02813e-07	0	1	61.0885	41.6109	1.30732	0.781804
ENSG00000147655	RSPO2	0.547576	-0.868869	0.0138902	0.0373691	0	1	13.9875	4.5337	0.142156	0.0870818
ENSG00000162545	CAMK2N1	0.545947	-0.873166	1.20818e-07	1.33639e-06	0	1	123.272	51.5531	5.21828	3.55803
ENSG00000261308	FIGNL2	0.545815	-0.873516	2.54667e-07	2.63346e-06	0	1	71.5757	36.0605	10.2457	6.45436
ENSG00000197647	ZNF433	0.545563	-0.874181	0.00396542	0.0130775	0	1	171.134	83.0482	4.03885	2.07403
ENSG00000102317	RBM3	0.545473	-0.874422	2.19682e-10	4.26558e-09	0	1	113.545	87.1156	38.7658	38.8615
ENSG00000171130	ATP6V0E2	0.545289	-0.874908	7.86121e-14	2.79464e-12	0	1	62.5858	33.4716	2.17105	1.47166
ENSG00000278677	H2AC17	0.54446	-0.877101	0.000564652	0.0024632	0	1	1566.9	1632.76	775.818	739.386
ENSG00000105143	SLC1A6	0.54424	-0.877684	0.00102083	0.00408646	0	1	177.025	90.6139	2.2944	1.09666
ENSG00000173264	GPR137	0.544165	-0.877884	1.65339e-17	9.80442e-16	0	1	216.379	141.076	17.1621	15.9207
ENSG00000234545	FAM133B	0.544057	-0.878169	7.72955e-26	1.08297e-23	0	1	423.892	312.861	5.98043	5.2217
ENSG00000078549	ADCYAP1R1	0.544036	-0.878226	2.40274e-25	3.20912e-23	0	1	144.411	86.8988	1.85042	1.11055
ENSG00000166963	MAP1A	0.543544	-0.87953	0.000287712	0.00137333	0	1	30.2199	32.0331	0.941404	0.668794
ENSG00000183287	CCBE1	0.543394	-0.879931	1.44754e-07	1.57914e-06	0	1	27.6342	13.4467	0.570502	0.242161
ENSG00000102383	ZDHHC15	0.542727	-0.881702	7.11312e-10	1.27386e-08	0	1	39.3824	28.221	0.590843	0.440995
ENSG00000168913	ENHO	0.541912	-0.883868	1.84264e-11	4.38155e-10	0	1	244.52	203.407	2.89915	3.19885
ENSG00000146094	DOK3	0.541788	-0.8842	6.96248e-07	6.44018e-06	0	1	26.4913	34.6489	10.0484	8.32093
ENSG00000144550	CPNE9	0.541179	-0.885822	3.4163e-05	0.00021026	0	1	48.5627	32.7118	2.01765	1.21274
ENSG00000041880	PARP3	0.540215	-0.888396	0.00138604	0.00532326	0	1	118.634	85.9056	1.72636	1.24702
ENSG00000206791	RNU1-129P	0.539772	-0.889579	0.00404869	0.0133348	0	1	38.5556	25.5392	7.85539	4.51095
ENSG00000090539	CHRD	0.53922	-0.891054	0.00191298	0.00699012	0	1	17.2656	13.1855	0.402918	0.479224
ENSG00000104213	PDGFRL	0.538477	-0.893044	3.39533e-06	2.70773e-05	0	1	14.0835	6.68696	0.418587	0.223034
ENSG00000082684	SEMA5B	0.537556	-0.895513	3.16177e-09	4.95993e-08	0	1	182.169	86.24	1.57622	0.987035
ENSG00000189129	PLAC9	0.536708	-0.89779	0.00025725	0.00124538	0	1	138.458	79.3231	0.963042	0.543738
ENSG00000139910	NOVA1	0.536237	-0.899057	2.27684e-11	5.3517e-10	0	1	256.867	148.53	1.82472	1.24166
ENSG00000226950	DANCR	0.535821	-0.900178	2.51499e-17	1.46105e-15	0	1	1054.39	746.089	190.059	181.325
ENSG00000122965	RBM19	0.533877	-0.905421	6.52013e-15	2.68528e-13	0	1	140.155	118.667	1.98913	1.78148
ENSG00000221866	PLXNA4	0.533442	-0.906596	3.41224e-06	2.71819e-05	0	1	48.5141	23.6056	0.0902555	0.0799603
ENSG00000148926	ADM	0.532091	-0.910256	7.68135e-05	0.000430656	0	1	765.014	320.61	250.787	94.7353
ENSG00000163888	CAMK2N2	0.531443	-0.912014	1.47599e-15	6.61233e-14	0	1	23.6308	10.9408	13.1874	8.40889
ENSG00000064313	TAF2	0.530264	-0.915217	3.19747e-36	7.87844e-34	0	1	134.245	92.736	2.49848	2.13073
ENSG00000011201	ANOS1	0.528937	-0.918832	0.00113877	0.00448696	0	1	605.584	270.407	7.16846	3.73548
ENSG00000084764	MAPRE3	0.52854	-0.919916	5.48068e-07	5.23559e-06	0	1	44.0697	17.7414	0.55521	0.298771
ENSG00000198093	ZNF649	0.528536	-0.919925	3.93129e-34	8.77846e-32	0	1	221.339	131.675	21.5949	11.9336
ENSG00000186907	RTN4RL2	0.528334	-0.920477	1.10286e-16	5.77324e-15	0	1	187.77	93.6841	6.00298	4.19272
ENSG00000132016	C19orf57	0.528229	-0.920766	4.06601e-05	0.000245593	0	1	53.4263	24.5503	2.07341	1.31813
ENSG00000198919	DZIP3	0.52767	-0.922292	4.13878e-20	3.21453e-18	0	1	169.123	137.278	2.2616	2.19348
ENSG00000135480	KRT7	0.527583	-0.922531	1.72742e-06	1.48535e-05	0	1	89.2813	35.3692	5.13339	2.37861
ENSG00000189057	FAM111B	0.527278	-0.923364	1.07061e-06	9.51498e-06	0	1	100.596	69.6027	3.92609	2.72938
ENSG00000144227	NXPH2	0.525823	-0.927352	9.09913e-05	0.000500137	0	1	70.2661	27.2562	1.16675	0.571925
ENSG00000138074	SLC5A6	0.525386	-0.92855	5.85751e-24	7.03442e-22	0	1	345.072	289.548	12.7411	10.7273
ENSG00000104332	SFRP1	0.522917	-0.935346	3.89235e-09	5.98768e-08	0	1	592.006	262.319	9.32815	3.06779
ENSG00000047410	TPR	0.52147	-0.939344	1.14681e-11	2.8257e-10	0	1	173.337	156.264	4.55829	4.64377
ENSG00000163738	MTHFD2L	0.521435	-0.93944	9.39097e-07	8.47797e-06	0	1	393.862	318.015	8.28136	7.46456
ENSG00000091664	SLC17A6	0.521213	-0.940055	0.00375081	0.0124542	0	1	5.20558	2.85347	0.638542	0.562199
ENSG00000152076	CCDC74B	0.520694	-0.941492	7.78762e-05	0.000436101	0	1	48.5927	27.5153	3.06635	2.21594
ENSG00000130768	SMPDL3B	0.519974	-0.943487	1.02073e-10	2.12025e-09	0	1	296.148	176.432	5.96686	4.5587
ENSG00000135407	AVIL	0.51921	-0.945609	0.0022648	0.00803732	0	1	80.0279	78.8856	5.89331	4.25512
ENSG00000183307	TMEM121B	0.517028	-0.951687	8.59459e-10	1.51824e-08	0	1	64.0952	33.8103	3.93188	4.206
ENSG00000112893	MAN2A1	0.516758	-0.95244	7.02073e-34	1.54359e-31	0	1	581.4	475.286	4.35432	3.7017
ENSG00000081853	PCDHGA2	0.516682	-0.952652	0.0109033	0.0305243	0	1	13.354	2.87217	2.8454	3.05119
ENSG00000166479	TMX3	0.516214	-0.953958	3.94384e-13	1.23329e-11	0	1	51.4762	51.0551	3.48912	3.25769
ENSG00000140577	CRTC3	0.515186	-0.956836	3.18851e-14	1.20548e-12	0	1	149.2	90.3035	0.882346	0.453031
ENSG00000137825	ITPKA	0.515099	-0.957077	0.000685794	0.00291264	0	1	33.2386	16.7711	0.848853	0.555566
ENSG00000165156	ZHX1	0.514649	-0.95834	5.95963e-06	4.4554e-05	0	1	63.9524	30.3368	0.658786	0.400568
ENSG00000158164	TMSB15A	0.514572	-0.958554	0.00205983	0.00743358	0	1	70.6692	42.6713	3.61371	1.69823
ENSG00000007968	E2F2	0.512915	-0.963208	2.34191e-25	3.15739e-23	0	1	44.4699	20.3781	4.03179	2.3148
ENSG00000149489	ROM1	0.512311	-0.964908	0.00849383	0.024869	0	1	21.4052	13.6945	3.00086	1.64116
ENSG00000142149	HUNK	0.510981	-0.968659	1.33291e-21	1.26991e-19	0	1	61.9978	35.4822	1.2983	0.775099
ENSG00000180730	SHISA2	0.510693	-0.969471	9.74871e-21	8.1473e-19	0	1	1816.35	1248.07	32.2406	21.3967
ENSG00000100626	GALNT16	0.510689	-0.969483	3.21813e-11	7.33498e-10	0	1	39.8014	22.8956	0.366556	0.207136
ENSG00000139597	N4BP2L1	0.509949	-0.971574	0.00427961	0.0139794	0	1	51.0875	26.4188	6.18813	4.7183
ENSG00000148600	CDHR1	0.509692	-0.972303	1.74974e-14	6.85085e-13	0	1	34.5547	23.5094	1.34154	1.22882
ENSG00000115041	KCNIP3	0.509425	-0.973058	0.00127404	0.00494765	0	1	40.9924	19.8101	0.697077	0.41264
ENSG00000152953	STK32B	0.508903	-0.974538	3.43515e-08	4.25774e-07	0	1	47.1086	29.0687	0.311215	0.171623
ENSG00000105894	PTN	0.508723	-0.975047	2.876e-11	6.58668e-10	0	1	36.1282	18.4632	0.784072	0.424115
ENSG00000148680	HTR7	0.508242	-0.976413	0.000569794	0.00248033	0	1	41.5791	25.3897	0.761908	0.452999
ENSG00000255468	AP001107.9	0.508075	-0.976887	0.00194423	0.00707899	0	1	330.708	145.113	4.20361	4.84956
ENSG00000105792	CFAP69	0.506322	-0.981873	6.69718e-05	0.000381402	0	1	19.8143	11.5476	0.55253	0.32999
ENSG00000120738	EGR1	0.506109	-0.98248	8.42032e-05	0.000466593	0	1	3770.51	2568.2	60.7436	38.6378
ENSG00000148123	PLPPR1	0.50591	-0.983046	0.000224809	0.00110442	0	1	29.2297	15.4705	0.269108	0.275327
ENSG00000180626	ZNF594	0.50578	-0.983419	0.00290094	0.00996569	0	1	507.356	370.856	21.573	18.02
ENSG00000276043	UHRF1	0.505466	-0.984315	3.71502e-06	2.93484e-05	0	1	606.05	413.048	4.50623	3.08351
ENSG00000175764	TTLL11	0.504099	-0.988221	0.000120803	0.000640356	0	1	24.8377	14.967	0.244514	0.184914
ENSG00000236682	MAP3K2-DT	0.502797	-0.991951	0.016612	0.0434485	0	1	169.196	127.985	2.45683	1.76552
ENSG00000256045	MTRNR2L10	0.500925	-0.997334	0.00796175	0.0236404	0	1	1590.65	1651.42	98.6085	66.2023
ENSG00000188486	H2AX	0.500096	-0.999722	2.61245e-26	3.73345e-24	0	1	2091.5	1746.25	316.258	275.506
ENSG00000115194	SLC30A3	0.498833	-1.00337	2.03641e-05	0.000132223	0	1	94.7014	43.9518	2.13469	1.16354
ENSG00000141314	RHBDL3	0.494895	-1.01481	0.00250378	0.00879584	0	1	173.318	102.587	2.20217	1.38532
ENSG00000084628	NKAIN1	0.494283	-1.01659	4.46141e-20	3.44638e-18	0	1	321.82	213.265	1.52307	1.14876
ENSG00000197409	H3C4	0.494006	-1.0174	0.00885573	0.025744	0	1	231.353	251.517	341.841	308.88
ENSG00000154721	JAM2	0.493373	-1.01925	8.01906e-11	1.69778e-09	0	1	76.6188	42.505	1.10547	0.555252
ENSG00000183979	NPB	0.492717	-1.02117	0.00213812	0.00766386	0	1	52.3123	50.4534	35.5426	26.7678
ENSG00000254473	AL354920.1	0.492464	-1.02191	0.000313426	0.00147487	0	1	105.117	69.5576	6.55973	3.95205
ENSG00000131116	ZNF428	0.492054	-1.02311	6.54337e-25	8.42444e-23	0	1	227.846	130.94	5.3354	3.28672
ENSG00000124593	AL365205.1	0.492043	-1.02314	1.45456e-08	1.98162e-07	0	1	73.4493	37.6714	9.2321	6.6047
ENSG00000173567	ADGRF3	0.491702	-1.02414	6.15912e-09	9.10238e-08	0	1	157.839	122.69	1.10286	1.18889
ENSG00000134326	CMPK2	0.491386	-1.02507	0.00794363	0.0235964	0	1	74.0835	46.8116	0.859206	0.424002
ENSG00000171456	ASXL1	0.491019	-1.02615	3.69261e-21	3.25747e-19	0	1	127.351	65.5365	1.95015	1.13743
ENSG00000204347	BTBD17	0.490579	-1.02744	0.0168766	0.0440037	0	1	112.891	45.8141	4.68533	2.91559
ENSG00000083067	TRPM3	0.490253	-1.0284	5.93115e-10	1.07703e-08	0	1	27.3205	12.6398	0.59093	0.395097
ENSG00000166913	YWHAB	0.489722	-1.02996	1.84153e-27	2.9906e-25	0	1	450.444	325.514	7.52206	7.13915
ENSG00000197928	ZNF677	0.489544	-1.03049	6.25032e-05	0.000358728	0	1	190.054	97.8237	3.39833	2.01341
ENSG00000184185	KCNJ12	0.489379	-1.03098	2.80028e-14	1.07002e-12	0	1	78.6211	34.2037	1.05694	0.537128
ENSG00000163666	HESX1	0.48906	-1.03192	0.00667808	0.0204186	0	1	470.03	298.197	17.2797	12.4799
ENSG00000164929	BAALC	0.489051	-1.03194	0.00386606	0.0127923	0	1	70.1374	32.3903	0.356497	0.192522
ENSG00000146197	SCUBE3	0.48882	-1.03262	1.75474e-09	2.91254e-08	0	1	38.1938	16.6762	0.677488	0.501348
ENSG00000140557	ST8SIA2	0.488032	-1.03495	1.60231e-06	1.38612e-05	0	1	23.9516	22.7717	1.08281	0.76498
ENSG00000162415	ZSWIM5	0.487688	-1.03597	2.76976e-09	4.39806e-08	0	1	168.5	108.949	0.672227	0.424245
ENSG00000105251	SHD	0.487547	-1.03639	5.73465e-07	5.43821e-06	0	1	24.1047	12.8482	1.37216	0.844201
ENSG00000102057	KCND1	0.487388	-1.03686	2.2858e-07	2.38789e-06	0	1	180.326	102.295	4.39608	2.53989
ENSG00000198795	ZNF521	0.486979	-1.03807	4.05983e-10	7.53494e-09	0	1	57.4317	34.3165	1.58135	0.73849
ENSG00000170743	SYT9	0.485679	-1.04193	1.07594e-08	1.49721e-07	0	1	41.6572	19.4049	0.442295	0.213235
ENSG00000188321	ZNF559	0.485511	-1.04242	3.11143e-06	2.50228e-05	0	1	141.141	60.8652	3.02741	2.03763
ENSG00000163328	GPR155	0.485128	-1.04356	0.000211178	0.00104283	0	1	51.4453	24.4125	0.367538	0.256293
ENSG00000187240	DYNC2H1	0.482985	-1.04995	3.58294e-10	6.77298e-09	0	1	23.385	15.3658	0.891926	0.476084
ENSG00000038295	TLL1	0.480902	-1.05618	0.00597404	0.0185437	0	1	19.0924	13.4861	0.198919	0.133902
ENSG00000131269	ABCB7	0.480811	-1.05646	1.42615e-65	9.26417e-63	0	1	131.5	94.9002	1.16296	1.11908
ENSG00000129484	PARP2	0.479476	-1.06047	3.34579e-48	1.49421e-45	0	1	167.269	102.048	4.04359	3.24852
ENSG00000125850	OVOL2	0.478708	-1.06278	2.78664e-16	1.37324e-14	0	1	77.0523	28.7059	2.70448	1.60607
ENSG00000174799	CEP135	0.47815	-1.06446	6.00827e-21	5.14157e-19	0	1	172.639	117.33	1.62063	1.30426
ENSG00000149451	ADAM33	0.477131	-1.06754	0.00010268	0.000555202	0	1	90.031	27.9924	2.86495	2.67103
ENSG00000120693	SMAD9	0.476871	-1.06833	3.91718e-05	0.000237608	0	1	29.5673	19.8586	0.370814	0.257874
ENSG00000165046	LETM2	0.47609	-1.07069	0.00996644	0.02835	0	1	149.246	72.4383	1.93059	1.2
ENSG00000264920	AC018521.5	0.475996	-1.07098	0.00191073	0.00698548	0	1	636.104	445.97	4.19885	3.88612
ENSG00000135638	EMX1	0.474952	-1.07415	4.52465e-07	4.40476e-06	0	1	66.8784	24.7982	4.34224	1.95174
ENSG00000119333	WDR34	0.473736	-1.07784	2.3118e-16	1.15923e-14	0	1	795.995	491.522	3.36154	2.67918
ENSG00000115318	LOXL3	0.473274	-1.07925	5.04207e-20	3.87399e-18	0	1	78.7583	40.056	3.73358	2.4526
ENSG00000164406	LEAP2	0.471027	-1.08612	0.0130372	0.0354058	0	1	21.4098	19.7652	11.017	11.2992
ENSG00000163040	CCDC74A	0.470841	-1.08669	1.01351e-11	2.54107e-10	0	1	41.396	24.0231	3.56111	2.8313
ENSG00000132141	CCT6B	0.47073	-1.08703	0.00872657	0.0254305	0	1	100.696	65.9694	1.58045	1.14573
ENSG00000273079	GRIN2B	0.470463	-1.08785	9.47397e-09	1.34314e-07	0	1	14.6266	9.66439	0.431519	0.243027
ENSG00000117543	DPH5	0.466869	-1.09891	1.03252e-71	8.67985e-69	0	1	100.252	63.5821	5.14293	5.24802
ENSG00000184060	ADAP2	0.466561	-1.09986	0.00195779	0.00712109	0	1	27.7882	17.4935	0.395568	0.237813
ENSG00000154548	SRSF12	0.465537	-1.10303	3.68415e-08	4.53489e-07	0	1	119.738	54.9791	2.00063	0.876047
ENSG00000075711	DLG1	0.462535	-1.11236	1.23331e-96	2.20315e-93	0	1	172.519	112.349	2.74817	2.42069
ENSG00000080561	MID2	0.460956	-1.1173	2.98754e-06	2.41761e-05	0	1	29.586	15.6048	0.21596	0.156417
ENSG00000132964	CDK8	0.457243	-1.12897	2.2824e-43	7.95554e-41	0	1	122.555	84.2793	1.99944	1.64646
ENSG00000137815	RTF1	0.45619	-1.13229	7.11685e-163	1.01707e-158	0	1	570.69	349.513	3.08777	2.382
ENSG00000154146	NRGN	0.454928	-1.13629	8.35707e-06	6.03491e-05	0	1	14.5362	6.6579	0.329439	0.279098
ENSG00000101638	ST8SIA5	0.453339	-1.14134	2.21558e-10	4.29035e-09	0	1	25.0822	14.8879	0.327494	0.226974
ENSG00000196466	ZNF799	0.452783	-1.14311	0.000202716	0.00100626	0	1	127.702	44.0462	3.73938	1.70666
ENSG00000145198	VWA5B2	0.452096	-1.1453	8.36592e-05	0.00046376	0	1	25.8219	11.8932	0.266333	0.246637
ENSG00000145808	ADAMTS19	0.448813	-1.15581	5.74928e-70	4.56461e-67	0	1	80.8481	86.4665	2.79055	2.26469
ENSG00000187189	TSPYL4	0.44698	-1.16172	5.32821e-28	9.04191e-26	0	1	101.034	65.4782	8.26069	8.26375
ENSG00000107672	NSMCE4A	0.445201	-1.16747	1.96103e-61	1.16771e-58	0	1	329.01	225.73	5.93476	5.6167
ENSG00000115758	ODC1	0.44447	-1.16984	2.66413e-47	1.15373e-44	0	1	323.821	135.242	9.60692	5.02296
ENSG00000143028	SYPL2	0.442032	-1.17778	3.42965e-13	1.08436e-11	0	1	67.936	16.8902	0.958882	0.581328
ENSG00000185352	HS6ST3	0.441901	-1.1782	5.13907e-06	3.92602e-05	0	1	29.3693	22.131	0.199449	0.115118
ENSG00000286190	AC055839.2	0.441431	-1.17974	4.36413e-12	1.17454e-10	0	1	252.658	118.935	7.58104	5.22714
ENSG00000130055	GDPD2	0.441197	-1.1805	1.58354e-10	3.17396e-09	0	1	93.8447	42.8159	4.12991	1.93498
ENSG00000154822	PLCL2	0.438928	-1.18794	8.45544e-15	3.44264e-13	0	1	70.2469	36.2764	1.13916	0.298194
ENSG00000101230	ISM1	0.437697	-1.192	5.96064e-07	5.62268e-06	0	1	26.9938	16.3361	0.322358	0.237347
ENSG00000112541	PDE10A	0.437422	-1.1929	2.17979e-06	1.8411e-05	0	1	65.686	29.021	0.492911	0.176086
ENSG00000138795	LEF1	0.435866	-1.19804	0.0182938	0.0471143	0	1	26.0991	17.8343	0.150927	0.0861942
ENSG00000129214	SHBG	0.434287	-1.20328	0.0100336	0.0284788	0	1	44.368	24.4298	2.86324	1.57921
ENSG00000288559	AC016394.4	0.433793	-1.20492	7.77728e-08	8.9778e-07	0	1	13.296	18.8787	30.144	40.0918
ENSG00000178343	SHISA3	0.433658	-1.20537	0.000163039	0.000832202	0	1	22.9183	9.03142	3.88876	2.25426
ENSG00000066027	PPP2R5A	0.433321	-1.20649	1.63998e-11	3.93237e-10	0	1	123.377	122.821	2.63345	2.62408
ENSG00000233822	H2BC15	0.43286	-1.20803	0.0155456	0.0410197	0	1	409.303	325.654	361.811	316.828
ENSG00000138823	MTTP	0.432856	-1.20804	0.0126034	0.0344917	0	1	166.011	138.178	0.348191	0.268779
ENSG00000137411	VARS2	0.432808	-1.2082	5.8176e-47	2.44527e-44	0	1	192.067	187.198	14.7977	11.9099
ENSG00000196787	H2AC11	0.43219	-1.21026	8.04699e-05	0.000447992	0	1	1300.05	1264.11	585.558	530.471
ENSG00000198342	ZNF442	0.430819	-1.21485	0.000471303	0.00209694	0	1	128.87	36.999	1.89102	0.800335
ENSG00000102977	ACD	0.429882	-1.21799	2.10618e-42	6.84078e-40	0	1	199.497	134.591	6.95936	4.94261
ENSG00000273045	C2orf15	0.428069	-1.22408	2.61831e-12	7.23807e-11	0	1	36.1357	30.0439	2.26905	1.23595
ENSG00000184221	OLIG1	0.42647	-1.22949	7.99633e-09	1.14735e-07	0	1	109.531	50.3591	11.4067	5.99065
ENSG00000109255	NMU	0.426262	-1.23019	6.73943e-16	3.1682e-14	0	1	348.731	152.67	1.77916	0.978842
ENSG00000081138	CDH7	0.421719	-1.24565	0.00752527	0.022579	0	1	274.768	134.671	0.317502	0.18283
ENSG00000198453	ZNF568	0.421498	-1.2464	0.0129138	0.0351192	0	1	28.519	9.99965	1.08517	0.464392
ENSG00000278637	H4C1	0.41998	-1.25161	0.00946846	0.0272252	0	1	718.065	704.671	309.481	307.129
ENSG00000149599	DUSP15	0.419602	-1.25291	1.06474e-07	1.19345e-06	0	1	389.558	101.829	5.14072	2.00347
ENSG00000203877	RIPPLY2	0.419355	-1.25376	8.13426e-06	5.87995e-05	0	1	20.775	12.5144	2.00201	1.37658
ENSG00000123360	PDE1B	0.419131	-1.25453	1.50741e-06	1.31116e-05	0	1	21.9717	4.90006	0.640813	0.400446
ENSG00000183833	MAATS1	0.413103	-1.27543	0.000222085	0.00109216	0	1	15.9819	4.75742	0.715295	0.220886
ENSG00000184678	H2BC21	0.412482	-1.2776	1.88821e-08	2.50785e-07	0	1	1254.57	1744.53	322.912	369.4
ENSG00000215375	MYL5	0.411259	-1.28188	2.78528e-10	5.30726e-09	0	1	148.839	116.248	29.7102	24.2937
ENSG00000134759	ELP2	0.411209	-1.28206	3.55501e-158	1.69349e-154	0	1	169.938	96.2287	5.15078	4.54619
ENSG00000165102	HGSNAT	0.410198	-1.28561	1.31041e-13	4.46946e-12	0	1	254.702	179.561	2.10575	1.52519
ENSG00000172748	ZNF596	0.408498	-1.2916	0.00299862	0.0102716	0	1	78.0059	61.7419	2.91788	2.68683
ENSG00000257446	ZNF878	0.406738	-1.29783	6.04937e-07	5.6876e-06	0	1	1029.04	546.507	12.4715	6.60435
ENSG00000175868	CALCB	0.406508	-1.29864	1.08088e-13	3.74924e-12	0	1	422.111	228.265	6.20562	6.52058
ENSG00000128594	LRRC4	0.406422	-1.29895	1.37709e-20	1.13757e-18	0	1	43.1132	17.3903	6.3238	2.94627
ENSG00000106113	CRHR2	0.405949	-1.30063	0.00144823	0.00552795	0	1	21.5348	16.8798	0.154968	0.111312
ENSG00000166450	PRTG	0.405849	-1.30099	0.000277466	0.00132929	0	1	66.1042	30.4705	1.4144	0.456398
ENSG00000154265	ABCA5	0.405806	-1.30114	3.24128e-10	6.13526e-09	0	1	33.1103	25.9437	0.653795	0.307873
ENSG00000125740	FOSB	0.40093	-1.31858	0.000543129	0.00238386	0	1	196.032	130.626	4.43105	5.35755
ENSG00000131373	HACL1	0.39973	-1.3229	1.91729e-106	5.47999e-103	0	1	186.461	102.1	3.12639	2.60318
ENSG00000102195	GPR50	0.399258	-1.32461	3.43516e-14	1.29189e-12	0	1	545.84	222.322	7.8433	7.2436
ENSG00000157036	EXOG	0.399113	-1.32513	1.22418e-07	1.35304e-06	0	1	113.912	86.5545	25.4628	19.1876
ENSG00000054938	CHRDL2	0.397807	-1.32986	0.00366903	0.0122082	0	1	20.9291	12.5109	0.197807	0.104694
ENSG00000158406	H4C8	0.396127	-1.33597	0.000326243	0.00152614	0	1	615.056	463.33	776.563	598.898
ENSG00000157851	DPYSL5	0.395857	-1.33695	2.24553e-13	7.34447e-12	0	1	140.534	79.655	0.881846	0.484011
ENSG00000178726	THBD	0.395488	-1.33829	5.06292e-05	0.000297386	0	1	52.4092	31.1999	1.77752	1.77974
ENSG00000253953	PCDHGB4	0.395261	-1.33912	7.68887e-11	1.63514e-09	0	1	17.3092	18.9417	3.13498	3.41449
ENSG00000011332	DPF1	0.394678	-1.34125	3.8405e-06	3.02228e-05	0	1	233.292	104.236	3.0477	2.71844
ENSG00000135341	MAP3K7	0.393754	-1.34463	5.40424e-66	3.8616e-63	0	1	261.568	173.922	3.96132	3.45938
ENSG00000231188	AL139819.1	0.391508	-1.35288	0.00167916	0.00628026	0	1	213.026	172.987	7.41209	8.30097
ENSG00000176435	CLEC14A	0.388996	-1.36217	0.00760585	0.0227729	0	1	18.8911	6.68697	2.1782	0.962654
ENSG00000146233	CYP39A1	0.388266	-1.36488	1.88955e-07	2.01219e-06	0	1	36.7134	25.6335	0.370369	0.250055
ENSG00000223791	UBE2E1-AS1	0.384242	-1.37991	0.00252655	0.00886931	0	1	52.1288	35.7314	9.77548	7.77281
ENSG00000113248	PCDHB15	0.384118	-1.38038	1.64123e-09	2.75291e-08	0	1	39.6652	13.6753	5.19704	2.70419
ENSG00000171462	DLK2	0.38263	-1.38598	0.00138296	0.00531498	0	1	16.3148	6.67661	0.350756	0.144106
ENSG00000006283	CACNA1G	0.382171	-1.38771	2.50728e-38	6.51483e-36	0	1	115.943	75.4842	1.10261	0.756215
ENSG00000119326	CTNNAL1	0.37797	-1.40365	7.9225e-66	5.39145e-63	0	1	818.874	544.319	2.36614	1.74553
ENSG00000111834	RSPH4A	0.377915	-1.40387	0.000973115	0.00392254	0	1	19.356	16.2018	0.282331	0.209138
ENSG00000149295	DRD2	0.37769	-1.40473	0.000101532	0.00054958	0	1	20.4678	19.3925	0.0657843	0.0475209
ENSG00000017483	SLC38A5	0.377127	-1.40688	1.91663e-05	0.000125529	0	1	19.5685	14.3996	2.53684	2.46565
ENSG00000131831	RAI2	0.373871	-1.41939	3.74777e-10	7.03803e-09	0	1	91.7229	60.9911	0.207626	0.155079
ENSG00000275713	H2BC9	0.372153	-1.42603	1.80101e-10	3.5501e-09	0	1	478.256	400.824	611.697	491.536
ENSG00000170873	MTSS1	0.371305	-1.42932	3.96334e-16	1.92e-14	0	1	63.7486	26.2181	0.419011	0.212857
ENSG00000101180	HRH3	0.366826	-1.44683	4.27367e-14	1.58636e-12	0	1	49.456	21.809	1.24885	0.80938
ENSG00000146085	MMUT	0.364261	-1.45696	2.00527e-73	1.79109e-70	0	1	55.36	47.7217	1.35713	0.9578
ENSG00000107859	PITX3	0.363375	-1.46047	0.0080445	0.0238267	0	1	44.7547	20.8027	0.361323	0.457285
ENSG00000146216	TTBK1	0.363371	-1.46048	2.44726e-07	2.53801e-06	0	1	98.2935	47.3378	1.11619	0.780786
ENSG00000258748	AL359399.1	0.35898	-1.47802	0.000103561	0.000559753	0	1	18.2746	14.7723	4.77745	4.71802
ENSG00000101222	SPEF1	0.357899	-1.48238	0.000273603	0.00131298	0	1	150.985	171.424	12.3697	8.89201
ENSG00000135502	SLC26A10	0.357576	-1.48368	6.18912e-07	5.81517e-06	0	1	19.2947	8.32978	2.88199	1.52287
ENSG00000175356	SCUBE2	0.356225	-1.48914	4.71707e-07	4.57338e-06	0	1	4.67702	5.6086	0.289767	0.203378
ENSG00000275221	H2AC15	0.355716	-1.4912	0.000140275	0.0007319	0	1	129.102	112.823	341.783	309.722
ENSG00000174177	CTU2	0.353802	-1.49899	1.45619e-93	2.31227e-90	0	1	98.4747	77.5404	4.27022	3.70513
ENSG00000144857	BOC	0.352958	-1.50243	6.03599e-12	1.57986e-10	0	1	114.744	51.1805	1.59159	0.64461
ENSG00000134900	TPP2	0.346861	-1.52757	5.52469e-109	1.97383e-105	0	1	314.668	249.537	5.12772	4.40784
ENSG00000106689	LHX2	0.344342	-1.53809	1.52008e-05	0.000102036	0	1	39.5182	21.0437	0.272703	0.317141
ENSG00000276180	H4C9	0.341919	-1.54827	0.000207562	0.00102639	0	1	723.578	805.725	357.749	355.483
ENSG00000138161	CUZD1	0.341472	-1.55016	0.000112655	0.000602576	0	1	41.8478	23.2114	3.08325	1.85442
ENSG00000237436	CAMTA1-DT	0.338114	-1.56442	0.000580931	0.00252266	0	1	686.03	422.945	46.618	39.243
ENSG00000273983	H3C8	0.33722	-1.56824	2.97502e-08	3.73932e-07	0	1	581.053	584.799	706.731	708.571
ENSG00000277075	H2AC8	0.33641	-1.57171	0.000960717	0.00387721	0	1	822.216	714.803	769.918	654.231
ENSG00000169676	DRD5	0.333555	-1.584	0.0141195	0.0378934	0	1	10.811	5.96805	0.134128	0.117366
ENSG00000185869	ZNF829	0.332717	-1.58763	0.00176219	0.00653097	0	1	73.7107	23.2206	1.44473	0.491224
ENSG00000278828	H3C10	0.330736	-1.59625	0.000113269	0.000605131	0	1	1157.67	1100.81	686.472	616.915
ENSG00000158373	H2BC5	0.330413	-1.59766	1.62524e-23	1.82884e-21	0	1	957.145	932.082	1186.32	962.034
ENSG00000171189	GRIK1	0.325847	-1.61774	0.00852346	0.0249301	0	1	24.1281	8.71139	0.10073	0.0538237
ENSG00000232258	TMEM114	0.322355	-1.63328	4.40688e-06	3.41533e-05	0	1	63.2759	19.664	2.10933	0.988899
ENSG00000171291	ZNF439	0.319822	-1.64466	0.00328762	0.0111146	0	1	43.3435	14.3956	0.880786	0.481986
ENSG00000197238	H4C11	0.314913	-1.66698	0.000210879	0.00104171	0	1	2741.05	2560.95	2233.05	2201.12
ENSG00000168874	ATOH8	0.313915	-1.67155	0.00165727	0.00620814	0	1	25.6645	18.0746	1.47414	0.778391
ENSG00000164434	FABP7	0.310585	-1.68694	1.24587e-16	6.45097e-15	0	1	17.1228	13.1904	2.12561	0.798556
ENSG00000164961	WASHC5	0.308363	-1.6973	1.62492e-102	3.87028e-99	0	1	215.003	150.475	2.511	1.94408
ENSG00000198739	LRRTM3	0.307591	-1.70091	2.08667e-05	0.000134874	0	1	21.687	12.9529	0.117752	0.0945016
ENSG00000225335	AC016027.1	0.290839	-1.78171	0.0017423	0.006469	0	1	90.5416	58.9208	6.7535	4.95709
ENSG00000109906	ZBTB16	0.289912	-1.78631	7.63049e-05	0.000428309	0	1	15.7417	6.18486	0.0893319	0.0664549
ENSG00000092621	PHGDH	0.289611	-1.78781	1.13171e-99	2.31047e-96	0	1	439.316	330.671	33.6261	32.1328
ENSG00000119614	VSX2	0.288542	-1.79315	0.00328884	0.0111146	0	1	25.8031	22.3423	0.208057	0.258129
ENSG00000274641	H2BC17	0.283093	-1.82065	0.00103857	0.0041389	0	1	594.857	608.871	909.519	784.602
ENSG00000125384	PTGER2	0.282312	-1.82464	5.59933e-07	5.32402e-06	0	1	70.1729	34.9384	0.575414	0.281193
ENSG00000197857	ZNF44	0.281261	-1.83002	9.74423e-05	0.000530292	0	1	33.71	7.38169	1.87638	0.724389
ENSG00000137710	RDX	0.279599	-1.83857	3.76096e-160	2.68739e-156	0	1	259.171	195.293	4.06135	2.8205
ENSG00000197417	SHPK	0.274918	-1.86293	2.1504e-63	1.33615e-60	0	1	435.892	289.983	3.43846	3.03621
ENSG00000100767	PAPLN	0.26669	-1.90676	0.000960959	0.00387721	0	1	48.8081	17.3701	2.74753	1.09501
ENSG00000124635	H2BC11	0.266491	-1.90784	7.33536e-17	4.01646e-15	0	1	226.767	258.037	675.463	570.013
ENSG00000165140	FBP1	0.262805	-1.92794	5.45705e-14	1.98439e-12	0	1	25.6833	11.6632	0.787616	0.360453
ENSG00000171533	MAP6	0.24636	-2.02116	8.81577e-08	1.00548e-06	0	1	15.2043	3.21637	0.175145	0.0754324
ENSG00000162998	FRZB	0.238943	-2.06526	2.20454e-08	2.8667e-07	0	1	92.6583	48.9185	0.669034	0.277474
ENSG00000184709	LRRC26	0.234161	-2.09443	1.42169e-09	2.41013e-08	0	1	132.239	43.2954	2.69061	1.54046
ENSG00000142235	LMTK3	0.228209	-2.13158	0.000590465	0.00255707	0	1	40.6259	37.555	8.91275	14.4605
ENSG00000261840	AC093249.6	0.213767	-2.22589	0.000382641	0.00174317	0	1	424.866	283.058	82.5353	71.6769
ENSG00000105509	HAS1	0.21119	-2.24339	3.04444e-07	3.07412e-06	0	1	16.7081	2.62285	1.14487	0.199612
ENSG00000113209	PCDHB5	0.209052	-2.25806	1.54514e-12	4.43407e-11	0	1	21.0152	6.52907	6.03966	3.06701
ENSG00000197903	H2BC12	0.20471	-2.28834	8.88375e-17	4.71961e-15	0	1	641.754	635.235	96.8325	81.4893
ENSG00000180573	H2AC6	0.165767	-2.59277	7.67015e-85	1.09614e-81	0	1	784.354	738.321	514.403	453.601
ENSG00000278318	ZNF229	0.146133	-2.77465	1.01123e-26	1.53739e-24	0	1	23.7605	9.04667	0.968145	0.279153
ENSG00000173253	DMRT2	0.0608614	-4.03833	1.09335e-05	7.59782e-05	0	1	76.7026	20.4744	2.3895	0.325985
ENSG00000172014	ANKRD20A4	NA	NA	NA	NA	0	0	28.1884	17.3647	0.375815	0.251116
ENSG00000178922	HYI	NA	NA	NA	NA	0	0	51.5211	31.188	7.2581	6.95218
ENSG00000183549	ACSM5	NA	NA	NA	NA	0	0	5.64799	1.18849	0.104442	0.109029
ENSG00000183629	GOLGA8G	NA	NA	NA	NA	0	0	17.296	5.342	0.226632	0.266745
ENSG00000183791	ELOA3D	NA	NA	NA	NA	0	0	3.42232	15.082	0.335061	1.01217
ENSG00000184270	H2AC21	NA	NA	NA	NA	0	0	583.413	647.471	611.825	615.48
ENSG00000185177	ZNF479	NA	NA	NA	NA	0	0	9.33059	2.61939	0.100102	0.0705757
ENSG00000188242	AC010442.1	NA	NA	NA	NA	0	0	244.803	163.91	9.21986	9.39332
ENSG00000198563	DDX39B	NA	NA	NA	NA	0	0	426.329	324.505	42.8248	40.6577
ENSG00000204439	C6orf47	NA	NA	NA	NA	0	0	471.961	457.764	79.8481	68.1474
ENSG00000204709	LINC01556	NA	NA	NA	NA	0	0	2.82679	5.83576	1.58166	3.99986
ENSG00000206588	RNU1-28P	NA	NA	NA	NA	0	0	3776.83	3234.77	2261.8	2145.51
ENSG00000207389	RNU1-4	NA	NA	NA	NA	0	0	4117.23	3451.15	1312.46	1044.1
ENSG00000207513	RNU1-3	NA	NA	NA	NA	0	0	4221.82	3563.37	1409.1	1100.39
ENSG00000215559	ANKRD20A11P	NA	NA	NA	NA	0	0	28.5907	16.5425	0.091054	0.0996382
ENSG00000222477	RNU2-23P	NA	NA	NA	NA	0	0	47.7045	40.4308	0	0
ENSG00000222650	RNU2-70P	NA	NA	NA	NA	0	0	65.7759	48.5923	0	0.404544
ENSG00000222726	RNU2-7P	NA	NA	NA	NA	0	0	25.1987	12.4695	0	0.939112
ENSG00000222750	RNU4-46P	NA	NA	NA	NA	0	0	19.7127	18.0648	6.72308	5.23714
ENSG00000223660	AC245052.1	NA	NA	NA	NA	0	0	205.752	156.673	12.2205	11.3963
ENSG00000224157	HCG14	NA	NA	NA	NA	0	0	20.1987	17.251	8.5121	7.31019
ENSG00000224532	AL136361.1	NA	NA	NA	NA	0	0	31.1525	19.5574	0.350407	0.254198
ENSG00000226758	DISC1-IT1	NA	NA	NA	NA	0	0	3.63348	2.96705	0.281753	0.407421
ENSG00000227407	AC245884.1	NA	NA	NA	NA	0	0	27.9515	39.2693	14.5494	12.4779
ENSG00000227449	FGF7P6	NA	NA	NA	NA	0	0	178.185	152.028	0.935911	0.766666
ENSG00000228365	AL133351.1	NA	NA	NA	NA	0	0	9.82455	8.44826	2.67788	2.96745
ENSG00000229912	AC128709.1	NA	NA	NA	NA	0	0	88.4175	73.4395	0.92633	0.967772
ENSG00000230186	AC246680.1	NA	NA	NA	NA	0	0	4.10492	6.08308	0.523224	0.372441
ENSG00000233522	FAM224A	NA	NA	NA	NA	0	0	33.8074	25.2768	0.0440377	0.0282253
ENSG00000234289	H2BS1	NA	NA	NA	NA	0	0	458.487	337.031	0.846122	0.863578
ENSG00000234571	H2BP2	NA	NA	NA	NA	0	0	577.468	741.774	9.92214	10.5995
ENSG00000234776	C11orf94	NA	NA	NA	NA	0	0	73.54	82.6346	38.5233	41.7016
ENSG00000237613	FAM138A	NA	NA	NA	NA	0	0	7.91161	5.82053	0.955267	0.82111
ENSG00000244952	AC123768.2	NA	NA	NA	NA	0	0	14.7094	6.32406	2.41671	1.27119
ENSG00000249054	FAM138D	NA	NA	NA	NA	0	0	6.04688	2.61105	0.810991	0.715295
ENSG00000250600	ROPN1L-AS1	NA	NA	NA	NA	0	0	107.34	61.4516	2.60478	1.26104
ENSG00000251015	SLC25A30-AS1	NA	NA	NA	NA	0	0	21.8991	15.7031	0.731504	0.80068
ENSG00000251877	RNU2-45P	NA	NA	NA	NA	0	0	14.915	8.92272	1.23401	0.706025
ENSG00000252018	RNU2-30P	NA	NA	NA	NA	0	0	49.4105	51.6985	0.343865	0.613791
ENSG00000252105	RNU1-143P	NA	NA	NA	NA	0	0	16.1953	15.4386	1.60018	1.56893
ENSG00000253766	AC091946.1	NA	NA	NA	NA	0	0	5.41673	16.1963	0.0635713	0.0699932
ENSG00000254367	AC087269.1	NA	NA	NA	NA	0	0	14.0938	16.6458	0.728164	0.553709
ENSG00000254665	AC091053.1	NA	NA	NA	NA	0	0	45.2646	52.4076	13.9372	17.5002
ENSG00000254804	AP006437.1	NA	NA	NA	NA	0	0	16.2712	24.4824	0.217388	0.512164
ENSG00000254852	NPIPA2	NA	NA	NA	NA	0	0	161.45	115.417	3.254	3.04155
ENSG00000255467	AP002433.1	NA	NA	NA	NA	0	0	119.614	79.5075	0.220887	0.153936
ENSG00000256906	LINC02419	NA	NA	NA	NA	0	0	2.65357	13.8012	0.280014	0.895821
ENSG00000260644	HERC2P5	NA	NA	NA	NA	0	0	26.421	9.86045	0.232038	0.168085
ENSG00000265000	MARCHF10-DT	NA	NA	NA	NA	0	0	23.1248	14.8761	0.396186	0.225407
ENSG00000267598	AC011446.2	NA	NA	NA	NA	0	0	29.0911	18.443	9.09276	5.95616
ENSG00000269502	DMRTC1	NA	NA	NA	NA	0	0	41.263	26.3883	0.644614	0.578878
ENSG00000269543	AC074135.2	NA	NA	NA	NA	0	0	2.39888	7.48836	0.116085	0.113563
ENSG00000269968	AC006064.4	NA	NA	NA	NA	0	0	50.9939	37.9791	29.4349	24.7675
ENSG00000272558	U91328.2	NA	NA	NA	NA	0	0	8.42567	11.2914	3.38184	3.86597
ENSG00000273694	AC241952.1	NA	NA	NA	NA	0	0	415.042	350.162	0.389994	0.446261
ENSG00000273709	AC024051.1	NA	NA	NA	NA	0	0	1276.49	1046.19	3117.18	3383.33
ENSG00000274062	AC024051.2	NA	NA	NA	NA	0	0	1336.03	1187.09	3044	3317.1
ENSG00000274432	AC024051.3	NA	NA	NA	NA	0	0	1225.92	1025.45	3226.5	3340.65
ENSG00000274585	RNU2-1	NA	NA	NA	NA	0	0	1221	1041.64	3324.48	3476.97
ENSG00000274744	ELOA3	NA	NA	NA	NA	0	0	6.46026	12.9598	0.238188	1.46544
ENSG00000274755	AL731897.1	NA	NA	NA	NA	0	0	7.85915	6.90377	0	0
ENSG00000274862	AC024051.5	NA	NA	NA	NA	0	0	1318.57	1173.59	3258.98	3355.15
ENSG00000275219	AC024051.6	NA	NA	NA	NA	0	0	1164.92	994.136	3193.42	3367.15
ENSG00000275229	RNU1-68P	NA	NA	NA	NA	0	0	24.5203	12.948	1.64369	1.85347
ENSG00000275291	RNVU1-26	NA	NA	NA	NA	0	0	914.525	1168.4	428.289	589.682
ENSG00000276596	AC024051.8	NA	NA	NA	NA	0	0	1100.02	939.69	3117.88	3271.58
ENSG00000277675	AC211486.9	NA	NA	NA	NA	0	0	6.46585	1.54103	0.480646	0.244325
ENSG00000277903	AC024051.9	NA	NA	NA	NA	0	0	1315.13	1116.09	3059.95	3321.13
ENSG00000277918	RNVU1-28	NA	NA	NA	NA	0	0	1456.97	1587.99	363.189	325.171
ENSG00000278013	AC245033.2	NA	NA	NA	NA	0	0	823.426	661.826	1.87875	2.16075
ENSG00000278048	AC024051.10	NA	NA	NA	NA	0	0	1314.7	1130.48	3242.55	3436.6
ENSG00000278099	RNVU1-2A	NA	NA	NA	NA	0	0	83.5645	53.8185	1903.11	2185.6
ENSG00000278135	AC104662.2	NA	NA	NA	NA	0	0	15.973	17.968	2.62532	2.64118
ENSG00000278431	AC243547.2	NA	NA	NA	NA	0	0	125.959	82.6634	4.67458	3.63255
ENSG00000278591	AC024051.11	NA	NA	NA	NA	0	0	1195.41	1029.35	3175.93	3269.88
ENSG00000278674	ELOA3B	NA	NA	NA	NA	0	0	6.06138	14.248	0.181154	1.23387
ENSG00000284976	BX255925.3	NA	NA	NA	NA	0	0	16.9014	43.2682	21.5434	42.1522
ENSG00000198105	ZNF248	18.3785	4.19995	0.0297661	0.0703818	0	0	37.9908	37.7531	0.265608	0.457045
ENSG00000285336	AC108734.4	13.0489	3.70586	0.0110433	NA	0	0	8.12836	14.9032	0.101295	0.106384
ENSG00000262686	GLIS2-AS1	12.5938	3.65465	0.0133373	NA	0	0	56.0567	50.4456	3.21766	3.20127
ENSG00000113722	CDX1	12.0263	3.58812	0.0141789	NA	0	0	18.7315	12.6308	0.0683756	0.116718
ENSG00000258735	LINC00637	11.8636	3.56847	0.0109229	NA	0	0	180.743	148.197	4.78209	4.05325
ENSG00000253598	SLC10A5	11.265	3.49377	0.0146691	NA	0	0	25.9371	21.0319	8.28794	7.56578
ENSG00000258450	AL139099.3	10.0465	3.32862	0.0261074	NA	0	0	12.8971	12.0054	16.5443	16.3549
ENSG00000267709	AC024592.2	10.0349	3.32696	0.0244031	NA	0	0	37.1516	30.4271	0.894857	0.730124
ENSG00000270876	ZNF30-AS1	9.59216	3.26186	0.0858526	NA	0	0	16.1069	10.2421	1.45563	0.847895
ENSG00000201142	RNU1-151P	9.52322	3.25145	0.0330707	NA	0	0	11.5362	11.0489	0.805421	0.76999
ENSG00000234492	RPL34-AS1	9.38174	3.22986	0.05462	NA	0	0	13.2904	8.81808	0.183412	0.182695
ENSG00000227124	ZNF717	9.37696	3.22912	0.039699	0.0887436	0	0	44.7404	54.4606	0.274092	0.864039
ENSG00000229766	AL021396.1	8.77528	3.13344	0.0503753	NA	0	0	65.3366	45.1293	1.97878	1.47476
ENSG00000233008	LINC01725	8.73884	3.12744	0.0681826	NA	0	0	9.15179	15.7218	0.102721	0.152817
ENSG00000240006	LINC02004	8.27046	3.04797	0.0570619	NA	0	0	460.096	357.613	6.35643	6.12185
ENSG00000231028	LINC00271	8.26967	3.04783	0.0598327	NA	0	0	79.3621	53.3933	0.586985	0.632531
ENSG00000205056	LINC02397	8.06712	3.01205	0.0583715	NA	0	0	11.8424	7.86367	0.338376	0.256035
ENSG00000273727	FP325311.1	7.7295	2.95038	0.0428182	0.0943584	0	0	468.071	601.244	397.925	504.315
ENSG00000259772	AC012236.1	7.63714	2.93303	0.171898	NA	0	0	13.9875	17.2905	0.52399	0.905156
ENSG00000233875	AL592078.1	7.50133	2.90715	0.0537483	NA	0	0	13.7764	17.3647	14.2808	17.8533
ENSG00000260281	ITFG1-AS1	7.47637	2.90234	0.0392873	0.0880307	0	0	163.949	145.291	0.469011	0.574137
ENSG00000271860	AL589740.1	7.4474	2.89674	0.176079	NA	0	0	82.8537	60.6254	0.0875921	0.0670867
ENSG00000167346	MMP26	7.38542	2.88468	0.117841	NA	0	0	2.81228	1.43091	0.0556721	0.0500395
ENSG00000137965	IFI44	6.95962	2.79901	0.129896	NA	0	0	7.43683	4.05375	0.685355	0.272639
ENSG00000225210	DUXAP9	6.94008	2.79495	0.139754	NA	0	0	35.4333	13.4343	0.381827	0.227313
ENSG00000226609	AL390067.1	6.93859	2.79464	0.130263	NA	0	0	179.617	124.006	5.19188	4.12541
ENSG00000179082	C9orf106	6.8821	2.78285	0.134168	NA	0	0	10.6949	10.9506	1.37218	2.11666
ENSG00000231909	MAP1LC3BP1	6.87491	2.78134	0.0802368	NA	0	0	91.2889	61.6129	0.733316	0.471306
ENSG00000247516	MIR4458HG	6.78869	2.76313	0.158582	NA	0	0	20.002	8.31251	1.13921	0.283851
ENSG00000224020	MIR181A2HG	6.75992	2.75701	0.0226958	0.0563101	0	0	37.1496	137.539	0.342453	3.5957
ENSG00000254951	AC044810.2	6.49643	2.69965	0.024619	0.0602861	0	0	23.5962	95.6109	0.853364	2.0252
ENSG00000224977	LINC02776	6.41561	2.68159	0.0555491	NA	0	0	278.621	278.629	14.8991	20.0967
ENSG00000119922	IFIT2	6.3897	2.67575	0.0270294	0.0651394	0	0	4.02343	3.91801	1.99031	1.08984
ENSG00000124227	ANKRD60	6.37109	2.67154	0.166941	NA	0	0	109.992	132.201	1.52906	1.6232
ENSG00000229848	AC139149.1	6.35537	2.66798	0.129016	NA	0	0	150.247	211.051	10.3324	9.62613
ENSG00000173728	C1orf100	6.27035	2.64855	0.0963928	NA	0	0	1.62455	4.99983	0.490377	0.653546
ENSG00000273768	RNVU1-29	6.20093	2.63248	0.21497	NA	0	0	4120.85	3647.38	702.364	808.117
ENSG00000273706	LHX1	6.11848	2.61317	0.0979475	NA	0	0	82.0495	72.0206	0.365828	0.913912
ENSG00000226803	ZNF451-AS1	6.08772	2.6059	0.0716108	NA	0	0	171.5	115.118	0.236933	0.172435
ENSG00000201654	RNU6-7	5.87234	2.55393	0.247945	NA	0	0	33.6431	15.7052	6.91492	6.16083
ENSG00000215838	AL451074.2	5.79679	2.53525	0.081117	NA	0	0	111.889	92.7068	1.55493	2.40303
ENSG00000197241	SLC2A7	5.78531	2.53239	0.0675729	NA	0	0	3.21116	1.7869	1.66118	3.81451
ENSG00000204388	HSPA1B	5.71153	2.51388	0.175811	NA	0	0	2668.44	2115.12	37.6045	43.7117
ENSG00000113905	HRG	5.66127	2.50113	0.12806	NA	0	0	4.23459	4.51499	0.141455	0.156036
ENSG00000231407	GORAB-AS1	5.64142	2.49606	0.151818	NA	0	0	202.815	192.389	2.05261	2.30455
ENSG00000166523	CLEC4E	5.62267	2.49126	0.243603	NA	0	0	3.22008	3.57238	0.146514	0.167974
ENSG00000281333	AC024941.2	5.58725	2.48214	0.0220296	0.0550104	0	0	72.1317	39.0753	0.940007	0.852434
ENSG00000118849	RARRES1	5.49942	2.45928	0.0815621	NA	0	0	58.5731	32.2733	0.467866	0.284282
ENSG00000249693	THEGL	5.48806	2.4563	0.0761946	NA	0	0	199.19	107.208	0.52251	0.316012
ENSG00000261247	GOLGA8T	5.4262	2.43994	0.150198	NA	0	0	17.6645	15.2439	1.22954	0.879793
ENSG00000198178	CLEC4C	5.20746	2.38058	0.043767	0.0960938	0	0	41.1806	114.167	0.803348	1.96163
ENSG00000270050	AL035427.1	5.18984	2.37569	0.291786	NA	0	0	15.011	9.52317	0.13883	0.0996292
ENSG00000250343	STK32A-AS1	5.18646	2.37475	0.0540697	0.113787	0	0	62.3387	43.1089	0.172995	0.218203
ENSG00000236336	CDYL-AS1	5.15077	2.36479	0.0961072	NA	0	0	76.7161	48.4508	6.37057	4.16319
ENSG00000169429	CXCL8	5.11216	2.35393	0.222369	NA	0	0	7.28706	4.99638	8.37235	3.64408
ENSG00000167653	PSCA	5.09285	2.34847	0.120573	NA	0	0	113.165	77.3368	3.39861	2.43753
ENSG00000213185	FAM24B	5.07229	2.34264	0.224163	NA	0	0	18.7094	9.39921	0.361895	0.189327
ENSG00000277561	GOLGA8IP	5.06708	2.34116	0.179622	NA	0	0	33.5582	24.5365	0.641586	0.457611
ENSG00000170948	MBD3L1	5.05855	2.33872	0.216498	NA	0	0	190.335	130.926	1.9212	1.69129
ENSG00000169548	ZNF280A	5.02561	2.3293	0.217941	NA	0	0	9.70938	5.698	0.503251	0.30781
ENSG00000257696	AC010203.2	5.0004	2.32204	0.227467	NA	0	0	44.6821	27.178	3.0046	1.63148
ENSG00000096996	IL12RB1	4.96674	2.3123	0.29236	NA	0	0	5.02343	1.07836	0.246185	0.22495
ENSG00000255867	DENND5B-AS1	4.9614	2.31075	0.072755	0.144609	0	0	44.1132	32.3218	1.32906	1.27235
ENSG00000265342	AC011933.3	4.94758	2.30672	0.293439	NA	0	0	64.9624	43.0709	7.04523	6.19977
ENSG00000277693	AP003900.1	4.94395	2.30566	0.370243	NA	0	0	28.5203	22.8507	0.36992	0.217993
ENSG00000214900	LINC01588	4.94363	2.30557	0.221716	NA	0	0	1.82679	2.13456	0.357112	0.168484
ENSG00000180305	WFDC10A	4.9238	2.29977	0.189433	NA	0	0	9.45001	10.3626	0.556335	1.30313
ENSG00000224265	LINC02633	4.87771	2.28621	0.14635	NA	0	0	99.5714	60.2999	1.02737	1.72016
ENSG00000101074	R3HDML	4.84637	2.2769	0.208137	NA	0	0	21.8846	13.5859	0.373379	0.368998
ENSG00000238279	BX470102.1	4.71881	2.23842	0.0820413	0.159149	0	0	23.8645	25.7865	2.15845	1.88586
ENSG00000262180	OCLM	4.64723	2.21637	0.0778995	0.152418	0	0	4.85023	4.51154	4.42172	2.95346
ENSG00000250448	AC092335.1	4.54308	2.18367	0.148782	NA	0	0	6.33059	5.49502	0.557468	0.844582
ENSG00000247624	CPEB2-DT	4.53015	2.17956	0.332059	NA	0	0	64.9969	62.6354	0.36261	0.361543
ENSG00000199377	RNU5F-1	4.50423	2.17128	0.269332	NA	0	0	172.031	443.66	139.884	462.147
ENSG00000178187	ZNF454	4.44362	2.15174	0.115159	0.209327	0	0	1.62455	19.1321	0.330808	0.495716
ENSG00000272273	IER3-AS1	4.42003	2.14406	0.266141	NA	0	0	46.9771	40.209	7.66538	6.57341
ENSG00000250614	AC005522.1	4.40567	2.13936	0.267044	NA	0	0	7.86474	3.55856	0.169271	0.16067
ENSG00000149380	P4HA3	4.39452	2.13571	0.0330433	0.0766719	0	0	23.4857	25.8593	0.208358	0.159817
ENSG00000178597	PSAPL1	4.3832	2.13198	0.0837083	0.161818	0	0	5.04688	8.68091	0.115742	0.193238
ENSG00000234378	AC098828.2	4.29698	2.10332	0.0824761	0.159797	0	0	34.7289	35.3256	0.697179	0.652332
ENSG00000183072	NKX2-5	4.25995	2.09084	0.0775654	0.151952	0	0	25.8219	25.557	0.636825	1.4323
ENSG00000283633	AP000547.3	4.22251	2.0781	0.0558877	0.116949	0	0	14.9641	10.5759	4.21516	3.67065
ENSG00000214851	LINC00612	4.17768	2.0627	0.175479	NA	0	0	129.068	121.878	2.26818	2.51351
ENSG00000273258	AC016737.2	4.16098	2.05692	0.248641	NA	0	0	89.1146	94.4347	3.35283	5.90917
ENSG00000225387	AL591896.1	4.08911	2.03179	0.0221429	0.0552451	0	0	12.4444	10.6015	2.40333	4.01882
ENSG00000249740	OSMR-AS1	4.05365	2.01922	0.0401694	0.089557	0	0	53.6071	27.0408	2.34934	1.01764
ENSG00000259439	LINC01833	4.01312	2.00473	0.0337496	0.0779185	0	0	1.63906	5.12866	0.645481	3.69089
ENSG00000204666	AC010624.1	3.91124	1.96763	0.123043	0.220518	0	0	49.3605	42.9472	2.00974	1.60802
ENSG00000254044	AC034154.1	3.90406	1.96498	0.20167	NA	0	0	14.9406	17.1375	0.140568	0.234659
ENSG00000233896	PDYN-AS1	3.87445	1.95399	0.212297	NA	0	0	47.7556	29.0472	0.38936	0.36239
ENSG00000285122	PIGY-DT	3.86599	1.95084	0.453252	NA	0	0	131.807	64.2814	3.54918	2.38767
ENSG00000232940	HCG25	3.86511	1.95051	0.185602	NA	0	0	136.36	72.2561	2.44499	2.15657
ENSG00000224794	AL022326.1	3.86225	1.94944	0.252606	0.384819	0	0	7.29598	7.27358	0.603549	1.46171
ENSG00000201183	RNVU1-3	3.8054	1.92805	0.184499	0.30436	0	0	84.5612	161.71	51.5888	121.686
ENSG00000137273	FOXF2	3.80523	1.92798	0.108557	0.199509	0	0	9.02678	7.38859	0.177973	0.172735
ENSG00000184492	FOXD4L1	3.80114	1.92643	0.382973	NA	0	0	32.0578	29.9296	14.0247	9.72258
ENSG00000221986	MYBPHL	3.78848	1.92162	0.0230162	0.0569626	0	0	19.4478	14.5319	2.88582	2.47298
ENSG00000235159	AL121672.2	3.78817	1.9215	0.460436	NA	0	0	96.6205	50.6541	11.4581	8.36867
ENSG00000236939	BAALC-AS2	3.7769	1.9172	0.329122	NA	0	0	22.0153	10.7338	2.34173	1.06886
ENSG00000233791	LINC01136	3.76082	1.91105	0.463011	NA	0	0	71.2932	41.8201	0.332622	0.610944
ENSG00000129167	TPH1	3.75959	1.91058	0.050663	0.107967	0	0	7.27255	13.0803	0.150572	0.152305
ENSG00000254275	LINC00824	3.71402	1.89298	0.399078	NA	0	0	30.3817	9.52317	0.394501	0.196563
ENSG00000174898	CATSPERD	3.6953	1.88569	0.140412	0.244531	0	0	235.992	190.867	1.64697	1.49921
ENSG00000225420	AC104134.1	3.69368	1.88506	0.0588108	0.121913	0	0	25.3359	46.6242	0.956616	1.6159
ENSG00000224391	LINC01280	3.69108	1.88404	0.393338	NA	0	0	25.7549	20.1607	0.559065	0.936395
ENSG00000245552	AP000787.1	3.67096	1.87616	0.465358	NA	0	0	18.8331	15.4745	0.573025	0.570919
ENSG00000223553	SMPD4P1	3.61275	1.8531	0.292343	NA	0	0	21.4837	8.33956	0.218891	0.155902
ENSG00000260796	AC145285.3	3.60688	1.85075	0.0982854	0.184282	0	0	294.702	216.616	45.0921	44.7183
ENSG00000267666	AC004156.1	3.60377	1.84951	0.128711	0.228072	0	0	28.879	19.9826	1.67666	1.40072
ENSG00000259527	LINC00052	3.58795	1.84316	0.135871	0.238336	0	0	18.1415	39.5331	0.871016	3.62176
ENSG00000281005	LINC00921	3.55664	1.83052	0.25332	NA	0	0	184.559	95.7308	1.39096	1.07635
ENSG00000228170	AL031963.1	3.54403	1.82539	0.0416451	0.0921855	0	0	34.8879	52.4785	3.61868	4.84243
ENSG00000266521	AC021549.2	3.54112	1.82421	0.235534	NA	0	0	261.375	204.519	4.21201	3.97816
ENSG00000187821	HELT	3.5135	1.81291	0.172669	0.28834	0	0	9.98416	4.29128	0.415528	0.479717
ENSG00000249926	AC117500.1	3.45515	1.78875	0.0742928	0.147079	0	0	9.17189	12.5144	0.274424	0.555705
ENSG00000234494	SP2-AS1	3.44431	1.78421	0.153998	0.263504	0	0	30.0667	17.8219	0.809683	0.686439
ENSG00000280164	CU638689.5	3.39882	1.76503	0.0416777	0.0922425	0	0	264.037	174.259	23.0082	17.3741
ENSG00000092607	TBX15	3.38607	1.75961	0.117945	0.2132	0	0	5.42232	4.15698	0.290708	0.175129
ENSG00000164037	SLC9B1	3.37217	1.75368	0.0678577	0.136624	0	0	93.0008	68.9037	0.309826	0.275686
ENSG00000128714	HOXD13	3.33907	1.73944	0.179084	0.296866	0	0	4.21116	8.33812	0.164096	0.480364
ENSG00000120262	CCDC170	3.3322	1.73647	0.0723636	0.143972	0	0	29.5715	18.8433	0.152942	0.141027
ENSG00000206127	GOLGA8O	3.25551	1.70288	0.296257	NA	0	0	18.554	16.6305	0.515612	0.398408
ENSG00000138435	CHRNA1	3.25324	1.70188	0.26506	NA	0	0	8.68035	25.0989	0.451438	0.500736
ENSG00000231113	AL035587.1	3.24032	1.69614	0.206903	0.331801	0	0	21.4623	27.4086	10.1381	8.24683
ENSG00000255647	AC093510.1	3.23142	1.69217	0.212577	NA	0	0	452.195	303.548	23.0528	23.2753
ENSG00000255046	AC069185.1	3.21507	1.68485	0.0766883	0.150729	0	0	501.938	424.207	43.897	56.3154
ENSG00000237361	TUSC8	3.21297	1.68391	0.0320237	0.0748116	0	0	15.0109	14.2978	2.81255	3.31967
ENSG00000164438	TLX3	3.16625	1.66277	0.224907	NA	0	0	9.56518	3.57238	0.200741	0.615964
ENSG00000179058	C9orf50	3.15934	1.65962	0.462792	NA	0	0	16.8723	10.3369	0.353587	0.372536
ENSG00000255234	AP000446.1	3.14492	1.65302	0.212117	NA	0	0	135.08	89.7931	0.369416	0.292632
ENSG00000206828	RNVU1-30	3.14289	1.65209	0.108767	0.199749	0	0	176.656	280.634	138.731	243.948
ENSG00000232480	TGFB2-AS1	3.13136	1.64679	0.466364	NA	0	0	36.2532	40.218	3.14022	3.2299
ENSG00000232377	AC016910.2	3.13067	1.64647	0.539145	NA	0	0	55.1298	33.1245	0.216009	0.184823
ENSG00000267231	AC005786.2	3.10603	1.63507	0.536563	NA	0	0	59.4692	29.9027	8.42745	3.57502
ENSG00000262728	AC123768.3	3.10086	1.63267	0.470364	NA	0	0	37.5983	26.0928	2.13723	1.6123
ENSG00000240859	AC093627.4	3.08856	1.62693	0.139235	0.242998	0	0	106.747	86.9388	4.76898	5.08459
ENSG00000222790	RNU4-14P	3.08705	1.62623	0.472173	NA	0	0	15.1663	9.02308	3.97208	4.34347
ENSG00000224965	LINC02586	3.0828	1.62424	0.229742	NA	0	0	44.6653	21.9344	7.15873	4.4954
ENSG00000234076	TPRG1-AS1	3.07446	1.62033	0.473839	NA	0	0	30.4118	21.2341	1.86755	1.99691
ENSG00000254008	LINC00051	3.07446	1.62033	0.473839	NA	0	0	29.5425	16.1886	1.24763	1.93936
ENSG00000145526	CDH18	3.04079	1.60445	0.0778026	0.152282	0	0	16.4299	8.94548	0.0600372	0.0516672
ENSG00000176046	NUPR1	3.0174	1.5933	0.0439856	0.0964893	0	0	22.6176	15.3575	1.2959	0.9348
ENSG00000146833	TRIM4	3.00473	1.58724	0.216208	0.343505	0	0	32.8176	33.9619	1.39741	2.63929
ENSG00000259462	CPEB1-AS1	2.98698	1.57869	0.0476404	0.102829	0	0	18.8476	15.7302	2.09963	1.8107
ENSG00000077935	SMC1B	2.97134	1.57111	0.0298073	0.0704559	0	0	26.775	28.0007	0.263391	0.243835
ENSG00000183246	RIMBP3C	2.95353	1.56244	0.309964	NA	0	0	71.5273	47.9425	1.87416	1.51486
ENSG00000267016	AC111170.2	2.94802	1.55974	0.023467	0.0578717	0	0	20.8757	14.6691	1.75909	1.47957
ENSG00000125798	FOXA2	2.9245	1.54819	0.0344874	0.0792634	0	0	7.07589	12.4868	0.539156	1.44169
ENSG00000281348	AC120114.4	2.91942	1.54568	0.0656578	0.133131	0	0	129.763	120.096	27.2885	24.0903
ENSG00000237438	CECR7	2.90424	1.53816	0.0211249	0.0531859	0	0	37.3864	29.0224	0.611901	0.929132
ENSG00000228172	AL020996.1	2.90376	1.53792	0.324324	NA	0	0	210.654	182.232	5.21891	5.70031
ENSG00000205930	C21orf62-AS1	2.89991	1.53601	0.266436	NA	0	0	188.607	109.192	1.0348	0.990613
ENSG00000234883	MIR155HG	2.89786	1.53499	0.245442	NA	0	0	44.1918	30.2794	0.922992	0.646812
ENSG00000251661	AC136475.1	2.89607	1.5341	0.0664538	0.134384	0	0	91.793	114.142	23.9221	21.8193
ENSG00000262434	AC087392.4	2.88978	1.53096	0.0805302	0.156673	0	0	28.1102	22.8439	19.5073	16.6868
ENSG00000199879	RNVU1-22	2.87765	1.52489	0.347874	NA	0	0	485.75	884.842	387.456	726.039
ENSG00000237741	AC002368.1	2.87453	1.52333	0.384223	NA	0	0	21.3616	24.4498	4.11831	3.57092
ENSG00000158955	WNT9B	2.87211	1.52211	0.295972	NA	0	0	1026.51	947.228	0.617254	1.13683
ENSG00000274210	RNVU1-27	2.85327	1.51262	0.112525	0.205246	0	0	1639.06	1768.17	1262.98	1629.78
ENSG00000267128	RNF157-AS1	2.84787	1.50988	0.0732036	0.145317	0	0	93.109	75.9397	1.11172	1.59392
ENSG00000250938	AC073475.1	2.8239	1.49769	0.0399834	0.0892399	0	0	165.553	107.8	0.389487	0.335404
ENSG00000231749	ABCA9-AS1	2.81947	1.49543	0.0459425	0.0999337	0	0	27.3907	21.9967	0.834876	1.29286
ENSG00000197956	S100A6	2.79498	1.48284	0.164572	0.277583	0	0	17.3484	14.1296	3.80053	4.05989
ENSG00000262172	AC116025.2	2.78637	1.47839	0.154225	0.263767	0	0	36.4226	46.2933	22.1326	18.376
ENSG00000285294	LINC00842	2.77647	1.47325	0.307287	NA	0	0	30.3313	20.946	0.0933216	0.0998852
ENSG00000087494	PTHLH	2.7692	1.46947	0.145169	0.251285	0	0	1.24018	8.46208	0.310059	0.927632
ENSG00000145063	AC062028.1	2.75993	1.46463	0.256477	NA	0	0	11.9641	5.82886	1.58705	1.33703
[truncated: 12,948 more rows]
